# Supplementary material for: Novel Insights into the Adipokinome of Obese and Obese/Diabetic Mouse Models
Source: Int J Mol Sci. 2017 Sep 8;18(9):1928. doi: 10.3390/ijms18091928 (PMC5618577; doi:10.3390/ijms18091928)
Supplement: Supplementary file 1 [file ijms-18-01928-s001.zip]

Archive with 6 entries (5 files):
- supplementary/
- supplementary/suppl. table 1.xlsx
- supplementary/suppl. table 2.xlsx
- supplementary/suppl. table 3.xlsx
- supplementary/suppl. table 4.xlsx
- supplementary/suppl. table 5.xlsx
