# Supplementary material for: Novel Insights into the Adipokinome of Obese and Obese/Diabetic Mouse Models
Source: Int J Mol Sci. 2017 Sep 8;18(9):1928. doi: 10.3390/ijms18091928 (PMC5618577; doi:10.3390/ijms18091928)
Supplement: Supplementary file 1 [file ijms-18-01928-s001.zip › supplementary/suppl. table 1.xlsx]

## Sheet: Data
Supplemental table 1: Identified Proteins from secretome of visceral Adipocytes of male mice. Five biological replicates of mouse adipocyte secretome were measured after concentration and protein digest within an Orbitrap Elite (Thermo Scientific, Bremen, Germany). The Raw files were further processed for protein and peptide identification using Proteome Discoverer (version 1.4.1.14, Thermo Scien…
					log2 LFQ value																				LFQ value
Protein IDs	Majority protein IDs	Protein names	Gene names	gene ssession number 2017	C57_1	C57_2	C57_3	C57_4	C57_5	obob_1	obob_2	obob_3	obob_4	obob_5	BKS_1	BKS_2	BKS_3	BKS_4	BKS_5	dbdb_1	dbdb_2	dbdb_3	dbdb_4	dbdb_5	C57_1	C57_2	C57_3	C57_4	C57_5	obob_1	obob_2	obob_3	obob_4	obob_5	BKS_1	BKS_2	BKS_3	BKS_4	BKS_5	dbdb_1	dbdb_2	dbdb_3	dbdb_4	dbdb_5	PEP	Intensity	Number of proteins	Peptides	Razor + unique peptides
A6H584	A6H584	Collagen alpha-5(VI) chain	Col6a5	NM_001167923	24.6877	24.1585	24.3543	24.2868	24.3029	16.5326	17.4931	NA	19.2603	18.0661	25.8591	25.5565	25.8848	25.9855	24.7213	17.4181	18.6555	17.7895	17.3318	17.3022	2.70233e+07	1.87255e+07	2.14474e+07	2.04671e+07	2.06967e+07	94800	184479		627954	274434	6.08646e+07	4.93484e+07	6.19585e+07	6.64378e+07	2.766e+07	175134	412919	226555	164965	161615	0	132890000	1	34	34
A6X935	A6X935	Inter alpha-trypsin inhibitor, heavy chain 4	Itih4	NM_001159299	NA	NA	19.5097	19.7446	NA	19.1738	18.93	18.9809	19.5778	19.1237	19.3365	18.8626	18.5004	18.6836	19.5083	21.3784	19.4497	19.3909	20.8484	20.3802			746457	878450		591410	499457	517393	782537	571225	662013	476660	370830	421041	745733	2.72609e+06	716050	687452	1.88796e+06	1.36475e+06	1.02e-50	15013000	1	10	10
O08677	O08677	Kininogen-1;Kininogen-1 heavy chain;Bradykinin;Kininogen-1 light chain	Kng1	NM_001102411	21.5574	22.1117	22.3595	21.7507	21.2693	22.5131	22.6345	22.6584	22.6504	23.3538	21.5587	21.3535	21.6542	21.867	21.6677	23.2587	22.5909	22.4707	22.827	22.9609	3.0862e+06	4.53195e+06	5.38121e+06	3.52869e+06	2.52754e+06	5.98575e+06	6.51124e+06	6.62e+06	6.58339e+06	1.072e+07	3.08898e+06	2.67944e+06	3.30038e+06	3.82492e+06	3.33141e+06	1.00361e+07	6.3174e+06	5.81239e+06	7.44066e+06	8.16431e+06	2.34e-131	103520000	1	10	10
O08746	O08746	Matrilin-2	Matn2	NM_016762	20.3774	19.8159	20.0966	19.598	19.7212	18.7065	18.6937	18.3155	18.5859	18.9333	20.1418	19.5273	20.1747	21.051	20.181	18.8448	20.2199	20.3315	19.9412	20.6959	1.3621e+06	922954	1.12119e+06	793571	864316	427777	423999	326223	393472	500600	1.15687e+06	755619	1.18356e+06	2.17261e+06	1.18874e+06	470815	1.22123e+06	1.31945e+06	1.0067e+06	1.69858e+06	9.31e-20	16325000	1	5	5
O08807	O08807	Peroxiredoxin-4	Prdx4	NM_001313711	24.3451	24.4879	24.4387	24.1958	24.2235	24.1718	24.4257	24.1769	24.3092	24.6676	24.2885	23.7535	24.9871	24.8321	24.1003	24.645	24.5557	24.5805	24.27	24.8284	2.13111e+07	2.35284e+07	2.27395e+07	1.92159e+07	1.95885e+07	1.88989e+07	2.25356e+07	1.89658e+07	2.07873e+07	2.66494e+07	2.04912e+07	1.41422e+07	3.32557e+07	2.98681e+07	1.79851e+07	2.62352e+07	2.46605e+07	2.50881e+07	2.02301e+07	2.97916e+07	6.69e-72	367370000	1	6	5
O54734	O54734	Dolichyl-diphosphooligosaccharide--protein glycosyltransferase 48 kDa subunit	Ddost	NM_007838	NA	18.0659	NA	NA	NA	NA	NA	NA	NA	NA	18.6912	20.2531	19.3531	20.4837	19.3795	NA	NA	NA	NA	NA		274396									423265	1.24966e+06	669674	1.46625e+06	682042						4e-12	1087900	1	5	5
O09131;Q8K2Q2	O09131	Glutathione S-transferase omega-1	Gsto1	NM_010362	22.4636	22.5482	22.4091	22.1359	22.6633	23.2654	23.2244	23.8373	22.7641	23.3073	22.3004	21.9126	22.6482	21.7962	22.6632	23.8597	23.2956	23.2229	23.5686	23.9296	5.78386e+06	6.13316e+06	5.56944e+06	4.60861e+06	6.64252e+06	1.00828e+07	9.80034e+06	1.4988e+07	7.12323e+06	1.038e+07	5.16523e+06	3.94775e+06	6.57336e+06	3.64175e+06	6.64206e+06	1.52225e+07	1.02961e+07	9.79015e+06	1.2441e+07	1.59782e+07	1.66e-31	152100000	2	8	8
O09164	O09164	Extracellular superoxide dismutase [Cu-Zn]	Sod3	NM_011435	21.91	22.5755	22.7352	23.0178	22.7182	22.8171	22.6676	22.5912	23.2988	21.1539	21.7126	22.0624	22.0907	20.5709	NA	22.0436	22.1081	21.8801	22.6851	22.7833	3.94064e+06	6.25033e+06	6.98196e+06	8.49275e+06	6.90017e+06	7.38978e+06	6.66235e+06	6.31872e+06	1.0319e+07	2.33323e+06	3.43672e+06	4.3797e+06	4.46646e+06	1.55761e+06		4.323e+06	4.52065e+06	3.85981e+06	6.74366e+06	7.21866e+06	5.52e-31	92011000	1	5	5
O35206	O35206	Collagen alpha-1(XV) chain;Endostatin	Col15a1	NM_009928	23.7128	24.5929	24.3178	23.8847	23.3058	24.278	24.2086	23.8992	24.2938	24.3092	23.0019	22.8373	23.1077	22.9976	23.0302	23.3367	23.4284	23.2085	22.9874	22.7618	1.37488e+07	2.53047e+07	2.09116e+07	1.54886e+07	1.03692e+07	2.03426e+07	1.93872e+07	1.5645e+07	2.05666e+07	2.07873e+07	8.39966e+06	7.49398e+06	9.0388e+06	8.37466e+06	8.56606e+06	1.05937e+07	1.12889e+07	9.69292e+06	8.31566e+06	7.11188e+06	9.33e-122	237170000	1	12	12
O88338	O88338	Cadherin-16	Cdh16	NM_001252627	21.5233	21.5217	20.1372	20.9707	21.2572	NA	NA	NA	NA	NA	21.5081	21.2366	21.6231	21.7376	21.4839	NA	NA	NA	NA	NA	3.01411e+06	3.01077e+06	1.15319e+06	2.05499e+06	2.50643e+06						2.98252e+06	2.47089e+06	3.22999e+06	3.49679e+06	2.93291e+06						1.01e-120	13238000	1	8	8
O88531	O88531	Palmitoyl-protein thioesterase 1	Ppt1	NM_008917	NA	NA	NA	18.9516	NA	NA	NA	NA	NA	18.89	19.5186	19.4524	19.8579	20.1757	19.7887	19.2943	18.8367	NA	NA	NA				506991						485799	751076	717391	950219	1.18438e+06	905716	642929	468179				2.31e-21	5394400	1	4	4
O88792	O88792	Junctional adhesion molecule A	F11r	NM_172647	NA	20.7279	NA	NA	19.7233	NA	NA	19.8181	NA	NA	20.1929	21.2624	21.2029	19.6186	21.6107	NA	19.5697	NA	NA	19.6217		1.73668e+06			865575			924363			1.19858e+06	2.51548e+06	2.41384e+06	804984	3.20235e+06		778156			806715	1.29e-29	25129000	1	3	3
O89103	O89103	Complement component C1q receptor	Cd93	NM_010740	NA	NA	19.2946	19.5983	NA	NA	19.5207	18.9976	NA	NA	18.8805	19.7416	19.6059	19.3774	18.7769	NA	19.4065	19.1721	NA	19.1885			643063	793736			752170	523417			482611	876625	797929	681049	449169		694926	590714		597467	1.31e-39	9532600	1	3	3
O35887	O35887	Calumenin	Calu	NM_001285412	22.1526	20.4708	21.4035	20.1411	21.2104	21.1797	20.8174	NA	20.7444	21.9823	NA	19.4619	19.937	19.6966	NA	20.8904	21.1789	21.0786	21.0787	21.5754	4.66227e+06	1.4532e+06	2.77393e+06	1.15631e+06	2.42642e+06	2.37534e+06	1.84783e+06		1.75666e+06	4.14316e+06		722130	1.00377e+06	849704		1.94373e+06	2.37402e+06	2.21458e+06	2.21473e+06	3.12495e+06	3.2e-47	35184000	1	7	7
P01887	P01887	Beta-2-microglobulin	B2m	NM_009735	23.6295	NA	24.2013	23.4321	NA	23.3281	23.3612	NA	NA	NA	24.0269	23.9787	23.4105	22.8219	23.5777	24.5888	23.8831	NA	NA	NA	1.29774e+07		1.92893e+07	1.13179e+07		1.05307e+07	1.07751e+07				1.7093e+07	1.65313e+07	1.11497e+07	7.41441e+06	1.25197e+07	2.52329e+07	1.54714e+07				1.51e-39	247090000	1	3	3
P01897	P01897	H-2 class I histocompatibility antigen, L-D alpha chain	H2-L	J00394	NA	NA	22.178	NA	NA	NA	21.6566	NA	NA	NA		21.4827	21.9465	21.875	22.1335	21.7335	21.724	21.6821	21.3921	21.8675			4.74508e+06				3.30587e+06				3.05237e+06	2.93047e+06	4.04161e+06	3.84619e+06	4.60095e+06	3.48687e+06	3.46398e+06	3.36482e+06	2.7521e+06	3.82625e+06	3.92e-37	60563000	1	12	11
P01899;P14429;P14431	P01899	H-2 class I histocompatibility antigen, D-B alpha chain	H2-D1	NM_010380	NA	21.4924	21.3414	21.2542	21.2044	20.969	21.2281	21.0971	21.1385	21.42	NA	NA	NA	NA	NA	NA	NA	NA	NA	NA		2.95024e+06	2.65706e+06	2.50122e+06	2.41635e+06	2.05257e+06	2.45638e+06	2.24316e+06	2.30846e+06	2.80584e+06											1.14e-39	19725000	3	11	2
P01902	P01902	H-2 class I histocompatibility antigen, K-D alpha chain	H2-K1	NM_001347346	21.9744	21.2327	21.6161	20.5892	NA	NA	NA	NA	NA	21.4941	22.343	23.047	22.992	22.847	22.5627	22.8355	21.6783	21.632	22.229	22.1274	4.12053e+06	2.46422e+06	3.21436e+06	1.57749e+06						2.95372e+06	5.32002e+06	8.66639e+06	8.34222e+06	7.54453e+06	6.19512e+06	7.48463e+06	3.35597e+06	3.24998e+06	4.91582e+06	4.58154e+06	5.91e-50	58770000	1	12	12
O70370	O70370	Cathepsin S	Ctss	NM_001267695	20.8761	20.7609	21.8068	21.7102	20.7094	22.702	22.5451	22.8002	22.7609	21.7775	20.3024	20.4768	20.4665	20.7664	20.1622	23.5886	21.6459	21.9937	23.0951	22.335	1.92456e+06	1.77686e+06	3.6686e+06	3.43101e+06	1.71455e+06	6.82312e+06	6.12e+06	7.30372e+06	7.10745e+06	3.59485e+06	1.2931e+06	1.45925e+06	1.44887e+06	1.78365e+06	1.17335e+06	1.26147e+07	3.28145e+06	4.17603e+06	8.9602e+06	5.2906e+06	1.24e-165	97373000	1	10	10
P03953	P03953	Complement factor D	Cfd	NM_001291915	28.0847	25.2045	29.0765	26.7976	27.3574	NA	17.8893	NA	NA	18.7022	21.654	23.0256	23.2393	22.0454	20.5129	19.6001	18.7989	NA	18.5742	NA	2.84667e+08	3.86643e+07	5.66107e+08	1.16649e+08	1.71948e+08		242782			426504	3.29992e+06	8.53879e+06	9.90208e+06	4.32839e+06	1.49623e+06	794727	456071		390294		4.09e-120	1036500000	1	10	10
P08071	P08071	Lactotransferrin	Ltf	NM_008522	NA	NA	NA	20.3189	NA	NA	NA	NA	NA	19.4052	19.3818	NA	NA	18.8341	19.6849	22.663	20.5777	20.4151	21.8294	21.0033				1.30797e+06						694300	683130			467336	842840	6.64114e+06	1.56497e+06	1.39816e+06	3.72653e+06	2.10195e+06	3.91e-119	23631000	1	18	18
O88322	O88322	Nidogen-2	Nid2	NM_008695	26.2232	26.7229	26.7184	26.5767	26.2588	25.7447	25.5052	25.8167	25.4147	25.4367	25.9776	25.6307	25.446	25.6164	25.454	25.5656	26.6871	26.7096	26.1043	26.3892	7.83375e+07	1.10763e+08	1.10418e+08	1.00088e+08	8.02946e+07	5.62247e+07	4.76245e+07	5.91019e+07	4.47288e+07	4.54161e+07	6.60749e+07	5.19529e+07	4.57098e+07	5.14405e+07	4.5964e+07	4.96607e+07	1.08048e+08	1.09747e+08	7.21402e+07	8.78903e+07	0	1242500000	1	34	33
P09056	P09056	Leukemia inhibitory factor	Lif	NM_001039537	NA	NA	NA	NA	NA	NA	19.0455	NA	NA	NA	NA	NA	17.8829	18.4149	NA	19.366	19.7856	20.4261	19.3325	19.5158							541087						241707	349492		675689	903772	1.40886e+06	660180	749620	4.41e-12	7855600	1	3	3
P09803	P09803	Cadherin-1;E-Cad/CTF1;E-Cad/CTF2;E-Cad/CTF3	Cdh1	NM_009864	NA	19.6175	NA	NA	19.6939	NA	NA	NA	NA	NA	19.8279	20.3003	19.151	19.7317	19.3393	NA	NA	NA	NA	NA		804370			848115						930663	1.29122e+06	582137	870630	663299						1.11e-59	4154300	1	5	5
P10148	P10148	C-C motif chemokine 2	Ccl2	NM_011333	22.5798	NA	NA	NA	NA	23.1819	23.0397	22.7723	22.6152	NA	20.692	19.8241	21.8645	21.0122	20.5205	24.6873	24.1621	24.7458	23.504	24.1121	6.26898e+06					9.51584e+06	8.62265e+06	7.16383e+06	6.42471e+06		1.694e+06	928215	3.8183e+06	2.11496e+06	1.50413e+06	2.70158e+07	1.87723e+07	2.81338e+07	1.18962e+07	1.81328e+07	2.39e-09	194040000	1	4	4
P12265	P12265	Beta-glucuronidase	Gusb	NM_010368	NA	19.5442	19.5788	19.4248	19.4884	NA	NA	20.6243	NA	20.826	20.0229	19.9174	19.9844	19.9578	19.8554	22.0068	19.709	NA	20.5022	20.0335		764523	783080	703797	735517			1.61634e+06		1.85888e+06	1.06535e+06	990227	1.0373e+06	1.01835e+06	948573	4.21412e+06	857038		1.48517e+06	1.07321e+06	1.35e-27	19275000	1	9	9
O88968	O88968	Transcobalamin-2	Tcn2	NM_001130458	20.6279	20.4069	21.2944	21.0077	20.3347	20.8182	20.7093	20.2456	21.228	NA	20.5297	20.6649	20.8052	20.1895	20.4544	21.4361	20.5441	20.3604	21.8073	21.053	1.62038e+06	1.39024e+06	2.57189e+06	2.10837e+06	1.32238e+06	1.84885e+06	1.71443e+06	1.24318e+06	2.45621e+06		1.51375e+06	1.66247e+06	1.83227e+06	1.19576e+06	1.43677e+06	2.83733e+06	1.52894e+06	1.34614e+06	3.66988e+06	2.17563e+06	5.72e-114	32106000	1	11	11
P12850	P12850	Growth-regulated alpha protein;KC(5-72)	Cxcl1	NM_008176	NA	NA	NA	NA	NA	21.6334	21.9356	NA	21.9452	20.8889	NA	NA	18.4457	NA	NA	22.5728	23.0409	23.0888	22.8274	22.3683						3.25314e+06	4.01119e+06		4.03797e+06	1.94171e+06			357034			6.23864e+06	8.62983e+06	8.92116e+06	7.44273e+06	5.41414e+06	7.61e-22	77907000	1	3	3
O89017	O89017	Legumain	Lgmn	NM_011175	21.714	21.2323	22.035	21.8217	21.8802	22.2011	22.2116	22.4738	22.9793	20.0304	21.0984	21.2406	20.5606	20.0442	19.6648	22.931	21.3359	20.9969	23.2508	22.4165	3.44005e+06	2.46354e+06	4.2973e+06	3.70669e+06	3.86008e+06	4.82167e+06	4.85689e+06	5.82489e+06	8.26911e+06	1.07091e+06	2.24518e+06	2.47775e+06	1.54653e+06	1.0812e+06	831179	7.99685e+06	2.64695e+06	2.09265e+06	9.98133e+06	5.59808e+06	7.66e-174	75962000	1	6	6
P13597	P13597	Intercellular adhesion molecule 1	Icam1	NM_010493	NA	18.3855	NA	NA	NA	17.577	NA	NA	NA	NA	NA	18.6311	19.4213	18.8382	18.8665	18.7849	18.7286	18.4498	18.434	18.6155		342442				195526						405994	702092	468666	477950	451667	434381	358050	354150	401628	4.42e-08	4667300	1	3	3
P00687;CON__Q3MHH8	P00687	Alpha-amylase 1	Amy1	NM_001110505	22.4519	22.5874	23.2601	21.644	20.4533	18.7237	18.1845	19.0328	NA	18.8041	20.7752	19.6427	21.0081	20.7392	21.3941	18.5893	18.6496	19.2046	19.3715	19.6281	5.73714e+06	6.30209e+06	1.00459e+07	3.27713e+06	1.43568e+06	432908	297906	536344		457718	1.79456e+06	818544	2.10896e+06	1.75034e+06	2.75592e+06	394400	411234	604172	678270	810302	2.74e-85	26121000	2	6	6
P15119	P15119	Mast cell protease 2	Mcpt2	NM_008571	NA	NA	NA	NA	NA	NA	NA	NA	NA	NA	21.7117	21.4241	19.9589	21.4728	20.297	NA	19.8196	NA	NA	NA											3.43457e+06	2.81382e+06	1.01913e+06	2.91043e+06	1.28827e+06		925325				6.87e-17	9125500	1	4	4
P01027;CON__Q2UVX4	P01027	Complement C3;Complement C3 beta chain;Complement C3 alpha chain;C3a anaphylatoxin;Acylation stimulating protein;Complement C3b alpha chain;Complement C3c alpha chain fragment 1;Complement C3dg fragment;Complement C3g fragment;Complement C3d fragment;Complement C3f fragment;Complement C3c alpha chain fragment 2	C3	NM_009778	28.1478	27.7281	28.4145	27.3205	27.1917	27.3511	27.3355	26.9928	27.2429	27.0993	27.3442	27.0991	27.3216	27.3017	27.5676	27.5781	26.9098	27.0212	27.2038	27.3421	2.97394e+08	2.22326e+08	3.57781e+08	1.67606e+08	1.53291e+08	1.71199e+08	1.69358e+08	1.3355e+08	1.58829e+08	1.43781e+08	1.70382e+08	1.43761e+08	1.67734e+08	1.65436e+08	1.98918e+08	2.00371e+08	1.26083e+08	1.36205e+08	1.54582e+08	1.70134e+08	0	2892200000	2	81	81
P18572	P18572	Basigin	Bsg	NM_001077184	NA	NA	20.8298	NA	NA	NA	NA	NA	NA	NA	20.3425	20.9959	20.5897	20.1748	21.0122	NA	NA	NA	NA	NA			1.86378e+06								1.32954e+06	2.0912e+06	1.57804e+06	1.18364e+06	2.11496e+06						2.27e-16	6354300	1	2	2
P01029;CON__P01030;CON__ENSEMBL:ENSBTAP00000007350	P01029	Complement C4-B;Complement C4 beta chain;Complement C4 alpha chain;C4a anaphylatoxin;Complement C4 gamma chain	C4b		25.167	24.8443	25.9345	24.9385	24.6405	23.6952	23.5591	23.5115	23.6009	23.7213	24.5585	24.6376	24.9714	24.7244	25.0262	24.3638	23.2476	23.2368	23.9515	23.9184	3.76723e+07	3.01217e+07	6.41302e+07	3.21541e+07	2.61535e+07	1.35821e+07	1.23594e+07	1.19582e+07	1.27227e+07	1.383e+07	2.47084e+07	2.6101e+07	3.28958e+07	2.77195e+07	3.41694e+07	2.15891e+07	9.95921e+06	9.88493e+06	1.62226e+07	1.58546e+07	0	336920000	3	40	40
P20060	P20060	Beta-hexosaminidase subunit beta	Hexb	NM_010422	NA	NA	NA	NA	NA	NA	NA	NA	NA	19.7973	21.068	20.2284	21.0067	20.5021	20.7598	NA	NA	NA	NA	NA										911132	2.19837e+06	1.22844e+06	2.10691e+06	1.48507e+06	1.77551e+06						1.46e-20	6513900	1	7	7
P01635	P01635	Ig kappa chain V-V region K2		NG_005612	NA	20.9558	20.3777	19.5445	NA	19.6097	19.7062	NA	19.7069	20.5233	20.1063	19.591	19.839	20.0151	19.863	23.3938	NA	NA	22.6495	22.0596		2.03388e+06	1.36238e+06	764682		800033	855376		855792	1.50705e+06	1.12875e+06	789730	937852	1.05961e+06	953584	1.10214e+07			6.57929e+06	4.37121e+06	2.65e-27	36318000	1	2	2
P20918;CON__P06868	P20918	Plasminogen;Plasmin heavy chain A;Activation peptide;Angiostatin;Plasmin heavy chain A, short form;Plasmin light chain B	Plg	NM_008877	NA	NA	NA	19.3676	NA	19.5969	19.3033	19.6052	19.1949	NA	20.3094	20.6351	19.9994	21.0851	20.0851	NA	19.5801	20.6209	NA	19.2364				676439		792966	646952	797541	600124		1.29939e+06	1.62849e+06	1.04814e+06	2.22458e+06	1.11229e+06		783786	1.61254e+06		617637	2.47e-62	19464000	2	9	9
P21845	P21845	Tryptase beta-2	Tpsb2	NM_010781	NA	NA	NA	20.2594	19.7475	NA	NA	NA	NA	NA	20.5684	20.7957	20.5012	20.823	20.6435	19.5209	NA	19.4937	20.1293	NA				1.25513e+06	880217						1.55491e+06	1.82024e+06	1.48414e+06	1.85502e+06	1.638e+06	752275		738224	1.14689e+06		1.74e-107	15451000	1	4	4
P23780	P23780	Beta-galactosidase	Glb1	NM_009752	19.9843	20.1848	19.985	20.8773	20.0575	19.7437	19.7001	20.1625	19.6807	NA	NA	NA	NA	NA	NA	18.6031	NA	NA	NA	18.0808	1.03723e+06	1.19187e+06	1.03773e+06	1.92617e+06	1.09121e+06	877902	851767	1.17359e+06	840390							398191				277245	3.86e-19	10473000	1	5	5
P25085	P25085	Interleukin-1 receptor antagonist protein	Il1rn	NM_001039701	NA	NA	NA	NA	NA	NA	NA	NA	NA	NA	NA	NA	NA	NA	NA	21.0048	20.0933	20.1479	20.8261	20.218																2.10414e+06	1.11863e+06	1.16178e+06	1.85901e+06	1.21962e+06	5.07e-69	11214000	1	2	2
P25785	P25785	Metalloproteinase inhibitor 2	Timp2	NM_011594	NA	20.1744	20.9633	NA	20.2593	20.4367	20.8276	20.8443	20.8337	20.8178	NA	NA	NA	NA	NA	20.5991	20.2455	20.1899	20.555	20.8135		1.18331e+06	2.04448e+06		1.25504e+06	1.41925e+06	1.86094e+06	1.88261e+06	1.86882e+06	1.84834e+06						1.58835e+06	1.24309e+06	1.19609e+06	1.54053e+06	1.84284e+06	1.87e-28	22116000	1	4	4
P02463	P02463	Collagen alpha-1(IV) chain;Arresten	Col4a1	NM_009931	27.7721	27.4661	27.5316	27.6484	26.9916	25.8748	25.8621	25.8019	25.9234	26.0234	27.0658	27.3119	26.3247	26.9434	27.5345	26.089	26.9672	27.1777	26.4698	26.8003	2.29211e+08	1.85404e+08	1.94016e+08	2.10377e+08	1.33439e+08	6.15306e+07	6.09913e+07	5.84987e+07	6.36387e+07	6.82062e+07	1.40481e+08	1.6661e+08	8.40474e+07	1.29054e+08	1.94406e+08	7.13792e+07	1.31201e+08	1.51811e+08	9.29402e+07	1.16868e+08	9.39e-246	1887300000	1	9	9
P02468;Q9R0B6	P02468	Laminin subunit gamma-1	Lamc1	NM_010683	27.6082	27.8541	28.1637	28.0544	27.4308	26.8221	26.5805	26.6674	26.6955	26.7169	27.3831	27.6154	27.4588	27.8102	27.4797	27.0596	27.9079	27.8767	27.393	27.7165	2.04596e+08	2.42616e+08	3.0069e+08	2.78751e+08	1.80923e+08	1.18647e+08	1.00352e+08	1.06583e+08	1.08679e+08	1.10303e+08	1.75039e+08	2.05619e+08	1.84469e+08	2.35345e+08	1.8716e+08	1.39879e+08	2.51834e+08	2.46447e+08	1.76244e+08	2.20545e+08	0	3116800000	2	63	63
P02469	P02469	Laminin subunit beta-1	Lamb1	NM_008482	26.6429	27.1239	27.2416	26.9674	26.6221	26.2917	26.0349	25.9105	26.0535	25.8399	26.4464	26.5749	26.6097	26.6665	26.705	26.0181	26.7233	26.6153	26.1203	26.2863	1.04788e+08	1.46254e+08	1.58686e+08	1.31219e+08	1.03288e+08	8.21467e+07	6.87521e+07	6.30722e+07	6.96442e+07	6.006e+07	9.14449e+07	9.99636e+07	1.02404e+08	1.06516e+08	1.09397e+08	6.79561e+07	1.10794e+08	1.02802e+08	7.29447e+07	8.18398e+07	0	1542500000	1	55	55
P04186;CON__Q3KUS7	P04186	Complement factor B;Complement factor B Ba fragment;Complement factor B Bb fragment	Cfb	NM_001142706	25.6274	23.5145	26.1021	23.9077	24.3716	24.1503	24.1163	24.1092	23.905	23.8023	23.3984	22.6739	24.0461	23.1815	23.5826	25.8146	24.809	24.7087	25.2489	25.3781	5.18342e+07	1.19831e+07	7.20303e+07	1.57375e+07	2.17061e+07	1.86194e+07	1.81857e+07	1.80964e+07	1.5708e+07	1.46287e+07	1.10566e+07	6.69151e+06	1.7322e+07	9.5132e+06	1.25623e+07	5.90159e+07	2.93936e+07	2.74195e+07	3.98728e+07	4.36083e+07	1.72e-272	496370000	2	29	29
P33434	P33434	72 kDa type IV collagenase;PEX	Mmp2	NM_008610	21.3409	19.6654	20.6912	NA	NA	21.4438	21.4163	21.5965	21.334	20.7362	NA	19.0684	18.9271	NA	NA	20.7978	20.0944	20.3621	20.8544	20.4037	2.65614e+06	831525	1.69306e+06			2.85251e+06	2.79865e+06	3.17099e+06	2.64347e+06	1.7467e+06		549744	498454			1.82289e+06	1.11948e+06	1.34773e+06	1.89583e+06	1.38716e+06	3.77e-117	29245000	1	9	9
P35564	P35564	Calnexin	Canx	NM_001110499	NA	19.5781	18.3539	20.2404	19.4727	18.0928	NA	19.8853	NA	NA	19.3064	21.0762	20.2886	21.5572	19.4191	NA	18.1716	NA	19.8073	NA		782700	335023	1.2387e+06	727557	279560		968438			648344	2.2109e+06	1.28079e+06	3.08577e+06	701022		295255		917469		1.03e-24	8377400	1	6	6
P06728	P06728	Apolipoprotein A-IV	Apoa4	NM_007468	19.7424	20.5326	20.742	20.4898	20.0145	22.959	23.1057	22.3891	22.9832	22.2238	20.3942	19.2557	19.7299	20.1069	NA	22.032	21.8786	21.8858	21.7659	22.6318	877111	1.5168e+06	1.75374e+06	1.47246e+06	1.05917e+06	8.15357e+06	9.02628e+06	5.49276e+06	8.29149e+06	4.89813e+06	1.37805e+06	625955	869544	1.12922e+06		4.28838e+06	3.8558e+06	3.87509e+06	3.56606e+06	6.49906e+06	4.13e-99	67757000	1	8	8
P06797	P06797	Cathepsin L1;Cathepsin L1 heavy chain;Cathepsin L1 light chain	Ctsl1	NM_009984	22.9158	21.8971	22.802	22.0012	22.2798	23.2554	23.3981	23.48	23.7822	24.4403	21.5985	21.4644	22.1591	22.2027	21.9198	24.4503	22.7155	22.5929	23.4844	23.5563	7.91304e+06	3.90557e+06	7.31284e+06	4.19779e+06	5.092e+06	1.00132e+07	1.10543e+07	1.17e+07	1.44263e+07	2.27648e+07	3.17538e+06	2.89353e+06	4.68332e+06	4.82702e+06	3.9675e+06	2.29231e+07	6.88727e+06	6.32617e+06	1.17357e+07	1.23354e+07	1.25e-129	194990000	1	9	9
P06909	P06909	Complement factor H	Cfh	NM_009888	23.7765	23.2703	23.8977	23.1304	23.0128	22.8657	22.5032	22.2959	22.668	21.7833	23.5031	23.0912	23.0376	23.4754	22.8925	23.5153	22.7094	22.7657	23.1342	22.3319	1.43694e+07	1.01172e+07	1.56288e+07	9.18215e+06	8.46337e+06	7.64296e+06	5.94481e+06	5.14914e+06	6.6642e+06	3.60933e+06	1.18888e+07	8.93601e+06	8.61011e+06	1.16627e+07	7.78626e+06	1.19898e+07	6.85821e+06	7.13113e+06	9.20636e+06	5.27924e+06	6.43e-235	159490000	1	27	27
P07141	P07141	Macrophage colony-stimulating factor 1;Processed macrophage colony-stimulating factor 1	Csf1	NM_001113529	20.948	20.2901	21.1606	19.9139	20.9962	18.2728	18.5716	NA	19.6624	NA	19.7669	19.3981	19.7276	19.9963	19.4668	19.2904	19.8378	NA	19.4817	19.4129	2.02291e+06	1.28212e+06	2.3441e+06	987828	2.09164e+06	316709	389591		829798		892133	690892	868159	1.04589e+06	724587	641193	937072		732110	698016	3.93e-65	15945000	1	5	5
P07214	P07214	SPARC	Sparc	NM_001290817	25.8031	25.5138	26.6484	24.7255	25.2783	25.0951	25.1321	24.7503	24.8192	25.0906	24.5549	24.2712	25.4679	25.038	24.6732	23.9552	23.7296	23.8973	23.239	23.4942	5.85473e+07	4.79092e+07	1.05188e+08	2.77407e+07	4.06936e+07	3.58408e+07	3.67719e+07	2.82217e+07	2.96022e+07	3.57292e+07	2.46469e+07	2.02469e+07	4.6409e+07	3.445e+07	2.6753e+07	1.62642e+07	1.39098e+07	1.56244e+07	9.90002e+06	1.18157e+07	5.92e-123	490630000	1	12	12
P07309	P07309	Transthyretin	Ttr	NM_013697	NA	22.3026	22.8774	21.4721	21.319	23.7734	24.1069	24.3309	23.6939	24.1777	20.7675	20.9485	20.8265	20.8972	21.2266	NA	20.8207	21.0946	20.7064	21.236		5.17311e+06	7.70519e+06	2.90902e+06	2.61612e+06	1.43386e+07	1.80676e+07	2.11023e+07	1.35698e+07	1.89764e+07	1.78501e+06	2.02361e+06	1.85952e+06	1.95292e+06	2.45382e+06		1.85206e+06	2.23927e+06	1.71099e+06	2.46986e+06	2.32e-31	105830000	1	6	6
P50228	P50228	C-X-C motif chemokine 5;GCP-2(1-78);GCP-2(9-78)	Cxcl5	NM_009141	NA	NA	NA	NA	NA	22.0855	22.4721	21.9767	22.4629	22.7417	NA	NA	NA	NA	NA	23.1423	24.142	24.7003	23.2996	24.7143						4.45039e+06	5.81803e+06	4.12711e+06	5.78105e+06	7.01348e+06						9.2582e+06	1.85125e+07	2.72603e+07	1.03247e+07	2.75262e+07	1.17e-34	147490000	1	4	4
P07724	P07724	Serum albumin	Alb	NM_009654	30.5669	31.854	31.056	30.3474	30.6885	32.4531	32.6682	32.2811	32.4324	32.4292	30.3815	30.4813	30.2331	30.1676	30.3772	30.6637	31.3166	31.3441	30.9892	30.9537	1.59057e+09	3.88159e+09	2.23248e+09	1.36608e+09	1.73045e+09	5.87972e+09	6.82509e+09	5.21891e+09	5.79596e+09	5.78312e+09	1.39876e+09	1.49894e+09	1.26203e+09	1.20601e+09	1.3946e+09	1.70096e+09	2.67446e+09	2.72593e+09	2.13147e+09	2.07966e+09	0	51324000000	1	52	52
P50608	P50608	Fibromodulin	Fmod	NM_021355	19.6942	20.7984	20.1887	21.1123	19.7377	NA	NA	NA	NA	NA	NA	20.1739	20.7132	20.9858	NA	NA	NA	NA	NA	NA	848291	1.82365e+06	1.1951e+06	2.26692e+06	874258							1.1829e+06	1.71907e+06	2.07661e+06							2.7e-35	10053000	1	2	2
P07759	P07759	Serine protease inhibitor A3K	Serpina3k	NP_035588	24.2456	24.9181	24.9665	25.1346	24.4908	24.7785	24.7236	23.5195	24.9725	24.3565	23.4957	24.4076	23.9935	23.0033	23.6961	23.9514	23.4472	23.4012	23.8002	23.2333	1.98908e+07	3.17026e+07	3.27843e+07	3.68357e+07	2.35757e+07	2.87787e+07	2.77042e+07	1.20247e+07	3.29209e+07	2.14801e+07	1.1828e+07	2.22546e+07	1.67018e+07	8.40782e+06	1.35905e+07	1.62215e+07	1.1437e+07	1.1078e+07	1.46074e+07	9.86098e+06	0	348480000	1	12	11
P51670	P51670	C-C motif chemokine 9;CCL9(29-101);CCL9(30-101);CCL9(31-101)	Ccl9	NM_011338	NA	NA	19.7581	NA	NA	20.8438	20.8916	20.6171	21.0381	20.9329	NA	NA	NA	NA	NA	23.1003	19.671	NA	20.6681	20.3557			886708			1.88195e+06	1.94535e+06	1.60829e+06	2.15327e+06	2.00185e+06						8.99256e+06	834759		1.66617e+06	1.34176e+06	2.29e-14	28155000	1	5	5
P08003	P08003	Protein disulfide-isomerase A4	Pdia4	NM_009787	22.7669	23.3248	23.8103	23.1342	23.2344	22.4649	22.4865	22.57	22.4705	23.3535	22.6152	23.1636	22.7528	22.5644	23.7411	23.4197	22.8236	22.8225	22.8858	22.9414	7.13707e+06	1.05067e+07	1.47101e+07	9.20636e+06	9.8685e+06	5.78907e+06	5.8764e+06	6.22654e+06	5.81158e+06	1.07178e+07	6.42471e+06	9.3959e+06	7.06765e+06	6.20242e+06	1.40211e+07	1.1221e+07	7.42315e+06	7.41749e+06	7.75019e+06	8.0547e+06	1.92e-121	140530000	1	16	16
P08113	P08113	Endoplasmin	Hsp90b1	NM_011631	22.9343	22.6809	23.1904	22.9441	23.1841	23.6553	23.6625	23.4625	23.3704	23.8147	22.5336	22.2859	23.0636	22.9775	23.278	24.098	23.4457	23.4541	23.5946	23.6039	8.01516e+06	6.72405e+06	9.57207e+06	8.06979e+06	9.53036e+06	1.32116e+07	1.32777e+07	1.15589e+07	1.0844e+07	1.4755e+07	6.07141e+06	5.11357e+06	8.76669e+06	8.2588e+06	1.01713e+07	1.79565e+07	1.14251e+07	1.14918e+07	1.26672e+07	1.27492e+07	3.42e-187	187780000	1	20	18
P08121;CON__P04258	P08121	Collagen alpha-1(III) chain	Col3a1	NM_009930	21.5173	21.3881	22.0123	21.0339	20.7223	22.5439	22.756	22.5474	22.7189	22.6714	21.1014	21.3574	21.3728	21.5511	21.3367	21.7719	20.6225	20.9651	21.3507	21.3591	3.0016e+06	2.74448e+06	4.23022e+06	2.14701e+06	1.72995e+06	6.11491e+06	7.08335e+06	6.12976e+06	6.90352e+06	6.67992e+06	2.24985e+06	2.68669e+06	2.71553e+06	3.07275e+06	2.64842e+06	3.58092e+06	1.61433e+06	2.04703e+06	2.67424e+06	2.68986e+06	1.1e-74	63987000	2	8	8
P08122	P08122	Collagen alpha-2(IV) chain;Canstatin	Col4a2	NM_009932	26.1926	26.437	26.5242	26.5583	26.4653	24.8381	25.0346	24.9418	24.7682	25.109	26.1329	26.3347	25.5641	26.0975	26.2525	25.116	25.964	25.7597	25.5598	25.4478	7.66934e+07	9.08511e+07	9.65117e+07	9.882e+07	9.26508e+07	2.99925e+07	3.43689e+07	3.22277e+07	2.8574e+07	3.61878e+07	7.35846e+07	8.4632e+07	4.96091e+07	7.1801e+07	7.99448e+07	3.63638e+07	6.5455e+07	5.68123e+07	4.94614e+07	4.57669e+07	2.25e-138	920510000	1	10	10
P08226	P08226	Apolipoprotein E	Apoe	NM_001305819	23.2034	22.5467	24.0272	22.6963	23.0748	23.0575	22.979	23.3229	23.0157	23.1986	21.4687	20.8482	21.2929	20.3087	21.0004	24.4868	21.5818	22.2111	23.5414	23.1045	9.65872e+06	6.12679e+06	1.70965e+07	6.79621e+06	8.83501e+06	8.7297e+06	8.26739e+06	1.04928e+07	8.48039e+06	9.62663e+06	2.90217e+06	1.8877e+06	2.56922e+06	1.29876e+06	2.09773e+06	2.35105e+07	3.13884e+06	4.8552e+06	1.22086e+07	9.01877e+06	4.63e-120	152980000	1	11	11
P08505	P08505	Interleukin-6	Il6	NM_001314054	19.8806	19.3933	NA	18.4351	18.9694	22.6753	22.6678	22.1167	22.9849	21.3235	18.1595	18.0114	17.0967	17.6567	17.1368	22.7633	23.057	23.0882	23.0367	23.1668	965288	688597		354420	513285	6.698e+06	6.66327e+06	4.54768e+06	8.30127e+06	2.6243e+06	292789	264224	140159	206631	144109	7.11928e+06	8.72667e+06	8.91745e+06	8.60474e+06	9.41676e+06	1.44e-165	97140000	1	5	5
P08905	P08905	Lysozyme C-2	Lyz2	NM_017372	22.6341	23.0379	23.8096	23.9852	22.2906	23.7547	23.9734	24.1005	23.7116	24.788	21.8914	21.6299	22.1133	22.8791	22.8943	26.2197	23.4345	23.337	25.1034	25.2471	6.50943e+06	8.6119e+06	1.47029e+07	1.6606e+07	5.13026e+06	1.41539e+07	1.64707e+07	1.79876e+07	1.37373e+07	2.89689e+07	3.89017e+06	3.24525e+06	4.53698e+06	7.71428e+06	7.79599e+06	7.81477e+07	1.13367e+07	1.05959e+07	3.60476e+07	3.9823e+07	9.94e-112	374540000	1	4	4
P09103	P09103	Protein disulfide-isomerase	P4hb	NM_011032	24.9915	25.3363	25.5895	25.1742	25.1015	25.2024	25.3864	25.3404	25.4689	25.7874	25.6365	25.2907	25.5319	25.4159	25.7112	25.3393	25.1556	25.1101	25.1366	25.1558	3.33573e+07	4.2363e+07	5.04902e+07	3.78608e+07	3.60002e+07	3.86081e+07	4.38599e+07	4.24835e+07	4.64411e+07	5.79136e+07	5.21622e+07	4.10449e+07	4.85141e+07	4.4766e+07	5.49342e+07	4.24511e+07	3.73758e+07	3.62154e+07	3.68868e+07	3.7381e+07	0	632000000	1	25	25
P09470	P09470	Angiotensin-converting enzyme;Angiotensin-converting enzyme, soluble form	Ace	NM_001281819	22.6323	22.682	22.5836	22.4856	21.7885	21.3913	20.9987	20.494	20.5705	20.797	22.8308	22.7734	22.7161	23.1745	22.8654	20.8912	21.3335	21.2996	20.9319	21.108	6.50131e+06	6.72918e+06	6.28552e+06	5.87273e+06	3.62236e+06	2.75057e+06	2.09526e+06	1.47676e+06	1.55718e+06	1.82188e+06	7.46029e+06	7.1693e+06	6.89013e+06	9.46716e+06	7.64137e+06	1.94481e+06	2.64255e+06	2.58118e+06	2.00046e+06	2.26017e+06	1.15e-148	69305000	1	17	17
P10493	P10493	Nidogen-1	Nid1	NM_010917	27.5661	27.8167	28.0343	27.7782	27.3437	26.7966	26.6588	27.1008	26.6349	26.7021	27.5609	27.6086	27.585	27.5698	27.5614	27.1089	27.6505	27.6398	27.1744	27.5045	1.98711e+08	2.36407e+08	2.74894e+08	2.30182e+08	1.70323e+08	1.16568e+08	1.05949e+08	1.43931e+08	1.04209e+08	1.09177e+08	1.97997e+08	2.04652e+08	2.01332e+08	1.99222e+08	1.98065e+08	1.44741e+08	2.10683e+08	2.09126e+08	1.51464e+08	1.90406e+08	0	2851300000	1	49	49
P70387	P70387	Hereditary hemochromatosis protein homolog	Hfe	NM_001347493	NA	NA	NA	NA	NA	20.2	19.9176	20.5692	20.4045	19.9996	NA	NA	NA	NA	NA	19.3949	19.2261	NA	19.0981	18.9475						1.2045e+06	990364	1.55577e+06	1.38793e+06	1.04829e+06						689361	613243		561178	505552	2.88e-09	9251000	1	3	3
P10605	P10605	Cathepsin B;Cathepsin B light chain;Cathepsin B heavy chain	Ctsb	NM_007798	25.6384	24.8872	25.9463	25.0127	25.4091	25.3785	25.3151	25.2588	25.635	24.9251	24.6724	24.3897	24.6202	24.0434	24.5713	26.6009	24.7543	24.7942	26.0438	25.5175	5.22309e+07	3.10309e+07	6.46569e+07	3.38511e+07	4.45555e+07	4.36204e+07	4.1745e+07	4.01473e+07	5.21079e+07	3.18568e+07	2.67382e+07	2.19802e+07	2.57881e+07	1.72896e+07	2.49286e+07	1.01781e+08	2.83e+07	2.90936e+07	6.91775e+07	4.80322e+07	0	793620000	1	15	15
P10810	P10810	Monocyte differentiation antigen CD14	Cd14	NM_009841	20.1711	20.1081	20.5433	20.8467	20.334	19.962	19.9953	20.274	20.56	20.2666	20.6951	21.3611	20.8272	20.489	20.8224	21.5199	19.8686	20.319	21.6097	21.2397	1.18061e+06	1.13016e+06	1.52809e+06	1.88574e+06	1.32173e+06	1.02132e+06	1.04517e+06	1.26789e+06	1.54588e+06	1.2614e+06	1.69764e+06	2.69359e+06	1.86042e+06	1.47165e+06	1.85424e+06	3.00701e+06	957292	1.30806e+06	3.20013e+06	2.47621e+06	1.29e-117	30727000	1	8	8
P11087;CON__Q862S4	P11087	Collagen alpha-1(I) chain	Col1a1	NM_007742	20.6404	20.8779	21.2268	20.7304	20.4916	22.5815	22.4632	22.1008	22.117	20.754	20.5896	20.67	21.4315	21.1327	20.7701	22.1718	21.7022	21.4797	21.425	21.4889	1.63448e+06	1.92697e+06	2.45416e+06	1.73969e+06	1.4743e+06	6.27637e+06	5.78225e+06	4.49784e+06	4.54863e+06	1.76838e+06	1.57793e+06	1.66836e+06	2.82829e+06	2.2992e+06	1.78823e+06	4.72473e+06	3.41203e+06	2.92438e+06	2.81558e+06	2.94309e+06	5.35e-91	56191000	2	7	7
P97333	P97333	Neuropilin-1	Nrp1	NM_008737	18.8188	18.4175	19.2669	18.9192	18.3348	NA	17.9335	NA	NA	17.7144	19.8668	19.6131	19.5761	20.216	19.659	NA	NA	NA	18.8712	19.1932	462406	350122	630834	495732	330617		250335			215063	956099	801921	781616	1.21793e+06	827844				479510	599417	2.74e-57	6942100	1	5	5
P11152	P11152	Lipoprotein lipase	Lpl	NM_008509	21.0131	21.4432	23.5637	22.3774	21.9908	22.2083	22.1334	22.5378	21.9906	21.6536	19.5998	NA	20.3149	NA	20.8324	22.0822	20.9692	21.3468	22.0607	21.785	2.11628e+06	2.85132e+06	1.23988e+07	5.4484e+06	4.16764e+06	4.84579e+06	4.60063e+06	6.08911e+06	4.16706e+06	3.29901e+06	794562		1.30435e+06		1.86714e+06	4.44022e+06	2.05285e+06	2.66703e+06	4.37454e+06	3.61359e+06	5.81e-50	61261000	1	9	9
P11276	P11276	Fibronectin;Anastellin	Fn1	NM_001276408	24.6751	25.0912	25.3507	25.7782	24.7442	24.6032	24.5324	24.4114	24.6206	24.8215	24.7707	24.7202	24.3384	24.8632	24.5603	24.8067	25.0606	25.0924	24.9632	25.0015	2.67883e+07	3.57441e+07	4.27879e+07	5.75455e+07	2.81026e+07	2.5486e+07	2.42654e+07	2.23133e+07	2.57952e+07	2.96494e+07	2.86236e+07	2.7639e+07	2.12123e+07	3.05189e+07	2.47393e+07	2.93468e+07	3.49939e+07	3.57738e+07	3.27094e+07	3.35893e+07	0	545400000	1	51	51
P97426	P97426	Eosinophil cationic protein 1	Ear1	NM_007894	NA	NA	18.4934	19.304	18.711	19.5512	20.0855	20.354	20.5564	20.067	19.9829	21.1788	18.9272	19.7772	19.4417	NA	NA	NA	NA	NA			369035	647266	429114	768241	1.1126e+06	1.34018e+06	1.54203e+06	1.09842e+06	1.03622e+06	2.37385e+06	498488	898526	712090						6.13e-21	9200800	1	2	2
P11672	P11672	Neutrophil gelatinase-associated lipocalin	Lcn2	NM_008491	20.5143	20.5981	20.7091	21.7581	20.9141	18.5871	18.7172	NA	18.6656	NA	21.1989	21.7547	20.9137	21.4708	22.1828	21.0253	19.926	20.6572	21.8387	21.1028	1.49768e+06	1.58725e+06	1.7142e+06	3.54683e+06	1.97593e+06	393799	430962		415820		2.40716e+06	3.53848e+06	1.97538e+06	2.9064e+06	4.76089e+06	2.13425e+06	996148	1.65362e+06	3.75063e+06	2.25204e+06	3.25e-67	42487000	1	6	6
P97857	P97857	A disintegrin and metalloproteinase with thrombospondin motifs 1	Adamts1	NM_009621	19.4676	18.4737	19.9412	18.2681	18.3412	NA	NA	NA	NA	NA	18.7663	NA	NA	NA	NA	18.0967	18.0276	18.2103	18.8822	NA	724989	364031	1.0067e+06	315679	332087						445881					280317	267207	303282	483180		5.75e-13	5048600	1	4	4
P11859	P11859	Angiotensinogen;Angiotensin-1;Angiotensin-2;Angiotensin-3;Angiotensin-4;Angiotensin 1-9;Angiotensin 1-7;Angiotensin 1-5;Angiotensin 1-4	Agt	NM_007428	22.9898	22.0041	24.1448	22.6058	22.1786	19.477	18.8353	18.2932	17.3603	18.0722	22.0327	22.0228	22.8904	21.7941	21.6348	20.244	19.5287	18.9571	20.3146	18.8101	8.32951e+06	4.20624e+06	1.85485e+07	6.38299e+06	4.74705e+06	729728	467725	321220	168256	275597	4.29046e+06	4.26112e+06	7.77494e+06	3.63645e+06	3.2563e+06	1.2418e+06	756353	508927	1.30408e+06	459626	9.83e-122	50908000	1	11	11
Q00724	Q00724	Retinol-binding protein 4	Rbp4	NM_001159487	22.4548	21.3286	22.8021	21.9695	21.6998	20.9505	20.5507	NA	21.0417	20.7845	21.4276	21.3929	21.9707	20.9496	NA	20.6693	NA	NA	NA	NA	5.74868e+06	2.63359e+06	7.31335e+06	4.10656e+06	3.40636e+06	2.02642e+06	1.53595e+06		2.15865e+06	1.80617e+06	2.82066e+06	2.75362e+06	4.10998e+06	2.02515e+06		1.66755e+06					1.84e-91	30617000	1	6	6
Q00898	Q00898	Alpha-1-antitrypsin 1-5	Serpina1e	NM_009247	22.8647	23.1178	23.3214	22.9611	22.4593	NA	NA	NA	NA	NA	21.5671	22.6426	23.0114	22.1305	21.999	NA	NA	NA	NA	NA	7.63766e+06	9.1023e+06	1.04819e+07	8.16544e+06	5.76664e+06						3.10702e+06	6.5479e+06	8.45516e+06	4.59139e+06	4.1914e+06						0	38817000	1	13	7
P12032	P12032	Metalloproteinase inhibitor 1	Timp1	NM_001044384	22.1002	NA	22.3627	21.2972	21.8745	23.0186	23.2134	22.6098	22.4516	NA	22.2288	21.468	21.5426	21.0841	21.1903	23.0436	22.1601	22.2492	22.3334	22.7482	4.49597e+06		5.39316e+06	2.57689e+06	3.84486e+06	8.49746e+06	9.7259e+06	6.40071e+06	5.73595e+06		4.91514e+06	2.90076e+06	3.0547e+06	2.22304e+06	2.39285e+06	8.64599e+06	4.68657e+06	4.98513e+06	5.28474e+06	7.04515e+06	5.22e-55	98330000	1	6	6
P13020	P13020	Gelsolin	Gsn	NM_001206367	29.0197	28.0803	29.2895	27.9479	28.0723	27.3116	27.4047	27.3779	27.1179	27.4952	28.2141	27.8314	28.5154	27.3031	28.7418	27.644	27.5111	27.5017	27.4425	27.7111	5.44252e+08	2.838e+08	6.56173e+08	2.58914e+08	2.82231e+08	1.66575e+08	1.77679e+08	1.74409e+08	1.45647e+08	1.89182e+08	3.1138e+08	2.38829e+08	3.83699e+08	1.65597e+08	4.48894e+08	2.09736e+08	1.91279e+08	1.90036e+08	1.82396e+08	2.19721e+08	0	3930400000	1	30	30
Q02819	Q02819	Nucleobindin-1	Nucb1	NM_001163662	NA	NA	19.9924	19.8408	19.6531	NA	NA	19.7757	NA	NA	NA	NA	19.2767	NA	NA	19.9196	20.3329	19.9686	19.9722	20.1791			1.04307e+06	939022	824466			897592					635133			991738	1.32073e+06	1.026e+06	1.02856e+06	1.18717e+06	4.02e-14	14569000	1	5	5
P14211	P14211	Calreticulin	Calr	NM_007591	24.8408	25.3111	25.5677	25.1326	25.3626	24.1796	24.58	24.7444	24.4359	25.3991	25.0685	25.5693	25.6961	24.8574	25.7759	24.6016	24.5684	24.6052	24.2694	24.5647	3.00487e+07	4.16294e+07	4.9733e+07	3.67846e+07	4.31423e+07	1.90014e+07	2.50794e+07	2.81065e+07	2.26955e+07	4.42477e+07	3.5186e+07	4.97882e+07	5.43622e+07	3.03965e+07	5.74538e+07	2.54577e+07	2.48786e+07	2.55213e+07	2.02217e+07	2.48148e+07	9.62e-196	499000000	1	16	16
Q61702	Q61702	Inter-alpha-trypsin inhibitor heavy chain H1	Itih1	NM_001306078	19.3566	19.9396	19.3775	20.6727	19.8976	19.4108	19.5	NA	19.446	19.2488	NA	NA	NA	NA	NA	19.625	19.4102	19.3101	19.4764	19.3489	671301	1.00558e+06	681097	1.67149e+06	976730	697000	741455		714216	622969						808563	696711	650009	729425	667728	1.07e-63	11622000	1	6	6
Q62059	Q62059	Versican core protein	Vcan	NM_001081249	21.0217	20.5894	20.7018	20.0967	20.6256	NA	NA	19.7696	19.3283	NA	21.1374	19.981	20.5958	20.1787	20.5075	NA	20.0227	20.3045	19.7442	20.2065	2.12893e+06	1.57771e+06	1.70554e+06	1.12127e+06	1.6178e+06			893805	658261		2.3067e+06	1.03486e+06	1.58472e+06	1.18684e+06	1.49064e+06		1.06521e+06	1.29498e+06	878206	1.20994e+06	6.44e-15	16312000	1	3	3
P16675	P16675	Lysosomal protective protein;Lysosomal protective protein 32 kDa chain;Lysosomal protective protein 20 kDa chain	Ctsa	NM_001038492	20.2997	20.0587	20.5855	19.4152	19.7679	20.9852	20.7789	21.0349	19.8317	21.1509	19.7228	19.4863	19.755	20.3239	19.1384	21.9059	20.051	20.1365	20.6828	20.5538	1.29068e+06	1.09212e+06	1.57345e+06	699129	892752	2.07575e+06	1.79917e+06	2.1485e+06	933118	2.32839e+06	865275	734448	884805	1.31251e+06	577075	3.92946e+06	1.08631e+06	1.15263e+06	1.68323e+06	1.53925e+06	3.74e-80	27314000	1	6	6
Q640N1;Q9D2L5	Q640N1	Adipocyte enhancer-binding protein 1	Aebp1	NM_001291857	19.8346	20.518	21.1939	NA	19.7859	20.9769	20.8631	21.0282	21.0956	20.416	NA	20.5002	NA	20.4674	NA	NA	19.4806	18.8774	19.4261	19.0567	934996	1.50153e+06	2.39883e+06		903960	2.06384e+06	1.9073e+06	2.13855e+06	2.24083e+06	1.39903e+06		1.48312e+06		1.44978e+06			731552	481575	704432	545304	1.24e-24	19674000	2	4	4
Q64444	Q64444	Carbonic anhydrase 4	Ca4	NM_007607	NA	NA	NA	NA	NA	NA	NA	NA	NA	NA	18.4817	20.8714	19.2345	19.2391	19.6662	NA	NA	NA	17.9538	NA											366055	1.9183e+06	616824	618794	831986				253882		1.15e-43	5629500	1	4	4
Q6GQT9	Q6GQT9	Nodal modulator 1	Nomo1	NM_153057	NA	18.6483	NA	NA	NA	NA	NA	NA	NA	NA	19.2776	20.8325	19.7334	20.8016	20.8029	NA	NA	NA	NA	NA		410864									635530	1.86727e+06	871656	1.8277e+06	1.82935e+06						3.44e-19	1963400	1	5	5
Q6W5C0	Q6W5C0	C-X-C motif chemokine 3	Cxcl3	NM_203320	NA	NA	NA	NA	NA	21.2636	21.3487	21.7911	21.191	NA	NA	NA	NA	NA	NA	22.1165	21.8423	22.144	22.2551	22.0369						2.51757e+06	2.67054e+06	3.6289e+06	2.39401e+06							4.54705e+06	3.76e+06	4.63456e+06	5.00556e+06	4.30297e+06	3.77e-62	40952000	1	3	3
Q6ZQI3	Q6ZQI3	Malectin	Mlec	NM_175403	NA	20.8469	NA	NA	NA	19.8212	19.846	NA	NA	NA	21.1953	22.1697	21.4299	20.833	21.3437	NA	NA	NA	19.8616	NA		1.886e+06				926351	942413				2.40116e+06	4.71786e+06	2.82516e+06	1.86792e+06	2.6613e+06				952659		1.11e-48	16589000	1	8	8
P18242	P18242	Cathepsin D	Ctsd	NM_009983	24.6844	24.2931	25.5439	23.9836	24.1902	24.5849	24.6375	24.9866	24.848	25.4567	23.7287	23.4185	23.9889	24.3042	24.0913	26.1859	23.7355	23.8709	25.3849	24.843	2.69615e+07	2.05566e+07	4.89193e+07	1.65876e+07	1.91415e+07	2.51647e+07	2.60992e+07	3.32442e+07	3.01991e+07	4.60501e+07	1.39011e+07	1.12117e+07	1.66486e+07	2.07154e+07	1.78733e+07	7.63381e+07	1.39668e+07	1.53411e+07	4.38143e+07	3.00946e+07	5.05e-252	483400000	1	17	17
P19324	P19324	Serpin H1	Serpinh1	NM_001111043	19.6607	20.9172	21.5862	22.3353	21.2622	23.7003	23.9812	23.3584	23.3527	23.7019	19.8998	20.3516	20.3762	19.9051	20.3727	20.9974	21.3005	21.7333	21.3302	22.367	828820	1.98018e+06	3.14843e+06	5.2917e+06	2.51513e+06	1.36302e+07	1.656e+07	1.07542e+07	1.07118e+07	1.36453e+07	978220	1.33796e+06	1.36097e+06	981821	1.35767e+06	2.09338e+06	2.58279e+06	3.48638e+06	2.63651e+06	5.40926e+06	1.05e-51	99829000	1	9	9
P20029	P20029	78 kDa glucose-regulated protein	Hspa5	NM_001163434	24.9262	25.3182	25.4602	25.2605	25.1508	25.1839	25.2213	25.3236	25.3889	25.459	25.2972	25.0725	25.4513	25.8546	25.4942	25.5429	25.3211	25.3086	25.2444	25.2957	3.18811e+07	4.18348e+07	4.61619e+07	4.01946e+07	3.72516e+07	3.81162e+07	3.91172e+07	4.19917e+07	4.3936e+07	4.61235e+07	4.12303e+07	3.52837e+07	4.5878e+07	6.0675e+07	4.72627e+07	4.88854e+07	4.1919e+07	4.15573e+07	3.97486e+07	4.11874e+07	0	684250000	1	24	22
P21460	P21460	Cystatin-C	Cst3	NM_009976	24.0975	22.8713	23.9562	23.0765	23.2792	22.6768	22.8158	22.3322	22.8291	22.8278	23.4081	22.9549	22.4818	23.2551	23.2532	23.2179	22.6418	NA	22.7976	21.761	1.79502e+07	7.67268e+06	1.62755e+07	8.84542e+06	1.01798e+07	6.70497e+06	7.38312e+06	5.28034e+06	7.4515e+06	7.44479e+06	1.11312e+07	8.13043e+06	5.85728e+06	1.00111e+07	9.99794e+06	9.75628e+06	6.54427e+06		7.29057e+06	3.55397e+06	2.42e-71	137850000	1	8	8
P21614	P21614	Vitamin D-binding protein	Gc	NP_032122	22.7653	24.071	23.264	23.0321	22.6717	24.8157	24.7782	24.6355	25.0315	24.4173	21.8139	22.3417	22.3814	22.1993	22.047	23.0681	22.9556	22.963	22.6519	22.5282	7.12916e+06	1.76235e+07	1.00731e+07	8.57735e+06	6.68131e+06	2.95304e+07	2.87728e+07	2.6063e+07	3.42951e+07	2.24047e+07	3.6867e+06	5.31523e+06	5.46352e+06	4.81565e+06	4.3332e+06	8.79407e+06	8.13437e+06	8.17621e+06	6.59024e+06	6.04873e+06	0	216170000	1	17	17
Q8C6K9	Q8C6K9	Collagen alpha-6(VI) chain	Col6a6	NM_001102607	19.1173	NA	19.2111	18.9016	NA	NA	NA	NA	NA	NA	20.2052	19.6573	19.2885	20.8622	19.1513	NA	18.8826	NA	NA	NA	568697		606900	489721							1.20885e+06	826869	640349	1.90611e+06	582258		483314				8.71e-165	4875900	1	12	5
P22599	P22599	Alpha-1-antitrypsin 1-2	Serpina1b	NM_009244	21.9497	22.9223	22.2139	21.5274	21.5231	23.8561	23.7923	23.0441	24.1061	22.8261	21.1131	21.0017	21.2955	21.5967	20.9447	22.2794	22.8375	22.9927	22.1429	22.767	4.05059e+06	7.94877e+06	4.86463e+06	3.02269e+06	3.01369e+06	1.51845e+07	1.45277e+07	8.64899e+06	1.80576e+07	7.43602e+06	2.26817e+06	2.09962e+06	2.57386e+06	3.17143e+06	2.01829e+06	5.09058e+06	7.49502e+06	8.34627e+06	4.63102e+06	7.13756e+06	0	123920000	1	12	4
P22777	P22777	Plasminogen activator inhibitor 1	Serpine1	NM_008871	26.2732	25.8243	25.9476	25.4214	25.7891	24.3657	24.2824	24.0585	24.2718	24.2662	25.435	25.2245	25.6959	24.9406	25.594	25.085	24.5169	24.6411	24.7828	24.956	8.11001e+07	5.9414e+07	6.47151e+07	4.4937e+07	5.79819e+07	2.16176e+07	2.04047e+07	1.74715e+07	2.02554e+07	2.01769e+07	4.53626e+07	3.92041e+07	5.43546e+07	3.2201e+07	5.06479e+07	3.55908e+07	2.40061e+07	2.61644e+07	2.88646e+07	3.25465e+07	5.97e-180	543890000	1	14	14
Q8K3K7	Q8K3K7	1-acyl-sn-glycerol-3-phosphate acyltransferase beta	Agpat2	NM_026212	NA	NA	NA	NA	NA	19.7161	19.4147	19.3744	19.136	19.409	NA	NA	NA	NA	NA	NA	NA	NA	NA	NA						861266	698887	679635	576116	696131											6.84e-44	4813200	1	3	3
P23953	P23953	Carboxylesterase 1C	Ces1c	NM_007954	NA	22.8155	22.057	21.3261	21.4207	22.6148	22.967	22.723	22.8157	23.2245	21.6968	21.103	20.7384	21.555	21.2156	21.8999	22.1479	22.1071	21.9884	22.2085		7.38159e+06	4.36334e+06	2.62903e+06	2.8072e+06	6.42293e+06	8.19891e+06	6.92316e+06	7.38261e+06	9.80102e+06	3.39929e+06	2.25235e+06	1.74937e+06	3.08107e+06	2.43519e+06	3.91315e+06	4.6471e+06	4.51752e+06	4.16071e+06	4.84646e+06	3.1e-97	75089000	1	11	8
P27773	P27773	Protein disulfide-isomerase A3	Pdia3	NM_007952	25.4642	25.6838	25.7621	25.8116	25.736	25.5585	25.7392	25.9955	25.5015	26.2501	25.5258	25.7879	26.2367	25.6466	26.3476	25.9304	25.4629	25.3818	25.8972	25.8744	4.62901e+07	5.39007e+07	5.69069e+07	5.88933e+07	5.58866e+07	4.94169e+07	5.60107e+07	6.68999e+07	4.75025e+07	7.98119e+07	4.83094e+07	5.79337e+07	7.9074e+07	5.25286e+07	8.53921e+07	6.39482e+07	4.62484e+07	4.37203e+07	6.24934e+07	6.15135e+07	0	851770000	1	26	26
Q925F2	Q925F2	Endothelial cell-selective adhesion molecule	Esam	NM_027102	19.9284	21.4894	19.6352	20.5056	20.1075	20.1356	NA	20.7868	20.3331	NA	NA	NA	NA	NA	NA	NA	NA	18.7922	19.3819	19.105	997806	2.94411e+06	814300	1.48868e+06	1.12969e+06	1.15191e+06		1.80905e+06	1.32091e+06									453958	683177	563869	3.58e-11	12881000	1	2	2
Q99JR5	Q99JR5	Tubulointerstitial nephritis antigen-like	Tinagl1	NM_001168333	NA	21.3848	NA	22.0234	20.9456	19.9515	NA	20.2786	NA	NA	21.1929	21.3146	20.3021	21.3943	20.3846	NA	21.0232	21.7277	20.6507	20.5205		2.73821e+06		4.26289e+06	2.01955e+06	1.01391e+06		1.27194e+06			2.39717e+06	2.60816e+06	1.29283e+06	2.7563e+06	1.36891e+06		2.13115e+06	3.47288e+06	1.64619e+06	1.50413e+06	4.68e-61	44264000	1	6	6
P28653	P28653	Biglycan	Bgn	NM_007542	25.3879	25.7275	25.6591	25.9404	25.5929	25.1886	25.1308	24.5401	25.2966	23.8559	25.1426	25.0334	24.4449	24.1874	24.1193	24.5875	25.6831	25.6989	25.6215	25.8367	4.39056e+07	5.55583e+07	5.29857e+07	6.4393e+07	5.06093e+07	3.82406e+07	3.67388e+07	2.43953e+07	4.12131e+07	1.51824e+07	3.70405e+07	3.43403e+07	2.28375e+07	1.91044e+07	1.82235e+07	2.52101e+07	5.38745e+07	5.44678e+07	5.16226e+07	5.99269e+07	1.42e-211	699590000	1	16	15
P28654	P28654	Decorin	Dcn	NM_001190451	29.1578	28.6724	28.771	28.5331	28.3787	26.5985	26.3635	25.9708	26.4384	25.9789	28.5078	27.6746	27.595	28.3628	27.6502	26.7478	28.209	28.1569	27.2197	27.6975	5.98925e+08	4.27811e+08	4.58072e+08	3.88436e+08	3.49012e+08	1.01612e+08	8.63385e+07	6.57642e+07	9.09393e+07	6.61345e+07	3.81683e+08	2.14232e+08	2.02732e+08	3.45186e+08	2.10639e+08	1.12691e+08	3.10281e+08	2.99276e+08	1.56295e+08	2.1766e+08	0	3831500000	1	20	20
Q99P87	Q99P87	Resistin	Retn	NM_001204959	NA	21.0109	22.4097	22.0363	19.9164	18.7951	NA	NA	NA	NA	21.5889	20.9542	21.613	21.5423	21.2721	18.8208	NA	19.4824	NA	NA		2.11306e+06	5.57175e+06	4.30118e+06	989541	454872					3.15433e+06	2.03162e+06	3.20746e+06	3.05407e+06	2.53245e+06	463047		732465			4.78e-99	53798000	1	5	5
Q9CPT4	Q9CPT4	UPF0556 protein C19orf10 homolog	D17Wsu104e	NM_080837	20.3712	20.7132	22.0129	21.4708	NA	20.1584	20.2605	20.3415	NA	NA	21.1377	20.5324	20.5709	21.5478	21.9959	20.5102	20.3854	NA	NA	NA	1.35626e+06	1.71907e+06	4.23198e+06	2.9064e+06		1.17026e+06	1.25608e+06	1.32862e+06			2.30718e+06	1.51659e+06	1.55761e+06	3.06573e+06	4.1824e+06	1.49343e+06	1.36967e+06				2.29e-09	30256000	1	2	2
P28798	P28798	Granulins;Acrogranin;Granulin-1;Granulin-2;Granulin-3;Granulin-4;Granulin-5;Granulin-6;Granulin-7	Grn	NM_008175	21.7289	20.7389	21.9393	20.6333	21.3244	21.5962	21.5631	21.4175	21.9551	20.5372	20.3483	20.2921	20.4234	19.694	20.219	23.3225	21.9457	22.0427	23.5036	22.8068	3.47577e+06	1.74997e+06	4.02149e+06	1.62646e+06	2.62594e+06	3.17033e+06	3.09842e+06	2.80098e+06	4.06578e+06	1.52164e+06	1.3349e+06	1.2839e+06	1.40623e+06	848174	1.22047e+06	1.04899e+07	4.03937e+06	4.3203e+06	1.18929e+07	7.33721e+06	2.79e-83	79369000	1	12	12
P28862;O55123	P28862	Stromelysin-1	Mmp3	NM_010809	21.183	21.0482	20.7069	19.9919	20.1664	22.6873	22.706	22.254	22.261	23.0247	20.2183	18.2531	20.0684	20.5044	19.487	22.8035	22.2112	22.478	22.1508	22.6147	2.38078e+06	2.1684e+06	1.71158e+06	1.04271e+06	1.17677e+06	6.75395e+06	6.84206e+06	5.00174e+06	5.02607e+06	8.53346e+06	1.21987e+06	312414	1.09949e+06	1.48744e+06	734804	7.32045e+06	4.85554e+06	5.84187e+06	4.65645e+06	6.42248e+06	2.56e-30	77080000	2	12	12
P29533	P29533	Vascular cell adhesion protein 1	Vcam1	NM_011693	20.4031	20.3087	19.9861	20.2469	19.6604	19.8429	19.6059	19.4558	20.2288	19.6775	19.863	20.5875	20.3826	20.3271	20.8593	20.5883	20.7194	20.3688	21.0815	20.4188	1.38658e+06	1.29876e+06	1.03852e+06	1.2443e+06	828648	940390	797929	719084	1.22878e+06	838528	953584	1.57563e+06	1.36702e+06	1.31543e+06	1.90228e+06	1.57651e+06	1.72648e+06	1.354e+06	2.21903e+06	1.40175e+06	1.08e-57	20156000	1	8	8
P30412	P30412	Peptidyl-prolyl cis-trans isomerase C	Ppic	NM_008908	19.3868	19.8643	19.6232	19.9492	18.937	20.2865	20.3198	19.9121	20.7388	20.6655	19.6434	19.6561	19.7371	19.5982	19.9294	18.993	18.8243	19.3268	19.6435	19.5668	685501	954443	807554	1.0123e+06	501886	1.27892e+06	1.30879e+06	986596	1.74985e+06	1.66317e+06	818941	826182	873895	793681	998498	521750	464172	657577	818998	776593	4.09e-83	15694000	1	5	5
Q9D0S9	Q9D0S9	Histidine triad nucleotide-binding protein 2, mitochondrial	Hint2	NP_081147	19.8715	19.0566	20.3742	20.9812	20.1316	20.0087	20.579	20.0834	20.5367	20.0197	NA	NA	18.6613	NA	NA	19.9495	19.8889	19.7896	20.2772	19.5131	959219	545266	1.35908e+06	2.07e+06	1.14872e+06	1.05492e+06	1.56638e+06	1.11098e+06	1.52112e+06	1.06299e+06			414583			1.01251e+06	970857	906282	1.27071e+06	748218	3.61e-13	18442000	1	4	4
P32261;CON__P41361	P32261	Antithrombin-III	Serpinc1	NM_080844	23.021	22.5813	23.6379	23.1214	22.5774	22.6864	22.8551	22.2332	22.808	22.8177	22.6455	21.9201	21.7276	22.8856	21.7313	21.9186	22.2053	22.646	22.5144	22.4032	8.51161e+06	6.2755e+06	1.30532e+07	9.12504e+06	6.25856e+06	6.74974e+06	7.58701e+06	4.93015e+06	7.34331e+06	7.39285e+06	6.56107e+06	3.96833e+06	3.47264e+06	7.74911e+06	3.48155e+06	3.9642e+06	4.83572e+06	6.56335e+06	5.99114e+06	5.54671e+06	3.8e-117	108170000	2	17	17
Q9D379	Q9D379	Epoxide hydrolase 1	Ephx1	NM_001312918	NA	NA	NA	NA	19.3815	21.1947	21.3133	21.453	21.4899	21.9481	18.427	18.6131	17.6753	17.9407	18.4369	21.1034	20.5055	20.9991	21.4598	20.8913					682988	2.40016e+06	2.60581e+06	2.87076e+06	2.94513e+06	4.0461e+06	352436	400960	209313	251587	354862	2.25298e+06	1.48857e+06	2.09584e+06	2.88432e+06	1.94495e+06	1.87e-23	29007000	1	9	9
P34960	P34960	Macrophage metalloelastase	Mmp12	NM_001320076	NA	18.1304	17.9225	18.8637	17.5943	18.3918	18.6809	18.1925	18.8646	20.5455	18.3793	18.4725	19.1433	18.462	19.0645	19.0432	NA	NA	18.1029	17.7028		286942	248433	477023	197885	343941	420253	299563	477321	1.53042e+06	340973	363728	579039	361090	548260	540225			281524	213341	5.92e-08	6017700	1	4	4
P35330	P35330	Intercellular adhesion molecule 2	Icam2	NM_010494	NA	19.8511	19.2093	18.9882	18.9663	19.226	19.4191	18.926	19.5921	19.5895	NA	19.7617	20.2027	20.5328	20.0266	19.1756	19.111	18.9675	18.8908	19.8763		945750	606144	520017	512183	613201	701022	498074	790332	788909		888924	1.20675e+06	1.51701e+06	1.06809e+06	592149	566219	512609	486068	962415	0.00012648	9671500	1	2	2
P35441;CON__Q28194	P35441	Thrombospondin-1	Thbs1	NM_001313914	25.599	24.9736	25.8218	24.7908	25.1844	25.4598	25.4518	25.3464	25.265	24.9228	24.5168	24.1402	24.3802	23.8178	24.3942	25.3493	24.6853	24.8487	25.1761	25.2303	5.08238e+07	3.2946e+07	5.93111e+07	2.90251e+07	3.81294e+07	4.61491e+07	4.58939e+07	4.26606e+07	4.03202e+07	3.18061e+07	2.40045e+07	1.84895e+07	2.18359e+07	1.47867e+07	2.20488e+07	4.27464e+07	2.69784e+07	3.02137e+07	3.79107e+07	3.9362e+07	0	627730000	2	35	35
Q9DBG6	Q9DBG6	Dolichyl-diphosphooligosaccharide--protein glycosyltransferase subunit 2	Rpn2	NM_019642	NA	20.5375	NA	19.1793	NA	NA	NA	18.6729	NA	NA	21.2087	22.9329	21.4226	21.332	20.5935	19.0841	NA	NA	18.7879	18.6818		1.52196e+06		593669				417929			2.42357e+06	8.00739e+06	2.8109e+06	2.63981e+06	1.5822e+06	555759			452607	420516	4.47e-131	22944000	1	11	11
P37889	P37889	Fibulin-2	Fbln2	NM_001081437	21.2045	21.2071	21.7974	21.0196	20.9795	21.2818	21.107	20.7387	21.4968	NA	21.0533	20.3861	20.4895	20.6033	21.0525	20.4206	NA	20.1343	20.2625	NA	2.41652e+06	2.42088e+06	3.64478e+06	2.12584e+06	2.06756e+06	2.54953e+06	2.2586e+06	1.74973e+06	2.95925e+06		2.17608e+06	1.37034e+06	1.47216e+06	1.59298e+06	2.17487e+06	1.4035e+06		1.15088e+06	1.25783e+06		1.42e-30	28668000	1	7	7
Q9JK81	Q9JK81	UPF0160 protein MYG1, mitochondrial	Myg1	NM_021713	20.4867	20.0816	19.3556	19.635	19.782	19.5328	NA	NA	NA	18.9545	20.5239	19.3609	20.1636	21.2312	19.7062	19.354	19.4986	19.8326	19.472	19.5304	1.4693e+06	1.10959e+06	670836	814187	901520	758505				508011	1.50768e+06	673305	1.17449e+06	2.46166e+06	855376	670092	740736	933700	727204	757245	2.29e-13	12632000	1	5	5
P39061	P39061	Collagen alpha-1(XVIII) chain;Endostatin	Col18a1	NM_001109991	24.5074	24.6264	24.3179	24.2755	23.8699	22.7968	22.9397	22.9394	22.5475	23.4308	24.7518	23.8388	24.3318	25.1776	24.199	23.0408	23.2928	23.271	23.1338	23.1899	2.38486e+07	2.58991e+07	2.0913e+07	2.03074e+07	1.53305e+07	7.28653e+06	8.04522e+06	8.04354e+06	6.13019e+06	1.13077e+07	2.8251e+07	1.50035e+07	2.11155e+07	3.79501e+07	1.92586e+07	8.62923e+06	1.02762e+07	1.01221e+07	9.20381e+06	9.56876e+06	6.03e-128	206440000	1	8	8
Q9QUR8	Q9QUR8	Semaphorin-7A	Sema7a	NM_011352	NA	NA	NA	NA	NA	NA	20.7516	NA	20.4072	NA	21.046	21.237	21.0082	21.4247	21.6191	NA	NA	NA	NA	NA							1.76544e+06		1.39053e+06		2.1651e+06	2.47158e+06	2.10911e+06	2.81499e+06	3.22105e+06						3.45e-23	21520000	1	6	6
Q9QXT0	Q9QXT0	Protein canopy homolog 2	Cnpy2	NM_019953	NA	19.8339	22.0797	19.899	NA	19.2337	19.4839	19.9103	19.2202	19.6945	NA	20.6073	21.2075	NA	NA	NA	19.4263	NA	19.5623	19.4632		934542	4.43253e+06	977678		616482	733227	985366	610741	848468		1.59741e+06	2.42155e+06				704529		774175	722781	1.19e-14	13926000	1	3	3
Q9WV54	Q9WV54	Acid ceramidase;Acid ceramidase subunit alpha;Acid ceramidase subunit beta	Asah1	NM_019734	NA	NA	NA	NA	18.9398	NA	NA	19.0818	18.8616	20.4508	19.5668	19.5652	18.6999	19.8101	19.8803	20.081	19.1189	NA	19.988	18.9628					502861			554874	476329	1.43319e+06	776593	775733	425825	919251	965087	1.10913e+06	569328		1.03989e+06	510942	3.09e-23	9292700	1	6	6
P46412	P46412	Glutathione peroxidase 3	Gpx3	NM_001329860	20.9872	20.702	20.5296	21.6543	21.3307	20.7363	20.9439	20.8988	21.2275	21.6164	22.1791	21.9637	21.1272	22.4261	21.5556	20.0872	21.0431	21.0589	20.7552	20.5927	2.07863e+06	1.70578e+06	1.51365e+06	3.30061e+06	2.63743e+06	1.74682e+06	2.01717e+06	1.95509e+06	2.45535e+06	3.21503e+06	4.7487e+06	4.09009e+06	2.29045e+06	5.63545e+06	3.08235e+06	1.11391e+06	2.16075e+06	2.18454e+06	1.76986e+06	1.58132e+06	1.12e-53	40783000	1	5	5
P48759	P48759	Pentraxin-related protein PTX3	Ptx3	NM_008987	24.5788	22.7787	24.3849	21.3412	23.2497	22.1235	21.7953	20.8334	21.4668	20.7225	21.6315	20.3879	22.1895	21.9069	22.2191	23.3835	23.5929	23.4389	23.0444	23.079	2.50586e+07	7.19568e+06	2.19072e+07	2.65669e+06	9.97372e+06	4.56917e+06	3.63948e+06	1.86844e+06	2.89835e+06	1.73019e+06	3.24886e+06	1.37205e+06	4.78305e+06	3.93219e+06	4.8822e+06	1.0943e+07	1.26523e+07	1.13713e+07	8.65079e+06	8.86077e+06	2.18e-72	149220000	1	10	10
P51885	P51885	Lumican	Lum	NM_008524	28.5638	28.4504	28.7811	28.7173	28.635	26.131	26.277	25.4984	26.4585	26.007	28.2339	27.6561	27.2199	28.1151	27.2292	26.3082	27.2403	27.0282	27.1616	26.8688	3.9679e+08	3.66795e+08	4.6129e+08	4.41335e+08	4.16864e+08	7.34877e+07	8.1314e+07	4.74005e+07	9.22151e+07	6.74353e+07	3.15683e+08	2.11503e+08	1.56317e+08	2.90729e+08	1.57328e+08	8.30916e+07	1.58543e+08	1.36867e+08	1.50126e+08	1.2255e+08	8.84e-291	3136200000	1	14	14
P55065	P55065	Phospholipid transfer protein	Pltp	NM_011125	NA	19.157	21.188	19.2787	19.7814	20.4028	20.5107	21.4001	20.7541	20.7177	NA	19.033	19.0252	19.1924	NA	22.4227	19.9529	19.9308	22.3763	22.4791		584563	2.38904e+06	636014	901145	1.38629e+06	1.49395e+06	2.7674e+06	1.76851e+06	1.72444e+06		536419	533526	599085		5.62219e+06	1.0149e+06	999467	5.44424e+06	5.84633e+06	9.54e-50	34656000	1	8	8
P57759	P57759	Endoplasmic reticulum resident protein 29	Erp29	NM_026129	20.5454	20.885	21.3954	21.5009	21.2041	21.5479	21.4592	22.2397	21.859	22.578	20.8192	21.5285	21.6059	20.9289	21.6184	21.7305	21.7026	21.4882	21.9105	21.862	1.53032e+06	1.93647e+06	2.7584e+06	2.96767e+06	2.41585e+06	3.06594e+06	2.88312e+06	4.95241e+06	3.80377e+06	6.26117e+06	1.85014e+06	3.02499e+06	3.19171e+06	1.9963e+06	3.21949e+06	3.47962e+06	3.41298e+06	2.94166e+06	3.94201e+06	3.81169e+06	1.28e-52	51817000	1	8	8
P70180	P70180	Atrial natriuretic peptide receptor 3	Npr3	NM_001039181	NA	19.9168	19.3698	20.1557	19.835	21.4399	21.5697	21.5076	21.5301	22.1439	20.1525	19.5995	20.6973	NA	20.4144	20.6928	22.5729	22.3157	21.6708	22.0394		989815	677471	1.16807e+06	935255	2.84481e+06	3.11262e+06	2.98149e+06	3.02835e+06	4.63424e+06	1.16549e+06	794397	1.70023e+06		1.39748e+06	1.69494e+06	6.23907e+06	5.2203e+06	3.33857e+06	4.31043e+06	1.47e-57	46673000	1	9	9
P70663	P70663	SPARC-like protein 1	Sparcl1	NM_010097	21.6646	20.5373	21.3987	20.5342	20.8521	21.5706	21.3225	NA	21.5448	20.7242	21.4424	21.0047	20.8864	21.3706	21.1682	20.6114	21.129	21.2855	20.3011	21.2197	3.32426e+06	1.52175e+06	2.76472e+06	1.51848e+06	1.89281e+06	3.11457e+06	2.62248e+06		3.05936e+06	1.73223e+06	2.84974e+06	2.104e+06	1.93835e+06	2.71139e+06	2.35648e+06	1.60195e+06	2.29331e+06	2.55608e+06	1.29193e+06	2.44212e+06	3.5e-41	42697000	1	11	11
P82198	P82198	Transforming growth factor-beta-induced protein ig-h3	Tgfbi	NM_009369	25.7679	25.3576	26.0117	25.1276	25.0129	24.0306	24.0892	23.8999	24.1006	24.1752	25.4154	24.242	24.5114	25.2447	24.5921	25.0472	25.6242	25.6197	25.1495	25.1162	5.71361e+07	4.2993e+07	6.76553e+07	3.66574e+07	3.38558e+07	1.71369e+07	1.78473e+07	1.56526e+07	1.79889e+07	1.89435e+07	4.47505e+07	1.98413e+07	2.39148e+07	3.97568e+07	2.52906e+07	3.46704e+07	5.17193e+07	5.15583e+07	3.72181e+07	3.63689e+07	0	563950000	1	23	23
P97290	P97290	Plasma protease C1 inhibitor	Serping1	NM_009776	24.8531	24.4326	24.8931	23.9377	24.0936	24.2596	24.2521	23.603	24.3766	23.8365	24.5261	23.7962	24.3699	24.3344	24.1197	24.2104	23.8811	23.8261	23.9947	23.8193	3.0306e+07	2.26436e+07	3.1158e+07	1.60681e+07	1.79018e+07	2.00848e+07	1.99806e+07	1.27412e+07	2.17815e+07	1.49796e+07	2.41597e+07	1.4567e+07	2.16806e+07	2.11536e+07	1.82286e+07	1.94114e+07	1.545e+07	1.4872e+07	1.67157e+07	1.48021e+07	8.72e-175	317760000	1	12	12
P97298;CON__Q95121	P97298	Pigment epithelium-derived factor	Serpinf1	NM_011340	22.9483	22.383	23.4179	22.1325	22.3072	23.6436	23.7324	23.0492	23.576	23.6167	22.3515	21.676	22.4192	22.2789	22.4688	23.1124	22.5945	22.6075	22.6686	22.3975	8.09332e+06	5.46959e+06	1.1207e+07	4.59776e+06	5.18963e+06	1.31049e+07	1.39368e+07	8.67962e+06	1.2505e+07	1.28628e+07	5.35146e+06	3.35063e+06	5.60856e+06	5.08882e+06	5.80474e+06	9.0683e+06	6.33319e+06	6.39051e+06	6.66697e+06	5.52484e+06	3.43e-137	144470000	2	14	14
P97821	P97821	Dipeptidyl peptidase 1;Dipeptidyl peptidase 1 exclusion domain chain;Dipeptidyl peptidase 1 heavy chain;Dipeptidyl peptidase 1 light chain	Ctsc	NM_001311790	21.6044	20.8441	21.866	21.6156	20.8833	20.5031	20.3824	20.7135	21.0629	NA	21.0325	21.4426	21.4316	20.6638	20.4415	21.5276	20.0603	20.2506	21.5665	20.85	3.1884e+06	1.88235e+06	3.82227e+06	3.21325e+06	1.93419e+06	1.4861e+06	1.36683e+06	1.71943e+06	2.19061e+06		2.14493e+06	2.85014e+06	2.82849e+06	1.66121e+06	1.42398e+06	3.02311e+06	1.09333e+06	1.24749e+06	3.10573e+06	1.89006e+06	1.97e-125	37977000	1	6	6
P97927	P97927	Laminin subunit alpha-4	Lama4	NP_034811	26.5327	27.2541	27.2986	27.4058	26.6102	26.1579	25.8686	25.9066	26.1132	25.7741	26.1954	26.7001	26.5386	26.0741	26.6188	26.2064	27.0953	27.0269	26.6384	26.7019	9.7082e+07	1.60067e+08	1.65081e+08	1.77815e+08	1.0244e+08	7.48708e+07	6.12667e+07	6.29019e+07	7.25866e+07	5.73822e+07	7.68424e+07	1.09026e+08	9.74798e+07	7.06458e+07	1.03052e+08	7.74306e+07	1.43383e+08	1.36744e+08	1.04462e+08	1.09162e+08	0	1765000000	1	54	54
Q00493	Q00493	Carboxypeptidase E	Cpe	NM_013494	20.0451	19.4077	19.5994	19.091	19.1888	18.9538	19.0993	NA	18.6411	NA	19.7217	19.9648	20.1269	19.3451	NA	19.4445	18.9839	18.6225	NA	NA	1.08187e+06	695504	794342	558423	597591	507764	561645		408818		864616	1.0233e+06	1.14499e+06	665971		713473	518470	403581			1.11e-51	10869000	1	6	6
Q00623;CON__P15497	Q00623	Apolipoprotein A-I;Truncated apolipoprotein A-I	Apoa1	NM_009692	24.3232	24.6752	24.0772	23.8072	23.9163	24.7339	25.0247	24.3047	24.737	24.6714	23.7592	23.5822	23.8594	24.2131	23.6554	24.9054	25.1731	25.1203	24.9736	25.4035	2.099e+07	2.67902e+07	1.76994e+07	1.46785e+07	1.58316e+07	2.79027e+07	3.41339e+07	2.07226e+07	2.79627e+07	2.67197e+07	1.41982e+07	1.25588e+07	1.52193e+07	1.94478e+07	1.32125e+07	3.14248e+07	3.78319e+07	3.64724e+07	3.2946e+07	4.43829e+07	6.78e-61	446760000	2	11	11
Q00897	Q00897	Alpha-1-antitrypsin 1-4	Serpina1d		24.8225	25.8664	25.7732	25.1698	25.3327	26.1638	26.1368	25.8906	26.562	25.8118	24.551	25.0543	24.6895	24.7141	24.8641	25.4161	25.4565	25.4917	25.0424	25.1023	2.967e+07	6.11734e+07	5.73464e+07	3.77455e+07	4.22574e+07	7.51776e+07	7.37838e+07	6.22081e+07	9.90738e+07	5.89015e+07	2.45803e+07	3.48414e+07	2.7057e+07	2.75223e+07	3.0538e+07	4.47722e+07	4.60437e+07	4.71809e+07	3.45552e+07	3.60201e+07	0	796100000	1	14	14
Q01149	Q01149	Collagen alpha-2(I) chain	Col1a2	NM_007743	20.605	20.3474	21.2403	21.6759	21.0834	22.6294	22.5994	21.845	22.9612	21.864	21.5708	21.2377	21.2149	21.8756	21.416	21.7803	21.6243	21.2892	22.0715	21.493	1.59486e+06	1.33407e+06	2.47724e+06	3.3504e+06	2.22196e+06	6.48826e+06	6.35473e+06	3.76704e+06	8.16601e+06	3.81698e+06	3.115e+06	2.47278e+06	2.434e+06	3.84779e+06	2.79807e+06	3.60183e+06	3.23268e+06	2.56264e+06	4.40741e+06	2.95147e+06	1.37e-269	66745000	1	7	7
Q01339	Q01339	Beta-2-glycoprotein 1	Apoh	NM_013475	22.0356	22.2429	22.5509	21.9263	20.7785	23.0109	23.1069	23.1491	22.8578	22.8932	22.2662	22.2662	21.5411	22.1565	22.0049	21.9208	22.2248	22.3261	22.1029	22.4518	4.29909e+06	4.96341e+06	6.14465e+06	3.98542e+06	1.79867e+06	8.45223e+06	9.03379e+06	9.30194e+06	7.60122e+06	7.79004e+06	5.04422e+06	5.04422e+06	3.05153e+06	4.67489e+06	4.20857e+06	3.97025e+06	4.90153e+06	5.25806e+06	4.50439e+06	5.73674e+06	3.59e-31	102480000	1	11	11
Q02788	Q02788	Collagen alpha-2(VI) chain	Col6a2	NM_001347207	23.3957	22.7959	23.3926	23.3996	22.7497	22.8915	22.6524	22.3826	22.9098	22.2732	22.0809	22.3141	22.1122	22.7056	22.2555	22.1793	23.8945	23.7472	22.8589	23.4486	1.10359e+07	7.28198e+06	1.10122e+07	1.10658e+07	7.05248e+06	7.78087e+06	6.59253e+06	5.46807e+06	7.8802e+06	5.06875e+06	4.43622e+06	5.21451e+06	4.53352e+06	6.84017e+06	5.00695e+06	4.74935e+06	1.55941e+07	1.40805e+07	7.60702e+06	1.14481e+07	1.19e-71	144640000	1	19	19
Q04857	Q04857	Collagen alpha-1(VI) chain	Col6a1	NM_009933	24.6475	24.2179	24.5038	24.328	23.8732	23.9334	23.7491	23.5886	23.8884	23.482	23.61	23.5184	23.7545	23.8735	23.3159	23.244	24.729	24.6176	23.958	24.2554	2.62807e+07	1.95126e+07	2.37891e+07	2.106e+07	1.53656e+07	1.60203e+07	1.40991e+07	1.26147e+07	1.55283e+07	1.17162e+07	1.28032e+07	1.20156e+07	1.4152e+07	1.53688e+07	1.0442e+07	9.93439e+06	2.78081e+07	2.57416e+07	1.62958e+07	2.00264e+07	0	301680000	1	20	20
Q05793	Q05793	Basement membrane-specific heparan sulfate proteoglycan core protein;Endorepellin;LG3 peptide	Hspg2	NM_008305	27.7397	28.0806	28.0025	28.179	27.7087	26.9502	26.7676	27.1173	26.7788	26.978	27.9476	27.7448	27.7084	27.9745	27.7672	26.9623	27.953	27.9378	27.5191	27.7282	2.24121e+08	2.83859e+08	2.68901e+08	3.03895e+08	2.19356e+08	1.29664e+08	1.14249e+08	1.45586e+08	1.15139e+08	1.32187e+08	2.58861e+08	2.24914e+08	2.19311e+08	2.63732e+08	2.28434e+08	1.30756e+08	2.59831e+08	2.57108e+08	1.92342e+08	2.22341e+08	0	3376100000	1	91	91
Q06890	Q06890	Clusterin;Clusterin beta chain;Clusterin alpha chain	Clu	NM_013492	21.3215	21.2098	21.6026	21.8666	21.0761	19.5863	19.3425	19.8764	NA	19.8261	20.6437	20.9568	19.9062	NA	NA	21.3359	20.0491	20.4812	21.371	21.0786	2.62066e+06	2.42541e+06	3.18442e+06	3.82386e+06	2.21074e+06	787161	664772	962482		929503	1.63822e+06	2.03529e+06	982570			2.64695e+06	1.08488e+06	1.46371e+06	2.71214e+06	2.21458e+06	6.64e-45	26071000	1	8	8
Q07797	Q07797	Galectin-3-binding protein	Lgals3bp	NM_011150	21.3137	20.7651	22.2655	21.5406	20.6205	20.6022	19.8281	20.1582	19.9162	NA	21.3393	21.1385	20.8773	21.3074	20.6854	21.2417	20.9762	20.6902	21.2688	21.0769	2.60653e+06	1.78204e+06	5.04177e+06	3.05047e+06	1.61209e+06	1.59177e+06	930792	1.1701e+06	989404		2.6532e+06	2.30846e+06	1.92617e+06	2.59517e+06	1.68627e+06	2.47964e+06	2.06284e+06	1.69188e+06	2.52666e+06	2.21197e+06	3.58e-127	39273000	1	12	12
Q08481	Q08481	Platelet endothelial cell adhesion molecule	Pecam1	NM_001032378	22.5195	22.7322	21.9185	22.3255	22.4816	22.6776	22.7903	22.941	22.418	22.9042	23.1732	23.903	23.7182	23.7576	24.1491	22.8035	22.6826	22.7162	22.5876	23.0434	6.01236e+06	6.96745e+06	3.96393e+06	5.25588e+06	5.85647e+06	6.70869e+06	7.25377e+06	8.05247e+06	5.6039e+06	7.84967e+06	9.45863e+06	1.56863e+07	1.38003e+07	1.41824e+07	1.86039e+07	7.32045e+06	6.73198e+06	6.89061e+06	6.30297e+06	8.64479e+06	9.63e-179	120190000	1	13	13
Q08761;CON__P07224	Q08761	Vitamin K-dependent protein S	Pros1	NM_011173	20.4515	19.9788	20.7372	19.3262	19.5072	20.0022	19.713	19.3067	19.9861	NA	19.3029	19.3202	19.0334	20.1742	19.3046	19.7856	18.9845	19.4721	19.3066	18.7934	1.43389e+06	1.03328e+06	1.74791e+06	657303	745165	1.05018e+06	859418	648479	1.03852e+06		646773	654575	536567	1.18315e+06	647536	903772	518685	727254	648434	454336	7.5e-143	13745000	2	4	4
Q08879;CON__ENSEMBL:ENSBTAP00000016046	Q08879	Fibulin-1	Fbln1	NM_001347088	21.4894	21.44	21.4951	21.4179	20.941	20.748	20.675	20.2764	20.5146	21.2303	20.9669	21.3928	21.501	21.6895	21.4256	21.3187	21.7143	21.7544	21.268	21.8765	2.94411e+06	2.84501e+06	2.95576e+06	2.80176e+06	2.01312e+06	1.76104e+06	1.67415e+06	1.27e+06	1.49799e+06	2.46012e+06	2.04958e+06	2.75343e+06	2.96788e+06	3.38213e+06	2.81675e+06	2.61558e+06	3.44077e+06	3.53775e+06	2.52526e+06	3.85019e+06	5.67e-79	43024000	2	10	10
Q1ERP8	Q1ERP8	CMRF35-like molecule 9	Cd300lg	NM_001160711	20.7907	20.9135	21.5124	20.6927	20.5559	20.912	20.7684	20.8044	20.7462	NA	22.0372	21.6333	22.549	21.2547	21.614	21.1768	21.5106	21.5645	21.5185	21.2228	1.81395e+06	1.97511e+06	2.99142e+06	1.69482e+06	1.5415e+06	1.97306e+06	1.78612e+06	1.83125e+06	1.75885e+06		4.30386e+06	3.25291e+06	6.13657e+06	2.50209e+06	3.20968e+06	2.37057e+06	2.98769e+06	3.10143e+06	3.0041e+06	2.44737e+06	5.72e-55	42661000	1	3	3
Q3UQ28	Q3UQ28	Peroxidasin homolog	Pxdn	NM_181395	20.598	20.3137	20.9429	20.1319	20.0148	20.5451	20.1462	20.4139	20.3883	19.8449	20.2052	19.7644	20.0496	20.4714	19.6189	19.3918	19.4998	19.486	19.2213	20.0342	1.58714e+06	1.30327e+06	2.01577e+06	1.14896e+06	1.05939e+06	1.53e+06	1.16041e+06	1.397e+06	1.37243e+06	941695	1.20885e+06	890589	1.08525e+06	1.4538e+06	805151	687881	741352	734295	611206	1.07373e+06	5.46e-61	19675000	1	12	12
Q60590	Q60590	Alpha-1-acid glycoprotein 1	Orm1	NM_008768	NA	20.5944	NA	20.6996	20.7479	20.9508	20.9792	21.0183	20.8001	NA	19.743	19.9233	19.8828	NA	20.6094	23.2004	NA	20.2303	22.1376	21.2796		1.58319e+06		1.70294e+06	1.76092e+06	2.02684e+06	2.06713e+06	2.12392e+06	1.8258e+06		877476	994285	966761		1.59973e+06	9.63865e+06		1.23006e+06	4.61404e+06	2.54565e+06	2.87e-15	33857000	1	3	3
Q60648	Q60648	Ganglioside GM2 activator	Gm2a	NM_010299	26.9014	26.4777	24.4116	25.9513	26.7001	23.2001	23.0702	22.6617	23.6821	22.1879	26.706	26.4149	26.7772	26.207	26.5864	23.2237	23.5299	22.9711	23.5663	22.951	1.25351e+08	9.34506e+07	2.23164e+07	6.48813e+07	1.09026e+08	9.63665e+06	8.80688e+06	6.63516e+06	1.34593e+07	4.77775e+06	1.09473e+08	8.947e+07	1.15011e+08	7.74628e+07	1.00764e+08	9.79558e+06	1.21117e+07	8.22224e+06	1.24212e+07	8.10848e+06	1.47e-43	491250000	1	5	5
Q60675;P19137	Q60675	Laminin subunit alpha-2	Lama2	NM_008481	25.6189	25.9712	26.3305	26.0697	25.489	25.16	24.8343	25.0422	25.0008	25.1055	25.7591	26.2127	26.1254	26.083	26.1583	25.5072	26.0206	26.0393	25.6481	25.7109	5.15297e+07	6.57825e+07	8.4386e+07	7.04306e+07	4.70927e+07	3.74899e+07	2.99136e+07	3.45504e+07	3.3573e+07	3.61001e+07	5.67887e+07	7.77694e+07	7.3203e+07	7.10829e+07	7.48916e+07	4.76905e+07	6.8074e+07	6.89621e+07	5.25833e+07	5.49227e+07	0	970080000	2	94	94
Q60847	Q60847	Collagen alpha-1(XII) chain	Col12a1	NM_001290308	23.2781	25.2676	24.8424	25.1928	23.6659	18.2398	16.837	18.0879	19.3402	17.6467	23.5831	23.4867	23.1316	23.8931	23.1786	21.6752	23.0947	22.8649	22.7454	22.8325	1.0172e+07	4.03929e+07	3.00821e+07	3.8352e+07	1.3309e+07	309547	117069	278612	663713	205204	1.25667e+07	1.17544e+07	9.18979e+06	1.5579e+07	9.4941e+06	3.34877e+06	8.95772e+06	7.63872e+06	7.03149e+06	7.46908e+06	0	186650000	1	36	36
Q60963	Q60963	Platelet-activating factor acetylhydrolase	Pla2g7	NM_013737	19.4852	19.5421	19.9812	19.5839	NA	21.0981	19.9778	20.6803	21.9245	20.1915	18.9711	18.859	19.1213	NA	19.1942	23.0546	20.5596	19.5979	22.547	21.9424	733888	763411	1.035e+06	785853		2.24471e+06	1.03256e+06	1.68031e+06	3.98045e+06	1.19742e+06	513890	475472	570276		599832	8.71217e+06	1.54545e+06	793516	6.12806e+06	4.03014e+06	3.1e-61	41191000	1	7	7
Q60994	Q60994	Adiponectin	Adipoq	NM_009605	26.5465	26.129	26.9751	25.8284	25.6249	24.3226	24.1449	23.8336	24.3781	24.1448	24.9094	24.5365	25.235	25.3176	25.1221	24.7831	25.1001	25.1238	24.6052	24.7488	9.80151e+07	7.33859e+07	1.31921e+08	5.95831e+07	5.17444e+07	2.09813e+07	1.85498e+07	1.49496e+07	2.18042e+07	1.85485e+07	3.1512e+07	2.43345e+07	3.94904e+07	4.18174e+07	3.65179e+07	2.88706e+07	3.59652e+07	3.65609e+07	2.55213e+07	2.81923e+07	1.6e-149	681830000	1	5	5
Q61001	Q61001	Laminin subunit alpha-5	Lama5	NP_001074640	25.0489	25.0406	25.0911	25.0456	24.4733	23.5124	23.1104	23.1852	23.2118	23.2698	25.1607	25.0383	24.7503	25.2488	24.7969	23.5595	24.2775	24.3352	23.9276	23.9071	3.47113e+07	3.45121e+07	3.57416e+07	3.46319e+07	2.32915e+07	1.19657e+07	9.05573e+06	9.53763e+06	9.71512e+06	1.01136e+07	3.75081e+07	3.44571e+07	2.82217e+07	3.987e+07	2.91481e+07	1.23628e+07	2.03355e+07	2.11653e+07	1.5956e+07	1.57309e+07	0	356480000	1	57	57
Q61147;CON__ENSEMBL:ENSBTAP00000031900	Q61147	Ceruloplasmin	Cp	NM_001276248	23.4085	23.2008	23.3438	23.0012	22.891	22.6408	22.4504	22.1576	23.089	22.1689	22.7508	23.148	23.0114	22.8881	22.9036	23.2634	22.0474	22.2295	23.0437	22.3688	1.11342e+07	9.64133e+06	1.06459e+07	8.39559e+06	7.77817e+06	6.53973e+06	5.73118e+06	4.67845e+06	8.9224e+06	4.71524e+06	7.05786e+06	9.29485e+06	8.45516e+06	7.76255e+06	7.8464e+06	1.00689e+07	4.3344e+06	4.91752e+06	8.64659e+06	5.41601e+06	1.65e-153	130490000	2	30	30
Q61207	Q61207	Sulfated glycoprotein 1	Psap	NM_001146120	23.9977	23.695	24.0295	23.1955	23.5909	24.2345	24.3135	24.5452	24.0025	24.9151	23.6933	23.2271	23.7263	23.0788	23.3886	25.651	23.6366	23.7711	24.8981	24.8112	1.67505e+07	1.35802e+07	1.71238e+07	9.60597e+06	1.26348e+07	1.97384e+07	2.08494e+07	2.44817e+07	1.68063e+07	3.16368e+07	1.35642e+07	9.8187e+06	1.3878e+07	8.85954e+06	1.09817e+07	5.26891e+07	1.30414e+07	1.43158e+07	3.12662e+07	2.94385e+07	1.59e-112	344800000	1	15	15
Q61292	Q61292	Laminin subunit beta-2	Lamb2	NM_008483	26.905	27.0618	27.3299	27.3144	26.6729	25.7632	25.2497	25.8852	25.5088	25.8786	26.7506	27.161	26.898	26.9457	27.0552	26.6775	27.524	27.4583	27.021	27.302	1.25664e+08	1.40092e+08	1.68702e+08	1.66899e+08	1.0699e+08	5.69503e+07	3.98949e+07	6.19757e+07	4.77435e+07	6.16929e+07	1.1291e+08	1.50064e+08	1.25056e+08	1.2926e+08	1.39453e+08	1.07332e+08	1.92997e+08	1.84405e+08	1.36186e+08	1.65471e+08	0	1976100000	1	60	60
Q61398	Q61398	Procollagen C-endopeptidase enhancer 1	Pcolce	NM_008788	20.8372	20.5364	21.093	20.2014	20.3537	21.1434	21.4214	20.8843	20.9924	21.3051	20.7073	20.4933	20.7217	20.7343	20.865	20.5796	19.6302	19.93	19.9101	20.5737	1.87336e+06	1.5208e+06	2.23679e+06	1.20567e+06	1.33991e+06	2.31631e+06	2.80856e+06	1.93553e+06	2.08613e+06	2.59104e+06	1.71206e+06	1.47604e+06	1.72923e+06	1.7444e+06	1.90981e+06	1.56703e+06	811482	998913	985229	1.56063e+06	2.86e-54	27827000	1	7	7
Q61508	Q61508	Extracellular matrix protein 1	Ecm1	NM_001252653	21.6674	21.3685	21.7036	20.5076	21.0624	21.6631	21.0965	20.5028	21.1519	20.8513	20.7429	20.5902	20.503	21.0558	20.6834	20.9249	20.8744	20.8582	20.5336	20.7872	3.33071e+06	2.70744e+06	3.41535e+06	1.49074e+06	2.18985e+06	3.3208e+06	2.24223e+06	1.48579e+06	2.33e+06	1.89176e+06	1.75483e+06	1.57858e+06	1.486e+06	2.17985e+06	1.68393e+06	1.99078e+06	1.9223e+06	1.90083e+06	1.51785e+06	1.80955e+06	3.56e-80	38215000	1	9	9
Q61554	Q61554	Fibrillin-1	Fbn1	NM_007993	26.5886	27.8693	27.2823	26.6356	26.5552	26.2746	26.3617	26.4318	26.1508	26.3325	27.4652	27.0056	26.8348	27.3863	27.0062	26.2231	26.4496	26.6608	26.2103	26.2745	1.00917e+08	2.45186e+08	1.63226e+08	1.04259e+08	9.86079e+07	8.11788e+07	8.62308e+07	9.05242e+07	7.45032e+07	8.4503e+07	1.85289e+08	1.3474e+08	1.19696e+08	1.75428e+08	1.34796e+08	7.83321e+07	9.1648e+07	1.06096e+08	7.76402e+07	8.11732e+07	0	1557500000	1	43	43
Q61581	Q61581	Insulin-like growth factor-binding protein 7	Igfbp7	NM_001159518	24.0434	23.6093	24.4839	23.2548	23.2626	24.4356	24.6628	24.1031	24.2804	23.5028	23.6762	23.622	23.7504	23.7325	23.0345	23.9593	23.6166	23.585	23.9194	23.776	1.72896e+07	1.2797e+07	2.34633e+07	1.0009e+07	1.00633e+07	2.26907e+07	2.65609e+07	1.80201e+07	2.03765e+07	1.18863e+07	1.34044e+07	1.29101e+07	1.41118e+07	1.39378e+07	8.59163e+06	1.63105e+07	1.28619e+07	1.25832e+07	1.58656e+07	1.43645e+07	5.53e-120	267850000	1	11	11
Q61646	Q61646	Haptoglobin;Haptoglobin alpha chain;Haptoglobin beta chain	Hp	NM_001329965	28.388	25.6867	28.5121	26.0689	27.0807	26.2891	26.2726	26.5017	26.2193	26.0481	25.8261	25.5137	26.6985	25.1682	25.9396	26.8191	25.0185	25.1382	25.7024	25.9078	3.51269e+08	5.40091e+07	3.82822e+08	7.03916e+07	1.41939e+08	8.19988e+07	8.10664e+07	9.50182e+07	7.8126e+07	6.9384e+07	5.94882e+07	4.79059e+07	1.08905e+08	3.77036e+07	6.43573e+07	1.18401e+08	3.39875e+07	3.69277e+07	5.46001e+07	6.29542e+07	1.17e-155	1762400000	1	16	16
Q61805	Q61805	Lipopolysaccharide-binding protein	Lbp	NM_008489	NA	NA	21.0252	19.3072	18.9755	20.6899	20.8428	19.7043	20.3126	19.8499	19.5104	19.2778	19.8004	19.7789	19.4869	20.1954	19.4615	20.094	19.9822	19.9315			2.13411e+06	648704	515460	1.69153e+06	1.88065e+06	854251	1.30227e+06	944964	746819	635618	913092	899585	734753	1.20066e+06	721930	1.11917e+06	1.03572e+06	999952	5.75e-12	16992000	1	5	5
Q61830	Q61830	Macrophage mannose receptor 1	Mrc1	NM_008625	NA	20.7177	20.8487	20.5461	20.3397	20.5865	20.4869	20.4817	20.1466	21.0712	20.742	20.6252	19.9862	20.2571	20.5217	NA	20.3679	20.4339	20.4633	20.7245		1.72444e+06	1.88836e+06	1.53106e+06	1.32697e+06	1.57454e+06	1.46951e+06	1.46422e+06	1.16073e+06	2.20325e+06	1.75374e+06	1.61735e+06	1.03859e+06	1.25313e+06	1.50538e+06		1.35316e+06	1.4165e+06	1.44566e+06	1.73259e+06	3.67e-42	27051000	1	12	12
Q61838;Q6GQT1;CON__ENSEMBL:ENSBTAP00000024146	Q61838	Alpha-2-macroglobulin;Alpha-2-macroglobulin 165 kDa subunit;Alpha-2-macroglobulin 35 kDa subunit	A2m	NM_007376	24.6671	25.994	25.1421	24.9217	24.6876	26.0713	26.1127	25.7433	26.1185	25.5276	24.9759	25.0553	24.7005	25.0844	25.117	25.7415	25.6396	25.6009	25.7277	25.9472	2.66402e+07	6.68303e+07	3.70277e+07	3.17819e+07	2.70214e+07	7.05088e+07	7.25615e+07	5.61701e+07	7.28538e+07	4.83697e+07	3.29986e+07	3.48656e+07	2.72641e+07	3.5576e+07	3.6389e+07	5.61001e+07	5.22744e+07	5.08907e+07	5.5566e+07	6.46972e+07	0	845060000	3	44	44
Q62000	Q62000	Mimecan	Ogn	NM_008760	27.2039	26.3491	25.8665	26.1488	26.189	24.6452	24.3326	24.0281	24.863	23.5858	26.2852	25.5466	25.7829	25.4481	25.5379	24.5829	26.0812	25.9759	25.4266	25.0598	1.54593e+08	8.5481e+07	6.11776e+07	7.44e+07	7.65023e+07	2.62388e+07	2.11272e+07	1.71072e+07	3.05147e+07	1.25902e+07	8.17775e+07	4.90109e+07	5.77333e+07	4.57764e+07	4.87163e+07	2.51299e+07	7.09943e+07	6.59971e+07	4.50992e+07	3.49745e+07	6.82e-286	818900000	1	14	14
Q62009;CON__Q2KJC7	Q62009	Periostin	Postn	NM_001198765	24.4946	24.3912	25.1608	25.4619	24.4558	24.9423	24.9849	24.5381	25.1784	23.6794	24.7063	24.7253	24.0342	24.6791	24.3971	24.757	25.9818	26.0195	25.7991	25.6599	2.36379e+07	2.2003e+07	3.75107e+07	4.62164e+07	2.30107e+07	3.22389e+07	3.32051e+07	2.43615e+07	3.79711e+07	1.34341e+07	2.73739e+07	2.77368e+07	1.71797e+07	2.68627e+07	2.20932e+07	2.8353e+07	6.62676e+07	6.80221e+07	5.83852e+07	5.30151e+07	0	681230000	2	25	25
Q62165	Q62165	Dystroglycan;Alpha-dystroglycan;Beta-dystroglycan	Dag1	NM_001276481	19.8744	20.089	20.8536	20.2838	20.1754	20.0309	20.0458	20.7079	20.2728	20.7263	19.9735	19.454	20.3063	21.0426	20.0381	20.1745	20.4288	20.1637	20.6899	20.1005	961149	1.1153e+06	1.89478e+06	1.27653e+06	1.18413e+06	1.07128e+06	1.0824e+06	1.71277e+06	1.26684e+06	1.73475e+06	1.02949e+06	718187	1.2966e+06	2.16e+06	1.07664e+06	1.18339e+06	1.4115e+06	1.17457e+06	1.69153e+06	1.12423e+06	1.54e-30	21313000	1	5	5
Q62356	Q62356	Follistatin-related protein 1	Fstl1	NM_008047	21.7352	21.7975	22.3739	21.2696	21.0102	22.914	23.2506	22.7987	22.9141	23.2755	21.4433	NA	20.7589	21.0373	21.53	21.8321	22.289	22.1	21.9418	22.5785	3.49098e+06	3.64503e+06	5.43519e+06	2.52806e+06	2.11203e+06	7.90317e+06	9.97994e+06	7.29613e+06	7.90372e+06	1.01537e+07	2.85152e+06		1.7744e+06	2.15208e+06	3.02814e+06	3.73351e+06	5.12457e+06	4.49534e+06	4.02847e+06	6.26334e+06	1.79e-50	84334000	1	7	7
Q6GU68	Q6GU68	Immunoglobulin superfamily containing leucine-rich repeat protein	Islr	NM_001195431	19.8868	20.0769	19.3829	19.3366	19.3005	18.6195	18.7341	18.0575	18.4424	NA	19.5317	19.6002	19.8038	20.0589	20.0324	18.7422	19.0569	19.3166	18.4409	19.4721	969445	1.10598e+06	683651	662059	645698	402743	436040	272803	356218		757927	794782	915246	1.09227e+06	1.07239e+06	438495	545379	652944	355848	727254	2.41e-08	9194500	1	3	3
Q7TMR0	Q7TMR0	Lysosomal Pro-X carboxypeptidase	Prcp	NM_028243	19.0912	18.7655	19.2286	19.0034	18.8011	NA	19.3217	19.7409	18.9242	20.5252	17.9127	18.5939	18.7072	19.2449	18.9805	19.4454	18.6553	18.5381	18.9228	18.7663	558501	445634	614307	525525	456767		655256	876200	497453	1.50904e+06	246752	395660	427985	621287	517249	713919	412862	380649	496970	445881	1.65e-23	9602500	1	5	5
Q80X19	Q80X19	Collagen alpha-1(XIV) chain	Col14a1	NM_181277	25.6426	26.3604	25.6326	26.1924	25.8144	24.2202	23.9224	23.459	24.2556	23.9999	26.6942	26.3687	26.3978	26.3353	26.4161	24.2263	24.5867	24.6905	24.3489	24.5561	5.23832e+07	8.61531e+07	5.20213e+07	7.66828e+07	5.90077e+07	1.95437e+07	1.58986e+07	1.15309e+07	2.00292e+07	1.67761e+07	1.08581e+08	8.66502e+07	8.84157e+07	8.46672e+07	8.95444e+07	1.96265e+07	2.51962e+07	2.70758e+07	2.13673e+07	2.46674e+07	0	623540000	1	48	48
Q80YX1	Q80YX1	Tenascin	Tnc	NM_011607	22.7607	22.0569	23.1091	21.6398	21.6011	21.9773	21.3709	21.7023	21.6922	NA	20.5319	19.9154	20.8318	20.4031	20.6569	21.3193	20.7212	21.4806	21.0256	21.1718	7.10646e+06	4.36303e+06	9.04758e+06	3.2676e+06	3.18111e+06	4.12883e+06	2.71195e+06	3.41227e+06	3.38846e+06		1.51606e+06	988855	1.86637e+06	1.38658e+06	1.65328e+06	2.61667e+06	1.72863e+06	2.92621e+06	2.1347e+06	2.36236e+06	7.84e-79	54625000	1	20	20
Q8BHN3	Q8BHN3	Neutral alpha-glucosidase AB	Ganab	NM_001293621	21.7216	22.2502	22.5132	22.0139	21.7821	21.7382	21.7446	21.6651	21.4998	22.0275	21.8761	21.3792	22.3543	22.3032	21.9724	22.1383	21.9686	22.1372	21.8783	21.8323	3.45822e+06	4.98859e+06	5.98616e+06	4.23491e+06	3.60633e+06	3.49825e+06	3.5138e+06	3.32541e+06	2.96541e+06	4.27502e+06	3.84913e+06	2.7276e+06	5.36185e+06	5.17526e+06	4.11483e+06	4.61628e+06	4.104e+06	4.61276e+06	3.855e+06	3.73402e+06	2.1e-120	70399000	1	17	17
Q8BND5	Q8BND5	Sulfhydryl oxidase 1	Qsox1	NM_001024945	23.9476	23.3744	24.3511	23.275	23.3155	21.9509	22.1265	22.5471	22.1901	22.5426	23.0582	22.5769	22.9652	22.9065	22.5588	22.5603	21.7431	21.9749	22.076	21.9284	1.61788e+07	1.08742e+07	2.13999e+07	1.01502e+07	1.04391e+07	4.05396e+06	4.57868e+06	6.12849e+06	4.78504e+06	6.1094e+06	8.73393e+06	6.25639e+06	8.18868e+06	7.86219e+06	6.17839e+06	6.18482e+06	3.51015e+06	4.12196e+06	4.42118e+06	3.99122e+06	1.94e-84	116350000	1	18	18
Q8BPB5	Q8BPB5	EGF-containing fibulin-like extracellular matrix protein 1	Efemp1	NM_146015	23.9277	23.3725	23.6359	23.2805	22.7786	21.8465	21.8433	22.0253	21.2154	21.7512	23.7362	23.2011	22.6598	23.167	23.6732	21.8264	22.1576	22.1571	21.8899	22.0204	1.59572e+07	1.08598e+07	1.30351e+07	1.01889e+07	7.19518e+06	3.77096e+06	3.7626e+06	4.26851e+06	2.43485e+06	3.52991e+06	1.39736e+07	9.64333e+06	6.62643e+06	9.41807e+06	1.33765e+07	3.71879e+06	4.67845e+06	4.67683e+06	3.88612e+06	4.25403e+06	3.95e-147	96801000	1	12	12
Q8CFX1	Q8CFX1	GDH/6PGL endoplasmic bifunctional protein;Glucose 1-dehydrogenase;6-phosphogluconolactonase	H6pd	NM_001291004	23.3352	23.4837	23.7335	23.7095	23.2663	22.2558	22.3478	22.2459	22.0147	23.0553	22.6485	22.87	23.6518	23.1186	23.4158	22.8143	22.7462	22.9353	22.7407	22.9418	1.05827e+07	1.173e+07	1.39475e+07	1.37174e+07	1.00891e+07	5.00799e+06	5.33775e+06	4.97374e+06	4.23726e+06	8.71639e+06	6.57473e+06	7.66577e+06	1.31796e+07	9.10735e+06	1.11907e+07	7.37545e+06	7.0354e+06	8.02072e+06	7.00862e+06	8.05694e+06	2.05e-207	137440000	1	17	17
Q8CG14	Q8CG14	Complement C1s-A subcomponent;Complement C1s-A subcomponent heavy chain;Complement C1s-A subcomponent light chain	C1sa	NM_001097617	21.0795	21.0099	21.4909	21.4832	20.4448	20.7731	21.1702	20.6328	21.0137	20.8348	20.3207	20.741	19.7789	19.8052	20.5881	20.3316	20.0532	20.1381	20.5262	NA	2.21596e+06	2.11159e+06	2.94717e+06	2.93148e+06	1.42724e+06	1.79195e+06	2.35975e+06	1.62589e+06	2.11716e+06	1.87025e+06	1.3096e+06	1.75252e+06	899585	916135	1.57629e+06	1.31954e+06	1.08796e+06	1.15391e+06	1.51009e+06		1.36e-92	31073000	1	9	9
Q8K0E8;CON__P02676	Q8K0E8	Fibrinogen beta chain;Fibrinopeptide B;Fibrinogen beta chain	Fgb	NM_181849	25.1846	24.7138	24.7133	24.6371	24.2391	24.462	24.2601	24.6315	24.5112	24.1767	24.5615	24.3108	24.2763	24.7837	24.4561	25.5033	24.7677	24.8627	25.2475	25.0271	3.81347e+07	2.75166e+07	2.75071e+07	2.60919e+07	1.98014e+07	2.31098e+07	2.00918e+07	2.59908e+07	2.39115e+07	1.89632e+07	2.47599e+07	2.08104e+07	2.03186e+07	2.88827e+07	2.30155e+07	4.75618e+07	2.85641e+07	3.05083e+07	3.98341e+07	3.41907e+07	0	478970000	2	18	18
Q8K4G1	Q8K4G1	Latent-transforming growth factor beta-binding protein 4	Ltbp4	NM_001113549	21.9561	21.4156	22.4647	22.0931	21.5772	20.8341	20.9605	20.7984	20.5741	20.8763	22.7939	21.7502	22.0457	22.9306	21.529	19.7308	20.1135	20.7525	19.7316	19.5911	4.0686e+06	2.79729e+06	5.78827e+06	4.4739e+06	3.12885e+06	1.86934e+06	2.04051e+06	1.82365e+06	1.56107e+06	1.92483e+06	7.2719e+06	3.52746e+06	4.32929e+06	7.99463e+06	3.02604e+06	870087	1.1344e+06	1.76655e+06	870570	789785	4.98e-131	39171000	1	17	17
Q8K4Z3	Q8K4Z3	NAD(P)H-hydrate epimerase	Apoa1bp	NM_144897	21.2558	21.8177	21.4913	22.4835	21.6356	21.0155	21.2714	21.5787	22.0214	20.3521	22.6698	22.7929	21.9565	21.8828	21.0769	20.8279	21.2247	20.708	22.2607	21.6874	2.50399e+06	3.69643e+06	2.94799e+06	5.86419e+06	3.2581e+06	2.1198e+06	2.53122e+06	3.1321e+06	4.25698e+06	1.33842e+06	6.67252e+06	7.26686e+06	4.06973e+06	3.86704e+06	2.21197e+06	1.86133e+06	2.45059e+06	1.71289e+06	5.02503e+06	3.37721e+06	4.36e-74	55365000	1	5	5
Q8R2G6	Q8R2G6	Coiled-coil domain-containing protein 80	Ccdc80	NM_026439	21.3017	20.169	22.3617	21.1117	20.9428	17.7519	17.7363	17.98	18.0648	NA	18.9977	18.9761	19.9294	19.487	19.7113	17.4775	17.9444	17.8248	17.9887	18.2283	2.58494e+06	1.17889e+06	5.38943e+06	2.26597e+06	2.01563e+06	220726	218353	258535	274187		523453	515674	998498	734804	858406	182495	252233	232166	260099	307090	8.72e-57	14969000	1	8	8
Q8R2Y2	Q8R2Y2	Cell surface glycoprotein MUC18	Mcam	NM_023061	24.6373	25.6563	25.794	25.5349	25.164	25.3076	25.0931	24.8836	25.2461	25.2425	24.6672	25.7448	25.4824	25.3734	25.0703	25.6625	25.9772	25.8622	25.5941	25.4973	2.60955e+07	5.2883e+07	5.81792e+07	4.86151e+07	3.7594e+07	4.15285e+07	3.57912e+07	3.09535e+07	3.97954e+07	3.96963e+07	2.6642e+07	5.62286e+07	4.68778e+07	4.34665e+07	3.523e+07	5.31107e+07	6.60566e+07	6.09955e+07	5.06514e+07	4.73644e+07	3.9e-208	789950000	1	21	21
Q8VCM7	Q8VCM7	Fibrinogen gamma chain	Fgg	NM_001317105	24.4347	24.3493	24.4205	24.0733	23.8488	24.0598	23.7213	23.8074	23.8713	23.9415	24.0591	24.0386	23.5088	23.9302	23.8465	25.2581	24.242	24.2307	24.6199	24.5339	2.26766e+07	2.13732e+07	2.24545e+07	1.76517e+07	1.51079e+07	1.74872e+07	1.383e+07	1.46805e+07	1.53454e+07	1.61105e+07	1.74788e+07	1.72322e+07	1.19359e+07	1.59848e+07	1.50838e+07	4.01278e+07	1.98413e+07	1.96865e+07	2.57827e+07	2.42907e+07	1.21e-234	352960000	1	18	18
Q8VCT4	Q8VCT4	Carboxylesterase 1D	Ces1d	NM_053200	27.747	27.827	28.2308	27.6645	27.8558	24.4838	24.7785	24.7739	24.5203	25.075	27.7395	28.1053	28.369	27.7511	28.0881	24.6234	25.2558	25.3324	24.9857	25.0008	2.25258e+08	2.38101e+08	3.15005e+08	2.12738e+08	2.42902e+08	2.34616e+07	2.87787e+07	2.86871e+07	2.40628e+07	3.53449e+07	2.2409e+08	2.88761e+08	3.46673e+08	2.25899e+08	2.85339e+08	2.58453e+07	4.00639e+07	4.22486e+07	3.32235e+07	3.3573e+07	0	1594800000	1	29	29
Q8VHY0	Q8VHY0	Chondroitin sulfate proteoglycan 4	Cspg4	NM_139001	19.7233	20.4788	21.6087	21.8826	20.8524	20.986	21.0641	20.2505	20.6126	21.2154	20.6897	20.2593	20.2938	20.5543	20.6779	19.4335	20.8727	20.6223	20.5468	20.3573	865575	1.46128e+06	3.19791e+06	3.86651e+06	1.89321e+06	2.0769e+06	2.19243e+06	1.24741e+06	1.60329e+06	2.43485e+06	1.6913e+06	1.25504e+06	1.28541e+06	1.53979e+06	1.67752e+06	708054	1.92003e+06	1.6141e+06	1.5318e+06	1.34325e+06	2.77e-54	31075000	1	9	9
Q91V64	Q91V64	Isochorismatase domain-containing protein 1	Isoc1	NM_025478	22.6668	22.6842	22.5466	23.1072	22.9545	22.6178	22.8883	22.7695	22.8184	22.4367	22.6085	22.5222	22.6957	22.4285	22.5399	22.4841	23.0244	22.9591	22.8928	22.8647	6.65866e+06	6.73945e+06	6.12637e+06	9.03567e+06	8.12817e+06	6.4363e+06	7.76363e+06	7.14994e+06	7.39644e+06	5.67701e+06	6.39494e+06	6.02362e+06	6.79339e+06	5.64484e+06	6.09798e+06	5.86663e+06	8.53169e+06	8.15413e+06	7.78788e+06	7.63766e+06	8.79e-79	119020000	1	8	8
Q91W90	Q91W90	Thioredoxin domain-containing protein 5	Txndc5	NM_001289598	20.6721	21.2244	21.5095	21.6479	20.914	20.6092	20.7492	20.82	20.4075	21.2993	21.6904	22.1908	21.4907	21.4492	21.9914	21.1083	20.7604	20.9029	21.4862	21.4489	1.67079e+06	2.45008e+06	2.98541e+06	3.286e+06	1.97579e+06	1.59951e+06	1.76251e+06	1.85116e+06	1.39082e+06	2.58064e+06	3.38424e+06	4.78736e+06	2.94676e+06	2.86321e+06	4.16938e+06	2.26064e+06	1.77625e+06	1.96065e+06	2.93759e+06	2.86261e+06	2.43e-86	39939000	1	9	9
Q91WP6;Q5I2A0;Q6P4P1	Q91WP6	Serine protease inhibitor A3N	Serpina3n	NM_009252	24.246	23.4321	24.9923	23.5996	23.536	23.1379	23.3736	22.8933	23.3259	22.7967	23.2152	23.179	23.6512	23.6727	22.5443	23.285	22.3726	22.6229	22.9417	23.1854	1.98963e+07	1.13179e+07	3.33758e+07	1.27112e+07	1.2163e+07	9.23001e+06	1.08681e+07	7.79058e+06	1.05147e+07	7.28602e+06	9.73804e+06	9.49673e+06	1.31741e+07	1.33719e+07	6.11661e+06	1.02208e+07	5.4303e+06	6.45909e+06	8.05638e+06	9.53896e+06	4.87e-240	180100000	3	13	13
Q91X72	Q91X72	Hemopexin	Hpx	NM_017371	25.2411	25.6188	25.2728	24.4276	24.7259	26.0031	26.1235	25.9509	25.8177	26.1225	25.1023	24.9366	24.9846	25.4747	25.031	26.861	24.5727	24.7684	25.9231	25.7884	3.96578e+07	5.15261e+07	4.05388e+07	2.25653e+07	2.77484e+07	6.72532e+07	7.31067e+07	6.48633e+07	5.91428e+07	7.3056e+07	3.60201e+07	3.21118e+07	3.31982e+07	4.66282e+07	3.42832e+07	1.2189e+08	2.49528e+07	2.8578e+07	6.36254e+07	5.79538e+07	5.09e-291	885610000	1	23	23
Q91ZX7	Q91ZX7	Prolow-density lipoprotein receptor-related protein 1;Low-density lipoprotein receptor-related protein 1 85 kDa subunit;Low-density lipoprotein receptor-related protein 1 515 kDa subunit;Low-density lipoprotein receptor-related protein 1 intracellular domain	Lrp1	NM_008512	22.7295	23.3204	22.9614	23.2734	22.3732	22.4739	22.2603	22.2918	22.9297	22.6152	22.9463	23.0786	22.8306	22.8242	23.0524	23.342	22.9656	23.0424	23.2217	23.1351	6.95443e+06	1.04747e+07	8.16714e+06	1.01389e+07	5.43256e+06	5.8253e+06	5.02363e+06	5.13453e+06	7.98965e+06	6.42471e+06	8.08211e+06	8.85831e+06	7.45925e+06	7.42624e+06	8.69889e+06	1.06327e+07	8.19095e+06	8.6388e+06	9.78201e+06	9.21211e+06	1.59e-179	138270000	1	29	29
Q921I1;CON__Q29443;CON__Q0IIK2;CON__Q2HJF0	Q921I1	Serotransferrin	Tf	NM_133977	28.9172	28.8232	29.6862	27.9866	28.4139	28.7559	28.8707	28.786	28.4696	28.9631	27.7864	27.3117	27.824	27.6819	28.0122	28.3631	27.2051	27.2867	27.5606	27.5307	5.06926e+08	4.7495e+08	8.63847e+08	2.65954e+08	3.57632e+08	4.53303e+08	4.90848e+08	4.6286e+08	3.71709e+08	5.23313e+08	2.31494e+08	1.66587e+08	2.37607e+08	2.15319e+08	2.70715e+08	3.45258e+08	1.54722e+08	1.63725e+08	1.97955e+08	1.93895e+08	0	5742200000	4	49	49
Q922R8	Q922R8	Protein disulfide-isomerase A6	Pdia6	NP_082235	22.8922	23.4149	23.8419	23.667	23.5211	23.2839	23.2771	23.4192	23.6522	23.9415	23.2324	23.5297	23.9104	23.5966	23.6191	23.2476	23.0926	23.3605	23.389	23.0707	7.78465e+06	1.11837e+07	1.50358e+07	1.33192e+07	1.20381e+07	1.0213e+07	1.0165e+07	1.12171e+07	1.31832e+07	1.61105e+07	9.85483e+06	1.211e+07	1.57669e+07	1.26848e+07	1.28842e+07	9.95921e+06	8.94469e+06	1.07699e+07	1.09848e+07	8.80994e+06	1.68e-193	182890000	1	10	10
Q99LJ1	Q99LJ1	Tissue alpha-L-fucosidase	Fuca1	NM_024243	21.061	21.9035	19.607	21.4253	21.2621	17.7719	17.946	17.8924	18.1137	17.9774	22.4963	23.3028	22.1553	22.3252	21.9393	18.9882	17.9448	18.0947	18.9198	18.7507	2.18773e+06	3.92293e+06	798537	2.81616e+06	2.51495e+06	223808	252513	243304	283640	258069	5.91645e+06	1.03477e+07	4.671e+06	5.25478e+06	4.02149e+06	520017	252303	279929	495938	441086	3.7e-28	21311000	1	6	6
Q9CXI5	Q9CXI5	Mesencephalic astrocyte-derived neurotrophic factor	Manf	NM_029103	17.7412	NA	20.2278	20.304	20.3934	19.4547	19.8275	20.2158	20	NA	19.8172	20.9717	19.981	19.014	NA	19.2299	19.7832	20.1388	20.563	20.428	219095		1.22793e+06	1.29453e+06	1.37729e+06	718536	930405	1.21776e+06	1048576		923787	2.05641e+06	1.03486e+06	529400		614861	902270	1.15447e+06	1.5491e+06	1.41072e+06	4.94e-39	15153000	1	4	4
Q9D1Q6	Q9D1Q6	Endoplasmic reticulum resident protein 44	Erp44	NM_029572	20.4207	20.3114	20.8967	21.0058	20.5312	20.6124	20.1525	20.2262	20.3323	20.3826	20.0411	20.8552	20.6059	20.4612	20.1119	20.6795	20.5461	20.7945	20.7478	20.7915	1.4036e+06	1.30119e+06	1.95224e+06	2.1056e+06	1.51533e+06	1.60306e+06	1.16549e+06	1.22657e+06	1.32018e+06	1.36702e+06	1.07888e+06	1.89688e+06	1.59586e+06	1.44356e+06	1.13314e+06	1.67938e+06	1.53106e+06	1.81873e+06	1.7608e+06	1.81495e+06	2.05e-43	27183000	1	5	5
Q9EQH2	Q9EQH2	Endoplasmic reticulum aminopeptidase 1	Erap1	NM_030711	19.7686	19.4191	20.0641	20.2533	19.5703	18.3982	18.9745	18.4194	18.6497	19.2295	19.8067	19.392	20.9087	20.0819	20.5269	19.5022	19.1579	18.8255	19.3504	18.7567	893185	701022	1.09622e+06	1.24983e+06	778480	345470	515102	350584	411262	614690	917088	687977	1.96855e+06	1.10982e+06	1.51082e+06	742587	584928	464558	668422	442924	1.23e-34	11052000	1	5	5
Q9ESB3	Q9ESB3	Histidine-rich glycoprotein	Hrg	NM_053176	21.0231	20.3469	20.4576	20.8662	20.0254	20.7753	20.8956	20.7517	20.6281	20.6934	21.2436	20.7919	21.0772	21.6858	21.6023	21.8254	21.6321	21.7592	21.4109	22.0083	2.131e+06	1.33361e+06	1.43996e+06	1.9114e+06	1.0672e+06	1.79469e+06	1.95075e+06	1.76557e+06	1.6206e+06	1.69564e+06	2.48291e+06	1.81546e+06	2.21243e+06	3.37347e+06	3.18376e+06	3.71621e+06	3.25021e+06	3.54954e+06	2.78819e+06	4.2185e+06	1.09e-58	44734000	1	11	11
Q9ET22	Q9ET22	Dipeptidyl peptidase 2	Dpp7	NM_031843	NA	19.089	19.2129	19.4151	18.7209	18.0505	18.5393	19.0482	NA	18.9563	19.3952	19.6963	19.2487	19.4273	19.4599	19.9699	18.5151	18.4957	19.7944	19.2753		557650	607658	699081	432068	271483	380965	542100		508645	689504	849527	622925	705018	721130	1.02693e+06	374628	369624	909302	634517	2.75e-15	7510600	1	3	3
Q9JK53	Q9JK53	Prolargin	Prelp	NM_054077	22.7898	21.4716	22.5383	21.8161	22.3561	21.8724	22.0118	22.0039	21.7917	22.0363	21.1786	20.3145	19.6486	20.1012	20.1502	21.9192	24.0525	24.3795	23.6604	23.83	7.25126e+06	2.90801e+06	6.09122e+06	3.69233e+06	5.36855e+06	3.83927e+06	4.22875e+06	4.20566e+06	3.63041e+06	4.30118e+06	2.37353e+06	1.30399e+06	821898	1.12477e+06	1.16363e+06	3.96585e+06	1.7399e+07	2.18253e+07	1.32584e+07	1.49123e+07	1.28e-71	137430000	1	12	12
Q9QZZ6	Q9QZZ6	Dermatopontin	Dpt	NM_019759	27.8292	27.3183	27.7072	27.6598	27.649	24.9948	25.3417	25.2631	25.0504	25.5341	27.3562	27.1559	26.9595	27.773	26.9088	25.2237	26.2457	26.4816	25.8318	26.3793	2.38465e+08	1.67351e+08	2.19128e+08	2.12046e+08	2.10464e+08	3.34337e+07	4.25218e+07	4.02671e+07	3.47474e+07	4.85881e+07	1.71805e+08	1.49534e+08	1.30502e+08	2.29354e+08	1.25996e+08	3.91823e+07	7.95688e+07	9.37035e+07	5.97237e+07	8.72892e+07	2.46e-190	1650000000	1	9	9
Q9R069	Q9R069	Basal cell adhesion molecule	Bcam	NM_020486	24.1927	23.9561	23.7301	23.6379	23.7351	22.5187	22.4975	22.9315	22.4304	22.8979	24.5899	24.2542	24.3423	24.092	24.3842	22.8521	23.2152	23.1066	23.236	23.1026	1.91747e+07	1.62744e+07	1.39146e+07	1.30532e+07	1.39629e+07	6.00903e+06	5.92137e+06	7.99962e+06	5.65227e+06	7.81546e+06	2.52521e+07	2.00098e+07	2.12698e+07	1.78819e+07	2.18965e+07	7.57125e+06	9.73804e+06	9.03191e+06	9.87945e+06	9.0069e+06	3.35e-194	182480000	1	13	13
Q9R0E2	Q9R0E2	Procollagen-lysine,2-oxoglutarate 5-dioxygenase 1	Plod1	NM_011122	20.098	19.9829	20.366	NA	20.1229	20.5007	20.1065	19.9037	20.4882	20.5391	19.7982	19.2884	19.2359	20.1713	19.9902	20.7705	19.7903	19.7446	20.3452	19.9127	1.12228e+06	1.03622e+06	1.35138e+06		1.14182e+06	1.48363e+06	1.12891e+06	980868	1.47083e+06	1.52365e+06	911700	640305	617423	1.18077e+06	1.04148e+06	1.78872e+06	906722	878450	1.33203e+06	987006	9.78e-24	19717000	1	6	6
Q9WTR5	Q9WTR5	Cadherin-13	Cdh13	NM_019707	22.5581	22.8737	22.2335	22.9162	22.2731	20.5283	20.6518	20.6415	20.722	21.1639	23.6349	23.768	22.2554	23.6052	23.3396	21.8348	21.804	21.7513	22.1731	21.9486	6.1754e+06	7.68546e+06	4.93117e+06	7.91523e+06	5.0684e+06	1.51229e+06	1.64745e+06	1.63573e+06	1.72959e+06	2.34946e+06	1.30261e+07	1.4285e+07	5.0066e+06	1.27607e+07	1.0615e+07	3.7405e+06	3.66149e+06	3.53015e+06	4.72899e+06	4.0475e+06	4.43e-150	59414000	1	8	8
Q9WUU7	Q9WUU7	Cathepsin Z	Ctsz	NM_022325	22.9002	21.41	21.8462	21.3675	21.4895	21.795	21.6961	22.9348	21.6811	22.6049	21.7113	20.7749	21.4861	21.1107	21.7905	23.7547	21.9189	22.0437	22.8022	23.259	7.82793e+06	2.78646e+06	3.77017e+06	2.70557e+06	2.94431e+06	3.63872e+06	3.39764e+06	8.01794e+06	3.36249e+06	6.37901e+06	3.43362e+06	1.79419e+06	2.93738e+06	2.2644e+06	3.62739e+06	1.41539e+07	3.96503e+06	4.3233e+06	7.31385e+06	1.00382e+07	5.31e-149	96475000	1	10	10
Q9WVH9	Q9WVH9	Fibulin-5	Fbln5	NM_011812	23.2113	23.2398	23.4216	24.1568	23.3938	21.4479	21.3406	21.2687	22.2098	22.5453	24.4168	24.2492	23.4903	24.2302	24.2791	21.7719	21.8114	21.8363	22.0452	21.8001	9.71175e+06	9.90551e+06	1.12358e+07	1.87034e+07	1.10214e+07	2.86063e+06	2.65559e+06	2.52648e+06	4.85083e+06	6.12085e+06	2.2397e+07	1.99405e+07	1.17838e+07	1.96796e+07	2.03581e+07	3.58092e+06	3.68032e+06	3.74439e+06	4.32779e+06	3.65161e+06	6.35e-68	124410000	1	10	10
Q9WVJ3	Q9WVJ3	Carboxypeptidase Q	Cpq	NM_018755	24.7868	23.9661	21.9846	24.1285	24.5729	20.6672	20.6504	19.6756	20.6745	20.6472	25.1648	24.5398	24.586	24.9047	24.6142	21.7589	21.5383	21.0368	21.4829	21.3212	2.89448e+07	1.63876e+07	4.14977e+06	1.83401e+07	2.49563e+07	1.66513e+06	1.64585e+06	837425	1.67357e+06	1.6422e+06	3.76149e+07	2.43902e+07	2.51839e+07	3.14096e+07	2.5681e+07	3.5488e+06	3.04561e+06	2.15133e+06	2.93087e+06	2.62012e+06	6.95e-152	130830000	1	9	9
Q9Z0J0	Q9Z0J0	Epididymal secretory protein E1	Npc2	NM_023409	24.9306	24.473	25.1081	24.5855	24.466	23.8817	24.444	24.6354	23.735	24.9865	25.2096	25.0332	25.0332	24.8385	25.4809	24.2321	23.3185	23.7219	24.0341	24.0755	3.19785e+07	2.32867e+07	3.61652e+07	2.51752e+07	2.31739e+07	1.54564e+07	2.28232e+07	2.60612e+07	1.3962e+07	3.32419e+07	3.88013e+07	3.43356e+07	3.43356e+07	3.00008e+07	4.6829e+07	1.97056e+07	1.04609e+07	1.38358e+07	1.71785e+07	1.76786e+07	4.27e-30	350150000	1	6	6
Q9Z0Z4	Q9Z0Z4	Hephaestin	Heph	NM_001159627	NA	NA	19.3034	19.3539	19.1192	18.7484	19.1149	19.3195	19.0002	NA	NA	19.0186	18.1355	18.6495	18.5807	19.4527	19.262	19.5168	19.4144	19.3548			646997	670046	569446	440383	567751	654258	524361			531091	287958	411205	392056	717540	628695	750140	698742	670464	1.54e-41	10274000	1	8	8
O08756	O08756	3-hydroxyacyl-CoA dehydrogenase type-2	Hsd17b10	NM_016763	20.6429	NA	21.1197	21.6654	21.7076	19.7201	19.0705	18.7913	20.556	19.4504	NA	21.2264	21.3884	NA	NA	NA	19.2969	19.4075	20.062	19.2529	1.63731e+06		2.27857e+06	3.3261e+06	3.42483e+06	863658	550545	453675	1.5416e+06	716397		2.45348e+06	2.74505e+06				644089	695408	1.09462e+06	624742	1.64e-88	18495000	1	6	6
O08749	O08749	Dihydrolipoyl dehydrogenase, mitochondrial	Dld	NM_007861	26.2224	26.1133	26.702	25.6579	25.8267	26.1927	26.3397	26.182	26.1952	25.9557	25.7715	26.0254	26.269	26.0049	26.2744	25.2886	25.285	25.3152	25.1525	25.4988	7.82941e+07	7.25916e+07	1.0917e+08	5.29417e+07	5.95129e+07	7.66988e+07	8.49258e+07	7.6132e+07	7.68318e+07	6.50795e+07	5.72789e+07	6.83008e+07	8.08643e+07	6.73372e+07	8.11676e+07	4.09852e+07	4.08831e+07	4.17479e+07	3.72955e+07	4.74137e+07	0	950860000	1	19	19
O08997	O08997	Copper transport protein ATOX1	Atox1	NM_009720	19.8548	20.4573	19.5655	20.4291	20.3086	20.5023	20.4161	19.8947	20.9356	NA	19.6168	19.8415	20.9609	19.6988	NA	20.1318	19.8718	19.5981	20.392	19.9088	948179	1.43966e+06	775894	1.4118e+06	1.29867e+06	1.48528e+06	1.39913e+06	974768	2.0056e+06		803980	939478	2.04108e+06	851000		1.14888e+06	959418	793626	1.37595e+06	984342	3.62e-18	18950000	1	3	3
O35344	O35344	Importin subunit alpha-3	Kpna3	NM_008466	NA	19.5416	19.726	19.4418	19.1414	20.2438	20.1	19.7973	20.4508	21.0046	19.3563	19.2224	18.6726	19.3365	19.7426	20.1299	20.0539	19.7778	19.5419	19.7488		763146	867197	712139	578277	1.24163e+06	1.12384e+06	911132	1.43319e+06	2.10385e+06	671161	611673	417843	662013	877233	1.14737e+06	1.08849e+06	898899	763305	881011	1.22e-22	16701000	1	6	6
O88456;Q9D7J7	O88456	Calpain small subunit 1	Capns1	NM_009795	NA	NA	21.0368	NA	20.7155	21.2298	21.7287	21.2671	20.9828	NA	21.5403	21.0597	21.5257	21.8789	21.5411	21.4493	21.0475	21.2393	21.1272	21.6323			2.15133e+06		1.72182e+06	2.45927e+06	3.47529e+06	2.52368e+06	2.0723e+06		3.04984e+06	2.18575e+06	3.01913e+06	3.85661e+06	3.05153e+06	2.8634e+06	2.16735e+06	2.47552e+06	2.29045e+06	3.25066e+06	5.7e-15	36444000	2	4	4
O35350	O35350	Calpain-1 catalytic subunit	Capn1	NM_001110504	20.8245	20.4151	20.9348	20.612	20.2457	21.6193	21.5914	21.3779	21.4603	22.0161	21.1855	21.3103	21.2398	22.0366	21.5215	21.7258	21.0972	21.4394	21.2924	21.5431	1.85695e+06	1.39816e+06	2.00448e+06	1.60262e+06	1.24326e+06	3.2215e+06	3.1598e+06	2.72514e+06	2.88532e+06	4.24137e+06	2.3849e+06	2.6004e+06	2.47638e+06	4.30207e+06	3.01035e+06	3.46831e+06	2.24331e+06	2.84382e+06	2.56833e+06	3.05576e+06	5.34e-55	46451000	1	13	13
O35459	O35459	Delta(3,5)-Delta(2,4)-dienoyl-CoA isomerase, mitochondrial	Ech1	NM_016772	22.3658	22.2778	23.1414	22.3411	22.2152	22.6533	22.6441	22.65	22.5537	23.0741	21.948	22.0054	23.5014	22.1537	22.8264	22.5054	22.7035	22.8062	22.5876	22.5124	5.40476e+06	5.08494e+06	9.25242e+06	5.31302e+06	4.86902e+06	6.59664e+06	6.55471e+06	6.58157e+06	6.15659e+06	8.83072e+06	4.04582e+06	4.21003e+06	1.18748e+07	4.66582e+06	7.43757e+06	5.95389e+06	6.83022e+06	7.33416e+06	6.30297e+06	5.98284e+06	3.4e-151	108070000	1	7	7
O89053	O89053	Coronin-1A	Coro1a	NM_001301374	21.0371	NA	NA	20.7273	NA	21.9154	21.8363	22.3571	21.9961	21.7662	19.8899	20.4661	20.3799	20.1647	19.956	22.377	NA	21.9426	21.6998	21.5775	2.15178e+06			1.73596e+06		3.95542e+06	3.74439e+06	5.37227e+06	4.18298e+06	3.5668e+06	971531	1.44847e+06	1.36446e+06	1.17538e+06	1.01708e+06	5.44689e+06		4.0307e+06	3.40636e+06	3.1295e+06	4.81e-70	45590000	1	5	5
O35678	O35678	Monoglyceride lipase	Mgll	NM_001166249	22.605	23.7336	24.5083	23.8829	24.4423	24.0756	24.1231	24.7049	23.8094	24.1477	22.6924	22.55	23.9455	22.4135	23.4655	25.6361	25.3047	25.6872	25.5142	25.3077	6.37945e+06	1.39484e+07	2.38635e+07	1.54693e+07	2.27964e+07	1.76798e+07	1.82716e+07	2.73474e+07	1.47009e+07	1.85858e+07	6.77787e+06	6.14082e+06	1.61553e+07	5.58645e+06	1.1583e+07	5.21477e+07	4.14452e+07	5.40279e+07	4.79225e+07	4.15314e+07	4.43e-167	485920000	1	14	14
P00342	P00342	L-lactate dehydrogenase C chain	Ldhc	NM_013580	18.0726	20.3478	16.9942	24.8986	22.0639	NA	NA	16.8184	NA	NA	17.9681	17.7091	17.6764	19.4249	18.455	NA	16.4782	15.7252	16.5882	NA	275673	1.33444e+06	130546	3.1277e+07	4.38425e+06			115569			256411	214274	209472	703846	359342		91291.9	54169.8	98524.8		4.29e-86	36191000	1	8	6
P01843	P01843	Ig lambda-1 chain C region			NA	NA	NA	NA	NA	NA	NA	NA	NA	NA	17.3937	17.9225	18.0145	18.1616	19.1359	20.3123	NA	NA	20.0463	19.6589											172197	248433	264792	293215	576076	1.302e+06			1.08277e+06	827787	8.21e-64	8747800	1	3	3
P01878	P01878	Ig alpha chain C region			NA	19.0257	18.7802	NA	NA	NA	NA	18.7284	18.6929	NA	19.7315	19.8284	20.372	20.5476	19.7856	21.8174	NA	19.6257	19.749	20.0471		533711	450198					434320	423764		870509	930986	1.35701e+06	1.53265e+06	903772	3.69566e+06		808955	881133	1.08337e+06	2.67e-98	19202000	1	6	6
O35945;Q62148;Q9CZS1	O35945	Aldehyde dehydrogenase, cytosolic 1	Aldh1a7	NM_011921	23.5777	22.9882	23.1901	23.2131	23.8478	24.1107	23.9224	23.8231	24.007	24.3965	22.0183	21.7095	21.9267	22.1605	21.8955	22.1538	22.7359	22.4612	22.4336	22.6975	1.25197e+07	8.32028e+06	9.57008e+06	9.72388e+06	1.50974e+07	1.81152e+07	1.58986e+07	1.48412e+07	1.68588e+07	2.2084e+07	4.24785e+06	3.42934e+06	3.98652e+06	4.68787e+06	3.90124e+06	4.66615e+06	6.98535e+06	5.77424e+06	5.66483e+06	6.80187e+06	9.05e-172	170720000	3	19	18
O54724	O54724	Polymerase I and transcript release factor	Ptrf	NM_008986	23.1185	23.1864	23.9379	23.637	23.8013	25.4527	25.2163	24.8733	25.2831	25.1144	22.3619	22.6388	23.7262	22.6226	22.8312	25.2493	26.2395	26.2652	25.5876	25.6478	9.10672e+06	9.54557e+06	1.60704e+07	1.30451e+07	1.46186e+07	4.59226e+07	3.89819e+07	3.07333e+07	4.08293e+07	3.63235e+07	5.39017e+06	6.53067e+06	1.38771e+07	6.45775e+06	7.46236e+06	3.98838e+07	7.92276e+07	8.06516e+07	5.04237e+07	5.25723e+07	0	637950000	1	17	17
O55023	O55023	Inositol monophosphatase 1	Impa1	NM_001310433	24.0537	24.0416	23.1484	23.2083	23.4102	22.4201	22.6842	22.8822	22.2774	23.0156	24.9355	24.211	24.5147	25.2405	24.5971	23.1247	22.7623	22.886	22.5572	23.288	1.74135e+07	1.7268e+07	9.29743e+06	9.69158e+06	1.11474e+07	5.61206e+06	6.73945e+06	7.73087e+06	5.08353e+06	8.47981e+06	3.20873e+07	1.94195e+07	2.39696e+07	3.96413e+07	2.53784e+07	9.14594e+06	7.11435e+06	7.75126e+06	6.17154e+06	1.0242e+07	5.07e-121	159940000	1	11	11
O55234	O55234	Proteasome subunit beta type-5	Psmb5	NM_011186	24.1	23.9135	23.9929	23.5499	24.0865	23.7853	23.913	24.5174	23.4974	24.4173	23.5456	23.3802	23.9938	23.3936	24.0966	23.2022	23.6079	23.4559	23.5709	23.3369	1.79814e+07	1.58009e+07	1.66949e+07	1.22808e+07	1.78139e+07	1.44574e+07	1.57954e+07	2.40145e+07	1.18419e+07	2.24047e+07	1.22442e+07	1.0918e+07	1.67053e+07	1.10198e+07	1.7939e+07	9.65069e+06	1.27846e+07	1.15061e+07	1.24609e+07	1.05951e+07	2.03e-91	223860000	1	11	11
O70423;Q812C9	O70423	Membrane primary amine oxidase	Aoc3	NM_009675	23.3471	24.8054	23.2802	24.3756	23.7575	22.8599	22.5373	22.8064	22.9092	21.8852	23.5883	24.8856	24.264	23.706	24.523	23.9088	23.3814	23.4491	23.7057	23.6603	1.06703e+07	2.93204e+07	1.01868e+07	2.17664e+07	1.41814e+07	7.61229e+06	6.087e+06	7.33518e+06	7.87692e+06	3.87348e+06	1.26121e+07	3.09965e+07	2.01461e+07	1.36841e+07	2.41079e+07	1.57495e+07	1.0927e+07	1.1452e+07	1.36813e+07	1.32575e+07	3.32e-184	216710000	2	18	18
O88342	O88342	WD repeat-containing protein 1	Wdr1	NM_011715	24.0613	24.1126	24.0268	24.1904	24.0276	24.1399	24.2547	24.438	24.2019	24.7799	24.8103	24.5532	24.5713	24.7269	25.0505	25.1212	24.5496	24.6654	24.8693	24.7194	1.75054e+07	1.81391e+07	1.70918e+07	1.91441e+07	1.71013e+07	1.84856e+07	2.00167e+07	2.27285e+07	1.92974e+07	2.88067e+07	2.94201e+07	2.46178e+07	2.49286e+07	2.77676e+07	3.47498e+07	3.64951e+07	2.45565e+07	2.66088e+07	3.06482e+07	2.76236e+07	1.48e-295	406900000	1	21	21
O88543	O88543	COP9 signalosome complex subunit 3	Cops3	NM_011991	19.0596	NA	19.6888	20.857	NA	20.462	20.3923	19.6973	20.7541	19.4719	20.4805	20.9899	20.5095	NA	NA	NA	20.4356	20.2673	21.0228	20.5215	546401		845122	1.89925e+06		1.44436e+06	1.37624e+06	850116	1.76851e+06	727153	1.463e+06	2.08252e+06	1.49271e+06				1.41817e+06	1.26202e+06	2.13056e+06	1.50518e+06	6.31e-43	21124000	1	4	4
O88544	O88544	COP9 signalosome complex subunit 4	Cops4	NM_012001	20.9857	20.6937	21.3095	21.3853	21.0413	21.6718	21.2076	20.5963	21.6942	NA	20.8731	21.0722	20.8775	20.9273	21.0116	21.0679	21.2732	21.1539	21.1793	21.3849	2.07647e+06	1.69599e+06	2.59895e+06	2.73916e+06	2.15805e+06	3.34089e+06	2.42172e+06	1.58527e+06	3.39316e+06		1.92057e+06	2.20477e+06	1.92643e+06	1.99409e+06	2.11408e+06	2.19821e+06	2.53438e+06	2.33323e+06	2.37468e+06	2.7384e+06	2.57e-61	39352000	1	8	8
P11930	P11930	Nucleoside diphosphate-linked moiety X motif 19, mitochondrial	Nudt19	NM_033080	19.5663	NA	NA	19.4549	19.7345	NA	NA	NA	NA	NA	19.5702	20.3888	20.3504	21.0751	19.3954	NA	NA	NA	NA	NA	776324			718635	872321						778426	1.3729e+06	1.33684e+06	2.20921e+06	689600						5.91e-15	4642900	1	5	5
O88844	O88844	Isocitrate dehydrogenase [NADP] cytoplasmic	Idh1	NM_001111320	25.054	24.7472	25.0882	24.9008	25.2122	24.8892	24.7994	24.2274	24.8722	24.7711	24.9066	24.6339	25.2752	25.206	25.1121	25.1543	25.2798	25.1929	24.9326	25.13	3.48342e+07	2.81611e+07	3.56698e+07	3.13248e+07	3.88712e+07	3.10739e+07	2.91987e+07	1.96415e+07	3.07099e+07	2.86315e+07	3.14509e+07	2.60341e+07	4.06063e+07	3.87046e+07	3.62656e+07	3.73421e+07	4.0736e+07	3.83547e+07	3.20229e+07	3.67184e+07	2.88e-257	559240000	1	24	24
P12388	P12388	Plasminogen activator inhibitor 2, macrophage	Serpinb2	NM_001174170	NA	NA	NA	NA	NA	20.4652	20.7336	19.9103	20.513	NA	NA	NA	NA	NA	NA	21.0826	19.8289	19.6387	19.5222	19.1938						1.44757e+06	1.74355e+06	985366	1.49633e+06							2.22073e+06	931309	816277	752953	599666	3.21e-32	14774000	1	8	8
P00329	P00329	Alcohol dehydrogenase 1	Adh1	NM_007409	23.0859	22.6344	22.4477	23.4206	22.8426	21.9816	21.9686	21.5706	21.6952	21.9325	24.3027	23.6229	23.7193	24.3461	23.9015	22.568	22.1825	22.4871	22.3899	22.5293	8.90325e+06	6.51078e+06	5.72046e+06	1.1228e+07	7.52156e+06	4.14115e+06	4.104e+06	3.11457e+06	3.39552e+06	4.00258e+06	2.06939e+07	1.29182e+07	1.38109e+07	2.13259e+07	1.567e+07	6.21792e+06	4.7599e+06	5.87884e+06	5.49581e+06	6.05334e+06	2.99e-182	131180000	1	13	13
P00493	P00493	Hypoxanthine-guanine phosphoribosyltransferase	Hprt1	NM_013556	23.8232	24.0719	23.6461	23.6063	23.9951	24.4713	24.3141	24.4811	24.5349	24.6647	24.0817	23.8603	23.9379	23.9033	23.766	24.3438	24.4086	24.4587	24.106	24.5202	1.48422e+07	1.76345e+07	1.31276e+07	1.27704e+07	1.67203e+07	2.32592e+07	2.0858e+07	2.34178e+07	2.43075e+07	2.65959e+07	1.77547e+07	1.52288e+07	1.60704e+07	1.56895e+07	1.42652e+07	2.12919e+07	2.227e+07	2.3057e+07	1.80563e+07	2.40611e+07	1.49e-160	337130000	1	11	11
P00920	P00920	Carbonic anhydrase 2	Ca2	NM_009801	24.5302	25.1547	23.9456	25.2165	24.6783	23.5557	23.6657	23.9673	23.9096	22.5261	26.2731	26.6307	26.367	25.8999	26.4597	24.166	24.0465	23.5406	24.1494	24.2688	2.42285e+07	3.73525e+07	1.61564e+07	3.89873e+07	2.68478e+07	1.23303e+07	1.33072e+07	1.64012e+07	1.57582e+07	6.03993e+06	8.10945e+07	1.03906e+08	8.65482e+07	6.26104e+07	9.22919e+07	1.88231e+07	1.73268e+07	1.22019e+07	1.86077e+07	2.02133e+07	1.18e-105	374750000	1	12	12
P01631	P01631	Ig kappa chain V-II region 26-10			22.4015	22.477	22.4694	22.2396	21.908	NA	21.9226	21.8404	21.645	22.1204	22.0677	22.0905	22.0714	NA	22.2056	23.4985	21.8228	NA	23.8195	22.6058	5.54017e+06	5.83783e+06	5.80715e+06	4.95207e+06	3.93518e+06		3.97521e+06	3.75505e+06	3.2794e+06	4.55936e+06	4.39582e+06	4.46584e+06	4.40711e+06		4.83673e+06	1.1851e+07	3.70952e+06		1.48042e+07	6.38299e+06	1.1e-40	92605000	1	3	3
P01837	P01837	Ig kappa chain C region			24.0737	23.9532	24.2281	23.1558	23.638	23.2014	23.5213	23.0151	23.061	23.6683	22.897	22.9213	22.6356	23.8547	22.8958	25.4599	23.1572	22.5448	24.2156	23.342	1.76565e+07	1.62417e+07	1.9651e+07	9.34524e+06	1.30541e+07	9.64534e+06	1.20397e+07	8.47687e+06	8.7509e+06	1.33312e+07	7.81059e+06	7.94326e+06	6.5162e+06	1.51698e+07	7.8041e+06	4.61523e+07	9.35431e+06	6.11873e+06	1.94815e+07	1.06327e+07	2.75e-118	255520000	1	6	6
P21107	P21107	Tropomyosin alpha-3 chain	Tpm3	NM_001253738	21.9366	20.5921	NA	21.0128	21.4729	21.6159	21.859	22.254	20.8859	21.3932	21.8915	21.3747	NA	NA	NA	22.8343	21.9036	22.1345	21.9253	22.1474	4.01397e+06	1.58066e+06		2.11584e+06	2.91063e+06	3.21391e+06	3.80377e+06	5.00174e+06	1.93768e+06	2.7542e+06	3.89043e+06	2.7191e+06				7.47841e+06	3.9232e+06	4.60414e+06	3.98266e+06	4.64549e+06	1.06e-37	51982000	1	8	4
P01864;P01863;P01865	P01864	Ig gamma-2A chain C region secreted form			22.9832	23.0374	23.8031	23.0483	22.7917	20.7579	21.3938	21.5246	21.698	22.6235	21.5665	21.3551	21.4754	21.8953	21.6407	23.4322	20.7731	NA	22.53	22.1003	8.29149e+06	8.60892e+06	1.46368e+07	8.6742e+06	7.26081e+06	1.77317e+06	2.75534e+06	3.01683e+06	3.40211e+06	6.46178e+06	3.10573e+06	2.68241e+06	2.91568e+06	3.9007e+06	3.26964e+06	1.13187e+07	1.79195e+06		6.05628e+06	4.49628e+06	2.77e-123	105380000	3	5	5
P23591	P23591	GDP-L-fucose synthase	Tsta3	NM_031201	18.9963	NA	NA	NA	NA	19.1088	NA	19.2007	NA	NA	19.5782	19.474	20.081	20.1187	20.0803	19.491	19.4408	19.5241	NA	19.7667	522945					565356		602541			782754	728213	1.10913e+06	1.1385e+06	1.10859e+06	736844	711646	753945		892010	3.18e-81	8585100	1	4	4
P01872	P01872	Ig mu chain C region secreted form	Igh-6	NG_005838	26.116	26.0562	26.3357	25.3161	25.5441	23.3028	23.0099	23.5683	23.1889	23.4991	24.7158	24.8616	24.6868	25.1207	24.7368	26.2303	25.6553	25.6696	26.028	26.0112	7.27276e+07	6.97747e+07	8.46907e+07	4.17739e+07	4.89261e+07	1.03477e+07	8.44637e+06	1.24384e+07	9.56213e+06	1.18559e+07	2.75548e+07	3.04851e+07	2.70064e+07	3.64825e+07	2.79588e+07	7.8724e+07	5.28463e+07	5.33727e+07	6.8424e+07	6.76319e+07	1.21e-260	764500000	1	17	17
P02088	P02088	Hemoglobin subunit beta-1	Hbb-b1	NM_001278161	27.6173	27.7596	28.1063	27.1078	26.8622	28.146	28.3724	27.9193	28.6103	28.295	29.137	28.8724	29.0397	28.6315	28.253	28.9362	27.8143	27.8891	28.3654	27.8629	2.0589e+08	2.27233e+08	2.88961e+08	1.44631e+08	1.21991e+08	2.97023e+08	3.47491e+08	2.53832e+08	4.09787e+08	3.29339e+08	5.90352e+08	4.91426e+08	5.5185e+08	4.15853e+08	3.1989e+08	5.13646e+08	2.36014e+08	2.48574e+08	3.45809e+08	2.441e+08	4.62e-262	5369800000	1	9	9
P26040	P26040	Ezrin	Ezr	NM_009510	NA	NA	NA	18.5065	18.3086	17.7012	NA	NA	17.1027	NA	NA	NA	NA	NA	NA	18.9206	18.8297	18.9726	18.751	18.4398				372402	324667	213104			140743							496213	465913	514425	441178	355576	3.27e-50	4237100	1	11	3
P27612	P27612	Phospholipase A-2-activating protein	Plaa	NM_172695	NA	NA	NA	18.418	18.5334	18.5766	18.6333	19.3284	18.2522	18.739	NA	NA	NA	18.4507	18.3077	18.7588	18.3703	18.8557	18.9247	18.8525				350244	379410	390943	406614	658307	312219	437523				358273	324464	443569	338853	474385	497625	473334	5.3e-34	6337500	1	6	6
P28658	P28658	Ataxin-10	Atxn10	NM_016843	NA	NA	NA	NA	17.8059	17.7882	17.8168	17.9021	18.9594	18.0496	NA	NA	NA	NA	NA	17.4916	NA	17.5555	17.6898	18.59					229145	226351	230883	244945	509739	271313						184288		192634	211427	394591	2.64e-07	3469800	1	3	3
P04117;P24526;O08716	P04117	Fatty acid-binding protein, adipocyte	Fabp4	NM_024406	31.1067	31.0715	30.7641	31.4448	30.9053	30.7124	30.7433	30.6337	31.1469	30.0826	31.3192	31.3886	31.8157	30.8413	31.3823	31.5301	32.0303	31.6166	31.6856	31.3412	2.31233e+09	2.25659e+09	1.82355e+09	2.92299e+09	2.01105e+09	1.75936e+09	1.79744e+09	1.66595e+09	2.37767e+09	1.13701e+09	2.67928e+09	2.81132e+09	3.7799e+09	1.92378e+09	2.79907e+09	3.10103e+09	4.38613e+09	3.29265e+09	3.45395e+09	2.72045e+09	0	43583000000	3	15	15
P35486	P35486	Pyruvate dehydrogenase E1 component subunit alpha, somatic form, mitochondrial	Pdha1	NM_008810	20.3737	NA	18.4265	20.1589	20.3091	20.0737	19.936	19.5068	20.0784	19.5841	NA	NA	NA	NA	NA	NA	18.2385	18.4508	17.6561	17.6691	1.35861e+06		352313	1.17067e+06	1.29912e+06	1.10353e+06	1.00308e+06	744958	1.10714e+06	785962							309268	358298	206545	208415	9.78e-24	10644000	1	2	2
P05202	P05202	Aspartate aminotransferase, mitochondrial	Got2	NM_010325	24.0771	24.6167	24.1056	24.7435	24.1998	23.3905	23.4121	23.331	23.2326	22.8665	24.8038	24.5768	24.6904	24.5678	24.1608	23.8483	23.5128	23.6649	23.6486	23.8224	1.76982e+07	2.57256e+07	1.80513e+07	2.8089e+07	1.92693e+07	1.09962e+07	1.11621e+07	1.05519e+07	9.8562e+06	7.6472e+06	2.92879e+07	2.50238e+07	2.70739e+07	2.48682e+07	1.87554e+07	1.51027e+07	1.1969e+07	1.32998e+07	1.31504e+07	1.4834e+07	9.3e-245	252280000	1	14	14
P37040	P37040	NADPH--cytochrome P450 reductase	Por	NM_008898	NA	20.372	20.6699	20.9879	20.3959	20.3138	19.8794	20.1584	20.1098	20.4091	NA	NA	NA	NA	NA	NA	19.9108	19.8979	19.9967	19.341		1.35701e+06	1.66825e+06	2.07964e+06	1.37968e+06	1.30336e+06	964485	1.17026e+06	1.1315e+06	1.39236e+06							985707	976933	1.04618e+06	664081	1.1e-25	17250000	1	7	7
P06151	P06151	L-lactate dehydrogenase A chain	Ldha	NM_001136069	27.7523	27.7824	27.4854	27.6198	27.5092	28.2745	28.2546	28.1194	28.4835	28.1679	27.3458	27.2387	27.0512	27.4042	27.108	27.4337	27.7204	27.8121	27.6568	27.6449	2.26087e+08	2.30853e+08	1.87901e+08	2.06247e+08	1.91027e+08	3.24693e+08	3.20245e+08	2.91597e+08	3.75308e+08	3.01566e+08	1.70571e+08	1.58367e+08	1.39067e+08	1.77618e+08	1.44651e+08	1.81287e+08	2.21142e+08	2.35655e+08	2.11605e+08	2.09867e+08	0	3869200000	1	24	24
P40936	P40936	Indolethylamine N-methyltransferase	Inmt	NM_009349	NA	21.2934	21.1188	21.9633	21.834	NA	NA	NA	18.4257	NA	21.3973	21.319	21.3941	21.1235	20.1612	18.9855	20.7465	20.2367	19.8933	19.6273		2.57011e+06	2.27715e+06	4.08895e+06	3.73843e+06				352118		2.76203e+06	2.61612e+06	2.75592e+06	2.28458e+06	1.17254e+06	519045	1.75921e+06	1.23553e+06	973823	809853	1.62e-129	20545000	1	5	5
P06745;CON__Q3ZBD7	P06745	Glucose-6-phosphate isomerase	Gpi	NM_008155	25.6475	25.2736	25.0231	25.3276	25.7575	25.2638	25.3282	25.2223	25.066	25.1806	25.8022	25.352	25.7923	26.0298	25.5186	25.2168	25.0522	24.9304	25.2506	25.1615	5.25614e+07	4.05613e+07	3.4096e+07	4.21083e+07	5.67257e+07	4.02867e+07	4.21258e+07	3.91443e+07	3.51251e+07	3.80291e+07	5.85108e+07	4.28265e+07	5.81107e+07	6.85095e+07	4.80689e+07	3.89954e+07	3.47907e+07	3.19741e+07	3.99198e+07	3.75289e+07	1.41e-292	669780000	2	19	19
P47934	P47934	Carnitine O-acetyltransferase	Crat	NM_007760	NA	19.3943	18.9877	19.6401	20.6743	20.9569	20.6756	20.418	21.0044	20.8894	NA	NA	NA	NA	NA	19.2419	19.3545	19.4382	19.5992	19.9303		689074	519837	817070	1.67334e+06	2.03543e+06	1.67485e+06	1.40098e+06	2.10356e+06	1.94239e+06						619996	670324	710365	794231	999121	2.15e-34	17441000	1	8	8
P47968	P47968	Ribose-5-phosphate isomerase	Rpia	NM_009075	NA	20.0943	19.8737	19.7684	NA	20.3054	20.1205	20.2132	19.814	20.1102	NA	19.8645	20.2479	NA	NA	19.7457	20.0836	20.3975	19.8037	NA		1.1194e+06	960682	893061		1.29579e+06	1.13992e+06	1.21557e+06	921740	1.13181e+06		954576	1.24516e+06			879120	1.11113e+06	1.38121e+06	915183		3.84e-15	15863000	1	4	4
P48758	P48758	Carbonyl reductase [NADPH] 1	Cbr1	NM_007620	20.1906	20.4419	19.6133	20.4251	20.3995	NA	NA	19.8585	19.1062	NA	20.5526	19.6815	20.3465	19.8199	20.6669	19.8819	20.2258	20.2044	19.9292	20.8939	1.19668e+06	1.42438e+06	802032	1.40789e+06	1.38312e+06			950614	564338		1.53797e+06	840856	1.33324e+06	925517	1.66478e+06	966158	1.22623e+06	1.20818e+06	998360	1.94846e+06	2.2e-45	15439000	1	4	3
P49443	P49443	Protein phosphatase 1A	Ppm1a	NM_008910	NA	NA	20.0385	NA	NA	19.7383	20.0359	NA	19.2264	19.8869	18.9813	NA	19.2719	19.5135	NA	19.9383	19.7652	20.0307	19.0651	19.5653			1.07694e+06			874622	1.075e+06		613371	969513	517536		633024	748426		1.00468e+06	891083	1.07113e+06	548488	775786	8.57e-18	13122000	1	3	3
P07356;REV__Q8BND4	P07356	Annexin A2	Anxa2	NM_007585	27.6433	26.9605	25.7553	27.4135	27.8169	28.8539	28.8494	28.5633	28.8823	28.8626	24.9519	25.9698	26.8003	25.4052	26.6394	28.2016	28.6507	28.7437	28.3502	28.4252	2.09634e+08	1.30593e+08	5.66393e+07	1.78766e+08	2.3644e+08	4.85165e+08	4.83654e+08	3.96652e+08	4.9481e+08	4.88099e+08	3.24542e+07	6.57187e+07	1.16868e+08	4.44352e+07	1.04534e+08	3.08694e+08	4.21425e+08	4.49486e+08	3.42185e+08	3.60444e+08	0	5268200000	2	31	31
P50543	P50543	Protein S100-A11	S100a11	NM_016740	NA	NA	22.0395	22.0837	22.6478	23.1069	23.4081	23.0777	23.7665	22.7067	NA	NA	22.0997	NA	NA	22.4751	23.3363	22.174	23.4516	22.9994			4.31073e+06	4.44484e+06	6.57154e+06	9.03379e+06	1.11312e+07	8.85279e+06	1.42702e+07	6.84538e+06			4.49441e+06			5.83014e+06	1.05907e+07	4.73194e+06	1.14719e+07	8.38512e+06	8.94e-86	104770000	1	3	3
P50544	P50544	Very long-chain specific acyl-CoA dehydrogenase, mitochondrial	Acadvl	NM_017366	NA	NA	NA	NA	NA	21.0581	20.8396	21.1682	20.6558	21.7897	19.5727	19.3067	20.1453	20.1323	19.324	20.173	20.1577	20.1576	20.3352	19.9662						2.18333e+06	1.87648e+06	2.35648e+06	1.65202e+06	3.62538e+06	779776	648479	1.15968e+06	1.14928e+06	656302	1.18217e+06	1.16969e+06	1.16961e+06	1.32283e+06	1.0243e+06	1.77e-87	20758000	1	9	9
P52196	P52196	Thiosulfate sulfurtransferase	Tst	NM_009437	19.9825	NA	19.0431	18.8052	18.7744	NA	NA	NA	NA	NA	19.5006	19.7349	19.6324	20.3239	19.7238	NA	NA	NA	NA	NA	1.03593e+06		540187	458067	448392						741764	872563	812721	1.31251e+06	865875						2.04e-18	3853500	1	5	5
P56375	P56375	Acylphosphatase-2	Acyp2	NM_029344	NA	NA	NA	NA	21.2938	20.8057	21.229	21.4042	21.062	22.6276	20.1102	20.8083	20.2409	21.0333	20.7445	21.1541	21.3714	21.3062	21.8155	21.5597					2.57083e+06	1.8329e+06	2.45791e+06	2.77528e+06	2.18924e+06	6.48017e+06	1.13181e+06	1.83621e+06	1.23913e+06	2.14612e+06	1.75678e+06	2.33356e+06	2.71289e+06	2.59302e+06	3.69079e+06	3.09112e+06	5.06e-24	38075000	1	4	4
P56380	P56380	Bis(5-nucleosyl)-tetraphosphatase [asymmetrical]	Nudt2	NM_025539	18.6318	NA	NA	NA	NA	NA	18.6324	NA	NA	NA	20.3807	19.7993	19.8912	20.0631	20.1633	NA	NA	NA	19.3234	NA	406191						406360				1.36522e+06	912396	972406	1.09546e+06	1.17424e+06				656029		4.94e-18	8627700	1	5	5
P08228	P08228	Superoxide dismutase [Cu-Zn]	Sod1	NM_011434	26.8783	26.8986	26.5173	26.0237	26.3382	25.0838	25.3515	25.7465	25.3199	25.8923	27.0847	26.6246	27.0128	27.2787	26.9719	26.023	25.9701	25.7037	25.7389	26.1762	1.2336e+08	1.25108e+08	9.60512e+07	6.82204e+07	8.48376e+07	3.55612e+07	4.28116e+07	5.62949e+07	4.18841e+07	6.22815e+07	1.42333e+08	1.03467e+08	1.35414e+08	1.6282e+08	1.31629e+08	6.81873e+07	6.57323e+07	5.46493e+07	5.59991e+07	7.58266e+07	8.8e-55	1036000000	1	5	5
P62320	P62320	Small nuclear ribonucleoprotein Sm D3	Snrpd3	NM_026095	NA	NA	NA	NA	NA	NA	NA	NA	NA	20.7944	20.9682	21.2832	20.9526	21.6022	21.078	NA	NA	NA	NA	NA										1.8186e+06	2.05143e+06	2.55201e+06	2.02937e+06	3.18354e+06	2.21366e+06						1e-28	19748000	1	4	4
P62627	P62627	Dynein light chain roadblock-type 1	Dynlrb1	NM_001291108	18.0655	NA	NA	NA	NA	18.2856	18.5268	NA	18.7376	18.5647	NA	NA	NA	18.9126	NA	19.2335	19.7153	19.7005	19.9523	19.6735	274320					319532	377679		437099	387732				493469		616397	860789	852004	1.01447e+06	836207	5.41e-07	7626900	1	2	2
P09528	P09528	Ferritin heavy chain	Fth1	NM_010239	24.1197	24.1793	23.615	23.7791	23.73	23.4702	23.8511	24.6499	23.137	24.7807	23.6891	23.0398	23.3579	23.1749	23.4343	23.9405	24.2998	24.4061	23.9863	24.1858	1.82286e+07	1.89974e+07	1.28476e+07	1.43954e+07	1.39137e+07	1.16208e+07	1.5132e+07	2.63244e+07	9.22425e+06	2.88227e+07	1.35248e+07	8.62325e+06	1.07505e+07	9.46978e+06	1.13351e+07	1.60994e+07	2.06523e+07	2.22315e+07	1.66187e+07	1.90832e+07	2.31e-54	266170000	1	9	9
P62965	P62965	Cellular retinoic acid-binding protein 1	Crabp1	NM_001284507	20.3011	19.1254	NA	18.8593	NA	NA	NA	NA	NA	NA	21.4226	19.9501	21.2532	20.4919	20.4304	18.6331	NA	NA	NA	NA	1.29193e+06	571899		475571							2.8109e+06	1.01293e+06	2.49949e+06	1.47461e+06	1.41307e+06	406558					2.09e-45	5371700	1	3	3
P63280	P63280	SUMO-conjugating enzyme UBC9	Ube2i	NM_001177609	NA	NA	NA	NA	18.2786	19.1011	19.3881	19.0513	19.1669	19.2168	NA	NA	NA	NA	NA	19.9149	19.2173	19.6524	19.2002	18.9173					317985	562347	686119	543266	588589	609303						988513	609514	824066	602332	495079	0.00012643	7507900	1	2	2
P70349	P70349	Histidine triad nucleotide-binding protein 1	Hint1	NM_008248	21.4491	NA	20.7696	21.0362	21.115	NA	20.9496	NA	20.435	21.2442	NA	NA	NA	NA	NA	21.8663	21.3869	21.3766	21.5373	21.4633	2.86301e+06		1.78761e+06	2.15044e+06	2.27116e+06		2.02515e+06		1.41758e+06	2.48394e+06						3.82307e+06	2.7422e+06	2.72269e+06	3.0435e+06	2.89133e+06	6.81e-08	33968000	1	2	2
P10518	P10518	Delta-aminolevulinic acid dehydratase	Alad	NM_001276446	24.2833	23.6562	23.4042	23.6691	23.6678	22.3882	22.2525	22.5648	22.1097	22.4471	24.4704	23.888	24.3924	24.8841	24.4997	21.9874	22.6635	22.4075	22.3706	22.684	2.04175e+07	1.32198e+07	1.11011e+07	1.33386e+07	1.33265e+07	5.48934e+06	4.99655e+06	6.20414e+06	4.52567e+06	5.71808e+06	2.32447e+07	1.5524e+07	2.20214e+07	3.09642e+07	2.37216e+07	4.15783e+06	6.64344e+06	5.56326e+06	5.42278e+06	6.73852e+06	3.58e-234	146530000	1	11	11
P70695	P70695	Fructose-1,6-bisphosphatase isozyme 2	Fbp2	NM_007994	21.5788	NA	19.1178	20.6859	21.3697	NA	NA	NA	NA	NA	22.3159	21.9856	21.6337	22.636	21.6331	19.2744	NA	NA	NA	19.3226	3.13232e+06		568894	1.68685e+06	2.7097e+06						5.22102e+06	4.15265e+06	3.25381e+06	6.51801e+06	3.25246e+06	634122				655665	3.23e-108	14382000	1	8	8
P10639	P10639	Thioredoxin	Txn	NM_011660	NA	23.4686	23.2995	23.4371	23.2608	22.6099	22.7756	22.7487	22.9721	22.0823	24.9486	24.8747	24.3431	23.9286	25.4106	23.7387	23.1987	23.4534	23.6017	23.2593		1.16079e+07	1.0324e+07	1.13572e+07	1.00508e+07	6.40115e+06	7.18024e+06	7.0476e+06	8.22794e+06	4.44053e+06	3.238e+07	3.07632e+07	2.12816e+07	1.59671e+07	4.46018e+07	1.39978e+07	9.6273e+06	1.14862e+07	1.27297e+07	1.00403e+07	1.47e-33	156140000	1	5	5
P10649	P10649	Glutathione S-transferase Mu 1	Gstm1	NM_010358	26.7945	26.3318	25.6504	26.199	26.8081	24.6956	24.7377	25.1193	24.9149	25.5886	27.1369	26.9173	26.9561	26.9852	26.5728	26.4068	26.6711	26.6596	26.4977	26.0265	1.16399e+08	8.44621e+07	5.26671e+07	7.70344e+07	1.17501e+08	2.71717e+07	2.79763e+07	3.64471e+07	3.16324e+07	5.04587e+07	1.47578e+08	1.2674e+08	1.30195e+08	1.32848e+08	9.98182e+07	8.8969e+07	1.06857e+08	1.06008e+08	9.47551e+07	6.83529e+07	0	1354000000	1	19	15
P97328	P97328	Ketohexokinase	Khk	NM_001310524	NA	19.8142	NA	19.7285	19.4876	NA	NA	NA	NA	NA	20.782	21.6814	21.6125	21.647	22.1036	NA	NA	NA	NA	NA		921868		868701	735110						1.80304e+06	3.36319e+06	3.20635e+06	3.28395e+06	4.50658e+06						1.11e-95	7389100	1	5	5
P97384	P97384	Annexin A11	Anxa11	NM_013469	19.9183	19.8467	NA	20.0597	20.366	20.8566	20.6196	21.2504	21.3339	21.6587	NA	NA	NA	NA	NA	20.69	20.2724	20.1693	20.5806	20.817	990845	942870		1.09288e+06	1.35138e+06	1.89873e+06	1.61108e+06	2.49464e+06	2.64328e+06	3.31069e+06						1.69165e+06	1.26649e+06	1.17914e+06	1.56812e+06	1.84732e+06	7.76e-10	27373000	1	2	2
P11352	P11352	Glutathione peroxidase 1	Gpx1	NM_001329527	22.0106	21.1381	20.5818	21.8606	21.9623	21.2439	21.1222	20.9119	21.4047	21.3569	20.4667	20.1938	21.1677	21.2929	20.6258	22.0618	21.7027	21.6349	21.7775	21.6665	4.22523e+06	2.30782e+06	1.56942e+06	3.80799e+06	4.08612e+06	2.48343e+06	2.28253e+06	1.97292e+06	2.77624e+06	2.68576e+06	1.44907e+06	1.19933e+06	2.35566e+06	2.56922e+06	1.61802e+06	4.37788e+06	3.41322e+06	3.25652e+06	3.59485e+06	3.32864e+06	5.6e-108	57337000	1	11	11
Q02248	Q02248	Catenin beta-1	Ctnnb1	NM_001165902	NA	NA	NA	NA	NA	NA	NA	NA	NA	NA	21.158	19.3866	21.2863	21.8127	20.8044	19.0007	NA	NA	NA	NA											2.33987e+06	685406	2.5575e+06	3.68364e+06	1.83125e+06	524542					2.29e-12	5862700	1	5	5
P13634	P13634	Carbonic anhydrase 1	Ca1	NM_001083957	21.0404	22.2752	21.8236	22.1935	21.3903	21.242	21.5338	21.6151	21.7285	22.051	24.37	24.5068	24.0207	24.1564	23.8483	22.6425	21.8092	21.7313	22.6671	22.6457	2.15671e+06	5.07579e+06	3.71157e+06	4.79633e+06	2.74867e+06	2.48016e+06	3.03613e+06	3.21213e+06	3.4748e+06	4.34523e+06	2.16821e+07	2.38387e+07	1.70197e+07	1.86983e+07	1.51027e+07	6.54744e+06	3.67471e+06	3.48155e+06	6.66004e+06	6.56198e+06	1.15e-124	84879000	1	10	10
Q06138	Q06138	Calcium-binding protein 39	Cab39	NM_133781	NA	NA	NA	NA	19.2188	19.239	NA	18.779	19.442	NA	18.0612	18.9768	18.9586	18.7899	18.5411	19.3674	NA	NA	19.817	NA					610148	618751		449824	712238		273504	515924	509457	453235	381441	676345			923658		4.14e-22	9096500	1	5	5
P13707	P13707	Glycerol-3-phosphate dehydrogenase [NAD(+)], cytoplasmic	Gpd1	NM_010271	26.1459	25.9674	25.945	26.1583	26.7523	27.3528	27.3662	26.9435	27.2339	27.4852	25.8489	25.4147	25.5005	25.4099	25.6818	26.0496	26.4242	26.5787	26.4287	26.2403	7.42506e+07	6.56094e+07	6.45986e+07	7.48916e+07	1.13043e+08	1.71401e+08	1.73e+08	1.29063e+08	1.57841e+08	1.87875e+08	6.04358e+07	4.47288e+07	4.74696e+07	4.45802e+07	5.3826e+07	6.94562e+07	9.00486e+07	1.00227e+08	9.03299e+07	7.92716e+07	0	1702100000	1	24	24
Q07076	Q07076	Annexin A7	Anxa7	NM_001110794	19.7627	NA	18.697	20.3084	20.0804	20.9804	21.0836	20.8634	21.6672	21.985	NA	18.5134	NA	NA	19.1152	19.9119	NA	20.0525	20.3868	19.7044	889540		424970	1.29849e+06	1.10867e+06	2.06885e+06	2.22227e+06	1.9077e+06	3.33025e+06	4.15092e+06		374187			567870	986459		1.08744e+06	1.371e+06	854310	2.71e-82	21627000	1	7	7
P14206	P14206	40S ribosomal protein SA	Rpsa	NM_011029	21.9243	20.9175	20.818	22.4383	22.1451	21.4084	21.0375	21.4569	20.7411	22.035	21.7627	20.725	21.6604	21.7763	22.0859	21.7243	21.4421	21.653	21.4632	21.604	3.9799e+06	1.98059e+06	1.8486e+06	5.68331e+06	4.63809e+06	2.78337e+06	2.15238e+06	2.87853e+06	1.75264e+06	4.2973e+06	3.55816e+06	1.73319e+06	3.31459e+06	3.59186e+06	4.45162e+06	3.4647e+06	2.84915e+06	3.29763e+06	2.89113e+06	3.18751e+06	1.7e-89	51795000	1	9	9
Q3THS6;Q91X83	Q3THS6	S-adenosylmethionine synthase isoform type-2	Mat2a	NM_145569	NA	NA	NA	NA	NA	NA	17.7346	NA	NA	NA	20.0486	20.0217	20.4282	20.7844	20.2797	NA	NA	NA	NA	NA							218095				1.0845e+06	1.06447e+06	1.41092e+06	1.80604e+06	1.27291e+06						1.4e-20	5697600	2	5	5
P14602	P14602	Heat shock protein beta-1	Hspb1	NM_013560	19.4987	NA	19.0313	20.931	21.4384	20.4351	19.8332	19.6371	20.9209	NA	19.4316	NA	20.511	19.7815	19.9234	20.6286	21.0585	20.4645	21.2005	19.8592	740787		535787	1.99921e+06	2.84185e+06	1.41768e+06	934089	815373	1.98526e+06		707122		1.49426e+06	901208	994354	1.62117e+06	2.18394e+06	1.44687e+06	2.40983e+06	951075	7.79e-25	24411000	1	4	4
Q3UJU9	Q3UJU9	Regulator of microtubule dynamics protein 3	Rmdn3	NM_001033136	NA	NA	19.8911	NA	NA	20.3046	20.2455	20.6843	20.0551	20.6837	NA	NA	NA	NA	NA	NA	NA	NA	NA	NA			972339			1.29507e+06	1.24309e+06	1.68498e+06	1.0894e+06	1.68428e+06											1.76e-37	9467900	1	5	5
P14901	P14901	Heme oxygenase 1	Hmox1	NM_010442	19.9484	21.2432	20.2061	21.2678	20.6586	21.1038	21.6314	22.6531	21.1965	22.5007	21.7605	22.1151	21.0878	22.1658	21.8627	21.0662	20.7078	20.4894	21.0699	20.7126	1.01173e+06	2.48222e+06	1.2096e+06	2.52491e+06	1.65523e+06	2.2536e+06	3.24863e+06	6.59573e+06	2.40316e+06	5.93452e+06	3.55274e+06	4.54264e+06	2.22874e+06	4.70512e+06	3.81354e+06	2.19562e+06	1.71265e+06	1.47205e+06	2.20126e+06	1.71836e+06	8.47e-55	38246000	1	4	4
Q61133	Q61133	Glutathione S-transferase theta-2	Gstt2	NM_010361	20.0166	NA	NA	NA	NA	NA	NA	NA	NA	NA	23.2133	23.1352	23.2408	23.4365	23.2819	NA	NA	NA	NA	NA	1.06071e+06										9.72522e+06	9.21275e+06	9.91238e+06	1.13524e+07	1.01988e+07						4.31e-25	29528000	1	6	6
Q61937	Q61937	Nucleophosmin	Npm1	NM_001252260	NA	20.7512	21.5302	21.521	21.9806	20.612	20.7059	20.7258	21.3525	NA	NA	22.0962	NA	NA	NA	21.2536	21.111	20.74	21.9294	21.1426		1.76496e+06	3.02856e+06	3.00931e+06	4.13828e+06	1.60262e+06	1.7104e+06	1.73415e+06	2.67758e+06			4.48352e+06				2.50018e+06	2.26488e+06	1.75131e+06	3.99399e+06	2.31503e+06	5.88e-25	32538000	1	4	4
P16110	P16110	Galectin-3	Lgals3	NM_001145953	23.5309	23.9697	23.5757	23.624	23.5094	25.7879	25.6806	26.534	25.301	25.9264	23.7704	23.13	24.2959	23.7231	23.1242	26.8611	26.1339	26.049	26.0247	26.2782	1.21201e+07	1.64285e+07	1.25024e+07	1.2928e+07	1.19408e+07	5.79337e+07	5.37813e+07	9.71695e+07	4.1339e+07	6.37711e+07	1.43088e+07	9.1796e+06	2.05966e+07	1.38473e+07	9.14277e+06	1.21898e+08	7.36356e+07	6.94273e+07	6.82677e+07	8.13816e+07	2.16e-114	839050000	1	9	9
P16125	P16125	L-lactate dehydrogenase B chain	Ldhb	NM_001302765	24.5782	24.3161	23.9697	23.9992	24.3535	23.6154	23.8762	23.5368	23.6526	23.4234	24.6439	24.2323	24.5993	24.4613	24.3036	23.7628	23.8294	23.8823	23.4805	23.7757	2.50481e+07	2.0887e+07	1.64285e+07	1.67679e+07	2.14355e+07	1.28512e+07	1.53976e+07	1.21698e+07	1.31869e+07	1.12498e+07	2.62152e+07	1.97083e+07	2.54172e+07	2.30986e+07	2.07068e+07	1.42336e+07	1.49061e+07	1.54628e+07	1.1704e+07	1.43615e+07	1.6e-135	260350000	1	13	12
P16858;Q64467	P16858	Glyceraldehyde-3-phosphate dehydrogenase	Gapdh	NM_001289726	22.5588	22.6294	21.8725	24.0224	23.6739	23.3012	23.5868	23.7135	23.8221	23.832	22.7554	21.8213	22.0465	22.4785	21.9887	23.1074	23.1761	23.259	23.162	22.8504	6.17839e+06	6.48826e+06	3.83953e+06	1.70397e+07	1.3383e+07	1.03362e+07	1.25989e+07	1.37554e+07	1.48309e+07	1.4933e+07	7.0804e+06	3.70566e+06	4.33169e+06	5.8439e+06	4.16158e+06	9.03692e+06	9.47766e+06	1.00382e+07	9.38549e+06	7.56233e+06	7.35e-145	162940000	2	9	9
Q64471	Q64471	Glutathione S-transferase theta-1	Gstt1	NM_008185	NA	NA	NA	NA	NA	NA	NA	NA	NA	NA	22.071	20.8309	21.2961	22.7242	21.2242	NA	NA	NA	NA	20.7215											4.40588e+06	1.8652e+06	2.57493e+06	6.92892e+06	2.44974e+06					1.72899e+06	1.98e-12	19639000	1	4	4
Q6WVG3	Q6WVG3	BTB/POZ domain-containing protein KCTD12	Kctd12	NM_177715	NA	NA	NA	NA	NA	19.8738	19.6797	20.5442	20.047	19.297	20.0385	21.6432	20.2179	19.9813	19.7121	20.4526	19.5551	19.773	20.7404	20.1795						960749	839808	1.52905e+06	1.0833e+06	644133	1.07694e+06	3.27531e+06	1.21954e+06	1.03507e+06	858882	1.43498e+06	770321	895914	1.75179e+06	1.1875e+06	4.74e-39	15418000	1	6	6
P18760	P18760	Cofilin-1	Cfl1	NM_007687	24.5742	24.7333	24.1929	24.7542	24.8579	25.8123	25.9523	25.258	25.7083	24.6389	24.6709	24.3237	24.5758	23.8343	24.1567	25.8837	25.3179	25.273	25.3968	24.8879	2.49788e+07	2.78911e+07	1.91773e+07	2.82981e+07	3.0407e+07	5.89219e+07	6.49263e+07	4.01251e+07	5.48238e+07	2.61245e+07	2.67104e+07	2.09973e+07	2.50065e+07	1.49568e+07	1.87021e+07	6.19113e+07	4.18261e+07	4.05444e+07	4.41772e+07	3.10459e+07	1.05e-246	641020000	1	13	13
Q8BJU0	Q8BJU0	Small glutamine-rich tetratricopeptide repeat-containing protein alpha	Sgta	NM_024499	NA	NA	18.978	18.9754	19.1505	19.3187	19.1105	19.1798	19.0831	19.6818	NA	NA	NA	NA	NA	19.0791	19.6507	20.0873	19.4467	19.1978			516354	515424	581936	653895	566023	593875	555374	841031						553836	823095	1.11399e+06	714562	601331	3.47e-16	9798700	1	3	3
P20108	P20108	Thioredoxin-dependent peroxide reductase, mitochondrial	Prdx3	NM_007452	23.7109	23.643	24.2159	23.6762	23.6831	24.3113	24.2623	24.1731	24.4345	23.9463	23.7347	23.5231	23.9568	24.0268	23.9672	23.2074	23.1604	23.1959	23.2513	23.1862	1.37307e+07	1.30994e+07	1.94855e+07	1.34044e+07	1.34686e+07	2.08176e+07	2.01224e+07	1.8916e+07	2.26734e+07	1.61642e+07	1.39591e+07	1.20548e+07	1.62823e+07	1.70918e+07	1.64001e+07	9.68553e+06	9.37508e+06	9.60863e+06	9.98479e+06	9.54425e+06	6.41e-56	224390000	1	7	7
P20152;P46660;P08551;P08553	P20152	Vimentin	Vim	NM_011701	28.1136	27.7804	28.1816	28.0458	28.3045	29.3993	29.3295	29.8464	29.5511	29.9855	26.8022	26.6926	26.7381	26.5241	26.5422	29.0431	30.1979	29.8173	29.5372	30.0309	2.90427e+08	2.30533e+08	3.04444e+08	2.77094e+08	3.31515e+08	7.08062e+08	6.7462e+08	9.65299e+08	7.86625e+08	1.063e+09	1.17022e+08	1.08461e+08	1.11936e+08	9.6505e+07	9.77234e+07	5.53152e+08	1.23161e+09	9.46023e+08	7.79082e+08	1.09699e+09	0	10280000000	4	44	44
P21981	P21981	Protein-glutamine gamma-glutamyltransferase 2	Tgm2	NM_009373	24.6031	24.6277	24.4434	25.2015	24.7684	25.1915	25.2136	25.2836	25.2705	25.8989	24.1204	24.057	24.1746	24.1963	24.6374	24.8828	25.204	25.2111	24.9753	25.0107	2.54842e+07	2.59225e+07	2.28137e+07	3.8584e+07	2.8578e+07	3.83175e+07	3.8909e+07	4.08434e+07	4.04742e+07	6.25671e+07	1.82374e+07	1.74533e+07	1.89356e+07	1.92226e+07	2.60974e+07	3.09364e+07	3.86509e+07	3.88416e+07	3.29848e+07	3.38042e+07	0	559750000	1	25	25
P23492	P23492	Purine nucleoside phosphorylase	Pnp	NM_013632	23.4296	23.3729	23.4259	23.9607	23.5005	23.1957	23.1729	22.9629	23.7581	22.8413	23.1072	23.2986	23.3843	23.0307	23.5032	23.3385	23.2726	23.065	23.4822	22.8874	1.12983e+07	1.08629e+07	1.12693e+07	1.63264e+07	1.18674e+07	9.6073e+06	9.45666e+06	8.17564e+06	1.41873e+07	7.51478e+06	9.03567e+06	1.03176e+07	1.0949e+07	8.56903e+06	1.18896e+07	1.06069e+07	1.01333e+07	8.7752e+06	1.17178e+07	7.75879e+06	3.91e-188	196720000	1	15	15
Q8K354	Q8K354	Carbonyl reductase [NADPH] 3	Cbr3	NM_173047	20.3497	20.4159	19.9278	20.4494	20.2174	NA	NA	NA	19.2089	NA	22.2164	21.0435	22.3592	22.7843	22.4189	20.2111	20.0163	19.9393	19.8379	20.3091	1.3362e+06	1.39894e+06	997391	1.4318e+06	1.21911e+06				605976		4.87307e+06	2.16135e+06	5.38009e+06	7.22367e+06	5.6074e+06	1.2138e+06	1.06049e+06	1.00537e+06	937137	1.29912e+06	7.35e-37	16534000	1	7	7
P24369	P24369	Peptidyl-prolyl cis-trans isomerase B	Ppib	NM_011149	22.1205	22.4732	23.1123	22.1666	22.3576	23.2374	23.2548	22.9559	22.6549	24.1877	21.7471	22.053	22.9433	22.4708	23.5204	22.7868	22.69	22.7765	22.6841	22.8124	4.55968e+06	5.82247e+06	9.06767e+06	4.70773e+06	5.37413e+06	9.88905e+06	1.0009e+07	8.13607e+06	6.60396e+06	1.91084e+07	3.51989e+06	4.35125e+06	8.06532e+06	5.81279e+06	1.20322e+07	7.2362e+06	6.7666e+06	7.18472e+06	6.73899e+06	7.36574e+06	1.98e-77	122320000	1	9	9
P24527	P24527	Leukotriene A-4 hydrolase	Lta4h	NM_001313897	24.4245	24.2282	24.1627	24.2657	24.1555	24.3274	24.4134	23.9969	24.3925	24.8744	25.1676	24.7218	24.5628	25.0873	25.1177	24.8347	24.3359	24.59	24.826	24.6005	2.25168e+07	1.96524e+07	1.87801e+07	2.01699e+07	1.86866e+07	2.10512e+07	2.23442e+07	1.67412e+07	2.20229e+07	3.07568e+07	3.7688e+07	2.76696e+07	2.47822e+07	3.56476e+07	3.64067e+07	2.99219e+07	2.11756e+07	2.52538e+07	2.9742e+07	2.54383e+07	0	401740000	1	26	26
Q91VJ2	Q91VJ2	Protein kinase C delta-binding protein	Prkcdbp	NM_028444	NA	NA	20.5645	20.0351	NA	22.2951	22.2851	22.1765	21.9354	21.9059	NA	NA	NA	NA	NA	21.7115	22.5844	22.666	22.1333	21.5804			1.55071e+06	1.0744e+06		5.14629e+06	5.11074e+06	4.74015e+06	4.01064e+06	3.92946e+06						3.4341e+06	6.289e+06	6.65497e+06	4.60031e+06	3.1358e+06	2.44e-18	57047000	1	4	4
P24549	P24549	Retinal dehydrogenase 1	Aldh1a1	NM_013467	22.9126	22.6477	22.2835	23.3692	22.7938	22.0745	21.9366	22.0833	21.6344	22.173	22.3795	22.0196	22.2474	22.3574	21.8701	22.3617	22.8457	22.8732	22.7114	22.3624	7.8955e+06	6.57108e+06	5.10507e+06	1.0835e+07	7.27139e+06	4.41659e+06	4.01397e+06	4.44361e+06	3.25539e+06	4.72866e+06	5.45633e+06	4.25168e+06	4.97892e+06	5.37339e+06	3.83315e+06	5.38943e+06	7.53774e+06	7.6828e+06	6.86772e+06	5.39204e+06	8e-152	107890000	1	16	11
Q91VW3	Q91VW3	SH3 domain-binding glutamic acid-rich-like protein 3	Sh3bgrl3	NM_080559	21.1727	21.6305	20.7626	21.3077	21.3983	21.0678	21.5642	21.8496	20.8683	22.4172	21.5553	NA	NA	NA	NA	23.313	21.5219	21.2697	21.8885	21.3988	2.36384e+06	3.2466e+06	1.77896e+06	2.59571e+06	2.76395e+06	2.19806e+06	3.10078e+06	3.77907e+06	1.91419e+06	5.60079e+06	3.08171e+06					1.04211e+07	3.01119e+06	2.52824e+06	3.88235e+06	2.76491e+06	2.35e-67	47272000	1	2	2
P26041	P26041	Moesin	Msn	NM_010833	24.3809	23.8942	24.3612	24.6094	24.4496	25.3747	25.4399	25.0214	25.4503	25.6266	24.0518	23.8856	24.687	24.4439	24.7256	25.6476	25.005	25.0824	25.4205	25.2102	2.18465e+07	1.55909e+07	2.15502e+07	2.55957e+07	2.2912e+07	4.35057e+07	4.55169e+07	3.40559e+07	4.58462e+07	5.18054e+07	1.73905e+07	1.54982e+07	2.70102e+07	2.28217e+07	2.77426e+07	5.2565e+07	3.36709e+07	3.55267e+07	4.4909e+07	3.88174e+07	0	565170000	1	31	31
Q91YE6	Q91YE6	Importin-9	Ipo9	NP_722469	NA	NA	NA	18.8288	NA	18.4209	18.2988	18.9154	18.5519	NA	NA	NA	NA	NA	NA	18.8572	18.7327	18.9928	19.0107	19.2552				465622		350949	322469	494428	384307							474879	435617	521678	528191	625738	1.06e-14	5344700	1	3	3
Q91YH5;Q8BH66	Q91YH5	Atlastin-3	Atl3	NM_001163505	NA	NA	20.1773	19.6094	19.3877	20.9071	19.8991	19.9566	20.6064	NA	NA	NA	19.2754	NA	NA	19.4977	19.9787	19.8117	19.4432	20.6724			1.18569e+06	799867	685929	1.96637e+06	977746	1.0175e+06	1.59641e+06				634561			740274	1.03321e+06	920271	712831	1.67114e+06	2.95e-48	16772000	2	8	8
Q921M3	Q921M3	Splicing factor 3B subunit 3	Sf3b3	NM_133953	NA	NA	19.9834	19.4323	NA	19.2808	19.4592	19.7417	19.4724	19.8114	20.4862	21.0808	20.6576	21.1413	21.0848	20.593	19.767	20.0321	20.3237	20.6286			1.03658e+06	707465		636941	720780	876686	727405	920080	1.46879e+06	2.21796e+06	1.65408e+06	2.31295e+06	2.22412e+06	1.58165e+06	892195	1.07217e+06	1.31233e+06	1.62117e+06	3.31e-31	17961000	1	8	8
P28063	P28063	Proteasome subunit beta type-8	Psmb8	NM_010724	22.5387	22.4937	22.6069	21.6631	22.1147	22.7479	22.5681	23.0241	22.7631	23.1028	22.9353	22.6887	22.3331	23.2795	22.2407	22.6883	21.8577	21.7123	21.8538	21.933	6.09291e+06	5.9058e+06	6.38785e+06	3.3208e+06	4.54138e+06	7.04369e+06	6.21835e+06	8.52992e+06	7.11829e+06	9.00815e+06	8.02072e+06	6.76051e+06	5.28364e+06	1.01819e+07	4.95585e+06	6.75863e+06	3.80035e+06	3.436e+06	3.79009e+06	4.00397e+06	1.86e-81	92369000	1	6	6
P28076	P28076	Proteasome subunit beta type-9	Psmb9	NM_013585	19.9751	19.4823	20.2482	20.1257	19.9963	19.8738	19.9788	19.7467	20.0276	NA	21.1645	21.0999	21.4071	20.2589	NA	20.1624	20.1805	20.0159	20.3261	20.1258	1.03063e+06	732414	1.24542e+06	1.14404e+06	1.04589e+06	960749	1.03328e+06	879729	1.06883e+06		2.35044e+06	2.24752e+06	2.78086e+06	1.25469e+06		1.17351e+06	1.18833e+06	1.0602e+06	1.31452e+06	1.14411e+06	1.94e-08	18729000	1	3	3
Q99LC5	Q99LC5	Electron transfer flavoprotein subunit alpha, mitochondrial	Etfa	NM_145615	20.2817	19.6664	NA	21.1759	21.5953	20.9785	21.0774	21.1241	21.736	20.1056	NA	NA	18.9832	NA	NA	19.6321	19.973	19.9794	20.4357	20.6504	1.27468e+06	832102		2.36909e+06	3.16835e+06	2.06613e+06	2.21274e+06	2.28553e+06	3.49291e+06	1.12821e+06			518218			812552	1.02913e+06	1.03371e+06	1.41827e+06	1.64585e+06	7.15e-22	24692000	1	5	5
Q9CQA3	Q9CQA3	Succinate dehydrogenase [ubiquinone] iron-sulfur subunit, mitochondrial	Sdhb	NM_023374	NA	NA	19.6948	20.1385	20.603	20.2646	20.2544	20.5835	21.1163	20.6034	NA	NA	19.8529	NA	18.1017	19.9686	19.6776	19.9894	19.9715	NA			848644	1.15423e+06	1.59265e+06	1.25966e+06	1.25078e+06	1.57127e+06	2.27321e+06	1.59309e+06			946931		281290	1.026e+06	838586	1.0409e+06	1.02806e+06		8.5e-17	16227000	1	5	5
Q9CQN1	Q9CQN1	Heat shock protein 75 kDa, mitochondrial	Trap1	NM_026508	19.5857	18.7889	19.5828	19.5998	19.3804	19.8404	19.5645	19.6986	19.8253	20.4737	NA	NA	NA	NA	NA	19.0752	18.957	NA	19.1497	18.4192	786834	452921	785254	794562	682467	938762	775356	850882	928988	1.45612e+06						552341	508892		581613	350535	1.52e-54	11091000	1	6	6
Q9CWS0	Q9CWS0	N(G),N(G)-dimethylarginine dimethylaminohydrolase 1	Ddah1	NM_026993	21.1528	NA	NA	NA	NA	NA	NA	NA	NA	NA	21.3187	20.6468	20.8708	21.9903	21.0988	NA	NA	NA	NA	NA	2.33146e+06										2.61558e+06	1.64175e+06	1.91751e+06	4.1662e+06	2.2458e+06						7.82e-17	9076300	1	5	5
Q9D051	Q9D051	Pyruvate dehydrogenase E1 component subunit beta, mitochondrial	Pdhb	NM_024221	20.4299	18.9249	19.2547	20.6159	20.6428	20.0938	20.5448	20.3023	20.0855	20.1962	18.6775	NA	19.596	NA	20.0285	19.4564	NA	NA	NA	NA	1.41258e+06	497694	625522	1.60696e+06	1.6372e+06	1.11902e+06	1.52968e+06	1.29301e+06	1.1126e+06	1.20133e+06	419264		792472		1.0695e+06	719383					3.97e-16	12786000	1	4	4
P31001	P31001	Desmin	Des	NM_010043	22.5646	22.5614	22.2841	22.492	22.4069	21.0926	20.6271	21.4357	21.3402	21.4871	23.0813	22.7485	22.6132	23.261	22.6059	22.5147	23.6646	23.5179	22.8516	23.6688	6.20328e+06	6.18954e+06	5.1072e+06	5.89884e+06	5.56095e+06	2.23617e+06	1.61948e+06	2.83654e+06	2.65485e+06	2.93942e+06	8.8749e+06	7.04662e+06	6.41581e+06	1.00521e+07	6.38343e+06	5.99239e+06	1.3297e+07	1.20114e+07	7.56863e+06	1.33358e+07	4.33e-200	106040000	1	21	16
P31324	P31324	cAMP-dependent protein kinase type II-beta regulatory subunit	Prkar2b	NP_035288	21.1794	20.4943	20.5031	21.4109	22.2972	21.9948	21.8667	21.588	21.4024	22.1845	18.4272	18.9598	19.2045	18.68	18.9551	22.0638	22.848	22.7405	22.5373	22.5332	2.37484e+06	1.47706e+06	1.4861e+06	2.78819e+06	5.15378e+06	4.17921e+06	3.82413e+06	3.15236e+06	2.77182e+06	4.7665e+06	352484	509881	604130	419991	508222	4.38395e+06	7.54976e+06	7.00765e+06	6.087e+06	6.06973e+06	2.46e-163	75816000	1	10	10
P31786	P31786	Acyl-CoA-binding protein	Dbi	NM_001037999	23.5352	23.1977	23.149	23.9809	23.3283	23.7244	23.1918	23.6112	23.8646	22.9731	21.8365	23.0615	22.8659	22.3926	22.7403	23.5788	24.1681	23.9038	23.7628	24.1461	1.21563e+07	9.62063e+06	9.30129e+06	1.65566e+07	1.05322e+07	1.38598e+07	9.58137e+06	1.28138e+07	1.52743e+07	8.23365e+06	3.74491e+06	8.75393e+06	7.64402e+06	5.5061e+06	7.00668e+06	1.25293e+07	1.88505e+07	1.5695e+07	1.42336e+07	1.85652e+07	2.69e-85	208800000	1	4	4
P32020	P32020	Non-specific lipid-transfer protein	Scp2	NP_035457	22.5285	21.0913	21.1942	20.557	21.5882	22.6224	23.0482	21.8525	22.4351	22.9167	21.8127	20.8189	22.6057	21.5918	21.4169	21.8311	22.2536	22.4064	21.8176	22.6221	6.04998e+06	2.23416e+06	2.39933e+06	1.54267e+06	3.1528e+06	6.45685e+06	8.6736e+06	3.78667e+06	5.67072e+06	7.91797e+06	3.68364e+06	1.84975e+06	6.38254e+06	3.16067e+06	2.79981e+06	3.73092e+06	5.00036e+06	5.55902e+06	3.69617e+06	6.45551e+06	2.51e-39	80354000	1	8	8
P34884	P34884	Macrophage migration inhibitory factor	Mif	NM_010798	22.0055	20.6491	20.3671	21.404	22.5673	21.0061	20.926	19.4328	21.0311	21.1954	21.1098	20.0528	20.7869	20.1987	NA	19.9915	21.2891	20.1248	20.5769	NA	4.21032e+06	1.64437e+06	1.35241e+06	2.77489e+06	6.2149e+06	2.10604e+06	1.9923e+06	707711	2.14285e+06	2.40133e+06	2.26299e+06	1.08766e+06	1.80917e+06	1.20341e+06		1.04242e+06	2.56246e+06	1.14332e+06	1.5641e+06		5.7e-110	36032000	1	3	3
Q9D7X3	Q9D7X3	Dual specificity protein phosphatase 3	Dusp3	NM_028207	NA	NA	NA	19.0066	19.5193	19.578	19.1159	19.3121	19.3018	19.1157	NA	17.7588	NA	NA	NA	20.1678	19.8997	20.4958	20.2762	19.9114				526692	751441	782646	568145	650911	646280	568066		221785				1.17791e+06	978153	1.4786e+06	1.26983e+06	986117	4.5e-84	13250000	1	5	5
P34914	P34914	Bifunctional epoxide hydrolase 2;Cytosolic epoxide hydrolase 2;Lipid-phosphate phosphatase	Ephx2	NM_001271402	23.4069	22.9056	22.8108	23.4447	23.7176	21.7769	21.9236	22.0166	22.1865	22.1342	23.2213	22.6541	23.1172	23.2218	22.8057	22.8398	22.5855	22.7051	22.9911	22.7167	1.11219e+07	7.85729e+06	7.35758e+06	1.14172e+07	1.37946e+07	3.59335e+06	3.97797e+06	4.24284e+06	4.77312e+06	4.60318e+06	9.7793e+06	6.6003e+06	9.09852e+06	9.78269e+06	7.33162e+06	7.50697e+06	6.2938e+06	6.8378e+06	8.33702e+06	6.893e+06	0	111320000	1	16	16
Q9D906	Q9D906	Ubiquitin-like modifier-activating enzyme ATG7	Atg7	NM_001253717	NA	NA	NA	18.4117	18.3285	17.906	17.8262	19.0307	NA	NA	16.9757	NA	NA	NA	NA	18.2154	17.9171	18.1816	18.6604	18.6076				348718	329176	245608	232392	535564			128883					304356	247505	297308	414324	399435	8.46e-07	3824200	1	2	2
Q9DCU9	Q9DCU9	Probable 4-hydroxy-2-oxoglutarate aldolase, mitochondrial	Hoga1	NM_026152	18.8577	18.9074	NA	NA	NA	NA	18.6526	NA	NA	18.7391	19.4557	19.2036	19.6541	20.3608	19.4513	NA	NA	NA	NA	NA	475043	491694					412090			437554	719034	603753	825037	1.34652e+06	716844						1.74e-11	3295400	1	3	3
P35505	P35505	Fumarylacetoacetase	Fah	NM_010176	24.9484	25.0449	24.9368	24.6518	25.0178	24.7987	24.9988	24.637	24.6416	24.9914	23.8344	23.9178	24.4398	24.7364	24.5934	24.7486	25.1788	25.1827	24.8381	24.6894	3.23755e+07	3.46151e+07	3.21162e+07	2.63591e+07	3.3971e+07	2.91845e+07	3.35265e+07	2.60901e+07	2.61734e+07	3.3355e+07	1.49579e+07	1.5848e+07	2.27569e+07	2.79511e+07	2.53134e+07	2.81884e+07	3.79817e+07	3.80845e+07	2.99925e+07	2.70552e+07	1.83e-243	489120000	1	15	15
P35585	P35585	AP-1 complex subunit mu-1	Ap1m1	NM_007456	NA	NA	19.0967	19.0913	18.8981	19.8927	19.4441	20.2478	20.0022	NA	18.6444	18.6548	18.5631	NA	NA	19.5296	19.4558	19.7358	20.243	20.1602			560634	558540	488534	973418	713276	1.24507e+06	1.05018e+06		409754	412719	387302			756825	719084	873108	1.24094e+06	1.17172e+06	2.31e-22	12535000	1	5	5
P35700	P35700	Peroxiredoxin-1	Prdx1	NM_011034	27.1259	27.4706	27.2053	27.5949	27.9134	27.1296	27.4177	27.8178	27.2135	28.3437	27.9476	27.3439	28.1953	28.3114	28.1524	27.5701	27.2042	27.1705	27.2833	27.2511	1.46457e+08	1.85984e+08	1.54743e+08	2.02718e+08	2.52796e+08	1.46833e+08	1.79288e+08	2.36588e+08	1.55625e+08	3.40646e+08	2.58861e+08	1.70347e+08	3.07348e+08	3.33105e+08	2.98344e+08	1.99263e+08	1.54625e+08	1.51055e+08	1.6334e+08	1.59734e+08	8.28e-71	2925800000	1	13	13
Q9EPL8	Q9EPL8	Importin-7	Ipo7	NM_181517	17.7828	NA	18.0986	19.3598	19.0131	18.4781	17.7716	NA	19.1263	NA	NA	NA	NA	NA	NA	18.5891	18.6918	18.903	18.7109	19.0015	225505		280686	672792	529070	365142	223761		572256							394345	423441	490196	429084	524833	7.75e-19	6494000	1	6	6
P35979	P35979	60S ribosomal protein L12	Rpl12	NM_009076	20.5377	21.3822	22.6502	21.7985	21.5306	21.4452	21.6272	22.0774	21.0806	21.9994	23.944	22.9305	23.6147	23.9873	23.2239	22.2925	21.5601	22.0358	21.5434	21.9099	1.52217e+06	2.73328e+06	6.58248e+06	3.64756e+06	3.0294e+06	2.85528e+06	3.23919e+06	4.42547e+06	2.21765e+06	4.19256e+06	1.61385e+07	7.99408e+06	1.2845e+07	1.66302e+07	9.79694e+06	5.13702e+06	3.09198e+06	4.29969e+06	3.0564e+06	3.94037e+06	9.38e-98	70963000	1	5	5
P37804	P37804	Transgelin	Tagln	NM_011526	25.7207	25.1509	24.3458	25.474	25.7083	23.1266	23.4057	23.8104	23.3781	24.1845	26.6578	25.8556	25.5118	25.8962	25.7844	23.6937	24.4244	24.216	24.0557	24.008	5.52971e+07	3.72542e+07	2.13214e+07	4.66056e+07	5.48238e+07	9.15799e+06	1.11127e+07	1.47111e+07	1.09021e+07	1.9066e+07	1.05876e+08	6.07171e+07	4.78429e+07	6.24501e+07	5.77933e+07	1.3568e+07	2.25153e+07	1.94869e+07	1.74376e+07	1.68705e+07	6.32e-203	419520000	1	14	14
Q9JM62	Q9JM62	Receptor expression-enhancing protein 6	Reep6	NM_001204931	19.0574	19.6039	20.4562	20.2334	19.3599	21.2438	20.7186	20.4402	20.679	19.1314	NA	17.6932	NA	NA	NA	NA	19.7173	19.5169	19.2203	19.0575	545568	796823	1.43857e+06	1.23271e+06	672838	2.48325e+06	1.72552e+06	1.4227e+06	1.6788e+06	574282		211926					861983	750192	610783	545606	5.01e-24	17396000	1	2	2
Q9QX60	Q9QX60	Deoxyguanosine kinase, mitochondrial	Dguok	NM_001162521	NA	NA	NA	NA	NA	NA	NA	NA	NA	NA	22.9496	22.6969	22.2456	23.2835	22.4136	22.8092	22.9601	23.0936	NA	NA											8.10061e+06	6.79904e+06	4.97271e+06	1.02101e+07	5.58684e+06	7.34943e+06	8.15979e+06	8.95089e+06			0.00037066	101200000	1	2	2
P41216;Q8JZR0	P41216	Long-chain-fatty-acid--CoA ligase 1	Acsl1	NM_001302163	21.4778	22.8266	22.7848	22.6608	22.3254	23.8865	23.5949	23.6128	24.0408	24.0888	21.5884	21.4076	21.6253	21.6745	21.8047	23.1866	23.3621	23.2947	23.2881	23.3847	2.92053e+06	7.4386e+06	7.22617e+06	6.63102e+06	5.25551e+06	1.55079e+07	1.26699e+07	1.28281e+07	1.72585e+07	1.78423e+07	3.15323e+06	2.78182e+06	3.23492e+06	3.34715e+06	3.66327e+06	9.54689e+06	1.07818e+07	1.02897e+07	1.02428e+07	1.09521e+07	2.25e-164	166010000	2	23	23
Q9QXD6	Q9QXD6	Fructose-1,6-bisphosphatase 1	Fbp1	NM_019395	22.4041	22.784	20.5888	22.8134	21.7071	NA	NA	NA	18.3241	NA	22.0912	23.0031	21.2351	22.9727	21.7233	18.3475	18.0798	NA	18.4542	18.1718	5.55017e+06	7.22217e+06	1.57705e+06	7.37085e+06	3.42364e+06				328174		4.46801e+06	8.40665e+06	2.46832e+06	8.23136e+06	3.4623e+06	333540	277053		359143	295296	5.46e-209	35403000	1	10	10
P42125	P42125	Enoyl-CoA delta isomerase 1, mitochondrial	Eci1	NM_010023	25.0492	24.366	25.1187	23.9365	24.3228	24.3663	24.6539	24.2821	23.8939	24.1013	24.4265	23.4846	24.0168	24.5622	24.0627	23.2452	22.8217	22.7943	23.103	23.1848	3.47185e+07	2.16221e+07	3.64319e+07	1.60548e+07	2.09842e+07	2.16265e+07	2.63975e+07	2.04005e+07	1.55876e+07	1.79976e+07	2.25481e+07	1.17373e+07	1.69737e+07	2.47719e+07	1.75224e+07	9.94266e+06	7.41338e+06	7.27391e+06	9.0094e+06	9.53499e+06	0	276260000	1	13	13
P42932	P42932	T-complex protein 1 subunit theta	Cct8	NM_009840	21.7675	21.8204	21.4693	21.1798	21.808	22.362	22.2439	22.526	22.0574	22.5331	21.4463	20.5917	21.5081	20.9586	21.1153	22.3699	22.3579	22.4556	22.0366	22.1491	3.57002e+06	3.70335e+06	2.90338e+06	2.3755e+06	3.67166e+06	5.39055e+06	4.96685e+06	6.03951e+06	4.36455e+06	6.06931e+06	2.85746e+06	1.58023e+06	2.98252e+06	2.03783e+06	2.27164e+06	5.42014e+06	5.37525e+06	5.75187e+06	4.30207e+06	4.65097e+06	1.6e-44	73192000	1	12	12
Q9R1Z7	Q9R1Z7	6-pyruvoyl tetrahydrobiopterin synthase	Pts	NM_011220	NA	NA	NA	19.6085	21.106	NA	NA	NA	NA	NA	21.7324	21.0405	21.1692	20.1972	19.9037	NA	NA	NA	NA	NA				799368	2.25704e+06						3.48421e+06	2.15686e+06	2.35811e+06	1.20216e+06	980868						1.8e-25	13259000	1	2	2
P45591	P45591	Cofilin-2	Cfl2	NM_007688	NA	21.17	20.7019	21.3076	21.0498	21.1707	21.0083	21.3094	21.5472	21.6564	21.2134	21.1613	20.7892	21.6825	NA	20.7284	21.0405	20.6982	21.2591	21.0176		2.35942e+06	1.70566e+06	2.59553e+06	2.17081e+06	2.36056e+06	2.10925e+06	2.59877e+06	3.06446e+06	3.30542e+06	2.43147e+06	2.34523e+06	1.81206e+06	3.36576e+06		1.73728e+06	2.15686e+06	1.70129e+06	2.50973e+06	2.12289e+06	9.01e-134	36031000	1	7	6
Q9WVC3	Q9WVC3	Caveolin-2	Cav2	NM_001277756	21.4291	21.1913	20.9151	NA	21.6557	21.1103	NA	NA	NA	NA	19.7551	20.6693	20.6485	NA	NA	21.1268	21.0325	21.3694	21.4328	20.6298	2.82359e+06	2.39451e+06	1.9773e+06		3.30381e+06	2.26378e+06					884866	1.66755e+06	1.64368e+06			2.28982e+06	2.14493e+06	2.70913e+06	2.83084e+06	1.62251e+06	2.69e-16	28166000	1	3	3
P45952	P45952	Medium-chain specific acyl-CoA dehydrogenase, mitochondrial	Acadm	NM_007382	22.4692	20.9757	20.6293	22.4509	22.9074	21.9111	21.6762	22.4581	21.8632	22.5089	20.4757	19.9883	21.4949	20.8177	21.1875	21.5538	22.4231	22.3049	22.0697	22.2816	5.80635e+06	2.06212e+06	1.62195e+06	5.73316e+06	7.8671e+06	3.94365e+06	3.35109e+06	5.76185e+06	3.81486e+06	5.96835e+06	1.45814e+06	1.04011e+06	2.95535e+06	1.84821e+06	2.38821e+06	3.07851e+06	5.62375e+06	5.18136e+06	4.40192e+06	5.09835e+06	4.08e-107	68680000	1	10	10
Q9WVJ2	Q9WVJ2	26S proteasome non-ATPase regulatory subunit 13	Psmd13	NM_011875	NA	NA	NA	NA	NA	21.0055	20.6478	20.8477	20.7521	21.7126	19.5922	NA	19.834	NA	NA	20.4798	20.7362	20.4305	20.3825	20.4362						2.10516e+06	1.64288e+06	1.88705e+06	1.76606e+06	3.43672e+06	790387		934607			1.46229e+06	1.7467e+06	1.41317e+06	1.36692e+06	1.41876e+06	1.1e-15	19530000	1	6	6
P46471	P46471	26S protease regulatory subunit 7	Psmc2	NM_011188	NA	19.8385	20.0674	19.8538	20.0739	20.2346	20.1745	20.6346	20.4338	20.9364	19.7774	19.7006	19.7979	NA	19.7181	20.1755	20.2844	20.2145	19.9597	20.8334		937527	1.09873e+06	947522	1.10369e+06	1.23373e+06	1.18339e+06	1.62792e+06	1.4164e+06	2.00671e+06	898650	852063	911511		862461	1.18422e+06	1.27706e+06	1.21666e+06	1.01969e+06	1.86844e+06	3.88e-38	19515000	1	6	6
P47738	P47738	Aldehyde dehydrogenase, mitochondrial	Aldh2	NM_001308450	25.0881	23.8425	23.357	25.4259	25.2597	24.5074	24.4493	24.6768	24.8048	24.6959	24.0052	23.911	24.0133	23.224	24.3906	22.8609	23.3152	23.2734	23.4784	23.5192	3.56673e+07	1.50421e+07	1.07438e+07	4.50774e+07	4.01724e+07	2.38486e+07	2.29072e+07	2.68199e+07	2.93082e+07	2.71773e+07	1.68378e+07	1.57735e+07	1.69326e+07	9.79762e+06	2.19939e+07	7.61757e+06	1.0437e+07	1.01389e+07	1.1687e+07	1.20222e+07	2.72e-253	326150000	1	19	19
P47757	P47757	F-actin-capping protein subunit beta	Capzb	NM_001037761	22.2671	21.9985	21.9844	21.7934	21.8525	23.0995	23.0215	23.0252	23.0748	23.474	22.5725	22.0171	21.0636	22.9894	22.2364	23.0765	22.8592	22.9138	22.6071	22.5736	5.04737e+06	4.18995e+06	4.14919e+06	3.63469e+06	3.78667e+06	8.98757e+06	8.51456e+06	8.53642e+06	8.83501e+06	1.16514e+07	6.23734e+06	4.24431e+06	2.19167e+06	8.3272e+06	4.9411e+06	8.84542e+06	7.6086e+06	7.90207e+06	6.38874e+06	6.2421e+06	3.27e-64	122480000	1	10	10
P47791	P47791	Glutathione reductase, mitochondrial	Gsr	NM_010344	23.6898	23.5324	22.9549	23.6477	23.4025	22.6923	22.5581	22.6966	22.0281	22.884	24.4811	23.7555	24.4404	24.2866	24.3016	23.3788	22.878	23.0078	22.8468	23.0897	1.35313e+07	1.21327e+07	8.13043e+06	1.31422e+07	1.1088e+07	6.7774e+06	6.1754e+06	6.79763e+06	4.2768e+06	7.74053e+06	2.34178e+07	1.41618e+07	2.27664e+07	2.04642e+07	2.06781e+07	1.09074e+07	7.7084e+06	8.43408e+06	7.54349e+06	8.92673e+06	1.47e-115	153350000	1	11	11
P49442	P49442	Inositol polyphosphate 1-phosphatase	Inpp1	NM_008384	19.9372	20.2169	19.7157	19.9985	19.8756	19.8693	20.0355	20.0152	20.1335	NA	21.3581	20.9038	21.619	21.9315	21.3808	20.9373	19.7462	20.3955	20.6644	20.5346	1.00391e+06	1.21869e+06	861028	1.04749e+06	961948	957757	1.0747e+06	1.05968e+06	1.15024e+06		2.688e+06	1.96187e+06	3.22083e+06	3.99981e+06	2.73063e+06	2.00796e+06	879424	1.3793e+06	1.6619e+06	1.5189e+06	1.92e-54	20676000	1	6	6
P49817;P51637	P49817	Caveolin-1	Cav1	NM_001243064	22.4148	22.8462	22.3299	22.1686	22.15	22.6719	22.5334	22.2607	22.3357	22.6633	21.7014	22.6819	22.2844	21.5544	22.7336	22.5092	22.8828	22.9513	22.4901	22.9548	5.59148e+06	7.54035e+06	5.27193e+06	4.71426e+06	4.65387e+06	6.68224e+06	6.07057e+06	5.02503e+06	5.29317e+06	6.64252e+06	3.41014e+06	6.72872e+06	5.10826e+06	3.07979e+06	6.97422e+06	5.96959e+06	7.73409e+06	8.11017e+06	5.89108e+06	8.12987e+06	8.76e-48	102590000	2	8	8
P50247	P50247	Adenosylhomocysteinase	Ahcy	NM_016661	23.873	23.5973	23.1516	23.0367	23.3601	22.5927	22.522	22.5691	22.2036	22.833	24.303	23.665	23.9882	24.1807	24.0402	23.1527	23.3631	23.3272	22.9381	23.3843	1.53635e+07	1.2691e+07	9.31807e+06	8.60474e+06	1.07669e+07	6.32529e+06	6.02279e+06	6.22266e+06	4.83003e+06	7.47167e+06	2.06982e+07	1.33007e+07	1.66406e+07	1.90159e+07	1.72513e+07	9.32518e+06	1.07893e+07	1.05241e+07	8.0363e+06	1.0949e+07	3.99e-78	161820000	1	17	17
P51174	P51174	Long-chain specific acyl-CoA dehydrogenase, mitochondrial	Acadl	NM_007381	23.1747	22.7631	23.3483	23.0849	23.302	24.181	24.1237	24.1034	23.9736	24.2436	22.8944	22.1789	23.2077	23.605	22.9365	23.1997	22.8969	23.1334	22.9605	22.9404	9.46847e+06	7.11829e+06	1.06792e+07	8.89708e+06	1.03419e+07	1.90198e+07	1.82792e+07	1.80238e+07	1.6473e+07	1.98633e+07	7.79653e+06	4.74804e+06	9.68755e+06	1.27589e+07	8.02739e+06	9.63398e+06	7.81005e+06	9.20126e+06	8.16205e+06	8.04912e+06	4.59e-111	184770000	1	11	11
P51660	P51660	Peroxisomal multifunctional enzyme type 2;(3R)-hydroxyacyl-CoA dehydrogenase;Enoyl-CoA hydratase 2	Hsd17b4	NM_008292	22.8335	21.9354	21.8225	22.2184	22.2624	22.3679	22.378	22.2801	22.3671	21.5168	21.5221	21.6018	22.2124	22.5526	21.9269	24.7094	24.6132	24.8491	24.3479	24.7402	7.47426e+06	4.01064e+06	3.70875e+06	4.87983e+06	5.03095e+06	5.41264e+06	5.45066e+06	5.09306e+06	5.40964e+06	3.00056e+06	3.0116e+06	3.18266e+06	4.85958e+06	6.1519e+06	3.98708e+06	2.74328e+07	2.56632e+07	3.02221e+07	2.13525e+07	2.80248e+07	2.42e-132	212940000	1	14	14
P51855	P51855	Glutathione synthetase	Gss	NM_001291111	20.9863	20.844	20.393	21.9095	21.6286	20.4126	20.5551	20.1392	20.3931	NA	21.8037	21.7963	21.8512	21.3357	22.0114	20.4332	20.6461	20.5354	21.29	20.9007	2.07733e+06	1.88221e+06	1.37691e+06	3.93928e+06	3.24233e+06	1.39574e+06	1.54064e+06	1.15479e+06	1.377e+06		3.66073e+06	3.642e+06	3.78326e+06	2.64658e+06	4.22758e+06	1.41581e+06	1.64095e+06	1.51975e+06	2.56406e+06	1.95766e+06	7.25e-54	30399000	1	6	6
P51859	P51859	Hepatoma-derived growth factor	Hdgf	NM_001331051	19.5369	NA	19.1661	19.0798	19.2084	19.4873	19.441	NA	19.8315	NA	19.3001	19.2615	18.5818	19.4642	NA	20.049	19.423	19.561	19.4595	19.3226	760664		588262	554105	605766	734957	711745		932989		645519	628477	392355	723283		1.0848e+06	702920	773478	720930	655665	3.67e-10	12069000	1	3	3
P52760	P52760	Ribonuclease UK114	Hrsp12	NM_008287	22.1636	22.5322	21.7374	22.4756	22.1562	21.0863	21.3359	21.4639	21.4735	21.8366	22.9891	22.9562	23.2585	23.4385	22.8794	21.4876	21.7017	21.3603	21.74	21.6092	4.69795e+06	6.06552e+06	3.49631e+06	5.83216e+06	4.67391e+06	2.22643e+06	2.64695e+06	2.89253e+06	2.91184e+06	3.74517e+06	8.32547e+06	8.13776e+06	1.00347e+07	1.13682e+07	7.71588e+06	2.94044e+06	3.41085e+06	2.6921e+06	3.50261e+06	3.19902e+06	1.29e-61	64218000	1	6	6
P53026	P53026	60S ribosomal protein L10a	Rpl10a	NM_011287	23.4907	23.6317	23.2108	23.6347	23.0489	24.2235	24.2343	24.137	24.3275	24.5567	24.193	23.5054	23.7292	24.0712	23.5952	23.8585	23.6087	23.4669	23.6224	23.9711	1.17871e+07	1.29972e+07	9.70839e+06	1.30243e+07	8.67781e+06	1.95885e+07	1.97356e+07	1.84485e+07	2.10527e+07	2.46776e+07	1.91787e+07	1.19078e+07	1.3906e+07	1.7626e+07	1.26725e+07	1.52098e+07	1.27917e+07	1.15942e+07	1.29137e+07	1.64445e+07	3.97e-53	224520000	1	9	9
P54822	P54822	Adenylosuccinate lyase	Adsl	NM_009634	22.1045	21.4902	21.4886	21.945	22.1263	21.7712	21.7379	21.8708	21.2451	22.6263	22.0502	22.4724	22.1332	22.077	22.6059	21.8457	21.0803	21.5934	21.676	22.0135	4.50939e+06	2.94574e+06	2.94248e+06	4.03741e+06	4.57804e+06	3.57919e+06	3.49752e+06	3.83501e+06	2.48549e+06	6.47433e+06	4.34282e+06	5.81924e+06	4.59999e+06	4.42425e+06	6.38343e+06	3.76887e+06	2.21719e+06	3.16418e+06	3.35063e+06	4.23374e+06	6.34e-60	56095000	1	8	8
P56395	P56395	Cytochrome b5	Cyb5a	NM_001348159	23.6461	24.5819	24.8988	23.7936	24.053	23.5816	23.6317	24.0505	23.5843	24.1251	24.1307	24.1085	24.8709	24.0738	24.6735	23.4841	23.683	23.8046	23.3377	23.4699	1.31276e+07	2.51125e+07	3.12814e+07	1.45408e+07	1.7405e+07	1.25536e+07	1.29972e+07	1.73749e+07	1.25771e+07	1.8297e+07	1.83681e+07	1.80876e+07	3.06822e+07	1.76578e+07	2.67586e+07	1.17333e+07	1.34677e+07	1.46521e+07	1.0601e+07	1.16183e+07	3.97e-30	230390000	1	4	4
P56480	P56480	ATP synthase subunit beta, mitochondrial	Atp5b	NM_016774	24.9586	25.8672	23.6021	25.2384	25.1843	24.3434	24.4539	24.9506	24.7189	24.8289	24.4954	25.826	25.5646	25.2333	25.2656	24.6762	24.0819	24.1073	24.3408	24.4425	3.26052e+07	6.12073e+07	1.27333e+07	3.95836e+07	3.81267e+07	2.1286e+07	2.29804e+07	3.24249e+07	2.76141e+07	2.98019e+07	2.3651e+07	5.94841e+07	4.96262e+07	3.94439e+07	4.0337e+07	2.68087e+07	1.77572e+07	1.80726e+07	2.12477e+07	2.27995e+07	0	443880000	1	23	23
P57776	P57776	Elongation factor 1-delta	Eef1d	NM_001285429	20.1846	20.1249	19.8128	NA	20.9909	20.9694	20.6603	20.4038	20.0257	19.9969	20.0229	19.6196	20.2956	19.7775	19.5608	20.5414	21.1436	20.9525	20.5657	20.8843	1.19171e+06	1.1434e+06	920973		2.08397e+06	2.05314e+06	1.65718e+06	1.38725e+06	1.06742e+06	1.04633e+06	1.06535e+06	805542	1.28702e+06	898712	773370	1.52608e+06	2.31664e+06	2.02923e+06	1.552e+06	1.93553e+06	4.17e-52	26297000	1	5	5
P58389	P58389	Serine/threonine-protein phosphatase 2A activator	Ppp2r4	NM_138748	21.4837	20.8118	20.5593	21.2248	20.6366	21.3537	21.2833	21.2661	21.8912	21.611	21.2931	20.9482	21.2421	21.2932	21.3169	21.2567	21.1413	21.2899	21.8178	21.6874	2.9325e+06	1.84067e+06	1.54513e+06	2.45076e+06	1.63018e+06	2.67981e+06	2.55218e+06	2.52194e+06	3.88963e+06	3.20302e+06	2.56958e+06	2.02319e+06	2.48033e+06	2.56976e+06	2.61232e+06	2.50556e+06	2.31295e+06	2.56388e+06	3.69668e+06	3.37721e+06	3.68e-90	50551000	1	10	10
P58771	P58771	Tropomyosin alpha-1 chain	Tpm1	NM_001164248	23.7482	22.3769	22.6554	23.1409	23.3952	21.6081	22.4036	22.327	22.286	22.3365	23.9991	23.2722	22.7607	24.5493	22.7397	23.3229	23.9275	23.8404	23.4551	23.5581	1.40903e+07	5.44651e+06	6.60625e+06	9.24922e+06	1.10321e+07	3.19658e+06	5.54824e+06	5.26134e+06	5.11393e+06	5.2961e+06	1.67668e+07	1.01305e+07	7.10646e+06	2.45514e+07	7.00377e+06	1.04928e+07	1.59549e+07	1.50202e+07	1.14998e+07	1.23508e+07	2.2e-100	136390000	1	8	8
P59999	P59999	Actin-related protein 2/3 complex subunit 4	Arpc4	NM_001170485	20.4131	20.3973	20.617	21.0485	20.5157	22.2403	22.1736	22.0699	22.4227	22.743	20.0625	19.6515	20.6522	20.4671	21.2921	22.6057	21.715	21.8575	22.0959	22.2859	1.39622e+06	1.38102e+06	1.60818e+06	2.16885e+06	1.49914e+06	4.95447e+06	4.73063e+06	4.40253e+06	5.62219e+06	7.01981e+06	1.095e+06	823552	1.6479e+06	1.44948e+06	2.5678e+06	6.38254e+06	3.44244e+06	3.79982e+06	4.48259e+06	5.11357e+06	3.83e-33	69023000	1	5	5
P60335	P60335	Poly(rC)-binding protein 1	Pcbp1	NM_011865	21.4258	20.8114	21.1574	21.4475	21.3234	21.8851	22.0654	21.9929	21.6885	22.1431	21.7786	20.9878	21.5326	21.3762	21.1963	22.4249	21.8164	22.2382	22.0835	21.7809	2.81714e+06	1.84016e+06	2.3389e+06	2.85983e+06	2.62412e+06	3.87321e+06	4.38881e+06	4.17371e+06	3.37978e+06	4.63167e+06	3.59759e+06	2.07949e+06	3.0336e+06	2.72193e+06	2.40282e+06	5.63077e+06	3.6931e+06	4.94727e+06	4.44422e+06	3.60333e+06	3.61e-55	59101000	1	5	5
P60843;Q91VC3	P60843	Eukaryotic initiation factor 4A-I	Eif4a1	NM_001159375	23.2339	22.7495	22.4314	23.2424	23.3656	22.9298	22.8437	23.1609	22.6714	23.1285	22.9094	22.4299	23.0172	23.2686	22.7753	23.1449	23.073	22.9474	22.9235	23.2123	9.86508e+06	7.05151e+06	5.65619e+06	9.92338e+06	1.0808e+07	7.9902e+06	7.52729e+06	9.37833e+06	6.67992e+06	9.17006e+06	7.87801e+06	5.65032e+06	8.48922e+06	1.01052e+07	7.17874e+06	9.2749e+06	8.82399e+06	8.08827e+06	7.95538e+06	9.71848e+06	8.85e-116	135610000	2	12	12
P61087	P61087	Ubiquitin-conjugating enzyme E2 K	Ube2k	NM_001310618	21.5721	21.5499	21.187	20.8867	21.6377	21.8765	21.9549	22.7026	22.0116	22.6698	21.8059	21.1263	21.781	21.1513	21.2879	21.9312	21.7332	21.7186	21.6692	22.0068	3.11781e+06	3.0702e+06	2.38739e+06	1.93876e+06	3.26285e+06	3.85019e+06	4.06521e+06	6.82596e+06	4.22816e+06	6.67252e+06	3.66632e+06	2.28902e+06	3.60358e+06	2.32903e+06	2.56033e+06	3.99898e+06	3.48614e+06	3.45104e+06	3.33487e+06	4.21412e+06	3.14e-50	61565000	1	6	6
P61089;Q9CQ37	P61089	Ubiquitin-conjugating enzyme E2 N	Ube2n	NM_080560	22.4899	22.5674	21.7885	22.518	22.3769	22.7641	22.889	22.6274	22.8171	23.355	22.7413	22.6423	22.4271	23.2375	22.9967	23.1128	22.7227	22.6726	22.6563	22.7876	5.89026e+06	6.21533e+06	3.62236e+06	6.00611e+06	5.44651e+06	7.12323e+06	7.7674e+06	6.47927e+06	7.38978e+06	1.07289e+07	7.01154e+06	6.54653e+06	5.63936e+06	9.88973e+06	8.36944e+06	9.07081e+06	6.92172e+06	6.68548e+06	6.61037e+06	7.24021e+06	2.32e-94	111250000	2	8	8
P61922	P61922	4-aminobutyrate aminotransferase, mitochondrial	Abat	NM_001170978	21.651	21.3737	20.6292	21.4904	21.4237	20.5297	20.8188	20.7819	21.2101	NA	21.5785	21.7987	21.0684	21.7724	21.3131	20.4158	NA	20.1651	20.8135	NA	3.29307e+06	2.71722e+06	1.62184e+06	2.94615e+06	2.81304e+06	1.51375e+06	1.84962e+06	1.80292e+06	2.42592e+06		3.13167e+06	3.64806e+06	2.19898e+06	3.58216e+06	2.60545e+06	1.39884e+06		1.17571e+06	1.84284e+06		5.41e-55	30928000	1	9	9
P62137	P62137	Serine/threonine-protein phosphatase PP1-alpha catalytic subunit	Ppp1ca	NM_031868	21.0932	20.1456	20.3981	20.6217	20.5099	21.2468	20.7059	21.0604	20.7589	20.8845	20.9639	20.9388	21.1025	21.1538	21.3516	21.233	20.439	20.534	20.1796	20.6086	2.2371e+06	1.15992e+06	1.38178e+06	1.61343e+06	1.49312e+06	2.48842e+06	1.7104e+06	2.18682e+06	1.7744e+06	1.9358e+06	2.04533e+06	2.01005e+06	2.25157e+06	2.33307e+06	2.67591e+06	2.46473e+06	1.42152e+06	1.51827e+06	1.18759e+06	1.59885e+06	1.74e-69	31969000	1	9	9
P62204;Q9D6P8	P62204	Calmodulin	Calm1		25.0679	25.3706	25.4533	25.3312	24.9431	23.7286	23.7941	24.1785	23.6924	24.803	25.1947	26.1853	26.057	26.4765	26.2228	25.6646	25.6655	25.3415	25.4482	25.9077	3.51714e+07	4.33822e+07	4.59417e+07	4.22135e+07	3.22568e+07	1.39002e+07	1.45458e+07	1.89869e+07	1.35557e+07	2.92716e+07	3.84026e+07	7.63064e+07	6.98134e+07	9.33729e+07	7.83158e+07	5.31881e+07	5.32213e+07	4.25159e+07	4.57796e+07	6.29499e+07	4.49e-151	525480000	2	10	10
P62317	P62317	Small nuclear ribonucleoprotein Sm D2	Snrpd2	NP_081219	20.4049	20.8436	20.9295	21.088	20.1577	20.0672	20.3869	20.9675	20.2007	20.474	21.7083	22.2289	21.2626	21.149	21.0756	21.3419	20.563	20.2536	21.3698	21.0194	1.38831e+06	1.88169e+06	1.99713e+06	2.22905e+06	1.16969e+06	1.09857e+06	1.3711e+06	2.05044e+06	1.20508e+06	1.45643e+06	3.42649e+06	4.91548e+06	2.51582e+06	2.32532e+06	2.20998e+06	2.65798e+06	1.5491e+06	1.25009e+06	2.70988e+06	2.12554e+06	6.17e-98	32004000	1	4	4
P62334	P62334	26S protease regulatory subunit 10B	Psmc6	NM_025959	NA	NA	19.5601	19.9056	20.1058	19.6	19.3262	19.8386	19.5579	NA	17.4981	18.5754	17.6293	NA	NA	19.505	19.786	19.7205	19.8701	20.0684			772995	982161	1.12836e+06	794672	657303	937592	771817		185120	390618	202744			744029	904023	863897	958288	1.09949e+06	3.63e-25	12147000	1	2	2
P62814	P62814	V-type proton ATPase subunit B, brain isoform	Atp6v1b2	NM_007509	21.2038	21.4386	21.5881	21.5725	21.5639	22.6262	22.5456	22.9772	22.8046	22.5818	21.3097	20.9656	21.4595	21.5275	21.1244	22.998	22.5224	22.4587	22.7939	22.7522	2.41535e+06	2.84225e+06	3.15258e+06	3.11867e+06	3.10014e+06	6.47388e+06	6.12212e+06	8.25708e+06	7.32603e+06	6.27768e+06	2.59931e+06	2.04774e+06	2.88372e+06	3.0229e+06	2.28601e+06	8.37699e+06	6.02446e+06	5.76424e+06	7.2719e+06	7.06472e+06	1.23e-177	94257000	1	15	15
P62962	P62962	Profilin-1	Pfn1	NM_011072	24.3285	24.7053	23.925	24.4357	24.6646	24.6448	24.9063	25.1545	25.1684	25.592	24.494	25.1182	24.7628	24.7522	25.009	25.3775	24.9815	24.6052	25.3919	25.1185	2.10673e+07	2.7355e+07	1.59273e+07	2.26923e+07	2.6594e+07	2.62316e+07	3.14444e+07	3.73473e+07	3.77089e+07	5.05778e+07	2.36281e+07	3.64193e+07	2.84673e+07	2.82589e+07	3.37644e+07	4.35902e+07	3.31269e+07	2.55213e+07	4.40275e+07	3.64269e+07	5.17e-266	574630000	1	11	11
P63028	P63028	Translationally-controlled tumor protein	Tpt1	NM_009429	22.0532	22.2024	21.8752	22.9015	22.8792	21.7858	22.286	22.6347	22.9063	21.2583	22.0388	22.0567	22.8403	22.5577	20.9301	23.1102	23.0664	22.7181	23.1772	23.3716	4.35186e+06	4.82601e+06	3.84673e+06	7.83499e+06	7.71481e+06	3.61559e+06	5.11393e+06	6.51214e+06	7.8611e+06	2.50834e+06	4.30864e+06	4.36243e+06	7.50958e+06	6.17368e+06	1.99797e+06	9.05448e+06	8.78372e+06	6.89969e+06	9.48489e+06	1.08531e+07	9.35e-113	113300000	1	5	5
P63260	P63260	Actin, cytoplasmic 2;Actin, cytoplasmic 2, N-terminally processed	Actg1	NM_001313923	27.5255	27.2037	27.0997	27.1634	27.4525	27.7351	27.7249	28.1091	27.7766	28.3873	27.1097	27.2041	27.5449	27.489	27.638	28.5919	28.1709	28.0396	28.4878	28.2947	1.93197e+08	1.54572e+08	1.43821e+08	1.50314e+08	1.83665e+08	2.23407e+08	2.21833e+08	2.89522e+08	2.29927e+08	3.51098e+08	1.44821e+08	1.54614e+08	1.95813e+08	1.88371e+08	2.08866e+08	4.04594e+08	3.02194e+08	2.75906e+08	3.76428e+08	3.29271e+08	0	4123600000	1	22	22
P68037	P68037	Ubiquitin-conjugating enzyme E2 L3	Ube2l3	NM_009456	22.3479	21.6159	21.58	22.6923	23.3851	22.847	23.0193	22.3313	23.422	23.7657	22.8298	22.4695	22.2651	22.0556	22.0009	23.1332	22.6107	23.2049	23.4096	22.6163	5.33812e+06	3.21391e+06	3.13493e+06	6.7774e+06	1.09551e+07	7.54453e+06	8.50158e+06	5.27705e+06	1.12389e+07	1.42623e+07	7.45512e+06	5.80756e+06	5.04038e+06	4.3591e+06	4.19692e+06	9.19998e+06	6.4047e+06	9.66876e+06	1.11427e+07	6.42961e+06	5.1e-63	115280000	1	6	6
P70168	P70168	Importin subunit beta-1	Kpnb1	NM_008379	21.5911	21.4258	21.7931	22.5175	22.4887	22.5043	22.1748	21.9147	22.8367	22.4609	21.4539	21.7166	21.6621	NA	NA	21.953	22.1565	21.9323	22.6449	22.3339	3.15914e+06	2.81714e+06	3.63393e+06	6.00403e+06	5.88536e+06	5.94935e+06	4.73456e+06	3.9535e+06	7.49086e+06	5.77304e+06	2.87255e+06	3.44626e+06	3.3185e+06			4.05986e+06	4.67489e+06	4.00203e+06	6.55834e+06	5.28657e+06	2.67e-162	78347000	1	12	12
P70195	P70195	Proteasome subunit beta type-7	Psmb7	NM_011187	22.0588	21.3415	21.0854	20.7585	21.8807	21.0683	21.4927	21.3621	21.0025	23.5124	21.6725	21.4762	21.7537	21.6463	22.4538	NA	21.9565	21.3339	21.748	21.1613	4.36878e+06	2.65725e+06	2.22504e+06	1.77391e+06	3.86142e+06	2.19882e+06	2.95085e+06	2.69546e+06	2.10079e+06	1.19657e+07	3.34251e+06	2.9173e+06	3.53603e+06	3.28236e+06	5.7447e+06		4.06973e+06	2.64328e+06	3.52209e+06	2.34523e+06	1.34e-11	55948000	1	4	4
P70202	P70202	Latexin	Lxn	NM_016753	NA	19.4228	19.2234	NA	19.4365	19.9008	19.8185	19.5601	19.8139	19.78	19.0727	19.455	20.0165	19.929	19.3457	19.731	19.3414	19.5047	19.3852	19.8451		702822	612097		709528	978899	924619	772995	921676	900271	551385	718685	1.06064e+06	998221	666248	870208	664265	743875	684742	941825	3.63e-41	14642000	1	3	3
P70362	P70362	Ubiquitin fusion degradation protein 1 homolog	Ufd1l	NM_011672	19.9117	20.5275	20.6109	20.522	20.0752	20.3085	20.637	20.3591	20.5961	21.2003	21.0809	20.7063	20.8045	20.7118	21.0956	20.921	20.4804	20.3694	20.9981	20.0774	986323	1.51145e+06	1.6014e+06	1.5057e+06	1.10468e+06	1.29858e+06	1.63063e+06	1.34493e+06	1.58505e+06	2.4095e+06	2.21811e+06	1.71087e+06	1.83138e+06	1.71741e+06	2.24083e+06	1.9854e+06	1.4629e+06	1.35457e+06	2.09439e+06	1.10637e+06	6.58e-09	24654000	1	3	3
P97429	P97429	Annexin A4	Anxa4	NM_001331120	20.0136	20.8065	19.8198	20.2342	21.284	20.5219	21.124	22.7245	21.0728	22.941	19.1981	20.4528	21.1262	20.5374	21.4495	21.7396	20.5271	20.6472	21.206	21.1062	1.05851e+06	1.83392e+06	925453	1.23339e+06	2.55342e+06	1.50559e+06	2.28538e+06	6.93037e+06	2.20569e+06	8.05247e+06	601456	1.43518e+06	2.28886e+06	1.52186e+06	2.8638e+06	3.50164e+06	1.51103e+06	1.6422e+06	2.41903e+06	2.25735e+06	7.07e-142	37044000	1	10	9
P97807	P97807	Fumarate hydratase, mitochondrial	Fh	NM_010209	24.2871	23.8299	24.345	23.9195	24.1248	24.1976	24.3304	24.2772	24.368	24.6073	24.0647	23.7534	23.8001	24.1502	23.7845	23.4124	23.1951	23.0756	23.6449	23.6026	2.04713e+07	1.49113e+07	2.13096e+07	1.58667e+07	1.82931e+07	1.92399e+07	2.1095e+07	2.03313e+07	2.1652e+07	2.55585e+07	1.75467e+07	1.41412e+07	1.46064e+07	1.86181e+07	1.44493e+07	1.11644e+07	9.60331e+06	8.83991e+06	1.31167e+07	1.27377e+07	1.55e-249	253590000	1	17	17
P99026	P99026	Proteasome subunit beta type-4	Psmb4	NP_032971	22.9749	22.9332	22.9662	22.5911	22.8739	22.8899	22.8872	23.257	22.908	23.5656	23.2865	22.5981	22.5055	23.3415	23.3232	22.6941	22.6726	22.302	22.8011	22.8536	8.24393e+06	8.00905e+06	8.19436e+06	6.31828e+06	7.68652e+06	7.77225e+06	7.75771e+06	1.00243e+07	7.87037e+06	1.24152e+07	1.02314e+07	6.34901e+06	5.9543e+06	1.0629e+07	1.0495e+07	6.78586e+06	6.68548e+06	5.17096e+06	7.30828e+06	7.57913e+06	2.23e-32	124390000	1	6	6
P99029	P99029	Peroxiredoxin-5, mitochondrial	Prdx5	NM_012021	23.7735	23.6888	23.1987	24.2468	24.0174	24.7131	24.7451	24.0321	24.7804	24.6611	22.8959	22.662	23.2345	23.3591	23.545	24.4214	24.8416	24.7815	24.576	24.5486	1.43396e+07	1.3522e+07	9.6273e+06	1.99074e+07	1.69808e+07	2.75033e+07	2.81201e+07	1.71547e+07	2.88167e+07	2.65296e+07	7.80464e+06	6.63654e+06	9.86919e+06	1.07594e+07	1.22391e+07	2.24685e+07	3.00654e+07	2.88386e+07	2.501e+07	2.45395e+07	2.83e-173	389540000	1	12	12
Q00519;G3X982;Q3TYQ9	Q00519	Xanthine dehydrogenase/oxidase;Xanthine dehydrogenase;Xanthine oxidase	Xdh	NM_011723	23.8926	24.0637	24.3041	24.4979	24.1697	24.137	24.0139	23.853	24.6355	24.4015	24.0579	24.6719	24.3916	24.2387	24.6872	24.3286	24.1061	24.235	24.7056	24.2216	1.55736e+07	1.75346e+07	2.0714e+07	2.36921e+07	1.88714e+07	1.84485e+07	1.69396e+07	1.51519e+07	2.6063e+07	2.21607e+07	1.74642e+07	2.6729e+07	2.20091e+07	1.97959e+07	2.70139e+07	2.10687e+07	1.80576e+07	1.97452e+07	2.73607e+07	1.95627e+07	0	357740000	3	24	24
Q01405	Q01405	Protein transport protein Sec23A	Sec23a	NM_009147	NA	NA	20.6548	20.618	20.3743	21.3814	21.6672	22.0416	21.4831	21.8438	19.0979	19.2305	19.3677	19.1011	19.8605	21.0757	21.0682	21.2804	21.2017	21.6116			1.65088e+06	1.6093e+06	1.35918e+06	2.73176e+06	3.33025e+06	4.31701e+06	2.93128e+06	3.76391e+06	561101	615116	676486	562347	951933	2.21013e+06	2.19867e+06	2.54706e+06	2.41184e+06	3.20435e+06	2.83e-108	39562000	1	8	8
Q01730	Q01730	Ras suppressor protein 1	Rsu1	NM_009105	21.8302	22.8236	22.5633	23.3092	22.6147	23.1763	23.2648	23.3449	23.8162	23.1527	22.654	23.5634	23.0706	23.3181	23.1578	23.2973	23.5586	23.6348	23.9905	24.0255	3.72859e+06	7.42315e+06	6.19769e+06	1.03937e+07	6.42248e+06	9.47898e+06	1.00787e+07	1.06541e+07	1.47703e+07	9.32518e+06	6.59984e+06	1.23962e+07	8.80932e+06	1.0458e+07	9.3582e+06	1.03083e+07	1.23551e+07	1.30252e+07	1.66671e+07	1.70764e+07	7.34e-133	169780000	1	9	9
Q02053;P31254	Q02053	Ubiquitin-like modifier-activating enzyme 1	Uba1	NM_001136085	22.9945	22.7449	22.0972	23.6012	23.3019	22.9946	23.0497	23.3243	23.17	23.4406	23.0102	22.8765	22.7247	22.7291	22.5819	23.2088	23.1588	23.3464	23.8546	23.6396	8.35669e+06	7.02906e+06	4.48663e+06	1.27253e+07	1.03412e+07	8.35727e+06	8.68263e+06	1.0503e+07	9.43767e+06	1.13848e+07	8.44813e+06	7.70039e+06	6.93133e+06	6.9525e+06	6.27811e+06	9.69494e+06	9.36469e+06	1.06651e+07	1.51688e+07	1.30686e+07	0	162320000	2	22	22
Q03265	Q03265	ATP synthase subunit alpha, mitochondrial	Atp5a1	NM_007505	21.7495	23.6765	21.8995	23.5551	22.9376	22.1988	21.9782	22.1891	22.4019	21.9009	22.9875	23.0328	22.9833	22.575	22.6107	22.1873	21.5229	21.7533	21.9582	21.6908	3.52575e+06	1.34072e+07	3.91207e+06	1.23251e+07	8.03352e+06	4.81398e+06	4.1314e+06	4.78173e+06	5.54171e+06	3.91587e+06	8.31624e+06	8.58151e+06	8.29207e+06	6.24816e+06	6.4047e+06	4.77576e+06	3.01327e+06	3.53505e+06	4.07452e+06	3.38518e+06	1.62e-122	86919000	1	16	16
Q08857	Q08857	Platelet glycoprotein 4	Cd36	NM_001159555	20.7681	22.0373	20.5025	20.9478	21.0902	20.4587	20.2514	20.5188	20.8603	20.3788	20.5133	21.4516	20.4022	20.8392	21.1349	21.1936	21.4819	21.2543	20.9961	21.4544	1.78575e+06	4.30416e+06	1.48548e+06	2.02263e+06	2.23246e+06	1.44106e+06	1.24818e+06	1.50236e+06	1.9036e+06	1.36342e+06	1.49664e+06	2.86797e+06	1.38572e+06	1.87596e+06	2.30271e+06	2.39833e+06	2.92884e+06	2.50139e+06	2.09149e+06	2.87354e+06	2.44e-65	38700000	1	7	7
Q3U1J4	Q3U1J4	DNA damage-binding protein 1	Ddb1	NM_015735	22.4671	22.7863	22.9198	22.4205	21.9715	22.2614	22.1889	22.326	21.9887	22.3499	23.2246	22.958	23.2857	23.7088	23.5109	22.6724	22.8006	22.7167	22.3146	22.8415	5.7979e+06	7.23369e+06	7.93501e+06	5.61362e+06	4.11226e+06	5.02747e+06	4.78106e+06	5.2577e+06	4.16158e+06	5.34552e+06	9.8017e+06	8.14792e+06	1.02257e+07	1.37107e+07	1.19533e+07	6.68455e+06	7.30575e+06	6.893e+06	5.21632e+06	7.51582e+06	1.28e-93	106340000	1	22	22
Q3ULD5	Q3ULD5	Methylcrotonoyl-CoA carboxylase beta chain, mitochondrial	Mccc2	NM_030026	20.8153	20.509	20.5885	21.2406	20.7933	20.7856	20.6675	20.6331	20.8381	21.0315	19.902	19.3889	20.1385	19.5019	20.5462	19.4026	19.6451	19.3448	19.4559	19.4531	1.84514e+06	1.49219e+06	1.57673e+06	2.47775e+06	1.81722e+06	1.80754e+06	1.66547e+06	1.62623e+06	1.87453e+06	2.14345e+06	979713	686500	1.15423e+06	742432	1.53117e+06	693050	819907	665833	719133	717739	5.15e-35	22400000	1	5	5
Q5FWK3	Q5FWK3	Rho GTPase-activating protein 1	Arhgap1	NM_001145902	19.7974	19.5643	20.0197	20.0339	19.5544	20.6384	20.583	20.5685	20.7169	20.7868	20.0385	19.8759	19.4093	19.9722	20.1165	20.465	20.6759	20.7923	20.6765	20.4817	911195	775249	1.06299e+06	1.07351e+06	769947	1.63222e+06	1.57073e+06	1.55502e+06	1.72349e+06	1.80905e+06	1.07694e+06	962148	696276	1.02856e+06	1.13676e+06	1.44737e+06	1.6752e+06	1.81596e+06	1.67589e+06	1.46422e+06	4.83e-28	24868000	1	7	7
Q60692	Q60692	Proteasome subunit beta type-6	Psmb6	NM_008946	23.5659	23.7923	23.3391	23.0819	23.4709	23.3806	23.5973	23.8386	23.0661	24.3283	23.4468	23.3614	22.8052	23.0941	23.9433	22.754	23.0666	23.0161	23.1734	23.3467	1.24177e+07	1.45277e+07	1.06113e+07	8.8786e+06	1.16264e+07	1.0921e+07	1.2691e+07	1.50015e+07	8.78189e+06	2.10643e+07	1.14338e+07	1.07766e+07	7.32908e+06	8.95399e+06	1.61306e+07	7.07354e+06	8.78493e+06	8.48275e+06	9.45994e+06	1.06674e+07	1.31e-31	169590000	1	4	4
Q61171	Q61171	Peroxiredoxin-2	Prdx2	NM_001317385	24.6878	24.9653	24.7715	25.199	25.1842	24.9924	25.249	25.0713	25.2867	25.4309	25.7983	25.8969	25.7749	25.2178	25.7402	25.2221	25.0708	24.8999	25.3361	25.2199	2.70252e+07	3.2757e+07	2.86394e+07	3.85172e+07	3.81241e+07	3.33781e+07	3.98755e+07	3.52544e+07	4.09313e+07	4.52339e+07	5.83529e+07	6.24804e+07	5.7414e+07	3.90224e+07	5.60496e+07	3.91389e+07	3.52422e+07	3.13052e+07	4.23571e+07	3.90793e+07	3.48e-91	578760000	1	9	9
Q61233	Q61233	Plastin-2	Lcp1	NM_001247984	24.8298	24.5849	24.031	24.4581	24.1908	25.6202	25.5369	26.4307	25.5336	26.931	24.4387	24.6186	24.4779	24.5465	24.6983	26.8722	25.6367	25.8384	26.1954	26.0316	2.98205e+07	2.51647e+07	1.71416e+07	2.30474e+07	1.91495e+07	5.15761e+07	4.86825e+07	9.04552e+07	4.85713e+07	1.2795e+08	2.27395e+07	2.57595e+07	2.33659e+07	2.45038e+07	2.72226e+07	1.2284e+08	5.21694e+07	5.99975e+07	7.68424e+07	6.8595e+07	0	929760000	1	37	37
Q61425	Q61425	Hydroxyacyl-coenzyme A dehydrogenase, mitochondrial	Hadh	NM_008212	24.9654	24.2581	25.2765	24.9468	24.8267	25.4397	25.4738	24.5135	25.9842	24.3817	24.6167	24.4307	24.5807	24.2569	24.5432	24.1649	24.6629	24.4354	24.5972	23.9009	3.27593e+07	2.00639e+07	4.06429e+07	3.23396e+07	2.97565e+07	4.55106e+07	4.65991e+07	2.39496e+07	6.63779e+07	2.18586e+07	2.57256e+07	2.26138e+07	2.50916e+07	2.00472e+07	2.44478e+07	1.88087e+07	2.65627e+07	2.26876e+07	2.53802e+07	1.56635e+07	6.32e-148	484850000	1	13	13
Q61753	Q61753	D-3-phosphoglycerate dehydrogenase	Phgdh	NM_016966	23.2568	23.5477	22.6595	23.3581	24.0805	23.396	23.3647	23.0387	23.5692	23.1846	21.9064	21.7329	21.8752	22.3753	22.1791	22.4203	23.0314	23.0419	22.5802	22.8643	1.00229e+07	1.22621e+07	6.62505e+06	1.0752e+07	1.774e+07	1.10382e+07	1.08013e+07	8.61668e+06	1.24462e+07	9.53367e+06	3.93082e+06	3.48542e+06	3.84673e+06	5.44047e+06	4.7487e+06	5.61284e+06	8.57319e+06	8.63581e+06	6.27072e+06	7.63555e+06	3.47e-154	140650000	1	12	12
Q62422	Q62422	Osteoclast-stimulating factor 1	Ostf1	NM_017375	NA	19.3261	19.3195	20.5524	20.7449	20.609	20.7611	20.3492	21.1373	19.6665	19.6661	19.8381	20.3233	NA	NA	20.8624	20.4548	20.5231	21.385	20.9187		657258	654258	1.53776e+06	1.75726e+06	1.59929e+06	1.77711e+06	1.33573e+06	2.30654e+06	832159	831928	937267	1.31197e+06			1.90637e+06	1.43717e+06	1.50685e+06	2.73859e+06	1.98224e+06	4.85e-77	24470000	1	4	4
Q62426	Q62426	Cystatin-B	Cstb	NM_007793	20.7552	20.9005	20.5248	20.6279	NA	21.9125	NA	21.9762	21.9884	21.2248	19.6946	19.437	20.1426	19.4636	20.0057	22.0589	21.6848	21.413	21.2425	21.8873	1.76986e+06	1.95739e+06	1.50862e+06	1.62038e+06		3.94748e+06		4.12568e+06	4.16071e+06	2.45076e+06	848526	709774	1.15752e+06	722982	1.05273e+06	4.36909e+06	3.37113e+06	2.79226e+06	2.48102e+06	3.87913e+06	5.61e-36	44252000	1	5	5
Q62465	Q62465	Synaptic vesicle membrane protein VAT-1 homolog	Vat1	NM_012037	20.6387	19.6849	20.9321	20.661	20.4543	21.7186	21.5898	22.1302	21.9206	22.3601	21.2996	20.7341	21.3202	21.589	20.583	22.2532	22.2094	22.2737	22.1588	22.6429	1.63255e+06	842840	2.00074e+06	1.65799e+06	1.43667e+06	3.45104e+06	3.15629e+06	4.59044e+06	3.9697e+06	5.38345e+06	2.58118e+06	1.74416e+06	2.6183e+06	3.15454e+06	1.57073e+06	4.99897e+06	4.84948e+06	5.07051e+06	4.68235e+06	6.54926e+06	1.93e-97	60968000	1	11	11
Q63918	Q63918	Serum deprivation-response protein	Sdpr	NM_138741	20.0125	20.0764	19.9035	20.2718	20.4219	22.5162	22.0684	22.0964	22.8922	22.0515	19.0675	NA	19.6215	19.9	NA	21.7591	22.8913	22.8739	22.0669	22.1922	1.0577e+06	1.1056e+06	980732	1.26596e+06	1.40477e+06	5.99862e+06	4.39795e+06	4.48414e+06	7.78465e+06	4.34673e+06	549401		806603	978356		3.54929e+06	7.77979e+06	7.68652e+06	4.39338e+06	4.79201e+06	4.98e-119	67665000	1	6	6
Q64433	Q64433	10 kDa heat shock protein, mitochondrial	Hspe1	NM_008303	NA	20.7115	NA	21.0618	20.8894	21.3426	21.3324	20.9168	21.472	NA	20.5855	20.4536	NA	20.0519	20.5322	20.9762	21.1566	20.9587	21.1928	NA		1.71705e+06		2.18894e+06	1.94239e+06	2.65927e+06	2.64054e+06	1.97963e+06	2.90881e+06		1.57345e+06	1.43598e+06		1.08698e+06	1.51638e+06	2.06284e+06	2.33761e+06	2.03797e+06	2.397e+06		1.44e-09	29249000	1	4	4
Q64442	Q64442	Sorbitol dehydrogenase	Sord	NM_146126	20.6468	21.8709	20.8359	22.5326	22.5155	20.7383	20.9675	20.3944	20.9903	NA	22.8577	22.9753	22.069	22.1305	19.5637	20.6882	21.1642	21.3285	21.29	21.0746	1.64175e+06	3.83528e+06	1.87168e+06	6.0672e+06	5.99571e+06	1.74924e+06	2.05044e+06	1.37824e+06	2.0831e+06		7.6007e+06	8.24621e+06	4.39978e+06	4.59139e+06	774927	1.68954e+06	2.34995e+06	2.63341e+06	2.56406e+06	2.20845e+06	8.41e-66	48733000	1	9	9
Q64516;Q9WU65	Q64516	Glycerol kinase	Gk	NM_001294138	20.6828	20.302	18.4997	20.7163	20.4121	19.7086	18.8575	18.6568	19.3467	NA	20.6889	20.6694	20.2394	20.3474	19.4044	19.2113	18.4648	18.3076	18.5588	18.2383	1.68323e+06	1.29274e+06	370651	1.72277e+06	1.39526e+06	856801	474978	413291	666710		1.69036e+06	1.66767e+06	1.23785e+06	1.33407e+06	693915	606984	361792	324442	386150	309226	2.44e-33	14039000	2	7	7
Q6P1B1	Q6P1B1	Xaa-Pro aminopeptidase 1	Xpnpep1	NM_133216	NA	18.6874	NA	18.7142	18.8716	18.3692	18.6396	18.9664	19.1159	NA	18.376	NA	18.3529	18.954	NA	19.1443	18.9346	19.1466	NA	19.4802		422151		430066	479643	338595	408393	512219	568145		340194		334791	507835		579440	501052	580365		731349	1.72e-39	7534200	1	5	5
Q76MZ3;Q7TNP2	Q76MZ3	Serine/threonine-protein phosphatase 2A 65 kDa regulatory subunit A alpha isoform	Ppp2r1a	NM_016891	22.5329	21.2893	21.5387	22.7859	23.115	23.1983	22.7849	22.0406	23.2461	23.337	22.235	21.7303	21.7994	21.6248	21.7142	21.8381	22.5813	22.3902	22.5821	22.4414	6.06846e+06	2.56282e+06	3.04646e+06	7.23168e+06	9.08465e+06	9.62463e+06	7.22667e+06	4.31402e+06	9.94886e+06	1.05959e+07	4.9363e+06	3.47914e+06	3.64984e+06	3.2338e+06	3.44053e+06	3.74907e+06	6.2755e+06	5.49695e+06	6.27899e+06	5.69554e+06	5.66e-147	97308000	2	15	15
Q7TNG5	Q7TNG5	Echinoderm microtubule-associated protein-like 2	Eml2	NM_001162996	21.5743	21.5779	21.1818	21.2875	21.2292	20.7742	20.7245	20.5604	21.1062	20.4889	22.1838	21.6302	22.1291	22.752	21.4346	20.8995	21.1338	21.3169	20.7886	21.0461	3.12256e+06	3.13037e+06	2.3788e+06	2.55962e+06	2.45825e+06	1.79332e+06	1.73259e+06	1.54631e+06	2.25735e+06	1.47154e+06	4.76419e+06	3.24593e+06	4.58694e+06	7.06374e+06	2.83438e+06	1.95603e+06	2.30095e+06	2.61232e+06	1.81131e+06	2.16525e+06	2.16e-58	42548000	1	11	11
Q80W22	Q80W22	Threonine synthase-like 2	Thnsl2	NM_001033929	20.3201	NA	19.9522	20.796	20.7316	19.3206	19.5929	19.3623	19.2962	NA	20.5498	20.8803	20.8731	20.4319	NA	19.2582	19.754	19.6174	20.1312	20.1551	1.30906e+06		1.0144e+06	1.82062e+06	1.74114e+06	654757	790771	673958	643776		1.53499e+06	1.93017e+06	1.92057e+06	1.41454e+06		627041	884192	804314	1.1484e+06	1.16759e+06	1.92e-56	16908000	1	8	8
Q8BG73	Q8BG73	SH3 domain-binding glutamic acid-rich-like protein 2	Sh3bgrl2	NM_172507	NA	18.0579	NA	18.3796	18.1217	18.6132	18.7601	18.7672	18.9476	18.7335	19.3882	19.2595	18.9693	18.7676	NA	19.5055	18.6301	19.0287	18.8953	18.3336		272879		341044	285217	400988	443969	446159	505587	435858	686167	627606	513249	446283		744287	405713	534822	487587	330342	1.69e-07	8135800	1	2	2
Q8BH69	Q8BH69	Selenide, water dikinase 1	Sephs1	NM_175400	NA	18.6475	NA	19.1163	18.4148	18.9962	18.8857	18.6587	18.8715	19.7606	19.1999	19.7413	18.672	18.6537	NA	18.7478	19.3402	18.7663	19.6916	18.9711		410636		568303	349468	522909	484353	413836	479609	888246	602207	876443	417669	412404		440200	663713	445881	846764	513890	8.4e-15	9054300	1	5	5
Q8BH95	Q8BH95	Enoyl-CoA hydratase, mitochondrial	Echs1	NM_053119	22.0211	20.841	21.0226	22.5827	22.4563	22.7938	23.1749	22.6374	22.7938	21.9819	21.654	NA	21.4752	21.3687	21.1788	21.3369	21.2685	21.4381	21.7068	21.8583	4.2561e+06	1.87831e+06	2.13026e+06	6.2816e+06	5.75466e+06	7.27139e+06	9.46978e+06	6.52434e+06	7.27139e+06	4.14201e+06	3.29992e+06		2.91527e+06	2.70782e+06	2.37385e+06	2.64879e+06	2.52613e+06	2.84126e+06	3.42293e+06	3.80193e+06	1.64e-85	70319000	1	5	5
Q8BJY1	Q8BJY1	26S proteasome non-ATPase regulatory subunit 5	Psmd5	NM_080554	21.2242	21.4986	21.1944	21.3591	21.0406	21.6148	21.7238	20.9275	21.7034	21.947	22.1051	21.301	21.4477	21.974	21.4319	21.5644	21.717	21.6173	21.1154	21.7819	2.44974e+06	2.96294e+06	2.39966e+06	2.68986e+06	2.15701e+06	3.21146e+06	3.4635e+06	1.99437e+06	3.41487e+06	4.04301e+06	4.51126e+06	2.58369e+06	2.86023e+06	4.11939e+06	2.82908e+06	3.10121e+06	3.44722e+06	3.21703e+06	2.27179e+06	3.60583e+06	4.72e-68	49533000	1	13	13
Q8BKC5	Q8BKC5	Importin-5	Ipo5	NM_023579	20.0419	19.6088	20.0231	20.8617	20.3275	20.8845	20.8151	20.5739	21.2852	21.4989	20.1244	19.4068	19.9106	20.5201	19.9678	20.4071	20.7001	20.7812	20.8225	20.9359	1.07948e+06	799534	1.0655e+06	1.90545e+06	1.31579e+06	1.9358e+06	1.84489e+06	1.56085e+06	2.55555e+06	2.96356e+06	1.143e+06	695071	985571	1.50372e+06	1.02543e+06	1.39043e+06	1.70353e+06	1.80204e+06	1.85437e+06	2.00601e+06	4.2e-99	31329000	1	10	10
Q8BP40	Q8BP40	Lysophosphatidic acid phosphatase type 6	Acp6	NM_019800	22.5852	22.1259	22.7259	21.3586	22.1286	21.9495	22.1481	22.3458	21.8209	22.4537	22.0916	22.2492	22.9636	22.5564	22.5998	21.5389	21.3655	21.3718	21.3652	21.3173	6.29249e+06	4.57678e+06	6.93709e+06	2.68893e+06	4.58535e+06	4.05003e+06	4.64775e+06	5.33035e+06	3.70464e+06	5.7443e+06	4.46925e+06	4.98513e+06	8.17961e+06	6.16812e+06	6.35649e+06	3.04688e+06	2.70182e+06	2.71364e+06	2.70126e+06	2.61304e+06	3.27e-108	65880000	1	10	10
Q8BWT1	Q8BWT1	3-ketoacyl-CoA thiolase, mitochondrial	Acaa2	NM_177470	23.5254	23.4118	24.4574	24.1264	23.8513	24.9609	24.8642	24.8201	24.9875	25.005	23.7786	23.3531	23.0835	23.3251	23.1697	24.4459	24.7524	24.881	24.5932	24.8776	1.2074e+07	1.11597e+07	2.30362e+07	1.83134e+07	1.51341e+07	3.26573e+07	3.05401e+07	2.96207e+07	3.3265e+07	3.36709e+07	1.43904e+07	1.07148e+07	8.88845e+06	1.05088e+07	9.43571e+06	2.28533e+07	2.82628e+07	3.08978e+07	2.53099e+07	3.08251e+07	6.7e-265	388070000	1	13	13
Q8CAY6	Q8CAY6	Acetyl-CoA acetyltransferase, cytosolic	Acat2	NM_009338	23.0122	21.7273	22.0155	22.4388	22.8838	21.601	22.2061	21.787	22.0062	22.9699	22.1547	21.9294	21.9131	21.9749	21.4004	20.7844	21.0437	21.1911	20.7717	20.8287	8.45985e+06	3.47191e+06	4.23961e+06	5.68528e+06	7.73945e+06	3.18089e+06	4.8384e+06	3.6186e+06	4.21237e+06	8.2154e+06	4.66906e+06	3.99399e+06	3.94912e+06	4.12196e+06	2.76798e+06	1.80604e+06	2.16165e+06	2.39418e+06	1.79021e+06	1.86236e+06	4.95e-46	71462000	1	9	9
Q8CG72	Q8CG72	Poly(ADP-ribose) glycohydrolase ARH3	Adprhl2	NM_133883	19.9577	20.6181	20.0974	19.3884	19.6294	19.3507	19.4945	19.1071	19.3154	19.7289	20.5443	20.3819	20.4412	21.3853	20.5383	20.1502	19.2999	19.4072	19.494	19.7571	1.01828e+06	1.60941e+06	1.12181e+06	686262	811032	668561	738634	564690	652401	868942	1.52915e+06	1.36635e+06	1.42369e+06	2.73916e+06	1.52281e+06	1.16363e+06	645430	695263	738378	886094	1.32e-30	14213000	1	4	4
Q8JZN5	Q8JZN5	Acyl-CoA dehydrogenase family member 9, mitochondrial	Acad9	NM_172678	19.1523	19.6709	18.4234	19.005	18.9915	21.0397	20.8022	21.4426	21.1744	21.7786	18.2837	18.5715	18.1159	18.4085	18.3333	19.5355	19.247	19.5179	19.1232	19.0124	582662	834701	351557	526108	521208	2.15566e+06	1.82846e+06	2.85014e+06	2.36663e+06	3.59759e+06	319111	389564	284073	347945	330273	759926	622192	750712	571027	528814	2.69e-52	18444000	1	8	8
Q8K183	Q8K183	Pyridoxal kinase	Pdxk	NM_172134	24.8357	24.5484	23.5524	24.3989	24.6673	23.648	23.607	23.4928	23.6636	23.4955	25.1743	24.7746	25.1911	25.2597	24.9303	23.8988	23.9142	23.9741	24.041	23.9263	2.99427e+07	2.45361e+07	1.23021e+07	2.21208e+07	2.66439e+07	1.31449e+07	1.27766e+07	1.18042e+07	1.32878e+07	1.18263e+07	3.78634e+07	2.8701e+07	3.83069e+07	4.01724e+07	3.19719e+07	1.56407e+07	1.58085e+07	1.64787e+07	1.72608e+07	1.59417e+07	4.64e-118	275460000	1	14	14
Q8QZS1	Q8QZS1	3-hydroxyisobutyryl-CoA hydrolase, mitochondrial	Hibch	NM_146108	24.265	24.3122	24.5612	23.8558	24.1137	23.842	24.0271	23.7096	24.1784	24.0127	23.3917	23.4127	24.2527	24.2146	24.5422	23.5009	23.2879	23.3723	23.1498	23.3292	2.01601e+07	2.08306e+07	2.47547e+07	1.51814e+07	1.81529e+07	1.50369e+07	1.70953e+07	1.37183e+07	1.89856e+07	1.69256e+07	1.10053e+07	1.11667e+07	1.9989e+07	1.9468e+07	2.44308e+07	1.18707e+07	1.02413e+07	1.08583e+07	9.30645e+06	1.05387e+07	8.57e-302	236070000	1	16	16
Q8QZT1	Q8QZT1	Acetyl-CoA acetyltransferase, mitochondrial	Acat1	NM_144784	21.9259	20.9652	20.8912	22.2525	22.7175	22.4021	22.4817	22.1205	22.0354	21.663	19.8826	19.8586	20.9654	19.9312	20.1177	21.747	21.9414	21.9149	21.9708	21.5892	3.98431e+06	2.04717e+06	1.94481e+06	4.99655e+06	6.89682e+06	5.54248e+06	5.85688e+06	4.55968e+06	4.29849e+06	3.32057e+06	966627	950680	2.04745e+06	999745	1.13771e+06	3.51965e+06	4.02735e+06	3.95405e+06	4.11027e+06	3.15498e+06	4.17e-161	67435000	1	8	8
Q8R016	Q8R016	Bleomycin hydrolase	Blmh	NM_178645	20.501	20.5141	19.9416	20.7025	20.0471	21.3625	21.0808	20.7543	21.3207	20.679	20.1901	20.492	20.5846	20.5961	20.9447	20.4686	20.1583	20.2141	19.2283	19.2721	1.48394e+06	1.49747e+06	1.00698e+06	1.70637e+06	1.08337e+06	2.69621e+06	2.21796e+06	1.76875e+06	2.61921e+06	1.6788e+06	1.19626e+06	1.47471e+06	1.57247e+06	1.58505e+06	2.01829e+06	1.45098e+06	1.17018e+06	1.21633e+06	614179	633111	6.25e-25	31243000	1	6	6
Q8R146	Q8R146	Acylamino-acid-releasing enzyme	Apeh	NM_146226	21.1097	21.8073	21.0814	21.3115	21.3569	21.1482	21.1259	20.8761	21.433	21.137	21.4042	21.1321	21.4957	21.7079	21.8205	20.7826	21.0383	20.9452	20.8487	20.3986	2.26284e+06	3.66988e+06	2.21888e+06	2.60256e+06	2.68576e+06	2.32403e+06	2.28839e+06	1.92456e+06	2.83123e+06	2.30606e+06	2.77528e+06	2.29824e+06	2.95699e+06	3.42554e+06	3.70361e+06	1.80379e+06	2.15357e+06	2.01899e+06	1.88836e+06	1.38226e+06	8.28e-56	38382000	1	8	8
Q8R164	Q8R164	Valacyclovir hydrolase	Bphl	NM_026512	20.8164	20.8049	21.4312	20.7323	20.7125	20.785	21.0336	20.57	21.0967	21.2666	20.8652	20.51	20.8903	20.647	20.5251	20.0294	20.1284	19.9386	19.585	20.1533	1.84655e+06	1.83189e+06	2.8277e+06	1.74198e+06	1.71824e+06	1.80679e+06	2.14657e+06	1.55664e+06	2.24254e+06	2.52281e+06	1.91008e+06	1.49322e+06	1.9436e+06	1.64197e+06	1.50894e+06	1.07016e+06	1.14618e+06	1.00489e+06	786452	1.16613e+06	6.12e-28	28561000	1	7	7
Q8R1G2	Q8R1G2	Carboxymethylenebutenolidase homolog	Cmbl	NM_181588	22.1857	22.0959	22.11	NA	23.0018	21.9041	21.6763	22.3712	22.4099	22.0186	21.4969	21.4728	21.9183	21.0812	21.95	21.9742	22.1415	22.3428	22.2028	22.5917	4.77047e+06	4.48259e+06	4.52661e+06		8.39908e+06	3.92456e+06	3.35132e+06	5.42503e+06	5.57253e+06	4.24873e+06	2.95945e+06	2.91043e+06	3.96338e+06	2.21857e+06	4.05143e+06	4.11996e+06	4.62653e+06	5.31928e+06	4.82735e+06	6.32091e+06	7.69e-63	72621000	1	7	7
Q8R4N0	Q8R4N0	Citrate lyase subunit beta-like protein, mitochondrial	Clybl	NM_029556	NA	NA	21.9769	21.0515	21.4486	21.9709	22.0561	21.5893	22.0185	22.3746	19.8578	19.3027	20.9768	19.8397	20.0797	21.0057	21.0971	21.3307	21.0375	21.3676			4.12768e+06	2.17337e+06	2.86202e+06	4.11055e+06	4.36061e+06	3.1552e+06	4.24843e+06	5.43783e+06	950153	646683	2.0637e+06	938307	1.10813e+06	2.10545e+06	2.24316e+06	2.63743e+06	2.15238e+06	2.70576e+06	6.12e-165	47042000	1	9	9
Q8VCT3	Q8VCT3	Aminopeptidase B	Rnpep	NM_001159624	21.9002	21.5538	21.8021	21.8083	22.1	21.5878	21.4862	21.8667	21.6693	22.0419	22.1108	21.8623	21.6793	21.5199	22.0054	21.7376	21.4059	21.326	21.6648	21.6822	3.91397e+06	3.07851e+06	3.65667e+06	3.67242e+06	4.49534e+06	3.15192e+06	2.93759e+06	3.82413e+06	3.3351e+06	4.3179e+06	4.52912e+06	3.81248e+06	3.3583e+06	3.00701e+06	4.21003e+06	3.49679e+06	2.77855e+06	2.62885e+06	3.32472e+06	3.36506e+06	2.55e-86	65532000	1	15	15
Q8VDK1	Q8VDK1	Nitrilase homolog 1	Nit1	NM_001242580	20.2573	19.3738	20.0155	19.5218	19.4599	19.9984	20.0991	19.3651	20.25	19.5737	19.7773	19.1859	19.6258	19.967	19.4669	19.6576	19.8472	20.094	19.3252	19.0794	1.2533e+06	679352	1.0599e+06	752744	721130	1.04741e+06	1.12314e+06	675268	1.24697e+06	780317	898588	596391	809011	1.02486e+06	724638	827041	943197	1.11917e+06	656848	553951	1.22e-76	16458000	1	5	5
Q91V76	Q91V76	Ester hydrolase C11orf54 homolog		NM_001199484	23.6444	24.0193	23.8246	23.7021	23.8532	24.0177	24.3774	24.3483	24.344	24.5823	24.5006	24.2082	24.2846	24.3082	24.2968	23.6409	23.8413	24.082	24.101	24.0994	1.31121e+07	1.70032e+07	1.48566e+07	1.36472e+07	1.5154e+07	1.69843e+07	2.17936e+07	2.13584e+07	2.12948e+07	2.51194e+07	2.37364e+07	1.93818e+07	2.04359e+07	2.07729e+07	2.06094e+07	1.30804e+07	1.50296e+07	1.77584e+07	1.79938e+07	1.79739e+07	4.68e-146	280450000	1	14	14
Q91V92	Q91V92	ATP-citrate synthase	Acly	NM_001199296	26.2608	25.7528	26.629	26.1782	26.8099	26.9275	26.9676	26.4051	26.9489	26.806	25.4523	25.335	25.3376	25.1506	25.7458	23.6172	23.884	23.9092	23.9334	23.8596	8.0406e+07	5.65412e+07	1.03783e+08	7.59318e+07	1.17648e+08	1.2764e+08	1.31237e+08	8.88643e+07	1.29547e+08	1.1733e+08	4.59098e+07	4.23248e+07	4.24011e+07	3.72465e+07	5.62676e+07	1.28672e+07	1.54811e+07	1.57538e+07	1.60203e+07	1.52214e+07	0	1074000000	1	46	46
Q91VI7	Q91VI7	Ribonuclease inhibitor	Rnh1	NM_001172100	24.0659	24.2109	23.5285	24.0363	24.3583	24.1358	24.1942	25.136	23.9026	24.7912	24.0603	23.7135	23.5446	23.1782	23.53	24.7671	24.1	24.3801	24.418	24.5376	1.75613e+07	1.94181e+07	1.21e+07	1.72047e+07	2.1507e+07	1.84332e+07	1.91946e+07	3.68714e+07	1.56819e+07	2.90332e+07	1.74933e+07	1.37554e+07	1.22358e+07	9.49147e+06	1.21126e+07	2.85522e+07	1.79814e+07	2.18344e+07	2.24156e+07	2.43531e+07	0	344590000	1	21	21
Q91XE4	Q91XE4	Aspartoacylase-2	Acy3	NM_001302479	20.4213	20.864	20.0281	19.8378	19.8596	19.8628	19.6034	20.0691	19.6525	19.879	20.9519	20.6146	20.3013	21.9851	21.5751	20.0539	19.8688	19.9596	19.8514	20.1744	1.40418e+06	1.90849e+06	1.0692e+06	937072	951339	953451	796547	1.10002e+06	824123	964218	2.02838e+06	1.60551e+06	1.29211e+06	4.15121e+06	3.1243e+06	1.08849e+06	957425	1.01962e+06	945947	1.18331e+06	2.06e-08	17158000	1	4	4
Q91YR1	Q91YR1	Twinfilin-1	Twf1	NM_008971	20.9982	21.963	20.8913	21.3842	21.3621	22.1001	22.0846	21.8905	22.0337	22.8618	21.487	21.0629	21.3332	21.4848	21.74	21.9523	21.6237	21.6707	21.6831	21.7023	2.09454e+06	4.0881e+06	1.94495e+06	2.73707e+06	2.69546e+06	4.49566e+06	4.44761e+06	3.88774e+06	4.29343e+06	7.62233e+06	2.93922e+06	2.19061e+06	2.642e+06	2.93474e+06	3.50261e+06	4.05789e+06	3.23134e+06	3.33834e+06	3.36716e+06	3.41227e+06	2.99e-195	62033000	1	9	9
Q91ZA3	Q91ZA3	Propionyl-CoA carboxylase alpha chain, mitochondrial	Pcca	NM_144844	22.0754	21.4109	21.8928	21.6088	22.0855	22.1648	22.4281	22.2886	21.7721	22.1362	NA	20.7931	21.276	20.4784	21.6882	20.4136	20.8554	20.9523	20.3884	20.6996	4.41934e+06	2.78819e+06	3.89394e+06	3.19814e+06	4.45039e+06	4.70186e+06	5.64327e+06	5.12315e+06	3.58142e+06	4.60957e+06		1.81697e+06	2.5393e+06	1.46087e+06	3.37908e+06	1.39671e+06	1.89715e+06	2.02895e+06	1.37252e+06	1.70294e+06	6.67e-69	52891000	1	11	11
Q923D2	Q923D2	Flavin reductase (NADPH)	Blvrb	NM_001290525	23.8491	23.5814	23.0444	23.1077	23.5824	22.7994	23.0431	22.9596	23.2099	22.4026	24.2284	23.9338	23.5498	23.6827	23.4011	23.2173	23.6014	23.4526	23.3416	22.8961	1.5111e+07	1.25519e+07	8.65079e+06	9.0388e+06	1.25606e+07	7.29967e+06	8.643e+06	8.15696e+06	9.70233e+06	5.5444e+06	1.96551e+07	1.60248e+07	1.22799e+07	1.34649e+07	1.10773e+07	9.75223e+06	1.27271e+07	1.14798e+07	1.06297e+07	7.80572e+06	3.23e-106	169970000	1	9	9
Q99020	Q99020	Heterogeneous nuclear ribonucleoprotein A/B	Hnrnpab	NM_001048061	20.2938	19.3972	20.0118	20.4889	20.133	20.4113	20.5588	20.3949	20.7507	21.1696	21.4517	20.7713	20.2712	20.4143	20.1745	21.1651	20.6381	20.7073	21.1402	20.5924	1.28541e+06	690461	1.05719e+06	1.47154e+06	1.14984e+06	1.39448e+06	1.5446e+06	1.37872e+06	1.76434e+06	2.35876e+06	2.86817e+06	1.78972e+06	1.26543e+06	1.39739e+06	1.18339e+06	2.35142e+06	1.63188e+06	1.71206e+06	2.31118e+06	1.58099e+06	2.7e-97	27382000	1	5	5
Q99KC8	Q99KC8	von Willebrand factor A domain-containing protein 5A	Vwa5a	NM_001145957	22.4224	22.7677	22.334	22.356	22.1124	22.7191	22.7877	22.9793	22.8065	23.4269	22.8295	22.8625	22.4043	22.5051	23.0449	23.289	22.8904	23.0651	23.3009	23.0953	5.62102e+06	7.14103e+06	5.28693e+06	5.36817e+06	4.53415e+06	6.90447e+06	7.24071e+06	8.26911e+06	7.33568e+06	1.12772e+07	7.45357e+06	7.62603e+06	5.55094e+06	5.95265e+06	8.65379e+06	1.02491e+07	7.77494e+06	8.7758e+06	1.0334e+07	8.96145e+06	1.12e-295	131950000	1	15	15
Q99KP3	Q99KP3	Lambda-crystallin homolog	Cryl1	NM_030004	20.9306	20.5457	20.1661	21.067	20.8853	NA	19.5704	19.6782	NA	18.7924	20.3708	21.0083	20.9433	20.9102	20.1201	20.4287	19.8458	20.444	21.0514	20.8366	1.99866e+06	1.53064e+06	1.17652e+06	2.19684e+06	1.93688e+06		778534	838935		454021	1.35588e+06	2.10925e+06	2.01633e+06	1.9706e+06	1.1396e+06	1.4114e+06	942282	1.42645e+06	2.17322e+06	1.87259e+06	2.96e-66	22370000	1	7	7
Q99KR3	Q99KR3	Beta-lactamase-like protein 2	Lactb2	NM_145381	20.6073	20.6334	20.9938	20.8563	20.5784	21.0445	21.1295	20.7444	20.9235	20.8951	20.5156	21.1682	21.1218	20.7778	21.4585	20.3089	20.2975	20.2797	20.4272	20.4417	1.59741e+06	1.62657e+06	2.08816e+06	1.89833e+06	1.56573e+06	2.16285e+06	2.29411e+06	1.75666e+06	1.98885e+06	1.95008e+06	1.49903e+06	2.35648e+06	2.28189e+06	1.7978e+06	2.88172e+06	1.29894e+06	1.28871e+06	1.27291e+06	1.40994e+06	1.42418e+06	5.7e-19	27186000	1	6	6
Q99L13	Q99L13	3-hydroxyisobutyrate dehydrogenase, mitochondrial	Hibadh	NM_145567	20.5888	19.7977	19.7748	21.0111	21.4749	22.2152	22.3504	22.0177	22.4824	22.1159	18.9892	20.0776	20.682	19.0167	20.1297	20.0934	20.5413	20.3704	20.2168	20.6394	1.57705e+06	911384	897032	2.11335e+06	2.91467e+06	4.86902e+06	5.34738e+06	4.24608e+06	5.85972e+06	4.54516e+06	520378	1.10652e+06	1.6823e+06	530392	1.14721e+06	1.11871e+06	1.52598e+06	1.35551e+06	1.21861e+06	1.63335e+06	6.58e-103	40043000	1	8	8
Q99L47	Q99L47	Hsc70-interacting protein	St13	NM_133726	22.5972	22.3767	22.8312	22.099	22.5748	22.4554	22.716	23.4839	22.1254	22.9497	22.8853	21.4897	22.6213	22.8741	22.0786	22.6576	22.8478	22.8881	22.4894	22.6295	6.34505e+06	5.44575e+06	7.46236e+06	4.49223e+06	6.24729e+06	5.75107e+06	6.88965e+06	1.17316e+07	4.57519e+06	8.10118e+06	7.7475e+06	2.94472e+06	6.45193e+06	7.68759e+06	4.42915e+06	6.61633e+06	7.54872e+06	7.76255e+06	5.88822e+06	6.48871e+06	1.32e-67	104130000	1	6	6
Q99LB7	Q99LB7	Sarcosine dehydrogenase, mitochondrial	Sardh	NM_138665	20.5096	21.0719	21.4945	20.088	20.7257	21.9162	21.9659	21.7295	22.2412	22.2395	19.2221	20.1092	19.6491	NA	20.9567	19.6716	19.5693	19.7853	19.7932	19.6133	1.49281e+06	2.20432e+06	2.95454e+06	1.11453e+06	1.73403e+06	3.95762e+06	4.09633e+06	3.47721e+06	4.95756e+06	4.95173e+06	611545	1.13103e+06	822183		2.03514e+06	835106	777940	903585	908546	802032	4.15e-39	34880000	1	9	9
Q99LP6	Q99LP6	GrpE protein homolog 1, mitochondrial	Grpel1	NM_024478	19.7725	19.7113	20.3907	19.4997	NA	20.3325	NA	20.9636	21.0147	NA	19.2431	19.3905	19.5974	19.5202	19.6799	19.917	NA	19.5528	19.7641	19.8269	895603	858406	1.37471e+06	741301		1.32036e+06		2.0449e+06	2.11863e+06		620512	687262	793241	751910	839924	989953		769094	890404	930019	2.85e-19	14966000	1	4	4
Q99LX0	Q99LX0	Protein DJ-1	Park7	NM_020569	24.1849	23.9395	23.8334	23.6193	24.4954	24.0746	24.6695	24.3816	24.2728	24.7631	24.494	23.9478	24.6508	24.8885	24.6964	24.3604	24.6382	24.2526	24.341	24.1752	1.90713e+07	1.60882e+07	1.49475e+07	1.2886e+07	2.3651e+07	1.76676e+07	2.66845e+07	2.18571e+07	2.02694e+07	2.84732e+07	2.36281e+07	1.6181e+07	2.63409e+07	3.10588e+07	2.71867e+07	2.15383e+07	2.61118e+07	1.99876e+07	2.12506e+07	1.89435e+07	3.25e-59	331870000	1	12	12
Q99MN9	Q99MN9	Propionyl-CoA carboxylase beta chain, mitochondrial	Pccb	NM_001311149	21.7427	21.8762	21.8585	22.296	22.1191	22.4288	22.4709	22.4105	22.6967	22.4234	21.0959	21.171	21.5163	21.1009	21.9242	20.5722	21.1305	21.2163	21.2864	21.033	3.50917e+06	3.84939e+06	3.80246e+06	5.1495e+06	4.55525e+06	5.64601e+06	5.8132e+06	5.57484e+06	6.7981e+06	5.62492e+06	2.24129e+06	2.36105e+06	2.99952e+06	2.24907e+06	3.97962e+06	1.55901e+06	2.2957e+06	2.43637e+06	2.55767e+06	2.14567e+06	4.38e-141	66625000	1	12	12
Q9CPV4	Q9CPV4	Glyoxalase domain-containing protein 4	Glod4	NM_026029	23.8397	23.7654	23.358	23.2171	23.4917	23.1154	23.474	23.1872	23.0943	23.7282	24.7613	24.7888	25.0847	25.2283	25.2363	24.0889	23.7914	23.8843	23.92	23.9841	1.50129e+07	1.42593e+07	1.07512e+07	9.75087e+06	1.17952e+07	9.08717e+06	1.16514e+07	9.55087e+06	8.95524e+06	1.38963e+07	2.84377e+07	2.89849e+07	3.55834e+07	3.93075e+07	3.9526e+07	1.78436e+07	1.45186e+07	1.54843e+07	1.58722e+07	1.65933e+07	1.69e-135	234640000	1	18	18
Q9CQ60	Q9CQ60	6-phosphogluconolactonase	Pgls	NM_001294269	22.8664	22.9831	22.685	22.3312	22.8753	22.63	22.6546	22.589	22.6038	23.233	22.1447	22.0962	22.7022	23.4031	22.528	22.6847	22.6378	22.4924	22.498	22.7965	7.64667e+06	8.29092e+06	6.74319e+06	5.27668e+06	7.69399e+06	6.49096e+06	6.60259e+06	6.30909e+06	6.37414e+06	9.85893e+06	4.63681e+06	4.48352e+06	6.82407e+06	1.10926e+07	6.04789e+06	6.74179e+06	6.52615e+06	5.90048e+06	5.92342e+06	7.28501e+06	3.15e-131	110370000	1	9	9
Q9CQ62	Q9CQ62	2,4-dienoyl-CoA reductase, mitochondrial	Decr1	NM_026172	22.0112	22.0463	22.1246	21.7395	22.0613	23.7675	23.8751	23.5134	23.7726	24.3687	20.7776	21.2904	22.5605	22.0615	22.2064	21.9763	22.6028	22.5417	21.8298	22.523	4.22699e+06	4.33109e+06	4.57265e+06	3.5014e+06	4.37636e+06	1.42801e+07	1.53858e+07	1.1974e+07	1.43306e+07	2.16626e+07	1.79755e+06	2.56477e+06	6.18568e+06	4.37697e+06	4.83941e+06	4.12596e+06	6.36973e+06	6.10559e+06	3.72756e+06	6.02696e+06	1.42e-97	132260000	1	9	9
Q9CQE1	Q9CQE1	Protein NipSnap homolog 3B	Nipsnap3b	NM_001347099	19.3828	19.4026	19.6412	20.0435	19.6376	19.6461	19.6353	19.8092	20.2214	NA	19.5305	19.8604	19.9102	20.576	19.6158	19.2818	19.5986	19.424	19.9236	19.7765	683603	693050	817693	1.08067e+06	815655	820475	814356	918678	1.2225e+06		757297	951867	985298	1.56312e+06	803423	637383	793901	703407	994492	898090	4.56e-76	13970000	1	5	5
Q9CQI6	Q9CQI6	Coactosin-like protein	Cotl1	NM_028071	23.203	23.1882	22.6371	23.334	22.8564	23.3647	23.3145	24.4897	23.1607	24.6495	23.6764	23.3254	23.5339	22.8416	23.5933	24.3138	23.4179	23.5638	24.4289	23.7516	9.65604e+06	9.55749e+06	6.52298e+06	1.05739e+07	7.59385e+06	1.08013e+07	1.04319e+07	2.35578e+07	9.37703e+06	2.63172e+07	1.34062e+07	1.0511e+07	1.21453e+07	7.51635e+06	1.26558e+07	2.08537e+07	1.1207e+07	1.23997e+07	2.25856e+07	1.41236e+07	1.56e-33	213150000	1	9	9
Q9CQM9	Q9CQM9	Glutaredoxin-3	Glrx3	NM_001348093	20.8991	20.561	20.8415	21.0272	21.5173	21.2899	20.45	20.6906	21.4581	19.8048	20.1034	19.9276	20.625	19.8374	20.6299	20.6398	20.3832	20.3237	20.9222	20.1233	1.95549e+06	1.54696e+06	1.87896e+06	2.13707e+06	3.0016e+06	2.56388e+06	1.4324e+06	1.69235e+06	2.88092e+06	915881	1.12649e+06	997253	1.61713e+06	936812	1.62263e+06	1.6338e+06	1.36759e+06	1.31233e+06	1.98705e+06	1.14213e+06	4.61e-101	28631000	1	7	7
Q9CQW1	Q9CQW1	Synaptobrevin homolog YKT6	Ykt6	NM_019661	NA	18.9727	18.5348	NA	18.4935	19.326	19.215	18.9623	19.3825	20.0457	18.233	19.2744	18.6877	19.5286	19.1173	19.3246	19.1844	NA	19.2133	18.7994		514460	379779		369061	657212	608543	510765	683461	1.08232e+06	308092	634122	422239	756300	568697	656575	595772		607826	456229	1.03e-39	10207000	1	5	5
Q9CRB6	Q9CRB6	Tubulin polymerization-promoting protein family member 3	Tppp3	NM_026481	19.5762	20.3398	NA	NA	20.2731	20.0102	19.9933	NA	20.173	NA	20.6245	21.4712	20.2398	19.9827	NA	19.9498	20.5011	20.6172	20.5263	20.43	781670	1.32706e+06			1.2671e+06	1.05602e+06	1.04372e+06		1.18217e+06		1.61656e+06	2.9072e+06	1.23819e+06	1.03608e+06		1.01272e+06	1.48404e+06	1.60841e+06	1.51019e+06	1.41268e+06	1.29e-36	17036000	1	4	4
Q9CWJ9	Q9CWJ9	Bifunctional purine biosynthesis protein PURH;Phosphoribosylaminoimidazolecarboxamide formyltransferase;IMP cyclohydrolase	Atic	NM_026195	21.6585	21.6102	21.1695	21.8222	22.1738	20.9404	20.9397	21.1587	20.9459	21.5821	20.9846	21.0046	21.5207	21.7906	21.6796	21.5517	21.2526	21.4176	21.3335	21.3168	3.31023e+06	3.20124e+06	2.3586e+06	3.70797e+06	4.73128e+06	2.01228e+06	2.0113e+06	2.34101e+06	2.01997e+06	3.13949e+06	2.07489e+06	2.10385e+06	3.00868e+06	3.62764e+06	3.359e+06	3.07403e+06	2.49845e+06	2.80117e+06	2.64255e+06	2.61214e+06	3.1e-73	45578000	1	15	15
Q9CWK8	Q9CWK8	Sorting nexin-2	Snx2	NM_026386	20.1766	NA	NA	20.0182	20.393	20.9274	21.1823	21.2271	21.2422	20.9331	18.7738	18.7556	19.1236	20.0972	19.2263	21.4348	21.0945	21.2578	21.1104	21.3027	1.18512e+06			1.06189e+06	1.37691e+06	1.99423e+06	2.37962e+06	2.45467e+06	2.4805e+06	2.00212e+06	448205	442587	571186	1.12166e+06	613328	2.83477e+06	2.23912e+06	2.50747e+06	2.26393e+06	2.58673e+06	5.04e-81	34007000	1	10	10
Q9CXW3	Q9CXW3	Calcyclin-binding protein	Cacybp	NM_009786	20.2838	20.3914	19.8142	19.8934	20.2062	20.423	20.226	19.8086	19.8788	20.4665	20.0747	20.5363	19.7487	20.5823	20.8841	20.4945	19.8381	20.0721	19.9119	19.6855	1.27653e+06	1.37538e+06	921868	973890	1.20969e+06	1.40584e+06	1.2264e+06	918296	964084	1.44887e+06	1.1043e+06	1.5207e+06	880950	1.56996e+06	1.93527e+06	1.47727e+06	937267	1.10231e+06	986459	843191	3.95e-18	19920000	1	6	6
Q9CY64	Q9CY64	Biliverdin reductase A	Blvra	NM_026678	22.3769	22.4281	22.064	21.9351	22.4016	23.1137	23.0368	23.1592	23.0313	23.7546	22.4343	21.6012	22.2997	22.505	22.2384	23.5334	23.3305	23.474	23.3901	23.0416	5.44651e+06	5.64327e+06	4.38456e+06	4.0098e+06	5.54056e+06	9.07647e+06	8.60534e+06	9.36729e+06	8.57259e+06	1.4153e+07	5.66757e+06	3.18133e+06	5.16272e+06	5.95223e+06	4.94795e+06	1.21411e+07	1.05482e+07	1.16514e+07	1.09931e+07	8.63401e+06	8.45e-145	147590000	1	14	14
Q9CZU6	Q9CZU6	Citrate synthase, mitochondrial	Cs	NM_026444	24.9136	23.9574	24.2762	24.7199	24.7975	25.5635	25.4263	25.336	25.5291	25.8858	23.8938	23.6598	24.5151	23.3499	24.5558	23.409	23.7738	23.969	24.067	23.9813	3.16039e+07	1.62891e+07	2.03172e+07	2.76332e+07	2.91603e+07	4.95884e+07	4.50899e+07	4.23541e+07	4.842e+07	6.20015e+07	1.55866e+07	1.32529e+07	2.39762e+07	1.0691e+07	2.46622e+07	1.11381e+07	1.43426e+07	1.64206e+07	1.75747e+07	1.65612e+07	3.41e-96	438920000	1	10	10
Q9D1M0	Q9D1M0	Protein SEC13 homolog	Sec13	NM_024206	NA	20.1021	NA	19.1156	19.8419	20.6175	20.0891	21.0823	20.7335	21.0383	19.5238	18.7051	19.3068	19.6192	19.042	NA	19.8335	19.9028	19.4665	19.6114		1.12547e+06		568027	939739	1.60874e+06	1.11538e+06	2.22026e+06	1.74343e+06	2.15357e+06	753788	427362	648524	805319	539776		934283	980257	724437	800976	2.46e-78	16851000	1	5	5
Q9D2G2	Q9D2G2	Dihydrolipoyllysine-residue succinyltransferase component of 2-oxoglutarate dehydrogenase complex, mitochondrial	Dlst	NM_030225	NA	20.2206	20.2506	21.1157	20.9515	21.435	21.4445	21.3261	22.2642	21.5676	20.0288	20.5294	21.4124	21.7073	NA	19.8315	20.1701	20.5336	20.6235	20.6334		1.22182e+06	1.24749e+06	2.27227e+06	2.02782e+06	2.83516e+06	2.85389e+06	2.62903e+06	5.03723e+06	3.1081e+06	1.06972e+06	1.51344e+06	2.7911e+06	3.42412e+06		932989	1.17979e+06	1.51785e+06	1.61544e+06	1.62657e+06	3.18e-57	31136000	1	5	5
Q9D6J6	Q9D6J6	NADH dehydrogenase [ubiquinone] flavoprotein 2, mitochondrial	Ndufv2	NM_001278415	19.9236	21.7912	20.4423	20.9682	21.0181	19.9265	19.7083	20.0886	20.0722	19.9265	20.7196	22.0903	21.6897	21.2126	20.8404	20.3412	19.8952	19.862	20.5792	20.7201	994492	3.62915e+06	1.42477e+06	2.05143e+06	2.12363e+06	996493	856622	1.11499e+06	1.10239e+06	996493	1.72672e+06	4.46522e+06	3.3826e+06	2.43013e+06	1.87752e+06	1.32835e+06	975106	952923	1.56659e+06	1.72732e+06	4.01e-39	21032000	1	5	5
Q9D6Y7	Q9D6Y7	Mitochondrial peptide methionine sulfoxide reductase	Msra	NM_001253712	21.9896	21.5367	21.9685	21.4191	21.5713	21.9915	22.0165	22.412	21.9668	22.3434	21.2771	20.8436	21.9671	22.0384	21.2699	21.2384	21.2635	21.4508	21.0721	21.4679	4.16418e+06	3.04223e+06	4.10372e+06	2.80409e+06	3.11608e+06	4.16966e+06	4.24255e+06	5.58064e+06	4.09888e+06	5.32149e+06	2.54124e+06	1.88169e+06	4.09974e+06	4.30744e+06	2.52859e+06	2.47398e+06	2.51739e+06	2.86638e+06	2.20462e+06	2.90056e+06	2.74e-24	57090000	1	6	6
Q9D9V3	Q9D9V3	Ethylmalonyl-CoA decarboxylase	Echdc1	NM_001110195	22.0378	21.6324	22.7115	21.8562	22.6963	23.4852	23.2407	22.6511	23.3033	22.0867	22.0326	21.2239	21.4532	21.449	20.9212	21.9139	21.8858	22.2742	21.9138	22.057	4.30565e+06	3.25088e+06	6.8682e+06	3.7964e+06	6.79621e+06	1.17422e+07	9.91169e+06	6.58659e+06	1.03512e+07	4.45409e+06	4.29016e+06	2.44924e+06	2.87116e+06	2.86281e+06	1.98568e+06	3.95131e+06	3.87509e+06	5.07227e+06	3.95104e+06	4.36334e+06	1.7e-99	92320000	1	9	9
Q9DAR7	Q9DAR7	m7GpppX diphosphatase	Dcps	NM_027030	21.8771	21.6109	20.7819	21.8835	21.5273	20.1146	20.5148	20.7492	20.5766	20.3886	22.7571	23.0687	22.2651	22.4608	22.9586	21.4009	20.6816	20.7706	21.4663	21.43	3.8518e+06	3.20279e+06	1.80292e+06	3.86892e+06	3.02248e+06	1.13527e+06	1.4982e+06	1.76251e+06	1.56377e+06	1.37271e+06	7.08875e+06	8.79773e+06	5.04038e+06	5.77264e+06	8.15131e+06	2.76894e+06	1.68183e+06	1.78885e+06	2.89734e+06	2.82535e+06	4.26e-123	44712000	1	9	9
Q9DB05	Q9DB05	Alpha-soluble NSF attachment protein	Napa	NM_025898	19.3499	NA	19.313	NA	20.0347	20.1853	20.1936	20.219	20.2372	21	19.2172	18.4821	19.0639	19.4447	NA	20.0378	19.8975	19.7991	20.4223	20.3958	668191		651317		1.0741e+06	1.19229e+06	1.19917e+06	1.22047e+06	1.23596e+06	2097152	609472	366156	548032	713572		1.07641e+06	976662	912269	1.40516e+06	1.37958e+06	3.39e-34	18963000	1	6	6
Q9DBB8	Q9DBB8	Trans-1,2-dihydrobenzene-1,2-diol dehydrogenase	Dhdh	NM_027903	23.5551	23.3494	23.5951	23.5788	23.7992	23.4913	23.1023	22.5697	23.7128	22.1513	21.3655	22.1654	22.8159	21.5596	21.6875	22.9162	23.3573	22.8062	22.6656	22.818	1.23251e+07	1.06873e+07	1.26716e+07	1.25293e+07	1.45973e+07	1.1792e+07	9.00503e+06	6.22525e+06	1.37488e+07	4.65807e+06	2.70182e+06	4.70382e+06	7.38364e+06	3.09091e+06	3.37744e+06	7.91523e+06	1.0746e+07	7.33416e+06	6.65312e+06	7.39439e+06	4.88e-81	149020000	1	9	9
Q9DBF1	Q9DBF1	Alpha-aminoadipic semialdehyde dehydrogenase	Aldh7a1	NM_001127338	21.8176	21.7511	21.998	22.1304	21.7902	21.2034	20.9929	21.1605	21.505	21.3958	22.0102	21.6954	22.0889	22.5632	21.8639	21.2416	21.4795	21.6688	21.1874	20.7498	3.69617e+06	3.52967e+06	4.18849e+06	4.59107e+06	3.62663e+06	2.41468e+06	2.08686e+06	2.34393e+06	2.97612e+06	2.75916e+06	4.22406e+06	3.39599e+06	4.46089e+06	6.19726e+06	3.81671e+06	2.47947e+06	2.92398e+06	3.33395e+06	2.38805e+06	1.76324e+06	3.34e-113	52197000	1	8	8
Q9DBG3	Q9DBG3	AP-2 complex subunit beta	Ap2b1	NM_001035854	22.2663	22.6246	22.2884	22.3598	22.0924	22.6932	22.6747	22.855	22.7822	23.0623	23.1592	23.0622	23.1038	22.8153	23.1765	22.6278	22.6987	22.6611	22.8127	22.722	5.04457e+06	6.46671e+06	5.12244e+06	5.38233e+06	4.47172e+06	6.78163e+06	6.69522e+06	7.58648e+06	7.21316e+06	8.75879e+06	9.36729e+06	8.75818e+06	9.0144e+06	7.38057e+06	9.48029e+06	6.48107e+06	6.80753e+06	6.6324e+06	7.36728e+06	6.91837e+06	3.59e-203	108610000	1	23	13
Q9DBG9	Q9DBG9	Tax1-binding protein 3	Tax1bp3	NM_029564	19.9529	NA	NA	20.5352	20.361	20.336	20.4197	20.1146	20.5216	20.0893	20.3694	20.526	20.7371	NA	20.1454	20.3738	20.1782	20.1217	20.2419	20.3986	1.0149e+06			1.51954e+06	1.3467e+06	1.32357e+06	1.40263e+06	1.13527e+06	1.50528e+06	1.11553e+06	1.35457e+06	1.50988e+06	1.74779e+06		1.15976e+06	1.3587e+06	1.18643e+06	1.14087e+06	1.23999e+06	1.38226e+06	6.49e-21	22184000	1	2	2
Q9DBP5	Q9DBP5	UMP-CMP kinase	Cmpk1	NM_025647	21.4228	21.2085	21.0993	21.8509	21.6949	21.9969	21.8522	21.7466	21.36	22.2135	21.0388	20.9313	21.6632	21.4785	21.772	21.9426	21.9614	21.8215	21.8008	22.0045	2.81129e+06	2.42323e+06	2.24658e+06	3.78248e+06	3.39481e+06	4.1853e+06	3.78589e+06	3.51867e+06	2.69154e+06	4.86329e+06	2.15432e+06	1.99963e+06	3.32103e+06	2.92195e+06	3.58117e+06	4.0307e+06	4.08357e+06	3.70618e+06	3.65338e+06	4.20741e+06	7.46e-36	60532000	1	6	6
Q9DBZ5	Q9DBZ5	Eukaryotic translation initiation factor 3 subunit K	Eif3k	NM_001285942	NA	19.0845	19.2472	19.1741	19.11	19.5766	19.7786	19.7986	19.9423	19.5439	NA	18.8983	19.0815	19.3369	NA	19.4782	19.8921	19.5438	19.6755	19.5628		555913	622278	591533	565826	781887	899398	911953	1.00747e+06	764364		488602	554758	662197		730336	973013	764311	837367	774443	1.82e-09	12354000	1	4	4
Q9DCJ9	Q9DCJ9	N-acetylneuraminate lyase	Npl	NM_028749	22.4537	22.2743	21.1224	22.7149	22.0983	21.0745	20.7104	20.9026	20.8185	21.9475	23.6028	23.0713	22.9172	23.4989	22.9163	22.1246	21.3653	21.9173	22.3738	21.4617	5.7443e+06	5.07262e+06	2.28284e+06	6.8844e+06	4.49005e+06	2.20829e+06	1.71574e+06	1.96024e+06	1.84924e+06	4.04442e+06	1.27395e+07	8.8136e+06	7.92072e+06	1.18542e+07	7.91578e+06	4.57265e+06	2.70145e+06	3.96063e+06	5.43482e+06	2.88812e+06	2.92e-106	69932000	1	12	12
Q9DCN2	Q9DCN2	NADH-cytochrome b5 reductase 3;NADH-cytochrome b5 reductase 3 membrane-bound form;NADH-cytochrome b5 reductase 3 soluble form	Cyb5r3	NM_029787	20.5885	22.5768	21.9687	21.3985	22.0622	24.3115	24.0816	23.5199	23.7913	23.8299	20.0147	21.3638	21.7001	20.3868	20.3705	22.3071	22.4304	22.4766	22.3344	22.1332	1.57673e+06	6.25596e+06	4.10429e+06	2.76433e+06	4.37909e+06	2.08205e+07	1.77535e+07	1.20281e+07	1.45176e+07	1.49113e+07	1.05931e+06	2.69864e+06	3.40707e+06	1.371e+06	1.3556e+06	5.18927e+06	5.65227e+06	5.83621e+06	5.2884e+06	4.59999e+06	1.01e-22	135290000	1	8	8
Q9EPC1	Q9EPC1	Alpha-parvin	Parva	NM_020606	21.7376	21.4988	22.1924	21.5288	21.8169	22.901	22.8414	22.623	22.8244	22.163	21.7998	21.996	21.7642	22.1965	21.6198	22.8396	22.9768	23.2056	22.8688	22.7616	3.49679e+06	2.96335e+06	4.79268e+06	3.02562e+06	3.69438e+06	7.83228e+06	7.5153e+06	6.45954e+06	7.42727e+06	4.696e+06	3.65085e+06	4.18269e+06	3.56186e+06	4.80632e+06	3.22261e+06	7.50593e+06	8.25479e+06	9.67346e+06	7.6594e+06	7.1109e+06	5.05e-221	113330000	1	11	11
Q9EQ20	Q9EQ20	Methylmalonate-semialdehyde dehydrogenase [acylating], mitochondrial	Aldh6a1	NM_001313967	22.6058	20.8117	20.8266	22.6166	22.5719	21.2527	21.5546	21.458	21.5639	21.7911	21.2274	20.4067	21.5326	21.0522	21.7503	21.2371	21.6553	21.8154	21.4654	21.5565	6.38299e+06	1.84054e+06	1.85965e+06	6.43095e+06	6.23475e+06	2.49862e+06	3.08022e+06	2.88072e+06	3.10014e+06	3.6289e+06	2.45518e+06	1.39004e+06	3.0336e+06	2.17442e+06	3.52771e+06	2.47175e+06	3.3029e+06	3.69054e+06	2.89554e+06	3.08428e+06	3.16e-218	58163000	1	8	8
Q9JHI5	Q9JHI5	Isovaleryl-CoA dehydrogenase, mitochondrial	Ivd	NM_019826	23.0466	21.4389	22.6751	22.3817	22.8163	22.0159	22.4831	22.3414	21.2945	22.7186	23.5256	22.6473	24.1446	23.226	23.8186	20.2101	21.9937	21.9745	NA	NA	8.66399e+06	2.84284e+06	6.69708e+06	5.46466e+06	7.38568e+06	4.24079e+06	5.86256e+06	5.31412e+06	2.57207e+06	6.90208e+06	1.20757e+07	6.56926e+06	1.85459e+07	9.81121e+06	1.47949e+07	1.21296e+06	4.17603e+06	4.12082e+06			1.54e-67	65738000	1	9	9
Q9JHU9	Q9JHU9	Inositol-3-phosphate synthase 1	Isyna1	NM_023627	21.9418	21.3995	20.8428	21.1265	21.1229	20.3918	20.8513	20.7715	21.2809	20.7459	22.1362	22.151	21.7519	21.6291	21.6196	20.9976	21.6466	21.125	21.6665	21.2515	4.02847e+06	2.76625e+06	1.88065e+06	2.28934e+06	2.28363e+06	1.37576e+06	1.89176e+06	1.78997e+06	2.54794e+06	1.75848e+06	4.60957e+06	4.6571e+06	3.53162e+06	3.24346e+06	3.22217e+06	2.09367e+06	3.28304e+06	2.28696e+06	3.32864e+06	2.49654e+06	2.08e-56	39491000	1	10	10
Q9JHW2	Q9JHW2	Omega-amidase NIT2	Nit2	NM_023175	21.8677	21.5256	21.4684	21.6755	21.5155	21.3913	21.4157	21.5325	21.4229	21.9639	20.7831	21.4728	21.427	21.3266	21.7488	20.9345	20.6811	20.9674	21.0471	20.824	3.82678e+06	3.01892e+06	2.90157e+06	3.34947e+06	2.99786e+06	2.75057e+06	2.79749e+06	3.03339e+06	2.81148e+06	4.09065e+06	1.80442e+06	2.91043e+06	2.81948e+06	2.62994e+06	3.52404e+06	2.00407e+06	1.68125e+06	2.05029e+06	2.16675e+06	1.8563e+06	3.16e-136	45684000	1	11	11
Q9JIY5	Q9JIY5	Serine protease HTRA2, mitochondrial	Htra2	NM_019752	19.5805	19.7564	19.5023	18.9605	18.5089	18.7196	18.1706	19.3619	18.4828	18.6571	19.052	NA	18.9082	19.2367	NA	19.6513	19.3326	19.871	19.1252	19.9518	784003	885664	742638	510128	373022	431679	295050	673772	366334	413377	543530		491966	617766		823438	660226	958886	571819	1.01412e+06	6.13e-12	10668000	1	4	4
Q9JJU8	Q9JJU8	SH3 domain-binding glutamic acid-rich-like protein	Sh3bgrl	NM_019989	22.4928	22.6618	22.4788	23.0886	22.6145	22.3366	22.5637	22.9036	22.5768	23.2605	22.5527	23.2794	22.9544	22.7693	22.7793	23.6522	23.8655	23.7798	23.911	23.6268	5.90211e+06	6.63562e+06	5.84512e+06	8.91992e+06	6.42159e+06	5.29647e+06	6.19941e+06	7.8464e+06	6.25596e+06	1.00487e+07	6.15232e+06	1.01812e+07	8.12761e+06	7.14895e+06	7.19868e+06	1.31832e+07	1.52838e+07	1.44023e+07	1.57735e+07	1.29532e+07	5.07e-140	154150000	1	6	6
Q9JL62	Q9JL62	Glycolipid transfer protein	Gltp	NM_019821	NA	NA	19.4514	19.6034	19.52	20.895	20.3111	20.4544	20.1234	19.9242	18.9249	18.3708	17.6985	18.6151	NA	21.4697	20.5986	20.5814	20.5739	20.9668			716894	796547	751806	1.94994e+06	1.30092e+06	1.43677e+06	1.14221e+06	994906	497694	338970	212706	401517		2.90418e+06	1.5878e+06	1.56898e+06	1.56085e+06	2.04944e+06	4.5e-11	21920000	1	2	2
Q9JM76	Q9JM76	Actin-related protein 2/3 complex subunit 3	Arpc3	NM_019824	NA	19.5769	20.0084	19.7182	20.3817	21.2737	21.8311	22.2659	22.1255	21.7944	19.4886	20.3224	19.889	18.8102	19.1072	22.011	21.0987	21.3309	21.6549	21.3622		782049	1.0547e+06	862521	1.36616e+06	2.53526e+06	3.73092e+06	5.04317e+06	4.57551e+06	3.63721e+06	735619	1.31115e+06	970925	459658	564729	4.22641e+06	2.24565e+06	2.63779e+06	3.30198e+06	2.69565e+06	1.04e-40	41348000	1	6	6
Q9QUR6	Q9QUR6	Prolyl endopeptidase	Prep	NM_011156	19.618	20.2092	19.8043	20.9259	20.3157	20.4265	20.18	20.4563	20.4475	NA	20.3369	20.3987	20.1562	19.7203	20.0427	20.4985	20.4258	20.5615	21.2839	20.7049	804649	1.2122e+06	915563	1.99216e+06	1.30507e+06	1.40925e+06	1.18791e+06	1.43867e+06	1.42992e+06		1.32439e+06	1.38236e+06	1.16848e+06	863777	1.08007e+06	1.48137e+06	1.40857e+06	1.54749e+06	2.55324e+06	1.70921e+06	5.09e-116	29676000	1	15	15
Q9QYB1	Q9QYB1	Chloride intracellular channel protein 4	Clic4	NM_013885	22.6087	22.0126	21.7157	22.4276	23.7248	22.1907	22.5163	22.2125	22.1058	21.6534	22.3096	21.9839	21.9662	22.1061	21.8688	22.6416	21.7762	22.0338	22.2917	22.1044	6.39583e+06	4.2311e+06	3.44411e+06	5.64131e+06	1.38636e+07	4.78703e+06	5.99904e+06	4.85992e+06	4.51345e+06	3.29855e+06	5.19827e+06	4.14776e+06	4.09718e+06	4.51439e+06	3.8297e+06	6.54336e+06	3.59161e+06	4.29373e+06	5.13417e+06	4.50907e+06	1.73e-95	85078000	1	8	8
Q9QZA0	Q9QZA0	Carbonic anhydrase 5B, mitochondrial	Ca5b	NM_181315	22.5326	22.027	23.2118	21.7405	22.3841	22.8587	22.8833	22.9267	22.3322	22.7449	22.6749	23.1265	23.3975	23.336	23.5106	22.0195	22.6328	22.8095	22.3851	22.745	6.0672e+06	4.27354e+06	9.71512e+06	3.50383e+06	5.47376e+06	7.60597e+06	7.73677e+06	7.97305e+06	5.28034e+06	7.02906e+06	6.69615e+06	9.15736e+06	1.10497e+07	1.05885e+07	1.19508e+07	4.25138e+06	6.50357e+06	7.35095e+06	5.47755e+06	7.02955e+06	3.59e-27	106380000	1	5	5
Q9R062	Q9R062	Glycogenin-1	Gyg1	NM_013755	20.8974	20.2956	20.2598	20.5296	20.7212	22.5445	22.6656	22.7571	22.326	21.0593	21.2747	20.7982	20.5935	20.8535	NA	21.0706	21.206	21.5285	21.4837	21.9478	1.95319e+06	1.28702e+06	1.25547e+06	1.51365e+06	1.72863e+06	6.11745e+06	6.65312e+06	7.08875e+06	5.2577e+06	2.18515e+06	2.53701e+06	1.8234e+06	1.5822e+06	1.89465e+06		2.20233e+06	2.41903e+06	3.02499e+06	2.9325e+06	4.04526e+06	8.03e-68	55197000	1	5	5
Q9R0H0	Q9R0H0	Peroxisomal acyl-coenzyme A oxidase 1	Acox1	NM_001271898	22.8604	23.1063	22.6538	22.8026	22.6577	21.3189	21.1954	21.4837	21.6922	21.972	22.5068	22.9683	23.0552	23.0027	23.5738	21.6896	21.7164	21.7797	21.5084	21.7758	7.61493e+06	9.03003e+06	6.59893e+06	7.31588e+06	6.61679e+06	2.61594e+06	2.40133e+06	2.9325e+06	3.38846e+06	4.11369e+06	5.95967e+06	8.2063e+06	8.71579e+06	8.40432e+06	1.24859e+07	3.38236e+06	3.44578e+06	3.60034e+06	2.98314e+06	3.59062e+06	6.87e-184	79854000	1	15	15
Q9R0P3	Q9R0P3	S-formylglutathione hydrolase	Esd	NM_001285423	23.1402	22.9249	22.6483	23.3355	23.7831	22.5147	22.4177	23.101	22.9186	23.1338	23.2234	22.6856	22.9788	23.1571	22.8054	22.8792	22.2704	22.2698	22.6175	22.5877	9.24473e+06	7.96311e+06	6.57382e+06	1.05849e+07	1.44353e+07	5.99239e+06	5.60274e+06	8.99692e+06	7.92841e+06	9.20381e+06	9.79355e+06	6.746e+06	8.26624e+06	9.35366e+06	7.33009e+06	7.71481e+06	5.05893e+06	5.05682e+06	6.43496e+06	6.30341e+06	1.32e-69	121620000	1	7	7
Q9R0P5	Q9R0P5	Destrin	Dstn	NM_019771	NA	20.8513	20.7417	21.378	21.412	21.8597	21.1683	21.0832	21.602	21.9497	21.659	NA	20.1452	NA	21.0486	21.4009	21.9825	21.9337	21.289	21.3458		1.89176e+06	1.75337e+06	2.72533e+06	2.79032e+06	3.80562e+06	2.35664e+06	2.22165e+06	3.1831e+06	4.05059e+06	3.31138e+06		1.1596e+06		2.169e+06	2.76894e+06	4.14373e+06	4.00591e+06	2.56229e+06	2.66518e+06	8.75e-43	45718000	1	6	6
Q9R0X4;Q32MW3	Q9R0X4	Acyl-coenzyme A thioesterase 9, mitochondrial	Acot9	NM_001313718	NA	19.4961	20.1846	20.1017	19.9172	20.608	20.9892	20.6345	21.1125	20.3089	18.5153	19.5888	19.2158	19.4741	19.9338	20.2808	19.6497	19.5324	20.212	20.3451		739454	1.19171e+06	1.12516e+06	990090	1.59818e+06	2.08151e+06	1.62781e+06	2.26723e+06	1.29894e+06	374680	788527	608881	728263	1.00155e+06	1.27388e+06	822525	758295	1.21456e+06	1.33194e+06	2.63e-32	20125000	2	7	7
Q9R111	Q9R111	Guanine deaminase	Gda	NM_010266	24.0167	23.9666	23.9149	24.0098	23.9588	24.813	24.8275	24.5083	25.059	25.3873	24.501	24.5038	24.5338	24.5203	24.9059	24.4866	23.6915	23.739	23.8575	23.4333	1.69726e+07	1.63933e+07	1.58162e+07	1.68916e+07	1.63049e+07	2.94752e+07	2.9773e+07	2.38635e+07	3.49551e+07	4.38873e+07	2.3743e+07	2.37891e+07	2.4289e+07	2.40628e+07	3.14357e+07	2.35072e+07	1.35473e+07	1.40007e+07	1.51993e+07	1.13273e+07	0	341710000	1	21	21
Q9WTP6	Q9WTP6	Adenylate kinase 2, mitochondrial	Ak2	NM_001033966	24.9665	24.1587	25.1844	24.3197	24.6315	25.0821	25.1851	25.111	25.3465	25.4324	24.2866	24.2045	23.7242	24.5863	24.5919	24.5695	24.7106	24.7762	24.5417	24.507	3.27843e+07	1.87281e+07	3.81294e+07	2.09392e+07	2.59908e+07	3.55193e+07	3.81479e+07	3.6238e+07	4.26635e+07	4.52809e+07	2.04642e+07	1.93322e+07	1.38578e+07	2.51892e+07	2.52871e+07	2.48975e+07	2.74557e+07	2.87329e+07	2.44224e+07	2.3842e+07	1.15e-190	485580000	1	14	14
Q9WTP7	Q9WTP7	GTP:AMP phosphotransferase AK3, mitochondrial	Ak3	NM_021299	20.2138	NA	20.3335	19.7156	20.5787	22.4793	22.587	22.3039	22.3809	22.8247	18.3069	18.4139	18.7378	18.3341	19.0175	20.8761	20.0885	20.5125	20.4386	19.7337	1.21607e+06		1.32128e+06	860968	1.56605e+06	5.84714e+06	6.30035e+06	5.17777e+06	5.46163e+06	7.42881e+06	324284	349250	437159	330456	530686	1.92456e+06	1.11491e+06	1.49581e+06	1.42112e+06	871838	3.61e-185	43055000	1	9	9
Q9WTX5	Q9WTX5	S-phase kinase-associated protein 1	Skp1	NM_011543	21.6483	NA	21.4227	20.8564	21.0701	20.6444	20.9334	21.4255	20.5237	21.3401	21.7827	21.6456	21.8689	21.1471	21.6617	21.3878	21.1741	21.2616	21.1248	21.1076	3.28691e+06		2.81109e+06	1.89846e+06	2.20157e+06	1.63902e+06	2.00254e+06	2.81655e+06	1.50747e+06	2.65467e+06	3.60783e+06	3.28076e+06	3.82997e+06	2.32226e+06	3.31758e+06	2.74391e+06	2.36613e+06	2.51408e+06	2.28664e+06	2.25954e+06	3.76e-64	36991000	1	6	6
Q9WUM3	Q9WUM3	Coronin-1B	Coro1b	NM_011778	NA	21.5185	20.5481	20.8337	21.6935	21.2534	21.7738	21.232	20.3598	21.184	20.8351	19.8675	20.9843	20.9375	20.4522	21.4352	21.6924	21.499	21.3835	21.4382		3.0041e+06	1.53318e+06	1.86882e+06	3.39152e+06	2.49983e+06	3.58564e+06	2.46303e+06	1.34558e+06	2.38243e+06	1.87064e+06	956563	2.07445e+06	2.00824e+06	1.43458e+06	2.83556e+06	3.38893e+06	2.96377e+06	2.73574e+06	2.84146e+06	4.21e-24	44021000	1	6	6
Q9WUM4	Q9WUM4	Coronin-1C	Coro1c	NM_011779	21.0483	21.3714	20.8976	21.5029	21.0042	21.8797	21.8174	22.2559	22.2606	22.8815	21.3878	21.6843	21.6298	21.7543	21.4435	22.587	22.0202	22.1342	22.0827	22.4813	2.16855e+06	2.71289e+06	1.95346e+06	2.97179e+06	2.10327e+06	3.85874e+06	3.69566e+06	5.00834e+06	5.02468e+06	7.72712e+06	2.74391e+06	3.36996e+06	3.24503e+06	3.5375e+06	2.85192e+06	6.30035e+06	4.25344e+06	4.60318e+06	4.44176e+06	5.85525e+06	5.11e-110	69087000	1	10	10
Q9WVA4;Q9R1Q8	Q9WVA4	Transgelin-2	Tagln2	NM_178598	22.683	23.222	22.2026	22.5367	22.4561	22.827	22.9627	23.4604	22.8658	24.2572	23.4881	23.3829	22.8971	23.8029	23.4588	23.6716	23.0167	22.9287	23.0402	23.3516	6.73385e+06	9.78405e+06	4.82668e+06	6.08447e+06	5.75387e+06	7.44066e+06	8.17451e+06	1.15421e+07	7.64349e+06	2.00514e+07	1.17658e+07	1.09384e+07	7.81113e+06	1.46348e+07	1.15293e+07	1.33617e+07	8.48628e+06	7.98411e+06	8.62564e+06	1.07037e+07	9.23e-240	175220000	2	10	10
Q9WVL0	Q9WVL0	Maleylacetoacetate isomerase	Gstz1	NM_001252555	23.6805	23.2285	23.266	24.336	24.5169	23.5141	23.5893	23.6435	24.0767	23.5962	23.2079	22.3427	22.9851	23.4323	22.9727	22.953	23.8607	23.6783	23.8038	23.8166	1.34444e+07	9.82823e+06	1.0087e+07	2.11771e+07	2.40061e+07	1.19798e+07	1.26208e+07	1.3104e+07	1.76933e+07	1.26813e+07	9.68889e+06	5.31891e+06	8.30242e+06	1.13194e+07	8.23136e+06	8.11973e+06	1.5233e+07	1.34239e+07	1.46439e+07	1.47744e+07	4.9e-204	223500000	1	10	10
Q9Z0S1	Q9Z0S1	3(2),5-bisphosphate nucleotidase 1	Bpnt1	NM_001347210	23.8674	23.961	23.2845	23.7454	23.6413	23.0955	22.9927	23.5301	22.7203	23.0221	24.0749	23.5829	23.9607	24.043	24.002	23.137	23.2511	23.2468	23.57	23.343	1.53039e+07	1.63298e+07	1.02172e+07	1.4063e+07	1.3084e+07	8.96269e+06	8.34627e+06	1.21134e+07	6.91022e+06	8.5181e+06	1.76712e+07	1.25649e+07	1.63264e+07	1.72848e+07	1.68005e+07	9.22425e+06	9.9834e+06	9.95369e+06	1.24531e+07	1.064e+07	9.5e-151	179010000	1	12	12
A2ASQ1	A2ASQ1	Agrin;Agrin N-terminal 110 kDa subunit;Agrin C-terminal 110 kDa subunit;Agrin C-terminal 90 kDa fragment;Agrin C-terminal 22 kDa fragment	Agrn	NM_021604	NA	NA	NA	19.5268	18.8491	NA	NA	NA	NA	NA	19.219	18.6811	18.2927	19.0346	18.5715	NA	NA	NA	18.1371	NA				755357	472220						610233	420312	321108	537014	389564				288278		8.85e-25	3427800	1	6	6
O08529	O08529	Calpain-2 catalytic subunit	Capn2	NM_009794	22.1032	22.2791	22.408	21.8048	22.5065	22.7634	22.6552	23.3664	21.8925	22.571	22.5329	21.8095	22.3172	22.4524	22.3241	22.7704	22.494	22.7056	22.3791	22.7049	4.50533e+06	5.08953e+06	5.56519e+06	3.66352e+06	5.95843e+06	7.11977e+06	6.60533e+06	1.0814e+07	3.89313e+06	6.23086e+06	6.06846e+06	3.67548e+06	5.22573e+06	5.73913e+06	5.25078e+06	7.1544e+06	5.90702e+06	6.84017e+06	5.45482e+06	6.83685e+06	2.77e-81	102780000	1	15	15
O08528	O08528	Hexokinase-2	Hk2	NM_013820	20.9997	21.3486	21.5853	20.7621	21.3726	21.4738	21.2968	21.1129	21.1649	21.3454	NA	19.9358	NA	NA	NA	19.9877	20.0482	20.5907	19.9931	20.4978	2.09672e+06	2.67035e+06	3.14646e+06	1.77834e+06	2.71515e+06	2.91245e+06	2.57618e+06	2.26786e+06	2.35109e+06	2.66444e+06		1.00294e+06				1.03967e+06	1.0842e+06	1.57913e+06	1.04357e+06	1.48065e+06	6.98e-45	31592000	1	11	9
O08553	O08553	Dihydropyrimidinase-related protein 2	Dpysl2	NM_009955	24.4583	24.5739	23.9612	23.9933	23.9952	23.7352	23.8693	23.9475	23.615	24.3503	25.0909	24.9305	25.3882	25.9471	25.2487	24.2547	24.1777	24.1836	24.0446	24.3012	2.30506e+07	2.49736e+07	1.6332e+07	1.66995e+07	1.67215e+07	1.39639e+07	1.53241e+07	1.61777e+07	1.28476e+07	2.1388e+07	3.57366e+07	3.19763e+07	4.39147e+07	6.46927e+07	3.98672e+07	2.00167e+07	1.89764e+07	1.90541e+07	1.7304e+07	2.06724e+07	0	317340000	1	21	21
O08638	O08638	Myosin-11	Myh11	NM_001161775	20.3417	20.0843	20.2001	21.3056	20.0771	20.1039	NA	NA	19.376	NA	21.3821	21.535	21.4333	22.2533	20.9172	20.4299	20.9812	21.3549	21.1693	20.8237	1.32881e+06	1.11167e+06	1.20458e+06	2.59194e+06	1.10614e+06	1.12688e+06			680389		2.73309e+06	3.03865e+06	2.83182e+06	4.99932e+06	1.98018e+06	1.41258e+06	2.07e+06	2.68204e+06	2.35827e+06	1.85592e+06	7.15e-239	28532000	1	19	13
O08709	O08709	Peroxiredoxin-6	Prdx6	NM_001303408	25.8732	26.1421	25.7974	26.1284	26.3886	26.0914	26.2333	26.0932	26.265	26.7288	25.665	25.4482	26.055	26.4915	26.0586	25.5993	26.1407	26.2361	25.7933	26.027	6.14624e+07	7.40553e+07	5.83165e+07	7.33554e+07	8.78537e+07	7.1498e+07	7.88879e+07	7.15873e+07	8.06404e+07	1.11217e+08	5.32028e+07	4.57796e+07	6.97167e+07	9.43487e+07	6.98908e+07	5.08343e+07	7.39835e+07	7.90411e+07	5.8151e+07	6.83766e+07	9.32e-252	1242100000	1	18	18
O08788	O08788	Dynactin subunit 1	Dctn1	NM_001198866	NA	NA	NA	18.867	NA	20.0554	19.5534	19.2598	19.6774	19.5373	NA	NA	NA	19.4175	NA	19.4748	19.5761	19.0865	19.4162	NA				478116		1.08962e+06	769414	627737	838470	760875				700245		728616	781616	556684	699614		2.47e-68	10415000	1	8	8
O09174	O09174	Alpha-methylacyl-CoA racemase	Amacr	NM_008537	19.9217	19.2355	18.9629	19.0736	NA	NA	NA	NA	NA	NA	20.6207	20.0178	20.25	20.3259	20.9562	NA	NA	NA	NA	NA	993183	617252	510977	551729							1.61231e+06	1.06159e+06	1.24697e+06	1.31433e+06	2.03444e+06						3.67e-25	4140800	1	5	5
O35381;Q64G17	O35381	Acidic leucine-rich nuclear phosphoprotein 32 family member A	Anp32a	NM_009672	22.1256	21.9365	NA	21.0552	21.6283	NA	21.8659	NA	21.2997	NA	20.7368	20.7716	20.2632	20.6405	19.4083	21.5875	NA	21.1164	20.9519	20.2977	4.57582e+06	4.0137e+06		2.17895e+06	3.24166e+06		3.82201e+06		2.58136e+06		1.74743e+06	1.79009e+06	1.25844e+06	1.63459e+06	695794	3.15127e+06		2.27337e+06	2.02838e+06	1.28889e+06	3.45e-33	31333000	2	7	7
O35685	O35685	Nuclear migration protein nudC	Nudc	NM_010948	21.8249	20.575	20.2871	NA	NA	20.0675	NA	20.4736	NA	21.1428	21.7484	21.1021	21.3172	22.2301	21.472	20.7199	NA	NA	20.2917	NA	3.71492e+06	1.56204e+06	1.27946e+06			1.0988e+06		1.45602e+06		2.31535e+06	3.52307e+06	2.25095e+06	2.61286e+06	4.91957e+06	2.90881e+06	1.72708e+06			1.28354e+06		1.19e-14	17224000	1	3	3
O09061	O09061	Proteasome subunit beta type-1	Psmb1	NM_011185	23.8594	23.8073	23.8719	23.4697	23.6138	23.7671	23.9074	24.1334	23.6456	24.4765	24.0263	23.9342	24.0062	24.1755	23.5649	23.6372	23.5098	23.7475	23.5896	23.4483	1.52193e+07	1.46795e+07	1.53518e+07	1.16167e+07	1.2837e+07	1.42761e+07	1.57342e+07	1.84025e+07	1.31231e+07	2.33432e+07	1.70859e+07	1.60292e+07	1.68495e+07	1.89474e+07	1.24091e+07	1.30469e+07	1.19441e+07	1.40835e+07	1.26234e+07	1.14457e+07	1.78e-78	219350000	1	9	9
O70133	O70133	ATP-dependent RNA helicase A	Dhx9	NM_007842	NA	NA	19.1524	NA	NA	NA	18.4674	17.9472	18.476	NA	18.8106	18.5469	18.1613	18.8713	18.8497	18.4291	18.1717	18.5816	18.1141	NA			582703				362444	252723	364611		459785	382977	293154	479543	472417	352949	295275	392301	283718		6.2e-50	5159300	1	8	8
O70258	O70258	Epsilon-sarcoglycan	Sgce	NM_001130188	20.985	21.1832	20.8411	21.6097	21.5846	20.175	20.0858	19.6619	20.5161	NA	NA	22.3805	NA	20.2947	NA	20.0407	20.2481	20.3671	20.5439	19.7517	2.07546e+06	2.38111e+06	1.87844e+06	3.20013e+06	3.14494e+06	1.1838e+06	1.11283e+06	829510	1.49955e+06			5.46012e+06		1.28621e+06		1.07858e+06	1.24533e+06	1.35241e+06	1.52873e+06	882783	2.6e-37	28193000	1	4	4
O70318	O70318	Band 4.1-like protein 2	Epb41l2	NM_001199265	21.6599	NA	22.0417	21.3466	21.7599	22.2437	22.1502	22.9675	21.7686	22.1643	NA	NA	NA	NA	NA	21.2004	22.6457	22.3146	21.9577	21.7645	3.31344e+06		4.31731e+06	2.66666e+06	3.55126e+06	4.96616e+06	4.65452e+06	8.20175e+06	3.57274e+06	4.70023e+06						2.40966e+06	6.56198e+06	5.21632e+06	4.07311e+06	3.5626e+06	2.58e-43	63292000	1	7	7
O35215	O35215	D-dopachrome decarboxylase	Ddt	NM_010027	22.6513	23.0447	22.8897	23.4278	23.0238	22.2387	22.2824	22.342	22.5834	NA	23.1298	23.5086	23.3939	22.9488	22.534	22.3113	22.3478	22.272	22.3528	22.1944	6.5875e+06	8.65259e+06	7.77117e+06	1.12842e+07	8.52814e+06	4.94898e+06	5.10118e+06	5.31633e+06	6.28465e+06		9.17833e+06	1.19342e+07	1.10221e+07	8.09612e+06	6.07309e+06	5.2044e+06	5.33775e+06	5.06454e+06	5.35628e+06	4.79932e+06	3.58e-94	109730000	1	6	6
O88851	O88851	Putative hydrolase RBBP9	Rbbp9	NM_015754	18.6101	NA	NA	NA	NA	NA	NA	NA	NA	NA	21.0398	21.4891	20.8834	20.0013	19.4219	NA	NA	NA	NA	NA	400127										2.15581e+06	2.9435e+06	1.93433e+06	1.04952e+06	702384						3.99e-29	7875700	1	5	5
O35639	O35639	Annexin A3	Anxa3	NM_013470	23.7741	22.5109	20.8212	22.0742	23.2099	23.8314	23.8472	23.9481	23.9419	24.3598	20.247	21.0474	21.5027	21.3794	21.6623	23.4962	23.6316	23.8431	23.488	23.4624	1.43456e+07	5.97663e+06	1.8527e+06	4.41567e+06	9.70233e+06	1.49268e+07	1.50912e+07	1.61844e+07	1.6115e+07	2.15293e+07	1.24438e+06	2.1672e+06	2.97138e+06	2.72798e+06	3.31896e+06	1.18321e+07	1.29963e+07	1.50483e+07	1.1765e+07	1.15581e+07	7.29e-180	187370000	1	14	14
O88958	O88958	Glucosamine-6-phosphate isomerase 1	Gnpda1	NM_011937	NA	NA	NA	NA	NA	NA	NA	NA	NA	NA	20.5741	20.1365	20.6003	20.4759	20.3173	20.2975	NA	20.3716	NA	NA											1.56107e+06	1.15263e+06	1.58967e+06	1.45834e+06	1.30652e+06	1.28871e+06		1.35663e+06			1.32e-25	20353000	1	5	5
O35643	O35643	AP-1 complex subunit beta-1	Ap1b1	NM_001243043	23.0695	23.4009	23.5841	23.1962	23.2847	23.9692	23.809	23.6094	23.6786	23.9888	23.7794	23.4252	23.7202	23.7154	23.6642	23.52	23.554	23.2616	23.2539	23.6453	8.80261e+06	1.10757e+07	1.25754e+07	9.61063e+06	1.02186e+07	1.64228e+07	1.46968e+07	1.27979e+07	1.34267e+07	1.66475e+07	1.43983e+07	1.12639e+07	1.38195e+07	1.37736e+07	1.32933e+07	1.20289e+07	1.23157e+07	1.00563e+07	1.00028e+07	1.31203e+07	2.64e-222	204210000	1	25	25
O35855	O35855	Branched-chain-amino-acid aminotransferase, mitochondrial	Bcat2	NM_001243052	23.8768	22.5174	23.8583	22.9163	23.5193	22.8322	22.8731	22.9381	22.3167	22.4421	23.9744	23.2722	23.8981	23.461	23.5474	22.4406	22.3406	22.7103	22.2007	22.3888	1.5404e+07	6.00361e+06	1.52077e+07	7.91578e+06	1.20231e+07	7.46753e+06	7.68226e+06	8.0363e+06	5.22392e+06	5.6983e+06	1.64821e+07	1.01305e+07	1.56331e+07	1.15469e+07	1.22595e+07	5.69238e+06	5.31118e+06	6.86249e+06	4.82033e+06	5.49162e+06	2.76e-43	135620000	1	9	9
O35864	O35864	COP9 signalosome complex subunit 5	Cops5	NM_001277101	20.6359	20.8731	21.1123	20.3031	20.4214	21.2158	21.24	21.2523	20.763	20.8711	20.6998	20.3691	NA	21.3591	20.938	21.0409	20.9411	21.1461	20.5851	21.4273	1.62939e+06	1.92057e+06	2.26692e+06	1.29373e+06	1.40428e+06	2.43552e+06	2.47672e+06	2.49793e+06	1.77945e+06	1.91791e+06	1.70318e+06	1.35429e+06		2.68986e+06	2.00894e+06	2.15746e+06	2.01326e+06	2.32065e+06	1.57301e+06	2.82007e+06	8.96e-13	33122000	1	5	5
O55029	O55029	Coatomer subunit beta	Copb2	NM_015827	21.1078	22.1034	21.8921	21.6289	21.2698	22.1994	22.1475	22.3872	22.5458	22.4717	22.1655	22.5537	22.5518	22.7541	22.4608	22.1115	22.078	22.1836	22.2599	22.5745	2.25986e+06	4.50595e+06	3.89205e+06	3.24301e+06	2.52841e+06	4.81599e+06	4.64581e+06	5.48553e+06	6.12297e+06	5.81642e+06	4.70414e+06	6.15659e+06	6.14849e+06	7.07403e+06	5.77264e+06	4.53132e+06	4.42731e+06	4.76353e+06	5.02224e+06	6.246e+06	6.3e-148	80045000	1	15	15
O55131;Q9DA97;Q8C650	O55131	Septin-7	2014-09-07	NM_001205367	20.3961	NA	20.5308	20.4441	20.2193	21.5935	21.5694	21.7226	21.5364	21.3583	20.5048	20.4375	20.7233	20.5974	20.6824	21.649	22.0547	21.8535	22.1463	22.1554	1.37987e+06		1.51491e+06	1.42655e+06	1.22072e+06	3.1644e+06	3.11198e+06	3.46062e+06	3.0416e+06	2.68837e+06	1.48785e+06	1.42004e+06	1.73115e+06	1.58648e+06	1.68276e+06	3.2885e+06	4.35638e+06	3.7893e+06	4.64195e+06	4.67132e+06	7.61e-116	64901000	3	8	8
P03958	P03958	Adenosine deaminase	Ada	NM_001272052	19.6045	19.9295	18.7885	NA	NA	20.2032	20.1104	20.1573	20.459	20.782	NA	NA	NA	NA	NA	21.0659	19.9288	19.7702	20.575	20.4883	797155	998567	452795			1.20717e+06	1.13197e+06	1.16937e+06	1.44136e+06	1.80304e+06						2.19517e+06	998083	894176	1.56204e+06	1.47093e+06	2.16e-18	18216000	1	3	3
O70435	O70435	Proteasome subunit alpha type-3	Psma3	NM_001310595	24.1187	24.154	24.038	23.6297	23.907	24.1128	24.2691	24.4118	23.8782	24.5051	24.0673	23.827	24.2438	23.9564	24.5106	23.6902	23.7331	23.6044	23.8616	23.4396	1.8216e+07	1.86672e+07	1.7225e+07	1.29792e+07	1.57298e+07	1.81416e+07	2.02175e+07	2.23195e+07	1.54189e+07	2.38106e+07	1.75784e+07	1.48813e+07	1.9866e+07	1.62778e+07	2.39015e+07	1.35351e+07	1.39436e+07	1.27536e+07	1.52425e+07	1.13769e+07	1.74e-117	273940000	1	10	10
O88492	O88492	Perilipin-4	Plin4	NM_020568	22.6747	23.0874	22.0825	23.0555	23.5221	25.2258	25.1381	24.3184	25.1834	24.5013	20.8306	21.7028	20.7138	20.6827	NA	22.8125	25.1017	25.0385	24.3801	24.5342	6.69522e+06	8.91251e+06	4.44114e+06	8.7176e+06	1.20464e+07	3.92394e+07	3.69251e+07	2.09203e+07	3.8103e+07	2.3748e+07	1.86481e+06	3.41345e+06	1.71979e+06	1.68311e+06		7.36626e+06	3.60052e+07	3.44619e+07	2.18344e+07	2.42957e+07	0	381360000	1	18	18
P09920	P09920	Granulocyte colony-stimulating factor	Csf3	NM_009971	NA	NA	NA	NA	NA	17.7232	18.2046	NA	19.3411	NA	NA	NA	NA	NA	NA	18.9031	19.7484	20.2115	20.3241	19.437						216379	302086		664127							490230	880766	1.21414e+06	1.31269e+06	709774	7.6e-41	6557900	1	4	4
O88569	O88569	Heterogeneous nuclear ribonucleoproteins A2/B1	Hnrnpa2b1	NM_016806	24.5459	22.9541	24.0592	23.9868	23.9875	23.7208	23.8305	23.8841	24.2718	24.4549	23.7248	23.9338	24.0764	24.1291	24.2998	24.4073	23.5513	23.9864	23.9922	23.5487	2.44936e+07	8.12592e+06	1.748e+07	1.66244e+07	1.66325e+07	1.38252e+07	1.49175e+07	1.54821e+07	2.02554e+07	2.29963e+07	1.38636e+07	1.60248e+07	1.76896e+07	1.83478e+07	2.06523e+07	2.225e+07	1.22927e+07	1.66198e+07	1.66868e+07	1.22706e+07	1.54e-161	287840000	1	12	12
O88685	O88685	26S protease regulatory subunit 6A	Psmc3	NM_008948	NA	19.0976	18.9035	19.9787	19.5469	19.3418	19.2621	19.9305	19.9001	NA	18.7404	19.2587	18.6822	NA	18.6714	19.2612	19.3277	19.5823	20.3158	20.2706		560984	490366	1.03321e+06	765955	664449	628738	999260	978424		437948	627258	420632		417495	628346	657987	784982	1.30516e+06	1.26491e+06	6.36e-72	11899000	1	4	4
O89079	O89079	Coatomer subunit epsilon	Cope	NM_021538	19.5875	20.4407	20.9459	20.7526	20.1531	21.3575	21.3217	21.3767	22.0285	19.5254	20.4513	20.8917	21.2657	20.8609	20.6508	21.1555	20.5155	20.7104	21.566	21.1455	787816	1.42319e+06	2.01997e+06	1.76667e+06	1.16597e+06	2.68688e+06	2.62103e+06	2.72288e+06	4.27799e+06	754625	1.43369e+06	1.94549e+06	2.52124e+06	1.90439e+06	1.6463e+06	2.33582e+06	1.49893e+06	1.71574e+06	3.10465e+06	2.31969e+06	4.67e-84	34523000	1	5	5
P14733	P14733	Lamin-B1	Lmnb1	NM_010721	19.7795	NA	NA	NA	19.4752	19.4363	19.3426	NA	NA	19.8765	21.4504	20.6591	20.525	21.1772	21.0653	20.8832	20.4499	NA	19.9478	20.2893	899959				728818	709430	664818			962549	2.86559e+06	1.6558e+06	1.50883e+06	2.37122e+06	2.19426e+06	1.93406e+06	1.4323e+06		1.01131e+06	1.28141e+06	1.61e-78	16694000	1	8	7
P15327	P15327	Bisphosphoglycerate mutase	Bpgm	NM_007563	NA	NA	NA	NA	NA	NA	NA	NA	18.7932	NA	22.2781	22.3938	22.7685	22.3781	21.9685	NA	NA	NA	NA	NA									454273		5.086e+06	5.51068e+06	7.14499e+06	5.45104e+06	4.10372e+06						5.1e-19	28984000	1	6	6
P23116	P23116	Eukaryotic translation initiation factor 3 subunit A	Eif3a	NM_010123	NA	NA	18.6372	NA	NA	19.3099	18.7398	19.2853	19.6453	NA	18.8753	19.0819	NA	NA	NA	18.6206	19.217	19.5261	19.0121	19.3822			407715			649919	437766	638931	820020		480874	554912				403050	609387	754991	528704	683319	9.61e-30	7115900	1	6	6
P01867	P01867	Ig gamma-2B chain C region	Igh-3		23.6169	24.0062	24.211	24.1162	23.4758	23.5301	23.4847	23.4826	23.3492	23.7981	23.6048	24.3079	23.1115	23.7805	23.4205	26.601	22.9883	23.3202	26.0499	24.7789	1.28646e+07	1.68495e+07	1.94195e+07	1.81844e+07	1.16659e+07	1.21134e+07	1.17381e+07	1.17211e+07	1.06859e+07	1.45862e+07	1.27571e+07	2.07686e+07	9.06264e+06	1.44093e+07	1.12272e+07	1.01789e+08	8.32085e+06	1.04732e+07	6.94706e+07	2.87867e+07	4.08e-173	453730000	1	9	9
P01942;P06467	P01942	Hemoglobin subunit alpha	Hba	NM_008218	26.8113	26.5212	27.1488	25.4645	25.5576	27.3644	27.7464	27.619	27.0919	26.6568	28.5727	27.5636	28.502	28.1647	27.9848	27.9715	27.266	26.9282	27.5656	27.9494	1.17762e+08	9.63112e+07	1.488e+08	4.62997e+07	4.9386e+07	1.72785e+08	2.25164e+08	2.06133e+08	1.43046e+08	1.05803e+08	3.99245e+08	1.98367e+08	3.80152e+08	3.00898e+08	2.65622e+08	2.63185e+08	1.61393e+08	1.27701e+08	1.98643e+08	2.59184e+08	5.05e-60	2832200000	2	7	7
P03987	P03987	Ig gamma-3 chain C region			20.3814	22.3576	21.1575	20.5927	19.8994	20.1965	19.9912	20.6863	20.4228	21.0592	21.0945	20.8209	20.1852	21.6452	21.2113	22.3015	20.6167	19.7663	21.5888	21.4921	1.36588e+06	5.37413e+06	2.33906e+06	1.58132e+06	977949	1.20158e+06	1.0422e+06	1.68732e+06	1.40564e+06	2.185e+06	2.23912e+06	1.85232e+06	1.1922e+06	3.27985e+06	2.42794e+06	5.16917e+06	1.60785e+06	891762	3.15411e+06	2.94962e+06	3.7e-59	34773000	1	5	5
P29351	P29351	Tyrosine-protein phosphatase non-receptor type 6	Ptpn6	NM_001077705	NA	NA	NA	NA	NA	18.519	18.1918	19.297	19.3576	19.202	NA	NA	NA	NA	NA	20.0156	18.7906	18.4597	19.9159	19.6166						375642	299418	644133	671766	603084						1.05998e+06	453455	360515	989198	803869	5.1e-40	6607100	1	5	5
P30115	P30115	Glutathione S-transferase A3	Gsta3	NM_001077353	23.7761	22.4212	23.3213	23.6661	23.8294	20.0523	NA	NA	NA	20.9888	23.4097	20.9878	23.6285	NA	NA	NA	20.3072	20.3438	19.8403	20.532	1.43655e+07	5.61634e+06	1.04812e+07	1.33109e+07	1.49061e+07	1.08729e+06				2.08093e+06	1.11435e+07	2.07949e+06	1.29684e+07				1.29741e+06	1.33074e+06	938697	1.51617e+06	2.42e-32	64905000	1	6	4
P32921	P32921	Tryptophan--tRNA ligase, cytoplasmic;T1-TrpRS;T2-TrpRS	Wars	NM_001164314	NA	NA	NA	19.2622	18.6921	NA	NA	19.0535	19.3132	NA	18.2507	18.803	18.5134	NA	NA	19.0181	19.1014	19.1597	19.6933	19.7653				628782	423529			544095	651407		311895	457369	374187			530907	562464	585658	847762	891145	3.12e-30	8285800	1	6	6
P05064	P05064	Fructose-bisphosphate aldolase A	Aldoa	NM_001177307	27.2297	27.047	27.2523	27.1454	27.8867	29.0653	29.3114	28.9541	29.1909	28.955	27.1336	26.7468	27.4648	27.0283	27.1854	28.2516	28.4723	28.4539	28.2993	28.2076	1.57383e+08	1.38662e+08	1.59867e+08	1.4845e+08	2.48161e+08	5.61729e+08	6.66209e+08	5.20059e+08	6.12825e+08	5.20384e+08	1.47241e+08	1.12613e+08	1.85237e+08	1.36877e+08	1.52623e+08	3.1958e+08	3.72406e+08	3.67686e+08	3.30322e+08	3.0998e+08	0	5598500000	1	28	28
P05132	P05132	cAMP-dependent protein kinase catalytic subunit alpha	Prkaca	NM_001277898	20.0364	19.8379	20.7633	20.2459	21.8143	22.3108	22.1179	21.9096	22.1222	21.8894	20.0111	19.3851	19.9579	19.9646	19.2394	21.2764	20.8016	21.3707	21.2663	20.9365	1.07537e+06	937137	1.77982e+06	1.24344e+06	3.68773e+06	5.2026e+06	4.55147e+06	3.93955e+06	4.56505e+06	3.88478e+06	1.05667e+06	684694	1.01842e+06	1.02316e+06	618923	2.54001e+06	1.8277e+06	2.71158e+06	2.52229e+06	2.00685e+06	3.54e-63	45971000	1	6	6
P05201	P05201	Aspartate aminotransferase, cytoplasmic	Got1	NM_010324	23.2623	23.5405	22.2139	23.0455	23.0965	21.6063	21.8739	22.1931	21.8558	21.6583	23.8687	23.8488	24.0411	23.7139	24.0539	22.9284	22.3775	22.5711	22.6784	23.071	1.00612e+07	1.2201e+07	4.86463e+06	8.65739e+06	8.9689e+06	3.1926e+06	3.84326e+06	4.795e+06	3.79535e+06	3.30977e+06	1.53177e+07	1.51079e+07	1.7262e+07	1.37593e+07	1.74159e+07	7.98245e+06	5.44877e+06	6.23129e+06	6.71241e+06	8.81177e+06	3.33e-119	117580000	1	15	15
P42225	P42225	Signal transducer and activator of transcription 1	Stat1	NM_001205313	NA	NA	NA	NA	NA	18.4596	18.7198	18.9893	19.0319	18.9985	NA	NA	NA	NA	NA	18.7261	NA	NA	NA	17.4878						360490	431739	520414	536010	523743						433628				183803	3.07e-06	3346800	1	2	2
P42567	P42567	Epidermal growth factor receptor substrate 15	Eps15	NM_001159964	NA	NA	NA	NA	NA	18.9662	18.9411	18.6466	18.8892	NA	NA	NA	NA	NA	NA	18.6058	19.1391	18.8336	18.8408	19.31						512148	503314	410380	485530							398937	577355	467174	469511	649964	4.72e-12	5850100	1	3	3
P45700	P45700	Mannosyl-oligosaccharide 1,2-alpha-mannosidase IA	Man1a1	NM_008548	20.3595	21.0117	21.0759	20.3241	20.2174	20.2917	20.1363	20.6991	NA	NA	NA	NA	NA	NA	NA	20.2318	19.6445	19.8506	20.1287	19.7148	1.3453e+06	2.11423e+06	2.21044e+06	1.31269e+06	1.21911e+06	1.28354e+06	1.15247e+06	1.70235e+06								1.23134e+06	819566	945423	1.14642e+06	860491	5.34e-19	18539000	1	4	4
P47199	P47199	Quinone oxidoreductase	Cryz	NM_009968	19.891	18.8733	18.7583	19.466	19.2064	18.6459	18.8433	NA	19.065	NA	NA	NA	19.9681	NA	NA	NA	18.7969	NA	NA	NA	972272	480208	443416	724186	604926	410181	470325		548450				1.02564e+06				455440				7.49e-18	8036900	1	3	3
P06801	P06801	NADP-dependent malic enzyme	Me1	NM_001198933	26.7883	26.4972	27.2336	26.6661	27.0427	28.1023	28.2136	27.4062	28.5495	27.4372	25.5853	25.9355	25.8045	25.2438	25.0028	25.333	25.6876	25.7216	25.7985	25.4658	1.159e+08	9.47222e+07	1.57809e+08	1.06487e+08	1.3825e+08	2.88161e+08	3.11272e+08	1.77864e+08	3.92876e+08	1.81727e+08	5.03434e+07	6.41746e+07	5.86042e+07	3.97321e+07	3.36196e+07	4.22662e+07	5.40428e+07	5.53316e+07	5.83609e+07	4.63415e+07	0	2186000000	1	33	33
P47962	P47962	60S ribosomal protein L5	Rpl5	NM_016980	NA	NA	NA	20.9617	20.9486	20.7694	20.8068	22.3389	21.3805	22.2904	NA	20.5966	NA	NA	NA	21.8567	22.1306	22.0244	22.2977	21.8907				2.04221e+06	2.02375e+06	1.78736e+06	1.8343e+06	5.30492e+06	2.73006e+06	5.12955e+06		1.5856e+06				3.79771e+06	4.59171e+06	4.26584e+06	5.15557e+06	3.88828e+06	1.11e-21	43293000	1	4	4
P51150	P51150	Ras-related protein Rab-7a	Rab7a	NM_001293652	18.72	18.5828	18.9578	19.1751	19.2134	19.2986	20.0587	19.5204	NA	19.545	NA	NA	NA	NA	18.8419	19.2604	19.1609	NA	19.3195	19.5853	431799	392627	509174	591944	607869	644848	1.09212e+06	752014		764947					469869	627998	586146		654258	786616	2.34e-22	8839900	1	2	2
P07901	P07901	Heat shock protein HSP 90-alpha	Hsp90aa1	NM_010480	24.6364	24.0216	24.1171	23.7738	24.3382	24.3827	24.3867	24.1965	24.3575	24.4638	24.8098	24.2001	24.4508	24.9762	24.5174	24.757	24.1178	24.194	24.2632	24.2458	2.60793e+07	1.70303e+07	1.81958e+07	1.43426e+07	2.12094e+07	2.18738e+07	2.19345e+07	1.92253e+07	2.1495e+07	2.31386e+07	2.94099e+07	1.92733e+07	2.29311e+07	3.30054e+07	2.40145e+07	2.8353e+07	1.82046e+07	1.9192e+07	2.0135e+07	1.98936e+07	0	357090000	1	27	15
P53994	P53994	Ras-related protein Rab-2A	Rab2a	NM_021518	NA	NA	17.7792	18.036	17.8613	18.0594	18.1205	18.4813	18.1949	18.9913	NA	16.8604	NA	NA	NA	17.8411	18.4784	NA	18.3091	18.3782			224943	268768	238115	273163	284980	365953	300062	521136		118983				234804	365218		324779	340714	4.16e-17	4512100	1	2	2
P08207	P08207	Protein S100-A10	S100a10	NM_009112	20.7739	21.6622	20.2891	20.9748	20.7131	22.4009	22.4886	22.0105	22.7562	22.73	20.1145	21.4535	21.6755	NA	21.6394	23.0537	23.3273	22.148	23.2991	23.0895	1.79295e+06	3.31873e+06	1.28123e+06	2.06084e+06	1.71895e+06	5.53787e+06	5.88496e+06	4.22494e+06	7.08433e+06	6.95684e+06	1.13519e+06	2.87175e+06	3.34947e+06		3.26669e+06	8.70673e+06	1.05249e+07	4.64742e+06	1.03211e+07	8.92549e+06	3.13e-19	94496000	1	3	3
P58044	P58044	Isopentenyl-diphosphate Delta-isomerase 1	Idi1	NM_145360	NA	NA	20.1178	NA	NA	NA	NA	NA	NA	NA	20.0646	19.8222	20.3126	20.3403	21.0502	NA	NA	NA	NA	NA			1.13779e+06								1.0966e+06	926994	1.30227e+06	1.32752e+06	2.17141e+06						1.18e-44	9654000	1	3	3
P61290	P61290	Proteasome activator complex subunit 3	Psme3	NM_011192	NA	NA	18.7387	18.102	NA	18.9239	19.1755	18.7934	18.9254	NA	NA	NA	NA	NA	NA	18.9415	18.9493	18.7528	18.9821	18.6892			437432	281349		497349	592108	454336	497867							503454	506183	441728	517823	422678	2.75e-26	6129000	1	2	2
P08249	P08249	Malate dehydrogenase, mitochondrial	Mdh2	NM_008617	27.0272	26.9213	27.1031	27.1768	26.9661	27.2016	27.4778	27.2991	27.4236	27.3911	27.2282	27.4272	27.2899	27.1156	27.625	26.5922	26.2761	26.4098	26.7148	26.5166	1.36772e+08	1.27092e+08	1.4416e+08	1.51716e+08	1.31101e+08	1.54347e+08	1.86914e+08	1.65138e+08	1.80022e+08	1.76012e+08	1.57219e+08	1.80472e+08	1.64089e+08	1.45415e+08	2.06992e+08	1.0117e+08	8.12633e+07	8.91542e+07	1.10143e+08	9.60046e+07	0	2163900000	1	16	16
P61924	P61924	Coatomer subunit zeta-1	Copz1	NM_019817	19.7302	NA	20.1205	NA	NA	20.4767	20.4572	21.068	20.3319	21.3348	NA	NA	NA	NA	NA	20.3579	19.9476	19.8782	20.3612	20.0747	869725		1.13992e+06			1.45915e+06	1.43956e+06	2.19837e+06	1.31981e+06	2.64493e+06						1.34381e+06	1.01117e+06	963684	1.34689e+06	1.1043e+06	2.74e-36	16659000	1	5	5
P62196	P62196	26S protease regulatory subunit 8	Psmc5	NM_008950	NA	NA	18.5952	NA	NA	18.8563	18.669	19.2255	18.593	19.4095	NA	NA	NA	NA	NA	NA	NA	NA	18.1894	NA			396016			474583	416801	612988	395413	696373									298920		1.86e-05	6240600	1	2	2
P09405	P09405	Nucleolin	Ncl	NM_010880	21.9103	21.1951	21.879	22.2258	22.2407	22.5018	22.6188	22.4461	22.7698	22.7579	22.1649	22.3749	22.2468	22.4185	22.8472	23.1188	22.9593	22.8542	23.3893	23.2324	3.94146e+06	2.40083e+06	3.85687e+06	4.90493e+06	4.95585e+06	5.93905e+06	6.44076e+06	5.71412e+06	7.15143e+06	7.09268e+06	4.70219e+06	5.43896e+06	4.97684e+06	5.60584e+06	7.54558e+06	9.10861e+06	8.15526e+06	7.58228e+06	1.0987e+07	9.85483e+06	4.84e-199	106340000	1	16	16
P09411;P09041	P09411	Phosphoglycerate kinase 1	Pgk1		25.0444	24.7039	24.2555	24.9373	24.9268	24.9266	25.0184	24.7393	25.0878	25.1803	25.0468	24.6769	24.8954	25.0339	24.6196	24.9592	24.6277	24.8853	25.1471	24.3344	3.46031e+07	2.73284e+07	2.00278e+07	3.21274e+07	3.18944e+07	3.189e+07	3.39851e+07	2.80073e+07	3.56599e+07	3.80212e+07	3.46608e+07	2.68217e+07	3.12077e+07	3.43522e+07	2.57773e+07	3.26188e+07	2.59225e+07	3.099e+07	3.71562e+07	2.11536e+07	1.18e-288	513750000	2	20	20
P63158;P30681	P63158	High mobility group protein B1	Hmgb1	NM_001313894	NA	21.222	NA	NA	20.3817	21.1673	21.8479	21.1467	21.1847	20.7408	NA	NA	21.1283	NA	NA	21.8375	20.5079	20.9608	20.864	NA		2.44601e+06			1.36616e+06	2.35501e+06	3.77462e+06	2.32162e+06	2.38358e+06	1.75228e+06			2.2922e+06			3.74751e+06	1.49105e+06	2.04094e+06	1.90849e+06		2.27e-14	30448000	2	4	4
P09671	P09671	Superoxide dismutase [Mn], mitochondrial	Sod2	NM_013671	23.9028	24.0212	24.2085	22.9472	24.0636	25.1721	25.6305	25.2199	25.0173	25.2414	23.9955	23.8527	23.8604	24.5738	23.8266	23.4854	23.4908	23.6555	23.2985	23.0469	1.56841e+07	1.70256e+07	1.93858e+07	8.08715e+06	1.75334e+07	3.78057e+07	5.19457e+07	3.90793e+07	3.39592e+07	3.9666e+07	1.6725e+07	1.51488e+07	1.52299e+07	2.49719e+07	1.48772e+07	1.17438e+07	1.17879e+07	1.32134e+07	1.03169e+07	8.66579e+06	4.81e-84	338970000	1	8	8
P10107	P10107	Annexin A1	Anxa1	NM_010730	24.3299	24.5149	23.1149	25.2749	25.7086	27.3241	27.3272	27.309	27.482	27.0054	24.5439	24.824	25.1329	24.7296	25.004	27.0808	27.3071	27.2474	27.2487	27.1785	2.10877e+07	2.39729e+07	9.08402e+06	4.05979e+07	5.48352e+07	1.68025e+08	1.68386e+08	1.66275e+08	1.87459e+08	1.34721e+08	2.44596e+07	2.97008e+07	3.67923e+07	2.78196e+07	3.36476e+07	1.41949e+08	1.66057e+08	1.59325e+08	1.59469e+08	1.51895e+08	0	1889800000	1	30	30
P80317	P80317	T-complex protein 1 subunit zeta	Cct6a	NM_009838	NA	NA	19.5391	19.5569	NA	19.9956	19.9271	NA	20.3634	NA	NA	NA	NA	NA	NA	19.3638	20.467	20.0439	20.2958	20.1669			761825	771283		1.04538e+06	996907		1.34894e+06							674659	1.44938e+06	1.08097e+06	1.2872e+06	1.17718e+06	1.02e-77	15007000	1	8	8
P10630	P10630	Eukaryotic initiation factor 4A-II	Eif4a2	NM_001123037	19.9097	19.7951	NA	19.7246	20.218	19.7865	19.879	19.836	19.4669	NA	21.313	20.3361	20.6813	21.798	20.9459	20.0015	19.9831	20.1648	20.0208	20.1005	984956	909743		866356	1.21962e+06	904336	964218	935903	724638		2.60527e+06	1.32366e+06	1.68148e+06	3.6463e+06	2.01997e+06	1.04967e+06	1.03636e+06	1.17546e+06	1.0638e+06	1.12423e+06	1.01e-112	15708000	1	10	3
P84091	P84091	AP-2 complex subunit mu	Ap2m1	NM_001302970	NA	NA	19.2102	NA	NA	20.1096	20.2361	20.4223	19.8741	NA	NA	NA	NA	NA	NA	19.6912	19.9618	20.5142	20.1212	19.8895			606522			1.13134e+06	1.23502e+06	1.40516e+06	960949							846529	1.02118e+06	1.49758e+06	1.14047e+06	971261	2.75e-14	13102000	1	6	6
P97315	P97315	Cysteine and glycine-rich protein 1	Csrp1	NM_007791	NA	NA	NA	22.521	NA	NA	NA	NA	NA	NA	23.1697	22.1614	22.8052	23.3671	22.1287	NA	NA	NA	NA	NA				6.01861e+06							9.43571e+06	4.69079e+06	7.32908e+06	1.08193e+07	4.58567e+06						9.7e-26	53959000	1	6	6
P97390	P97390	Vacuolar protein sorting-associated protein 45	Vps45	NM_013841	NA	NA	NA	NA	NA	17.9424	18.0664	17.2419	18.2942	NA	NA	NA	NA	NA	NA	17.2334	17.0915	17.2089	17.7644	17.7177						251884	274491	154999	321442							154089	139654	151494	222647	215556	5.37e-07	2077300	1	2	2
P97447	P97447	Four and a half LIM domains protein 1	Fhl1	NM_001077361	NA	NA	NA	21.445	21.6995	21.9124	21.8572	21.9425	21.339	21.8441	21.1872	20.9302	21.9412	21.4787	21.8458	22.1344	21.4823	21.7818	21.951	21.5757				2.85488e+06	3.40565e+06	3.9472e+06	3.79903e+06	4.03042e+06	2.65264e+06	3.76469e+06	2.38772e+06	1.9981e+06	4.02679e+06	2.92235e+06	3.76913e+06	4.60382e+06	2.92966e+06	3.60558e+06	4.05424e+06	3.1256e+06	7.34e-65	53490000	1	7	7
P11499	P11499	Heat shock protein HSP 90-beta	Hsp90ab1	NM_008302	26.6148	26.1662	26.3498	26.0306	26.4722	26.8235	26.7706	26.753	26.6899	27.1995	26.6695	26.1491	26.4164	26.7245	26.5694	26.7323	26.2025	26.2005	26.2571	26.4465	1.02767e+08	7.53028e+07	8.55225e+07	6.85475e+07	9.3095e+07	1.18762e+08	1.14486e+08	1.13098e+08	1.08258e+08	1.54122e+08	1.06738e+08	7.44155e+07	8.9563e+07	1.10886e+08	9.95833e+07	1.11487e+08	7.72215e+07	7.71146e+07	8.02001e+07	9.14513e+07	0	1574600000	1	33	33
P97494	P97494	Glutamate--cysteine ligase catalytic subunit	Gclc	NM_010295	18.996	18.6599	18.5459	19.0045	18.9634	NA	17.942	17.9347	NA	18.5362	20.4518	20.09	19.3905	20.0253	20.1895	18.6173	NA	NA	18.7818	NA	522836	414180	382712	525926	511155		251814	250543		380148	1.43419e+06	1.11607e+06	687262	1.06713e+06	1.19576e+06	402129			450698		1.02e-22	7348600	1	6	6
P11679;Q9DCV7;CON__Q9DCV7;CON__H-INV:HIT000016045;CON__Q9NSB2;CON__Q6ISB0	P11679	Keratin, type II cytoskeletal 8	Krt8	NM_031170	23.9063	23.3448	21.8569	22.4143	23.0132	19.421	19.2488	NA	19.8169	NA	24.9145	24.231	24.2827	25.1412	24.2352	22.4373	22.227	22.2479	22.1832	22.4222	1.57222e+07	1.06533e+07	3.79824e+06	5.58955e+06	8.46571e+06	701946	622969		923594		3.16236e+07	1.96905e+07	2.0409e+07	3.70046e+07	1.9748e+07	5.67937e+06	4.90901e+06	4.98064e+06	4.76221e+06	5.62024e+06	2.6e-177	96222000	6	21	15
P11983	P11983	T-complex protein 1 subunit alpha	Tcp1	NM_001290712	21.6342	NA	22.2119	22.1996	22.9505	22.3196	21.7981	22.3067	21.7945	22.9346	21.4332	21.8961	21.5348	21.7534	21.6746	22.0798	22.6737	22.5038	22.2947	22.8004	3.25494e+06		4.8579e+06	4.81665e+06	8.10567e+06	5.23443e+06	3.64655e+06	5.18783e+06	3.63746e+06	8.01683e+06	2.83163e+06	3.90286e+06	3.03823e+06	3.5353e+06	3.34738e+06	4.43284e+06	6.69058e+06	5.94729e+06	5.14486e+06	7.30473e+06	2.45e-30	71203000	1	9	9
Q00915	Q00915	Retinol-binding protein 1	Rbp1	NM_011254	NA	NA	NA	NA	NA	NA	NA	NA	NA	18.5047	19.4204	19.8999	19.8905	21.0025	20.2513	NA	NA	NA	NA	NA										371937	701654	978288	971935	2.10079e+06	1.2481e+06						3.12e-20	4536300	1	3	3
P14152	P14152	Malate dehydrogenase, cytoplasmic	Mdh1	NM_001316675	27.4946	27.3145	27.2869	27.1578	27.3997	26.981	27.0316	26.9078	27.0385	27.2913	27.8557	27.5879	27.6632	27.9872	27.6444	26.5825	26.8855	26.9394	26.9326	26.8244	1.89103e+08	1.66911e+08	1.63748e+08	1.49731e+08	1.77065e+08	1.32462e+08	1.3719e+08	1.25908e+08	1.37848e+08	1.64248e+08	2.42885e+08	2.01737e+08	2.12546e+08	2.66064e+08	2.09794e+08	1.00492e+08	1.23977e+08	1.28697e+08	1.28092e+08	1.18836e+08	1.48e-300	2249100000	1	17	17
Q08652	Q08652	Retinol-binding protein 2	Rbp2	NM_009034	NA	NA	NA	NA	NA	NA	NA	NA	NA	NA	20.5145	20.3981	20.6435	20.5929	20.4804	NA	NA	NA	NA	15.7652											1.49789e+06	1.38178e+06	1.638e+06	1.58154e+06	1.4629e+06					55692.7	6.15e-05	2709600	1	2	2
Q3TXS7	Q3TXS7	26S proteasome non-ATPase regulatory subunit 1	Psmd1	NM_027357	NA	NA	NA	19.8818	19.3787	19.6789	19.6941	19.5003	19.377	NA	18.0081	18.1813	18.0851	18.3273	17.9117	19.75	19.7726	19.9275	19.8494	19.1134				966091	681663	839342	848232	741609	680861		263620	297246	278072	328902	246581	881744	895665	997184	944637	567161	6.36e-49	12370000	1	5	5
P14685	P14685	26S proteasome non-ATPase regulatory subunit 3	Psmd3	NM_009439	NA	NA	20.912	20.7394	20.4905	20.7714	20.5535	20.7331	21.0228	20.5505	20.1862	20.0668	19.8301	20.6232	20.4224	20.7157	20.7793	21.0053	20.6113	21.3515			1.97306e+06	1.75058e+06	1.47318e+06	1.78984e+06	1.53893e+06	1.74295e+06	2.13056e+06	1.53574e+06	1.19303e+06	1.09827e+06	932084	1.61511e+06	1.40525e+06	1.72206e+06	1.79967e+06	2.10487e+06	1.60184e+06	2.67573e+06	2.03e-81	28143000	1	10	10
Q3U5Q7	Q3U5Q7	UMP-CMP kinase 2, mitochondrial	Cmpk2	NM_020557	19.4803	NA	NA	NA	NA	NA	19.8802	NA	19.8756	NA	19.416	19.3549	19.64	20.5158	NA	20.5784	20.1954	20.9121	21.0558	21.0015	731399						965020		961948		699517	670510	817013	1.49924e+06		1.56573e+06	1.20066e+06	1.97319e+06	2.17985e+06	2.09933e+06	1.97e-55	15781000	1	9	9
P14824	P14824	Annexin A6	Anxa6	NM_001110211	24.9278	24.846	23.5581	25.58	25.817	26.1427	26.2491	26.3421	26.2915	26.6532	22.4889	23.9907	24.5469	23.4387	24.8412	25.0266	25.404	25.3689	25.2684	25.2679	3.19165e+07	3.01572e+07	1.23508e+07	5.01588e+07	5.91141e+07	7.40861e+07	7.97566e+07	8.50672e+07	8.21354e+07	1.05539e+08	5.88618e+06	1.66694e+07	2.45106e+07	1.13698e+07	3.0057e+07	3.41788e+07	4.43983e+07	4.33311e+07	4.04153e+07	4.04013e+07	0	809140000	1	40	40
P14869	P14869	60S acidic ribosomal protein P0	Rplp0	NM_007475	21.4234	21.1248	22.4561	22.1751	21.5083	22.0169	22.0662	22.8081	22.3718	22.3393	23.5392	23.6342	23.5473	23.99	23.713	23.2714	22.991	22.9055	23.4401	23.2303	2.81246e+06	2.28664e+06	5.75387e+06	4.73555e+06	2.98293e+06	4.24373e+06	4.39125e+06	7.34382e+06	5.42729e+06	5.30639e+06	1.219e+07	1.30198e+07	1.22587e+07	1.66613e+07	1.37507e+07	1.01249e+07	8.33644e+06	7.85674e+06	1.13808e+07	9.8405e+06	1.54e-128	120240000	1	10	10
Q3V0K9	Q3V0K9	Plastin-1	Pls1	NP_001028382	17.4242	NA	NA	NA	NA	NA	NA	NA	NA	NA	20.3784	19.1853	19.431	19.6949	19.6496	NA	NA	NA	NA	NA	175876										1.36304e+06	596143	706828	848703	822468						6.62e-52	1209800	1	6	3
Q60710	Q60710	SAM domain and HD domain-containing protein 1	Samhd1	NM_001139520	19.7897	NA	NA	NA	NA	20.9078	20.5238	20.769	20.5875	20.5901	20.3923	19.519	20.3207	19.2553	19.8039	22.1201	20.6844	20.3798	21.8834	20.7758	906345					1.96732e+06	1.50758e+06	1.78687e+06	1.57563e+06	1.57848e+06	1.37624e+06	751285	1.3096e+06	625782	915309	4.55841e+06	1.6851e+06	1.36437e+06	3.86865e+06	1.79531e+06	5.19e-68	29551000	1	14	14
Q60902	Q60902	Epidermal growth factor receptor substrate 15-like 1	Eps15l1	NM_001122832	NA	NA	18.2794	18.0162	17.959	18.3764	18.5266	18.2066	18.1703	18.6872	NA	NA	NA	NA	NA	18.4837	18.3722	18.3258	18.1666	18.4671			318162	265104	254799	340289	377626	302505	294989	422093						366563	339300	328561	294233	362369	0.00079736	4796500	1	2	2
P15105	P15105	Glutamine synthetase	Glul	NM_008131	27.1829	25.5966	25.5281	25.95	26.3781	26.2855	26.2907	25.9019	26.0007	26.3487	25.9134	25.3665	25.6748	26.0042	25.5682	24.6109	25.4413	25.506	25.0032	25.2636	1.52359e+08	5.07393e+07	4.83865e+07	6.48229e+07	8.72166e+07	8.17945e+07	8.20898e+07	6.26973e+07	6.71414e+07	8.54573e+07	6.31991e+07	4.32591e+07	5.35655e+07	6.73045e+07	4.97502e+07	2.56224e+07	4.55611e+07	4.76509e+07	3.36289e+07	4.02811e+07	0	993860000	1	14	14
P15532	P15532	Nucleoside diphosphate kinase A	Nme1	NM_008704	25.6604	25.8077	25.3264	24.5855	25.2436	25.547	25.7894	25.5393	25.5167	25.7933	25.4287	24.5079	25.1946	25.6292	25.4672	25.7133	25.5896	25.6298	25.2513	25.2831	5.30335e+07	5.87343e+07	4.20733e+07	2.51752e+07	3.97265e+07	4.90245e+07	5.7994e+07	4.87636e+07	4.80056e+07	5.8151e+07	4.51649e+07	2.38568e+07	3.83999e+07	5.18989e+07	4.63864e+07	5.50142e+07	5.04937e+07	5.19205e+07	3.99391e+07	4.08293e+07	1.05e-45	809690000	1	10	10
P15626	P15626	Glutathione S-transferase Mu 2	Gstm2	NM_008183	28.0148	27.7567	27.0422	27.6792	27.5683	26.4521	26.5617	26.8736	26.3831	26.4624	28.264	27.8459	28.1472	28.4897	27.964	26.9799	26.707	26.8129	26.8393	26.9715	2.71203e+08	2.26777e+08	1.38202e+08	2.14916e+08	1.99015e+08	9.18069e+07	9.90532e+07	1.22959e+08	8.75194e+07	9.24647e+07	3.22338e+08	2.41241e+08	2.9727e+08	3.76924e+08	2.6182e+08	1.32361e+08	1.09549e+08	1.17893e+08	1.2007e+08	1.31592e+08	0	2384200000	1	22	22
Q61176	Q61176	Arginase-1	Arg1	NM_007482	NA	NA	NA	22.0996	20.0994	21.0297	20.8331	20.6768	20.7304	20.0682	NA	NA	NA	NA	NA	22.2646	21.0117	20.7649	21.7375	21.6778				4.4941e+06	1.12337e+06	2.14077e+06	1.86805e+06	1.67624e+06	1.73969e+06	1.09934e+06						5.03863e+06	2.11423e+06	1.7818e+06	3.49655e+06	3.35481e+06	1.91e-68	35500000	1	10	10
P16015	P16015	Carbonic anhydrase 3	Ca3	NM_007606	31.4427	30.9166	31.1442	31.7957	31.527	29.6191	29.6753	29.3563	29.5939	28.0906	30.8301	31.1392	31.0097	30.1813	30.0025	30.5051	30.9736	31.191	30.9382	30.8555	2.91874e+09	2.02686e+09	2.37322e+09	3.72786e+09	3.09437e+09	8.24589e+08	8.57345e+08	6.87269e+08	8.10311e+08	2.85834e+08	1.90891e+09	2.36501e+09	2.16197e+09	1.21752e+09	1.0756e+09	1.52388e+09	2.10854e+09	2.45147e+09	2.05744e+09	1.94281e+09	0	28938000000	1	19	19
P16045	P16045	Galectin-1	Lgals1	NM_008495	26.5319	27.1005	26.1386	26.1526	26.431	27.6097	27.7255	27.3382	27.2601	27.6402	25.6532	25.6735	25.494	25.7454	25.9314	27.3582	27.5425	27.7477	27.2318	26.9679	9.70281e+07	1.43901e+08	7.38759e+07	7.45963e+07	9.0474e+07	2.04808e+08	2.21925e+08	1.69675e+08	1.60734e+08	2.09184e+08	5.27695e+07	5.35172e+07	4.72562e+07	5.6252e+07	6.39925e+07	1.72044e+08	1.95487e+08	2.25367e+08	1.57612e+08	1.31264e+08	7.76e-255	2424300000	1	11	11
P16332	P16332	Methylmalonyl-CoA mutase, mitochondrial	Mut	NM_008650	19.2116	19.3198	19.4978	19.644	20.0003	21.3663	21.1071	20.4608	20.9846	21.318	19.084	NA	19.379	NA	20.3124	19.9976	19.9745	20.0675	20.1011	19.9132	607111	654394	740325	819282	1.04879e+06	2.70332e+06	2.25876e+06	1.44316e+06	2.07489e+06	2.61431e+06	555721		681805		1.30209e+06	1.04683e+06	1.0302e+06	1.0988e+06	1.12469e+06	987349	2.16e-81	22163000	1	9	9
P16546;P08032	P16546	Spectrin alpha chain, non-erythrocytic 1	Sptan1	NM_001177667	26.4974	27.1391	27.5556	26.7439	26.6591	27.4338	27.1985	27.2884	27.2205	27.0278	27.2494	27.0849	27.249	27.2094	27.3861	27.2615	27.7482	27.7606	27.4402	27.6327	9.47354e+07	1.47803e+08	1.97271e+08	1.12387e+08	1.05971e+08	1.813e+08	1.54015e+08	1.63918e+08	1.56382e+08	1.36829e+08	1.59546e+08	1.42353e+08	1.59502e+08	1.55184e+08	1.75403e+08	1.6089e+08	2.25445e+08	2.27391e+08	1.82106e+08	2.081e+08	0	2807000000	2	118	118
Q62468	Q62468	Villin-1	Vil1	NM_009509	21.792	20.5479	18.7855	19.8235	20.1964	NA	NA	NA	18.6412	NA	23.1323	21.9576	21.3691	21.5299	22.0487	18.7992	NA	NA	19.1155	18.5127	3.63116e+06	1.53297e+06	451855	927829	1.2015e+06				408847		9.19425e+06	4.07283e+06	2.70857e+06	3.02793e+06	4.3383e+06	456166			567988	374006	5.79e-41	14715000	1	11	11
P17182;P17183;P21550	P17182	Alpha-enolase	Eno1	NM_023119	26.9325	27.1109	26.4197	27.5371	27.502	26.6436	26.8159	26.6013	26.5672	26.4511	27.6726	27.4392	27.3063	27.0419	27.8389	26.5153	26.6039	26.3965	26.6682	26.4745	1.28083e+08	1.44942e+08	8.97681e+07	1.94757e+08	1.90076e+08	1.04839e+08	1.18138e+08	1.0181e+08	9.94315e+07	9.17433e+07	2.13935e+08	1.81979e+08	1.65965e+08	1.38173e+08	2.40073e+08	9.59181e+07	1.01993e+08	8.83361e+07	1.06642e+08	9.32435e+07	0	1812800000	3	26	26
Q64511	Q64511	DNA topoisomerase 2-beta	Top2b	NM_009409	NA	NA	NA	NA	NA	NA	NA	NA	NA	NA	19.8373	20.2259	19.6876	19.9675	19.5844	17.7046	NA	NA	NA	NA											936747	1.22632e+06	844419	1.02522e+06	786125	213607					1.74e-12	3800100	1	3	3
P17225	P17225	Polypyrimidine tract-binding protein 1	Ptbp1	NM_001077363	19.9393	NA	19.851	20.6192	20.3997	20.529	20.5824	19.9618	20.9104	NA	21.117	20.7656	20.1066	20.4112	20.0278	20.6368	20.188	20.4451	20.8938	19.9303	1.00537e+06		945685	1.61064e+06	1.38332e+06	1.51302e+06	1.57007e+06	1.02118e+06	1.97087e+06		2.27431e+06	1.78266e+06	1.12899e+06	1.39439e+06	1.06898e+06	1.63041e+06	1.19452e+06	1.42754e+06	1.94832e+06	999121	4.31e-100	25500000	1	7	7
Q64514	Q64514	Tripeptidyl-peptidase 2	Tpp2	NM_001310540	NA	NA	18.5223	NA	18.646	19.6405	19.3073	19.3712	18.7506	19.5426	NA	NA	NA	NA	NA	18.9925	18.802	18.5773	18.6737	19.0098			376503		410209	817296	648749	678129	441055	763675						521570	457052	391133	418161	527862	8.69e-53	8538700	1	7	7
P17426	P17426	AP-2 complex subunit alpha-1	Ap2a1	NM_001077264	19.8847	NA	20.576	NA	20.4029	20.402	20.5476	21.2807	20.5881	20.8055	21.5744	21.4099	21.4129	21.2788	21.5301	20.7942	20.3147	20.5143	20.8106	20.732	968035		1.56312e+06		1.38639e+06	1.38552e+06	1.53265e+06	2.54759e+06	1.57629e+06	1.83265e+06	3.12278e+06	2.78626e+06	2.79206e+06	2.54423e+06	3.02835e+06	1.81835e+06	1.30417e+06	1.49768e+06	1.83914e+06	1.74162e+06	7.33e-89	25458000	1	13	8
P17427	P17427	AP-2 complex subunit alpha-2	Ap2a2	NM_007459	21.519	21.7312	21.5873	21.3086	20.9267	22.6939	22.3016	22.4949	22.0676	21.9054	21.1552	21.2262	21.453	21.285	21.544	21.9839	22.6503	22.9324	22.2231	22.7764	3.00514e+06	3.48131e+06	3.15083e+06	2.59733e+06	1.99326e+06	6.78492e+06	5.16952e+06	5.91071e+06	4.39551e+06	3.9281e+06	2.33534e+06	2.45314e+06	2.87076e+06	2.55519e+06	3.05767e+06	4.14776e+06	6.58294e+06	8.00461e+06	4.89576e+06	7.18422e+06	2.89e-93	85394000	1	16	16
Q6P1F6;Q6ZWR4;Q8BG02;Q925E7	Q6P1F6	Serine/threonine-protein phosphatase 2A 55 kDa regulatory subunit B alpha isoform	Ppp2r2a	NM_001205188	NA	18.6084	19.4369	19.7861	20.0292	19.6636	19.3578	20.7091	19.0296	NA	18.9293	NA	NA	NA	NA	19.5437	19.5634	19.5419	19.5826	19.3688		399656	709725	904086	1.07002e+06	830488	671859	1.7142e+06	535156		499214					764258	774765	763305	785145	677002	3.55e-37	10994000	4	4	4
P17710;Q91W97	P17710	Hexokinase-1	Hk1	NM_001146100	21.0287	21.1328	20.3901	22.1441	21.4455	20.6551	20.51	19.7729	21.4702	20.4253	22.0729	22.406	22.0477	22.92	22.0189	21.2543	20.9617	20.7067	21.6699	21.2519	2.13929e+06	2.29936e+06	1.37414e+06	4.63488e+06	2.85587e+06	1.65122e+06	1.49322e+06	895851	2.90519e+06	1.40808e+06	4.41169e+06	5.55748e+06	4.3353e+06	7.93611e+06	4.24961e+06	2.50139e+06	2.04221e+06	1.71135e+06	3.33649e+06	2.49723e+06	2.11e-69	40339000	2	15	15
P17742	P17742	Peptidyl-prolyl cis-trans isomerase A	Ppia	NM_008907	26.0655	26.6195	26.1072	26.5082	25.9179	26.3111	26.4434	26.0723	26.6295	25.707	26.0766	25.854	26.0876	26.0937	26.2504	26.3037	26.5868	26.5394	26.5645	26.3678	7.02259e+07	1.03102e+08	7.22854e+07	9.54472e+07	6.33965e+07	8.32588e+07	9.1255e+07	7.05577e+07	1.03819e+08	5.47745e+07	7.07683e+07	6.06498e+07	7.13099e+07	7.16121e+07	7.98285e+07	8.28329e+07	1.00792e+08	9.75339e+07	9.92456e+07	8.65962e+07	7.67e-278	1582400000	1	14	14
P17751	P17751	Triosephosphate isomerase	Tpi1	NM_009415	25.1971	25.4494	24.8533	25.445	25.8236	26.0078	26.089	26.076	25.8699	25.6026	25.6908	25.384	25.2664	25.2269	25.5595	25.3436	25.6672	25.5716	25.3305	25.5676	3.84665e+07	4.58176e+07	3.03102e+07	4.56781e+07	5.93852e+07	6.74727e+07	7.13792e+07	7.07389e+07	6.13219e+07	5.09507e+07	5.41628e+07	4.3787e+07	4.03594e+07	3.92693e+07	4.94511e+07	4.25779e+07	5.3284e+07	4.98676e+07	4.2193e+07	4.97295e+07	1.45e-209	859700000	1	14	14
Q6ZWX6	Q6ZWX6	Eukaryotic translation initiation factor 2 subunit 1	Eif2s1	NM_026114	NA	NA	20.1739	NA	19.9254	20.5029	20.9668	20.6055	20.4112	21.4277	NA	NA	NA	NA	NA	20.7174	20.3637	21.1605	20.1813	NA			1.1829e+06		995733	1.48589e+06	2.04944e+06	1.59541e+06	1.39439e+06	2.82085e+06						1.72409e+06	1.34923e+06	2.34393e+06	1.18899e+06		1.71e-17	20710000	1	4	4
P19096	P19096	Fatty acid synthase;[Acyl-carrier-protein] S-acetyltransferase;[Acyl-carrier-protein] S-malonyltransferase;3-oxoacyl-[acyl-carrier-protein] synthase;3-oxoacyl-[acyl-carrier-protein] reductase;3-hydroxyacyl-[acyl-carrier-protein] dehydratase;Enoyl-[acyl-carrier-protein] reductase;Oleoyl-[acyl-carrier-protein] hydrolase	Fasn	NM_007988	28.7284	28.4616	29.2992	28.7601	29.0141	29.3306	29.1159	28.8209	29.189	28.4174	28.3565	27.8829	28.0358	27.9756	27.8947	25.805	26.3499	26.3412	25.96	26.1834	4.44744e+08	3.69654e+08	6.60599e+08	4.54624e+08	5.42144e+08	6.75135e+08	5.81781e+08	4.74193e+08	6.12018e+08	3.58501e+08	3.43682e+08	2.47508e+08	2.7518e+08	2.63934e+08	2.49541e+08	5.86245e+07	8.55284e+07	8.50142e+07	6.52738e+07	7.62059e+07	0	5347200000	1	109	109
Q80W21	Q80W21	Glutathione S-transferase Mu 7	Gstm7	NM_026672	23.1951	22.6211	21.5488	23.2242	22.9701	NA	NA	NA	NA	NA	25.2168	24.4346	23.919	24.9618	24.5273	NA	20.6074	20.8761	20.2273	NA	9.60331e+06	6.45104e+06	3.06786e+06	9.79898e+06	8.21654e+06						3.89954e+07	2.2675e+07	1.58612e+07	3.26776e+07	2.41798e+07		1.59752e+06	1.92456e+06	1.22751e+06		2.18e-283	58766000	1	18	8
Q8BIJ6	Q8BIJ6	Isoleucine--tRNA ligase, mitochondrial	Iars2	NM_198653	19.1889	18.7973	19.1802	18.5334	18.5722	19.1765	19.0293	19.0469	19.8915	19.7116	19.2627	19.4655	19.2335	NA	NA	18.9653	NA	NA	18.8764	NA	597633	455566	594040	379410	389753	592518	535045	541612	972609	858584	629000	723935	616397			511828			481241		3.23e-16	7921400	1	4	4
Q8BX70	Q8BX70	Vacuolar protein sorting-associated protein 13C	Vps13c	NM_177184	NA	19.2923	22.4173	20.5089	20.193	21.0634	20.7035	20.8234	21.4379	20.8648	NA	NA	NA	NA	NA	20.1953	20.3607	19.8667	20.6739	20.1365		642038	5.60118e+06	1.49209e+06	1.19867e+06	2.19137e+06	1.70755e+06	1.85553e+06	2.84087e+06	1.90955e+06						1.20058e+06	1.34642e+06	956032	1.67288e+06	1.15263e+06	6.26e-114	26533000	1	23	23
Q8BZF8	Q8BZF8	Phosphoglucomutase-like protein 5	Pgm5	NM_175013	NA	NA	NA	19.6033	NA	NA	NA	NA	NA	NA	20.4037	20.0541	19.7673	20.5613	19.9193	18.9435	19.8276	19.5092	19.0542	19.4676				796492							1.38716e+06	1.08864e+06	892381	1.54728e+06	991532	504152	930470	746199	544359	724989	4.55e-39	9456600	1	8	8
Q8C0E2	Q8C0E2	Vacuolar protein sorting-associated protein 26B	Vps26b	NM_178027	NA	NA	NA	20.0748	NA	20.2404	20.3061	20.5381	20.4032	NA	19.8353	20.2783	20.0015	19.3219	NA	21.1868	20.4923	20.5216	20.7857	20.5342				1.10438e+06		1.2387e+06	1.29642e+06	1.52259e+06	1.38668e+06		935449	1.27168e+06	1.04967e+06	655347		2.38705e+06	1.47502e+06	1.50528e+06	1.80767e+06	1.51848e+06	2.22e-13	20904000	1	5	4
Q8C1B7;Q9R1T4	Q8C1B7	Septin-11	2014-09-11	NM_001009818	NA	NA	NA	NA	19.6439	21.0106	21.0667	21.6505	20.5738	21.2001	19.9064	19.2517	20.3765	NA	20.0245	21.3992	21.4432	21.6924	21.1769	21.6956					819225	2.11262e+06	2.19639e+06	3.29192e+06	1.56074e+06	2.40916e+06	982706	624222	1.36125e+06		1.06654e+06	2.76567e+06	2.85132e+06	3.38893e+06	2.37073e+06	3.39646e+06	6.84e-35	32558000	2	7	7
Q8CHH9	Q8CHH9	Septin-8	2014-09-08	NM_001252332	NA	NA	NA	19.8251	NA	20.9944	20.2209	20.4722	20.3509	20.4497	19.9033	19.1431	NA	NA	NA	20.2342	20.9407	20.7769	20.8678	20.4343				928859		2.08903e+06	1.22207e+06	1.45461e+06	1.33731e+06	1.4321e+06	980596	578958				1.23339e+06	2.0127e+06	1.79668e+06	1.91352e+06	1.41689e+06	4.4e-48	19488000	1	6	5
Q8CHP8	Q8CHP8	Phosphoglycolate phosphatase	Pgp	NM_025954	NA	NA	NA	NA	NA	20.2901	NA	NA	NA	NA	22.1593	21.774	21.5326	21.0218	21.347	NA	NA	NA	NA	NA						1.28212e+06					4.68397e+06	3.58614e+06	3.0336e+06	2.12908e+06	2.66739e+06						1.43e-49	29554000	1	7	7
Q8CIN4;Q61036	Q8CIN4	Serine/threonine-protein kinase PAK 2;PAK-2p27;PAK-2p34	Pak2	NM_177326	NA	NA	NA	19.0289	19.1364	18.7926	19.0771	18.9782	18.9108	19.1647	18.5254	NA	NA	NA	NA	19.2835	19.0624	19.1114	19.6978	19.1389				534896	576276	454084	553069	516425	492854	587692	377312					638134	547462	566376	850411	577275	5.97e-43	8276800	2	5	5
Q8K010	Q8K010	5-oxoprolinase	Oplah	NM_153122	19.5871	19.469	20.0378	19.9625	19.1836	18.6724	18.3363	18.2625	18.7874	NA	NA	NA	NA	17.6882	NA	18.4284	NA	NA	18.6749	18.1314	787598	725693	1.07641e+06	1.02167e+06	595441	417785	330961	314456	452450					211193		352778			418509	287141	5.4e-25	7539000	1	7	7
P22892	P22892	AP-1 complex subunit gamma-1	Ap1g1	NM_001301211	23.085	23.6649	23.2014	NA	NA	24.3487	23.6246	23.7943	NA	23.8933	23.0134	23.7167	23.1224	23.3601	23.7989	NA	24.0766	24.0521	23.4376	23.8714	8.89769e+06	1.32998e+07	9.64534e+06			2.13643e+07	1.29334e+07	1.45478e+07		1.55812e+07	8.46689e+06	1.3786e+07	9.13137e+06	1.07669e+07	1.45943e+07		1.76921e+07	1.73942e+07	1.13611e+07	1.53464e+07	3.86e-26	173790000	1	7	7
Q8K0U4;Q9CZJ2	Q8K0U4	Heat shock 70 kDa protein 12A	Hspa12a	NM_001327998	NA	NA	19.7628	19.8012	19.893	20.9813	21.2851	20.661	21.5296	21.5281	19.5003	19.7047	NA	NA	NA	20.0907	21.848	22.0192	21.5263	21.8282			889602	913598	973620	2.07014e+06	2.55537e+06	1.65799e+06	3.0273e+06	3.02415e+06	741609	854488				1.11661e+06	3.77488e+06	4.2505e+06	3.02038e+06	3.72343e+06	3.42e-113	35247000	2	10	10
Q8R1B4	Q8R1B4	Eukaryotic translation initiation factor 3 subunit C	Eif3c	NM_146200	NA	NA	NA	NA	NA	19.4842	18.9772	18.7702	18.9318	19.0014	NA	18.2734	NA	18.1107	NA	18.9707	NA	19.7635	19.132	18.8439						733379	516067	447088	500080	524797		316841		283051		513748		890033	574521	470521	9.84e-11	7048200	1	4	4
P24270	P24270	Catalase	Cat	NM_009804	24.5913	24.1558	24.1469	24.398	24.7257	23.5699	23.7238	24.1106	23.4414	24.182	24.1582	24.144	25.0816	23.9269	24.8394	23.877	23.8581	24.0556	24.1198	24.1398	2.52766e+07	1.86905e+07	1.85755e+07	2.2107e+07	2.77445e+07	1.24522e+07	1.3854e+07	1.8114e+07	1.13911e+07	1.9033e+07	1.87216e+07	1.85382e+07	3.5507e+07	1.59483e+07	3.00196e+07	1.54061e+07	1.52056e+07	1.74364e+07	1.82299e+07	1.84843e+07	2.17e-164	283640000	1	17	17
Q8R1F1	Q8R1F1	Niban-like protein 1	Fam129b	NM_146119	19.4331	NA	18.8548	NA	NA	20.3308	19.8467	20.5058	20.134	20.1401	18.3913	18.4966	18.0604	19.2286	19.2873	21.1797	20.6328	20.5377	20.9132	20.8595	707858		474090			1.31881e+06	942870	1.48888e+06	1.15064e+06	1.15551e+06	343821	369855	273352	614307	639817	2.37534e+06	1.62589e+06	1.52217e+06	1.9747e+06	1.90255e+06	2.4e-52	19823000	1	8	8
P24452	P24452	Macrophage-capping protein	Capg	NM_001042534	22.011	21.9776	21.7078	22.0017	21.5947	23.0586	23.3576	24.2016	23.7363	24.5192	22.3842	21.9697	21.7411	22.7089	22.0067	24.5072	23.6315	23.7011	24.1307	24.1451	4.22641e+06	4.12968e+06	3.4253e+06	4.19925e+06	3.16703e+06	8.73635e+06	1.07483e+07	1.92933e+07	1.39746e+07	2.40444e+07	5.47414e+06	4.10713e+06	3.50528e+06	6.85583e+06	4.21383e+06	2.38453e+07	1.29954e+07	1.36377e+07	1.83681e+07	1.85524e+07	6.67e-103	196510000	1	9	9
Q8R1F5	Q8R1F5	Putative hydroxypyruvate isomerase	Hyi	NP_080877	NA	NA	NA	NA	NA	NA	NA	NA	NA	NA	20.5567	20.3453	20.8433	21.0997	20.9393	21.2962	21.1182	21.3948	21.3699	21.0459											1.54235e+06	1.33213e+06	1.8813e+06	2.2472e+06	2.01075e+06	2.57511e+06	2.27621e+06	2.75725e+06	2.71007e+06	2.16495e+06	2.82e-36	21167000	1	6	6
Q8R5C5	Q8R5C5	Beta-centractin	Actr1b	NM_146107	NA	NA	18.9081	19.6522	NA	NA	NA	19.3021	NA	NA	19.0638	19.0322	18.6904	19.0744	18.787	NA	19.461	19.4554	19.6496	NA			491932	823952				646414			547994	536121	423030	552035	452325		721680	718884	822468		1.81e-42	8087500	1	6	3
P24472	P24472	Glutathione S-transferase A4	Gsta4	NM_010357	23.9579	24.0766	22.9755	23.5525	23.4285	20.9608	21.4167	21.086	21.2657	21.2767	25.2616	24.35	25.2015	25.4991	24.9703	24.3124	24.3181	24.2649	23.953	23.9238	1.62947e+07	1.76921e+07	8.24735e+06	1.23029e+07	1.12897e+07	2.04094e+06	2.79943e+06	2.22597e+06	2.52124e+06	2.54053e+06	4.02253e+07	2.13836e+07	3.8584e+07	4.74235e+07	3.28707e+07	2.08335e+07	2.09159e+07	2.01587e+07	1.62395e+07	1.59141e+07	4.46e-58	204880000	1	6	6
Q8VBV7	Q8VBV7	COP9 signalosome complex subunit 8	Cops8	NM_133805	NA	NA	NA	NA	NA	NA	NA	NA	15.7445	NA	19.5461	19.4772	19.5798	19.9177	19.1113	NA	NA	NA	NA	NA									54899.3		765530	729830	783623	990433	566337						6.1e-20	3268900	1	3	3
P26039	P26039	Talin-1	Tln1	NM_011602	24.1934	24.5488	24.6284	24.5111	24.1845	25.2467	25.2483	25.1394	25.2728	25.1693	24.4773	24.6642	24.3559	24.0881	24.0177	25.5787	25.5893	25.5759	25.7034	25.5687	1.9184e+07	2.45429e+07	2.59351e+07	2.39098e+07	1.9066e+07	3.9812e+07	3.98562e+07	3.69584e+07	4.05388e+07	3.77324e+07	2.33562e+07	2.65867e+07	2.14712e+07	1.78337e+07	1.69843e+07	5.01136e+07	5.04832e+07	5.00165e+07	5.46379e+07	4.97675e+07	0	627720000	1	64	64
Q91WU5	Q91WU5	Arsenite methyltransferase	As3mt	NM_020577	NA	NA	NA	NA	NA	NA	NA	NA	NA	NA	19.4201	18.6772	19.3598	20.0829	19.1375	18.5333	NA	NA	NA	18.2312											701508	419177	672792	1.11059e+06	576715	379384				307707	1.36e-19	4755900	1	6	6
P26043	P26043	Radixin	Rdx	NM_001104616	21.0396	20.2747	20.0973	20.7218	20.5992	21.0857	20.9049	19.8473	20.9591	NA	20.8965	21.2586	20.2235	20.4743	20.5551	20.1287	20.7276	20.8629	20.5689	20.2202	2.15551e+06	1.26851e+06	1.12173e+06	1.72935e+06	1.58846e+06	2.2255e+06	1.96337e+06	943263	2.03853e+06		1.95197e+06	2.50886e+06	1.22428e+06	1.45673e+06	1.54064e+06	1.14642e+06	1.73632e+06	1.90704e+06	1.55545e+06	1.22148e+06	1.68e-156	27685000	1	18	9
P26369	P26369	Splicing factor U2AF 65 kDa subunit	U2af2	NM_001205231	NA	19.4687	19.3085	19.534	NA	19.1642	19.1023	18.9312	19.2083	19.5087	19.7471	19.6647	19.2988	19.4242	20.0442	19.7756	19.3516	19.4237	19.609	19.3732		725542	649288	759137		587488	562815	499872	605724	745940	879973	831122	644938	703504	1.0812e+06	897530	668978	703261	799645	679070	5.31e-33	12371000	1	5	5
Q91YR9;REV__Q3TVC7	Q91YR9	Prostaglandin reductase 1	Ptgr1	NM_025968	18.4203	NA	18.4909	NA	NA	19.4665	NA	19.4137	19.5523	NA	18.2836	19.0372	19.2977	19.3391	19.1756	20.0936	20.1122	19.696	19.3371	19.1837	350803		368397			724437		698403	768827		319089	537983	644446	663207	592149	1.11886e+06	1.13338e+06	849350	662288	595483	1.25e-25	12579000	2	4	4
P26443	P26443	Glutamate dehydrogenase 1, mitochondrial	Glud1	NM_008133	23.9475	24.1298	24.4354	23.7421	24.0388	24.2437	24.3356	24.273	24.0479	24.9696	24.1394	24.2823	24.5767	24.3829	25.0078	23.9089	23.8231	23.7354	23.7795	23.6898	1.61777e+07	1.83567e+07	2.26876e+07	1.40309e+07	1.72345e+07	1.98646e+07	2.11712e+07	2.02722e+07	1.73436e+07	3.28548e+07	1.84792e+07	2.04033e+07	2.50221e+07	2.18768e+07	3.37363e+07	1.57506e+07	1.48412e+07	1.39658e+07	1.43993e+07	1.35313e+07	9.62e-129	284880000	1	19	19
P26883	P26883	Peptidyl-prolyl cis-trans isomerase FKBP1A	Fkbp1a	NM_001302077	NA	22.3683	NA	22.0753	22.7241	22.418	22.7798	23.4726	22.4335	22.8478	22.8149	22.7953	23.2484	23.1164	22.7446	23.1626	22.6929	22.4792	22.2294	22.9661		5.41414e+06		4.41904e+06	6.92844e+06	5.6039e+06	7.20117e+06	1.16401e+07	5.66443e+06	7.54872e+06	7.37852e+06	7.27896e+06	9.96473e+06	9.09347e+06	7.0276e+06	9.38939e+06	6.78022e+06	5.84674e+06	4.91718e+06	8.19379e+06	8.75e-43	96184000	1	2	2
Q921M7	Q921M7	Protein FAM49B	Fam49b	NM_144846	NA	NA	NA	19.9225	19.9965	20.6617	21.0198	20.8748	21.2837	20.1312	18.5487	19.7542	19.9263	NA	NA	21.1297	20.8841	20.9383	21.2632	21.3743				993734	1.04604e+06	1.65879e+06	2.12613e+06	1.92283e+06	2.55289e+06	1.1484e+06	383456	884314	996355			2.29442e+06	1.93527e+06	2.00935e+06	2.51687e+06	2.71835e+06	1.07e-86	31563000	1	8	8
Q99KJ8	Q99KJ8	Dynactin subunit 2	Dctn2	NM_001190453	18.6245	NA	NA	19.7861	19.7837	20.3706	20.0722	20.5545	19.8603	NA	NA	NA	NA	NA	NA	19.8922	20.6299	20.2587	20.6719	19.6426	404141			904086	902583	1.35569e+06	1.10239e+06	1.54e+06	951801							973081	1.62263e+06	1.25452e+06	1.67056e+06	818487	1.59e-32	17605000	1	4	4
P28271;Q811J3	P28271	Cytoplasmic aconitate hydratase	Aco1	NM_007386	23.8107	24.0012	23.4512	24.201	23.9624	23.5246	23.6171	23.5539	24.0028	23.5748	24.052	23.3226	23.974	23.5751	24.0325	23.3279	23.4553	23.4285	23.5433	23.7404	1.47141e+07	1.67912e+07	1.14687e+07	1.92853e+07	1.63456e+07	1.20673e+07	1.28664e+07	1.23149e+07	1.68098e+07	1.24946e+07	1.7393e+07	1.04906e+07	1.64776e+07	1.24972e+07	1.71595e+07	1.05293e+07	1.15014e+07	1.12897e+07	1.22247e+07	1.40143e+07	2.35e-206	219790000	2	22	22
P28474;Q64437	P28474	Alcohol dehydrogenase class-3	Adh5	NM_001288578	22.0745	21.7615	21.7767	22.4222	22.1025	21.8781	21.6356	21.6465	21.7793	22.0176	22.0424	21.7489	22.1666	21.9452	21.9876	21.9683	21.4822	21.937	21.6589	21.0011	4.41659e+06	3.5552e+06	3.59286e+06	5.62024e+06	4.50314e+06	3.85447e+06	3.2581e+06	3.28281e+06	3.59934e+06	4.24579e+06	4.3194e+06	3.52429e+06	4.70773e+06	4.03797e+06	4.15841e+06	4.10315e+06	2.92945e+06	4.01509e+06	3.31115e+06	2.09875e+06	9.2e-113	72273000	2	8	8
Q99LD4	Q99LD4	COP9 signalosome complex subunit 1	Gps1	NM_001177874	NA	NA	19.8541	19.8088	NA	19.429	19.8885	19.5306	19.6899	19.745	19.9543	19.1471	19.6224	19.8328	19.6089	NA	19.9002	19.5475	NA	19.8756			947719	918423		705849	970588	757350	845767	878693	1.01588e+06	580566	807107	933830	799589		978492	766274		961948	1.89e-15	16057000	1	7	7
Q99LS3	Q99LS3	Phosphoserine phosphatase	Psph	NM_133900	NA	NA	NA	NA	NA	NA	NA	NA	NA	20.3175	19.6993	19.2965	20.1386	19.6794	19.7986	NA	NA	NA	NA	NA										1.3067e+06	851295	643910	1.15431e+06	839633	911953						6.94e-08	17337000	1	3	3
P28656	P28656	Nucleosome assembly protein 1-like 1	Nap1l1	NM_001146707	NA	20.1924	19.9801	21.0264	20.8649	20.355	20.1228	NA	20.2665	19.5666	20.6162	20.5937	19.6306	19.5037	NA	20.1202	20.7366	20.4698	20.8812	20.9423		1.19817e+06	1.03421e+06	2.13588e+06	1.90968e+06	1.34111e+06	1.14174e+06		1.26132e+06	776486	1.60729e+06	1.58242e+06	811707	743359		1.13968e+06	1.74718e+06	1.45219e+06	1.93138e+06	2.01493e+06	2.08e-39	22262000	1	6	6
Q9CQ92	Q9CQ92	Mitochondrial fission 1 protein	Fis1	NM_001163243	NA	NA	NA	20.3111	20.6971	NA	20.3379	20.5878	20.7844	NA	21.1737	21.1789	NA	NA	NA	20.3318	20.0077	19.7915	20.8392	20.7669				1.30092e+06	1.7e+06		1.32531e+06	1.57596e+06	1.80604e+06		2.36548e+06	2.37402e+06				1.31972e+06	1.05419e+06	907476	1.87596e+06	1.78427e+06	4.14e-43	18760000	1	3	3
P29341	P29341	Polyadenylate-binding protein 1	Pabpc1	NM_008774	22.6412	22.5365	23.1141	22.8171	22.5365	23.0606	23.1343	23.0644	23.1007	23.4089	22.7448	22.5843	22.8748	23.1568	23.6353	23.1354	23.0919	23.1879	22.8382	22.9292	6.54155e+06	6.08363e+06	9.07899e+06	7.38978e+06	6.08363e+06	8.74847e+06	9.207e+06	8.77155e+06	8.99505e+06	1.11373e+07	7.02857e+06	6.28857e+06	7.69132e+06	9.35172e+06	1.30297e+07	9.21402e+06	8.94035e+06	9.5555e+06	7.49865e+06	7.98688e+06	1.57e-220	147390000	1	18	18
Q9CX56	Q9CX56	26S proteasome non-ATPase regulatory subunit 8	Psmd8	NM_026545	NA	19.9454	19.7065	19.6314	19.5073	20.5049	20.4756	20.1819	19.918	NA	NA	NA	18.9645	19.0866	NA	20.245	19.7029	20.0466	19.6444	20.0787		1.00963e+06	855554	812157	745216	1.48796e+06	1.45804e+06	1.18948e+06	990639				511544	556723		1.24266e+06	853422	1.083e+06	819509	1.10737e+06	8.08e-06	15704000	1	3	3
Q9CYR6	Q9CYR6	Phosphoacetylglucosamine mutase	Pgm3	NM_001163746	NA	NA	NA	19.398	NA	NA	NA	18.7271	NA	NA	19.6355	19.4952	19.1235	19.1654	18.923	19.38	19.1312	19.1876	NA	NA				690844				433929			814469	738992	571146	587977	497039	682278	574202	597095			6.89e-17	8545200	1	6	6
P29758	P29758	Ornithine aminotransferase, mitochondrial	Oat	NM_016978	21.0722	21.2122	21.267	20.9393	20.9403	20.845	21.0415	21.1715	21.1858	21.0111	20.6935	21.2727	21.5673	21.0058	21.544	NA	20.6491	20.7432	20.4987	20.9584	2.20477e+06	2.42945e+06	2.52351e+06	2.01075e+06	2.01214e+06	1.88352e+06	2.15835e+06	2.36187e+06	2.3854e+06	2.11335e+06	1.69576e+06	2.5335e+06	3.10745e+06	2.1056e+06	3.05767e+06		1.64437e+06	1.7552e+06	1.48157e+06	2.03754e+06	2.51e-87	32474000	1	8	8
Q9CZ30	Q9CZ30	Obg-like ATPase 1	Ola1	NM_025942	18.5499	NA	18.2	19.0234	18.7883	19.4018	19.5033	NA	20.2693	NA	NA	NA	NA	NA	NA	18.4868	18.6923	18.5867	19.2316	18.4103	383775		301124	532861	452733	692666	743153		1.26377e+06							367351	423587	393690	615586	348379	2.43e-23	7663600	1	3	3
Q9D2R0	Q9D2R0	Acetoacetyl-CoA synthetase	Aacs	NM_030210	21.142	20.4958	21.0678	21.2613	22.0461	19.559	19.4905	19.7569	19.6349	19.055	20.6467	20.1107	19.7048	20.0364	20.1137	NA	18.7601	NA	NA	NA	2.31407e+06	1.4786e+06	2.19806e+06	2.51356e+06	4.33049e+06	772406	736589	885971	814130	544661	1.64163e+06	1.1322e+06	854547	1.07537e+06	1.13456e+06		443969				8.89e-36	16529000	1	8	8
Q9D2V7	Q9D2V7	Coronin-7	Coro7	NM_030205	NA	NA	NA	NA	NA	19.4387	NA	NA	NA	NA	19.8388	20.0669	19.8046	20.8084	20.0742	NA	NA	NA	NA	NA						710611					937722	1.09835e+06	915754	1.83634e+06	1.10392e+06						4.83e-24	8258600	1	5	5
Q9D8Y0;Q9D4J1	Q9D8Y0	EF-hand domain-containing protein D2	Efhd2	NM_025994	NA	NA	NA	18.1453	18.0542	17.8253	18.1046	18.548	18.7678	20.7282	19.7249	19.5975	18.3818	19.2046	19.2403	20.5635	18.1112	18.6509	18.889	20.4497				289921	272180	232247	281856	383270	446345	1.73704e+06	866536	793296	341565	604172	619309	1.54964e+06	283149	411605	485462	1.4321e+06	3.66e-15	9181200	2	5	5
P35235	P35235	Tyrosine-protein phosphatase non-receptor type 11	Ptpn11	NM_001109992	20.4491	20.2965	20.2447	20.1926	20.7786	21.0979	20.8005	21.2729	20.8375	21.3776	20.2549	20.0307	20.622	20.2802	20.0986	20.8829	21.1726	21.1301	20.9215	21.4576	1.4315e+06	1.28782e+06	1.2424e+06	1.19834e+06	1.7988e+06	2.2444e+06	1.82631e+06	2.53385e+06	1.87375e+06	2.72458e+06	1.25122e+06	1.07113e+06	1.61377e+06	1.27335e+06	1.12275e+06	1.93366e+06	2.36367e+06	2.29506e+06	1.98609e+06	2.87993e+06	1.03e-68	32978000	1	7	7
Q9DB29	Q9DB29	Isoamyl acetate-hydrolyzing esterase 1 homolog	Iah1	NM_026347	NA	NA	NA	20.1864	19.5563	NA	NA	NA	NA	NA	19.9354	20.3937	19.3015	19.7033	18.1901	NA	NA	18.4963	NA	NA				1.1932e+06	770962						1.00266e+06	1.37758e+06	646146	853659	299065			369778			3.27e-78	15594000	1	8	8
Q9DCV4	Q9DCV4	Regulator of microtubule dynamics protein 1	Rmdn1	NM_025476	NA	NA	NA	18.5189	NA	19.1432	19.1096	18.8556	19.0882	NA	NA	NA	NA	NA	NA	18.4725	18.8998	18.683	18.7119	18.4544				375616		578998	565670	474352	557341							363728	489110	420866	429381	359193	3.74e-10	7246900	1	3	3
Q9DCW4	Q9DCW4	Electron transfer flavoprotein subunit beta	Etfb	NM_026695	NA	NA	NA	20.5749	20.8688	20.5719	20.3869	NA	20.1088	21.159	NA	NA	NA	NA	NA	19.3077	19.9587	19.7296	20.1489	19.5257				1.56193e+06	1.91485e+06	1.55869e+06	1.3711e+06		1.13071e+06	2.3415e+06						648928	1.01898e+06	869363	1.16258e+06	754782	7.84e-34	16496000	1	8	8
Q9EQK5	Q9EQK5	Major vault protein	Mvp	NM_080638	NA	21.2181	NA	NA	21.0614	21.5654	21.2289	NA	21.1777	21.6709	NA	NA	19.9466	NA	NA	20.8865	21.4476	21.195	20.8478	21.3584		2.43941e+06			2.18833e+06	3.10336e+06	2.45774e+06		2.37205e+06	3.3388e+06			1.01047e+06			1.93849e+06	2.86003e+06	2.40066e+06	1.88718e+06	2.68856e+06	1.42e-32	41102000	1	11	11
P38647	P38647	Stress-70 protein, mitochondrial	Hspa9	NM_010481	22.396	21.8114	21.0659	22.5632	22.9866	22.8433	22.9897	23.0738	22.9763	23.0454	20.7902	20.7306	20.2703	19.7438	21.2117	22.1062	21.5683	21.6071	22.1712	22.0627	5.51909e+06	3.68032e+06	2.19517e+06	6.19726e+06	8.31105e+06	7.52521e+06	8.32893e+06	8.82889e+06	8.25193e+06	8.65679e+06	1.81332e+06	1.73993e+06	1.26464e+06	877963	2.42861e+06	4.5147e+06	3.10961e+06	3.19437e+06	4.72276e+06	4.38061e+06	3.48e-236	86912000	1	14	14
Q9JMA1	Q9JMA1	Ubiquitin carboxyl-terminal hydrolase 14	Usp14	NM_001038589	NA	NA	NA	20.2843	19.3216	19.4463	19.6026	19.845	19.1886	19.9563	19.355	19.0394	NA	19.1397	NA	19.8906	19.1774	19.7007	20.0678	19.9574				1.27698e+06	655211	714364	796105	941760	597509	1.01729e+06	670557	538804		577596		972002	592888	852122	1.09903e+06	1.01807e+06	6.25e-29	13514000	1	4	4
Q9QUH0	Q9QUH0	Glutaredoxin-1	Glrx	NM_053108	NA	19.085	18.9292	18.8862	19.0604	18.9549	18.9984	19.0439	18.8787	19.1836	NA	NA	NA	19.7892	19.4332	20.8354	19.4027	19.3519	19.6376	19.2741		556106	499180	484521	546704	508152	523707	540487	482009	595441				906030	707907	1.87103e+06	693098	669117	815655	633990	2.62e-08	9850500	1	3	3
P40124;Q9CYT6	P40124	Adenylyl cyclase-associated protein 1	Cap1	NM_001301067	24.0792	23.508	23.3198	24.0305	24.105	24.8462	24.6763	24.7808	24.9111	24.3076	24.0979	23.8271	24.046	23.818	23.9146	25.1575	24.7994	24.5831	25.0454	24.7044	1.7724e+07	1.19292e+07	1.04703e+07	1.71357e+07	1.80438e+07	3.01614e+07	2.68106e+07	2.88247e+07	3.15492e+07	2.07643e+07	1.79552e+07	1.48824e+07	1.73208e+07	1.47888e+07	1.58129e+07	3.7425e+07	2.91987e+07	2.51334e+07	3.46271e+07	2.73379e+07	0	397250000	2	21	21
P40142	P40142	Transketolase	Tkt	NM_009388	28.1422	27.931	28.1715	27.9804	28.2734	28.5471	28.7746	28.2901	28.7413	28.5523	27.9528	27.9597	27.9111	27.817	27.9998	27.247	27.2314	27.203	27.3451	27.3427	2.96242e+08	2.55899e+08	3.0232e+08	2.64813e+08	3.24445e+08	3.92223e+08	4.59217e+08	3.28223e+08	4.48739e+08	3.9364e+08	2.59795e+08	2.61041e+08	2.52394e+08	2.36457e+08	2.68398e+08	1.59281e+08	1.57568e+08	1.54497e+08	1.70489e+08	1.70205e+08	0	4220400000	1	34	34
P40336	P40336	Vacuolar protein sorting-associated protein 26A	Vps26a	NM_001113355	22.1125	22.5556	22.4729	21.8455	22.1861	22.51	22.7099	23.3193	22.4203	23.3793	22.0687	22.3627	21.3921	22.3936	22.6179	22.8195	22.29	22.4256	22.5338	22.4517	4.53446e+06	6.1647e+06	5.82126e+06	3.76835e+06	4.77179e+06	5.9729e+06	6.86058e+06	1.04667e+07	5.61284e+06	1.09112e+07	4.39887e+06	5.39316e+06	2.7521e+06	5.50992e+06	6.43675e+06	7.40208e+06	5.12813e+06	5.6335e+06	6.07225e+06	5.73634e+06	1.63e-106	103050000	1	13	13
P42208	P42208	Septin-2	2014-09-02	NM_001159717	19.4106	19.6794	19.8652	20.8876	20.7248	21.5254	21.2271	21.2206	21.581	20.8374	20.1389	19.7931	20.2022	19.9386	20.3056	21.3708	22.2611	22.1189	22.3403	22.6032	696904	839633	955039	1.93997e+06	1.73295e+06	3.0185e+06	2.45467e+06	2.44364e+06	3.1371e+06	1.87362e+06	1.15455e+06	908483	1.20634e+06	1.00489e+06	1.29597e+06	2.71176e+06	5.02642e+06	4.55462e+06	5.31007e+06	6.37149e+06	3e-209	51356000	1	10	10
Q9QYG0	Q9QYG0	Protein NDRG2	Ndrg2	NM_001145959	NA	NA	19.0365	19.9553	20.0817	20.5416	20.4279	20.6758	19.7347	19.637	NA	NA	18.4336	18.4559	NA	20.6333	21.733	21.723	21.4188	21.9001			537722	1.01659e+06	1.10967e+06	1.52629e+06	1.41062e+06	1.67508e+06	872442	815316			354052	359567		1.62646e+06	3.48566e+06	3.46158e+06	2.8035e+06	3.9137e+06	1.09e-38	27493000	1	4	4
P42669	P42669	Transcriptional activator protein Pur-alpha	Pura	NM_008989	19.8944	NA	20.968	21.3129	21.7403	21.364	21.5374	21.1954	21.814	21.8886	19.9573	21.5726	21.3525	NA	NA	21.2839	21.3784	21.8238	21.9659	21.9074	974566		2.05115e+06	2.60509e+06	3.50334e+06	2.69901e+06	3.04371e+06	2.40133e+06	3.68696e+06	3.88262e+06	1.018e+06	3.11889e+06	2.67758e+06			2.55324e+06	2.72609e+06	3.71209e+06	4.09633e+06	3.93355e+06	2.5e-102	44630000	1	6	6
Q9QZ88	Q9QZ88	Vacuolar protein sorting-associated protein 29	Vps29	NM_001347453	20.8287	21.4166	21.2446	21.3101	21.8651	21.8624	21.9451	22.6639	21.6976	22.4357	21.5165	NA	NA	NA	NA	22.2778	21.3973	21.7089	21.6943	21.5966	1.86236e+06	2.79923e+06	2.48463e+06	2.60004e+06	3.81989e+06	3.81275e+06	4.03769e+06	6.64529e+06	3.40117e+06	5.67308e+06	2.99994e+06					5.08494e+06	2.76203e+06	3.42792e+06	3.3934e+06	3.17121e+06	1.58e-30	55206000	1	4	4
Q9QZE7	Q9QZE7	Translin-associated protein X	Tsnax	NM_016909	NA	NA	NA	NA	19.582	NA	19.4988	19.6346	19.4873	NA	18.8128	19.2988	18.9643	18.0126	19.377	19.329	18.9319	18.9748	19.5533	NA					784819		740839	813961	734957		460487	644938	511474	264444	680861	658580	500115	515210	769360		4.32e-12	8574400	1	4	4
Q9R1J0	Q9R1J0	Sterol-4-alpha-carboxylate 3-dehydrogenase, decarboxylating	Nsdhl	NM_010941	NA	NA	17.9813	NA	NA	18.8999	18.7917	19.6051	18.9945	18.6688	NA	NA	NA	NA	NA	18.0105	NA	17.7539	NA	NA			258768			489144	453801	797486	522293	416743						264059		221033			1.98e-07	4363100	1	3	3
P45376	P45376	Aldose reductase	Akr1b1	NM_009658	23.8899	23.9567	23.3894	23.8035	24.3629	23.819	23.8892	24.2384	23.1825	24.1008	23.7975	23.4426	23.8114	23.145	23.7654	24.4013	23.899	24.0211	24.0486	23.8504	1.55445e+07	1.62812e+07	1.09878e+07	1.46409e+07	2.15756e+07	1.4799e+07	1.5537e+07	1.97918e+07	9.5198e+06	1.79913e+07	1.45801e+07	1.14005e+07	1.47213e+07	9.27554e+06	1.42593e+07	2.21576e+07	1.56428e+07	1.70244e+07	1.7352e+07	1.51247e+07	1.23e-93	255830000	1	13	13
P45377	P45377	Aldose reductase-related protein 2	Akr1b8	NM_008012	NA	20.4674	20.1534	20.5618	20.3909	21.0257	20.7922	21.1368	21.3651	21.1056	20.5387	20.4403	20.4656	NA	20.323	21.1956	21.1722	20.9862	21.1813	21.1869		1.44978e+06	1.16621e+06	1.54781e+06	1.3749e+06	2.13485e+06	1.81583e+06	2.30574e+06	2.70107e+06	2.25641e+06	1.52323e+06	1.4228e+06	1.44797e+06		1.31169e+06	2.40166e+06	2.36302e+06	2.07719e+06	2.37797e+06	2.38722e+06	3.97e-39	28434000	1	4	4
Q9WVK4	Q9WVK4	EH domain-containing protein 1	Ehd1	NM_010119	19.3084	NA	NA	19.4994	19.5337	19.9475	20.2998	19.9654	19.8434	19.8992	19.1152	18.9347	NA	NA	NA	20.3687	20.9512	20.5474	19.9866	20.114	649243			741147	758979	1.0111e+06	1.29077e+06	1.02373e+06	940716	977814	567870	501086				1.35391e+06	2.0274e+06	1.53244e+06	1.03888e+06	1.13479e+06	2.72e-36	18908000	1	9	8
Q9Z2I9	Q9Z2I9	Succinyl-CoA ligase [ADP-forming] subunit beta, mitochondrial	Sucla2	NP_035636	NA	NA	NA	19.3528	20.07	21.7129	21.2654	21.4451	21.6547	22.8302	19.4637	NA	NA	NA	NA	19.8569	NA	NA	19.5655	19.736				669535	1.10071e+06	3.43743e+06	2.52071e+06	2.85508e+06	3.30152e+06	7.45719e+06	723032					949560			775894	873229	1.8e-67	24086000	1	5	5
P46664	P46664	Adenylosuccinate synthetase isozyme 2	Adss	NM_007422	20.2919	19.8044	19.993	20.6292	20.7454	20.0317	19.9007	19.8493	20.3328	20.4512	21.2326	21.5608	21.0535	21.2512	21.363	20.5863	20.4337	20.2683	20.9524	20.4739	1.28372e+06	915627	1.0435e+06	1.62184e+06	1.75787e+06	1.07187e+06	978831	944571	1.32063e+06	1.43359e+06	2.46405e+06	3.09348e+06	2.17638e+06	2.49602e+06	2.69714e+06	1.57432e+06	1.4163e+06	1.26289e+06	2.02909e+06	1.45632e+06	2.76e-57	24086000	1	6	6
P46935	P46935	E3 ubiquitin-protein ligase NEDD4	Nedd4	NM_010890	20.7238	19.2611	19.8668	21.3094	21.8294	21.1754	21.4733	21.0907	21.8851	21.168	NA	19.8208	19.9089	20.2195	19.8771	20.6815	21.1529	21.3419	21.8956	21.7487	1.73175e+06	628303	956099	2.59877e+06	3.72653e+06	2.36827e+06	2.91144e+06	2.23323e+06	3.87321e+06	2.35615e+06		926095	984410	1.22089e+06	962949	1.68171e+06	2.33162e+06	2.65798e+06	3.90151e+06	3.5238e+06	1.61e-55	39138000	1	9	9
P47753	P47753	F-actin-capping protein subunit alpha-1	Capza1	NM_009797	20.2076	20.2892	20.2283	20.8679	21.1597	21.5924	21.4082	21.772	21.813	20.978	19.148	20.4137	20.898	19.1207	NA	21.4148	20.7163	20.8808	21.536	21.1189	1.21086e+06	1.28132e+06	1.22836e+06	1.91366e+06	2.34263e+06	3.16199e+06	2.78298e+06	3.58117e+06	3.6844e+06	2.06541e+06	580928	1.39681e+06	1.954e+06	570039		2.79574e+06	1.72277e+06	1.93084e+06	3.04076e+06	2.27731e+06	2.06e-106	40367000	1	8	6
P47754	P47754	F-actin-capping protein subunit alpha-2	Capza2	NM_007604	21.7825	21.5747	21.4189	22.0463	22.0678	23.0393	22.8991	22.5732	22.9267	22.2914	21.5704	21.477	21.6714	21.6811	21.2846	22.501	22.3808	22.4893	22.6233	22.3649	3.60733e+06	3.12343e+06	2.8037e+06	4.33109e+06	4.39612e+06	8.62026e+06	7.82197e+06	6.24037e+06	7.97305e+06	5.1331e+06	3.11413e+06	2.91891e+06	3.33996e+06	3.36249e+06	2.55448e+06	5.93575e+06	5.46125e+06	5.88781e+06	6.46088e+06	5.40139e+06	4.4e-253	108530000	1	14	14
P48036	P48036	Annexin A5	Anxa5	NM_009673	27.1493	25.4081	24.2992	25.9531	27.0174	27.4663	27.5017	27.4447	27.8316	27.4786	24.5499	25.0126	25.7114	24.6419	25.7286	26.4466	27.477	27.4799	27.2015	27.2511	1.48852e+08	4.45246e+07	2.06437e+07	6.49623e+07	1.35846e+08	1.8543e+08	1.90036e+08	1.82674e+08	2.38862e+08	1.87018e+08	2.45616e+07	3.38488e+07	5.49418e+07	2.61789e+07	5.56007e+07	9.14576e+07	1.8681e+08	1.87186e+08	1.54336e+08	1.59734e+08	0	2260100000	1	26	26
P48678	P48678	Prelamin-A/C;Lamin-A/C	Lmna	NM_001002011	24.8513	24.5592	25.1339	24.308	24.2439	24.1481	24.4382	25.2343	24.1674	25.2877	25.5078	25.0261	25.3368	25.2449	25.3879	25.5122	25.5813	25.3405	25.3467	25.8452	3.02682e+07	2.47204e+07	3.68178e+07	2.077e+07	1.98674e+07	1.8591e+07	2.27317e+07	3.94713e+07	1.88414e+07	4.09596e+07	4.77104e+07	3.4167e+07	4.23776e+07	3.97624e+07	4.39056e+07	4.78561e+07	5.0204e+07	4.24865e+07	4.26694e+07	6.0281e+07	0	546730000	1	30	30
P48774	P48774	Glutathione S-transferase Mu 5	Gstm5	NM_010360	24.0502	23.1074	21.667	22.7118	23.3853	20.4976	20.3426	20.1641	20.9775	21.0051	24.5873	23.5698	24.0369	24.4248	24.1782	21.8574	21.5501	21.7206	21.4195	21.8828	1.73713e+07	9.03692e+06	3.32979e+06	6.86963e+06	1.09566e+07	1.48045e+06	1.32964e+06	1.17489e+06	2.0647e+06	2.10458e+06	2.52066e+07	1.24514e+07	1.72119e+07	2.25215e+07	1.89829e+07	3.79956e+06	3.07062e+06	3.45583e+06	2.80487e+06	3.86704e+06	1.31e-190	96258000	1	12	10
P49312	P49312	Heterogeneous nuclear ribonucleoprotein A1	Hnrnpa1	NM_001039129	21.3667	20.4805	21.6425	21.4755	21.7562	21.5753	21.3902	21.2578	21.5651	21.1868	21.9312	22.0888	21.7477	22.1945	21.2462	21.6559	21.2128	21.6172	21.3176	21.1948	2.70407e+06	1.463e+06	3.27372e+06	2.91588e+06	3.54217e+06	3.12473e+06	2.74848e+06	2.50747e+06	3.10272e+06	2.38705e+06	3.99898e+06	4.46058e+06	3.52136e+06	4.79966e+06	2.48739e+06	3.30427e+06	2.43046e+06	3.21681e+06	2.61359e+06	2.40033e+06	1.53e-35	48356000	1	6	6
P49722	P49722	Proteasome subunit alpha type-2	Psma2	NM_008944	22.4645	22.2115	22.6555	22.7991	22.6221	22.7495	22.357	21.5676	22.9122	20.7894	22.4114	22.9732	22.0577	20.6288	22.8795	21.776	22.5575	22.2407	22.4614	21.9803	5.78746e+06	4.85655e+06	6.60671e+06	7.29815e+06	6.45551e+06	7.05151e+06	5.3719e+06	3.1081e+06	7.89332e+06	1.81231e+06	5.57832e+06	8.23422e+06	4.36545e+06	1.62139e+06	7.71642e+06	3.59111e+06	6.17283e+06	4.95585e+06	5.77504e+06	4.13742e+06	1.53e-125	90519000	1	10	10
P50396	P50396	Rab GDP dissociation inhibitor alpha	Gdi1	NM_010273	23.1358	22.9902	22.8869	23.1575	23.0879	22.6671	22.5274	22.5713	22.6268	23.0704	23.4358	23.0042	23.3714	23.706	23.65	22.6704	22.5859	22.6648	22.7133	22.4411	9.21658e+06	8.33182e+06	7.7561e+06	9.35626e+06	8.9156e+06	6.66004e+06	6.04537e+06	6.23216e+06	6.47658e+06	8.8081e+06	1.13469e+07	8.41306e+06	1.08516e+07	1.36841e+07	1.31631e+07	6.67529e+06	6.29555e+06	6.64943e+06	6.87677e+06	5.69435e+06	0	126300000	1	20	14
P50516	P50516	V-type proton ATPase catalytic subunit A	Atp6v1a	NM_007508	22.1721	21.8066	21.9804	21.8632	21.7186	22.8783	22.8915	22.5545	22.4739	23.3776	21.0604	21.3177	21.0548	19.959	21.0494	23.2525	22.8143	22.7029	22.8702	22.9157	4.72571e+06	3.6681e+06	4.13771e+06	3.81486e+06	3.45104e+06	7.71e+06	7.78087e+06	6.16e+06	5.8253e+06	1.08983e+07	2.18682e+06	2.61377e+06	2.17834e+06	1.0192e+06	2.17021e+06	9.99309e+06	7.37545e+06	6.82738e+06	7.66684e+06	7.91249e+06	1.75e-221	108010000	1	17	17
P50580	P50580	Proliferation-associated protein 2G4	Pa2g4	NM_011119	20.2477	NA	20.3863	20.4982	20.6303	21.2687	21.1311	21.1705	21.2397	NA	20.4815	20.2525	21.0327	20.4257	20.5159	20.6959	20.002	20.3764	20.4741	20.6456	1.24499e+06		1.37053e+06	1.48106e+06	1.62308e+06	2.52648e+06	2.29665e+06	2.36024e+06	2.47621e+06		1.46402e+06	1.24914e+06	2.14523e+06	1.40847e+06	1.49934e+06	1.69858e+06	1.05003e+06	1.36116e+06	1.45653e+06	1.64038e+06	1.67e-43	37576000	1	9	9
P52480	P52480	Pyruvate kinase isozymes M1/M2	Pkm	NM_001253883	26.1011	26.0133	25.5867	26.1922	26.4337	27.2802	27.3481	26.9151	27.3823	27.2601	26.2067	25.7026	25.938	26.0026	25.7061	26.532	26.2464	26.319	26.4585	26.3972	7.19804e+07	6.77304e+07	5.03923e+07	7.66722e+07	9.06435e+07	1.62989e+08	1.70843e+08	1.26547e+08	1.74942e+08	1.60734e+08	7.74467e+07	5.46077e+07	6.42859e+07	6.72299e+07	5.47403e+07	9.70349e+07	7.96074e+07	8.3716e+07	9.22151e+07	8.8379e+07	0	1688500000	1	29	29
P53810	P53810	Phosphatidylinositol transfer protein alpha isoform	Pitpna	NM_008850	19.8924	NA	NA	20.7226	20.4925	20.6688	20.8626	20.2475	20.7092	19.0304	20.9825	20.8245	20.4079	20.8192	NA	20.8506	21.0219	20.8685	21.2747	NA	973216			1.73031e+06	1.47522e+06	1.66697e+06	1.90664e+06	1.24482e+06	1.71431e+06	535453	2.07187e+06	1.85695e+06	1.3912e+06	1.85014e+06		1.89085e+06	2.12923e+06	1.91445e+06	2.53701e+06		1.23e-38	24388000	1	6	4
P53811	P53811	Phosphatidylinositol transfer protein beta isoform	Pitpnb	NM_001301643	21.857	20.7494	20.7119	20.161	21.0173	21.8288	21.2062	21.8206	21.1846	21.0173	20.6278	20.7627	20.9156	20.5018	20.5028	21.0227	20.5676	20.8187	20.4617	20.9576	3.7985e+06	1.76275e+06	1.71753e+06	1.17237e+06	2.12245e+06	3.72498e+06	2.41937e+06	3.70386e+06	2.38342e+06	2.12245e+06	1.62027e+06	1.77908e+06	1.97798e+06	1.48476e+06	1.48579e+06	2.13041e+06	1.55405e+06	1.8495e+06	1.44406e+06	2.03641e+06	1.88e-32	40404000	1	9	9
P54310	P54310	Hormone-sensitive lipase	Lipe	NM_001039507	21.4106	20.5332	21.5822	22.527	21.8876	21.984	21.8918	21.7121	22.2934	22.2069	20.0441	19.1096	19.1846	20.0457	19.4352	21.6142	22.8501	22.9198	22.3754	22.8095	2.78762e+06	1.51743e+06	3.13971e+06	6.0437e+06	3.87993e+06	4.14804e+06	3.89124e+06	3.43553e+06	5.14022e+06	4.84109e+06	1.08112e+06	565670	595854	1.08232e+06	708889	3.21013e+06	7.56076e+06	7.93501e+06	5.44085e+06	7.35095e+06	1.06e-77	84967000	1	14	14
P55264	P55264	Adenosine kinase	Adk	NM_001243041	20.5209	20.0803	19.8622	20.2067	21.0572	19.9135	19.9287	19.7811	NA	19.7197	20.4075	19.2374	NA	20.2201	20.3844	19.1333	19.7906	20.2441	NA	19.3064	1.50455e+06	1.10859e+06	953055	1.2101e+06	2.18197e+06	987554	998014	900958		863418	1.39082e+06	618065		1.2214e+06	1.36872e+06	575039	906910	1.24188e+06		648344	2.27e-31	15407000	1	5	5
P56399	P56399	Ubiquitin carboxyl-terminal hydrolase 5	Usp5	NM_001326594	19.9984	20.1262	19.7073	20.9339	20.8182	20.6011	20.6953	20.4672	21.0544	20.7243	20.4391	20.7414	19.8573	20.3226	20.8795	20.6679	20.9243	20.816	21.0217	21.077	1.04741e+06	1.14443e+06	856029	2.00323e+06	1.84885e+06	1.59056e+06	1.69788e+06	1.44958e+06	2.17774e+06	1.73235e+06	1.42162e+06	1.75301e+06	949824	1.31133e+06	1.9291e+06	1.66593e+06	1.98995e+06	1.84604e+06	2.12893e+06	2.21212e+06	2.32e-75	28189000	1	10	10
P57780	P57780	Alpha-actinin-4	Actn4	NM_021895	25.8582	26.2801	25.6749	26.3468	25.987	26.1478	26.082	25.8265	26.0651	26.1836	26.7343	26.6715	26.5057	26.9463	26.3732	26.4089	26.3276	26.2106	26.1924	26.4892	6.08266e+07	8.14889e+07	5.35692e+07	8.53448e+07	6.65069e+07	7.43485e+07	7.10337e+07	5.95047e+07	7.02064e+07	7.62165e+07	1.11642e+08	1.06886e+08	9.5282e+07	1.29314e+08	8.69209e+07	8.90986e+07	8.42165e+07	7.76563e+07	7.66828e+07	9.41985e+07	0	1365600000	1	57	57
P58252;O08810	P58252	Elongation factor 2	Eef2	NM_007907	24.5743	23.9859	24.2549	24.1904	24.5688	25.2703	25.0898	24.921	25.3577	25.1206	24.5239	24.2376	24.6903	25.0604	24.5273	25.1322	24.8782	25.0506	24.775	24.8772	2.49805e+07	1.6614e+07	2.00195e+07	1.91441e+07	2.48855e+07	4.04686e+07	3.57094e+07	3.17664e+07	4.2996e+07	3.64799e+07	2.41229e+07	1.97808e+07	2.7072e+07	3.4989e+07	2.41798e+07	3.67744e+07	3.08379e+07	3.47522e+07	2.8709e+07	3.08165e+07	0	518280000	2	39	39
P59017	P59017	Bcl-2-like protein 13	Bcl2l13	NM_153516	20.4626	20.1499	21.6121	21.2605	21.3989	22.1352	21.9659	21.2698	22.4695	20.748	19.9118	20.6132	19.855	19.9347	NA	20.5631	21.4764	21.183	21.7374	21.4997	1.44496e+06	1.16339e+06	3.20546e+06	2.51217e+06	2.7651e+06	4.60637e+06	4.09633e+06	2.52841e+06	5.80756e+06	1.76104e+06	986391	1.60395e+06	948311	1.00217e+06		1.54921e+06	2.9177e+06	2.38078e+06	3.49631e+06	2.9652e+06	7.29e-219	48245000	1	6	6
P61161	P61161	Actin-related protein 2	Actr2	NM_146243	19.7955	NA	19.6707	19.2668	19.8132	21.578	21.6094	21.7679	21.3448	22.15	19.3833	18.7961	19.4599	19.5082	NA	22.2771	21.0033	21.4458	21.5251	21.4505	909996		834585	630790	921229	3.13058e+06	3.19947e+06	3.57101e+06	2.66333e+06	4.65387e+06	683840	455187	721130	745681		5.08248e+06	2.10195e+06	2.85647e+06	3.01787e+06	2.86579e+06	1.88e-97	42788000	1	8	8
P61164	P61164	Alpha-centractin	Actr1a	NM_016860	19.7451	NA	20.9272	21.4454	20.2188	21.5295	21.3106	21.6195	21.4118	20.6701	20.9287	20.6651	19.8325	20.0963	20.276	21.4561	21.9248	22.0302	21.9238	21.6433	878754		1.99395e+06	2.85567e+06	1.2203e+06	3.02709e+06	2.60094e+06	3.22194e+06	2.78993e+06	1.66848e+06	1.99603e+06	1.6627e+06	933636	1.12096e+06	1.26965e+06	2.87693e+06	3.98128e+06	4.28303e+06	3.97852e+06	3.27554e+06	6.44e-93	45703000	1	6	6
P61202	P61202	COP9 signalosome complex subunit 2	Cops2	NM_001285507	19.0721	NA	19.5968	19.0359	19.1544	19.6419	19.3644	19.0612	19.4512	NA	19.2066	19.0024	19.0114	19.844	19.2513	18.9794	NA	19.3523	19.2636	19.747	551156		792911	537498	583511	818090	674940	547007	716794		605010	525161	528447	941107	624049	516855		669303	629392	879912	1.23e-17	11001000	1	3	3
P61979	P61979	Heterogeneous nuclear ribonucleoprotein K	Hnrnpk	NM_001301340	21.4949	20.6742	20.4799	21.3034	21.7879	21.3715	21.479	21.9168	21.8798	22.1167	21.2582	21.1926	21.4638	20.4647	21.1992	21.7409	21.2717	21.0487	22.1152	21.8153	2.95535e+06	1.67322e+06	1.46239e+06	2.58799e+06	3.62086e+06	2.71308e+06	2.92296e+06	3.95926e+06	3.85901e+06	4.54768e+06	2.50816e+06	2.39667e+06	2.89233e+06	1.44707e+06	2.40766e+06	3.5048e+06	2.53174e+06	2.16915e+06	4.54296e+06	3.69028e+06	6.89e-155	49910000	1	9	9
P61982	P61982	14-3-3 protein gamma;14-3-3 protein gamma, N-terminally processed	Ywhag	NM_018871	26.5774	26.5541	27.0689	26.1062	26.9374	26.9241	27.2914	26.9345	27.2206	25.8437	25.7933	26.3464	26.2351	25.3632	25.7682	25.8811	26.803	26.4417	26.5629	26.6373	1.00137e+08	9.85328e+07	1.40783e+08	7.22353e+07	1.28518e+08	1.27339e+08	1.64259e+08	1.2826e+08	1.56393e+08	6.02184e+07	5.8151e+07	8.53211e+07	7.89863e+07	4.31603e+07	5.7148e+07	6.17998e+07	1.17087e+08	9.11475e+07	9.91356e+07	1.04382e+08	0	1665000000	1	16	12
P62259	P62259	14-3-3 protein epsilon	Ywhae	NM_009536	26.6431	26.3588	26.396	26.0315	26.6058	26.2665	26.6209	26.9454	26.2445	26.8779	26.9777	27.114	26.7839	26.5874	26.8451	26.4939	26.2674	26.1235	26.3903	26.3682	1.04803e+08	8.60576e+07	8.83055e+07	6.85902e+07	1.02128e+08	8.07243e+07	1.03202e+08	1.29233e+08	7.95027e+07	1.23326e+08	1.32159e+08	1.45254e+08	1.15547e+08	1.00834e+08	1.20554e+08	9.45058e+07	8.07747e+07	7.31067e+07	8.79573e+07	8.66202e+07	4.88e-259	1486500000	1	20	18
P62806	P62806	Histone H4	Hist1h4a		20.7762	22.0168	20.6835	20.2563	19.7414	21.7694	20.9997	21.1899	20.8314	21.5763	24.9787	24.6291	24.0333	25.175	24.3259	21.7776	21.7226	21.8938	21.6425	21.549	1.79581e+06	4.24343e+06	1.68405e+06	1.25243e+06	876503	3.57472e+06	2.09672e+06	2.39219e+06	1.86585e+06	3.1269e+06	3.30627e+07	2.59476e+07	1.7169e+07	3.78818e+07	2.10293e+07	3.5951e+06	3.46062e+06	3.89664e+06	3.27372e+06	3.06828e+06	4.01e-43	80248000	1	6	6
P62821;P61027;Q9DD03;P61028;P55258;Q8K386	P62821	Ras-related protein Rab-1A	Rab1A	NM_008996	NA	NA	19.8533	20.6698	20.6337	21.181	20.9839	21.0311	21.7991	21.4024	19.0845	18.8691	18.3809	NA	NA	20.4019	20.1355	20.1474	21.2285	20.4198			947194	1.66813e+06	1.62691e+06	2.37748e+06	2.07388e+06	2.14285e+06	3.64908e+06	2.77182e+06	555913	478812	341352			1.38543e+06	1.15183e+06	1.16137e+06	2.45706e+06	1.40272e+06	1.26e-86	30393000	6	6	6
P62874	P62874	Guanine nucleotide-binding protein G(I)/G(S)/G(T) subunit beta-1	Gnb1	NM_001160016	NA	21.5583	20.9818	21.9404	20.8682	19.6144	19.9268	21.1219	20.681	NA	21.0042	20.8329	21.2584	20.6523	20.7194	21.0013	21.4674	21.151	21.3754	21.5627		3.08813e+06	2.07086e+06	4.02456e+06	1.91405e+06	802644	996700	2.28205e+06	1.68113e+06		2.10327e+06	1.86779e+06	2.50851e+06	1.64802e+06	1.72648e+06	2.09904e+06	2.89955e+06	2.32855e+06	2.72042e+06	3.09756e+06	2.8e-77	37734000	1	7	7
P62897;CON__P62894;P00015	P62897	Cytochrome c, somatic	Cycs	NM_007808	25.5096	25.5244	25.7307	24.7181	24.9426	25.8776	26.2009	25.7689	25.8741	26.5306	25.1568	25.12	25.6255	25.6186	25.6557	25.6103	25.5696	25.1408	25.2376	25.7767	4.77699e+07	4.82625e+07	5.56817e+07	2.75988e+07	3.22456e+07	6.16501e+07	7.71359e+07	5.71757e+07	6.15007e+07	9.69408e+07	3.74069e+07	3.64648e+07	5.17659e+07	5.1519e+07	5.2861e+07	5.12234e+07	4.97985e+07	3.69943e+07	3.95617e+07	5.74857e+07	6.73e-128	843860000	3	7	7
P62908	P62908	40S ribosomal protein S3	Rps3	NM_012052	NA	NA	21.5669	22.0295	22.7244	23.3185	22.6044	22.5553	22.4977	22.582	22.346	22.1058	22.5018	22.6156	22.184	22.6595	22.7869	22.6603	22.4949	22.3289			3.10659e+06	4.28095e+06	6.92989e+06	1.04609e+07	6.37679e+06	6.16342e+06	5.92219e+06	6.27855e+06	5.33109e+06	4.51345e+06	5.93905e+06	6.42649e+06	4.76485e+06	6.62505e+06	7.2367e+06	6.62873e+06	5.91071e+06	5.26828e+06	1.9e-51	94688000	1	5	5
P63005	P63005	Platelet-activating factor acetylhydrolase IB subunit alpha	Pafah1b1	NM_013625	19.9923	19.9042	20.2578	NA	19.8098	19.7606	19.5169	19.797	NA	19.8009	20.3226	19.2953	19.7765	20.2002	20.1847	19.9423	20.552	20.5024	19.9751	21.0716	1.04299e+06	981208	1.25373e+06		919060	888246	750192	910942		913408	1.31133e+06	643375	898090	1.20466e+06	1.19179e+06	1.00747e+06	1.53733e+06	1.48538e+06	1.03063e+06	2.20386e+06	1.34e-31	20409000	1	4	4
P63017;P17156	P63017	Heat shock cognate 71 kDa protein	Hspa8	NM_031165	27.1218	26.7783	26.3474	27.0554	27.3319	27.194	27.3407	27.2286	27.3533	27.6804	26.3757	26.4598	27.0591	26.6687	27.2307	27.4925	27.2138	27.1703	27.2468	27.361	1.46041e+08	1.15099e+08	8.53803e+07	1.39472e+08	1.68936e+08	1.53536e+08	1.69969e+08	1.57263e+08	1.7146e+08	2.15095e+08	8.70717e+07	9.22983e+07	1.3983e+08	1.06679e+08	1.57492e+08	1.88828e+08	1.55658e+08	1.51034e+08	1.59259e+08	1.72378e+08	0	2476800000	2	34	34
P63038	P63038	60 kDa heat shock protein, mitochondrial	Hspd1	NM_010477	23.3313	23.4928	23.7763	23.7472	23.6144	24.2578	24.0992	23.7168	24.1789	23.4322	23.6647	22.7908	23.3611	23.171	23.067	23.5237	23.3192	23.3206	23.3077	23.1538	1.05541e+07	1.18042e+07	1.43674e+07	1.40805e+07	1.28423e+07	2.00597e+07	1.79714e+07	1.3787e+07	1.89922e+07	1.13187e+07	1.32979e+07	7.25629e+06	1.07744e+07	9.44422e+06	8.78737e+06	1.20598e+07	1.0466e+07	1.04761e+07	1.03829e+07	9.33229e+06	1.44e-275	214800000	1	20	20
P63085;Q6P5G0;Q61532	P63085	Mitogen-activated protein kinase 1	Mapk1	NM_001038663	19.9495	20.2438	20.3863	19.4764	21.0041	20.9207	20.9217	20.9622	20.7534	20.7441	19.4924	19.7354	NA	19.575	20.032	20.8624	20.8382	20.9982	20.3489	20.7196	1.01251e+06	1.24163e+06	1.37053e+06	729425	2.10312e+06	1.98499e+06	1.98637e+06	2.04292e+06	1.76765e+06	1.75629e+06	737560	872866		781020	1.07209e+06	1.90637e+06	1.87466e+06	2.09454e+06	1.33546e+06	1.72672e+06	4.04e-18	28702000	3	5	5
P63101	P63101	14-3-3 protein zeta/delta	Ywhaz	NM_001253805	27.3825	27.2935	27.0932	27.1964	27.3968	27.43	27.7561	27.4998	27.4957	27.9075	28.1129	28.3032	27.8834	27.784	27.584	27.423	27.0889	27.0739	27.644	27.4425	1.74966e+08	1.64499e+08	1.43175e+08	1.53791e+08	1.76709e+08	1.80823e+08	2.26683e+08	1.89786e+08	1.89248e+08	2.51765e+08	2.90286e+08	3.31217e+08	2.47594e+08	2.31109e+08	2.01192e+08	1.79947e+08	1.42748e+08	1.41272e+08	2.09736e+08	1.82396e+08	0	2927800000	1	21	21
P63242;Q8BGY2	P63242	Eukaryotic translation initiation factor 5A-1	Eif5a	NM_001166589	21.17	20.5316	19.9654	21.5242	21.666	21.9252	21.8655	21.103	22.729	20.3919	20.0262	19.7123	21.0327	20.1399	20.4841	21.7814	21.5027	21.5833	20.9779	20.6013	2.35942e+06	1.51575e+06	1.02373e+06	3.01599e+06	3.32748e+06	3.98238e+06	3.82095e+06	2.25235e+06	6.95202e+06	1.37586e+06	1.06779e+06	859001	2.14523e+06	1.15535e+06	1.46666e+06	3.60458e+06	2.97138e+06	3.14211e+06	2.06527e+06	1.59078e+06	1.76e-113	47885000	2	8	8
P68040	P68040	Guanine nucleotide-binding protein subunit beta-2-like 1	Gnb2l1	NM_008143	NA	20.6269	20.6062	21.4846	21.5249	21.005	20.2865	21.0909	20.3495	20.4768	20.6725	19.7618	20.2518	20.0869	20.1436	20.9665	20.2932	20.5378	20.5505	20.7494		1.61926e+06	1.59619e+06	2.93433e+06	3.01745e+06	2.10443e+06	1.27892e+06	2.23354e+06	1.33601e+06	1.45925e+06	1.67125e+06	888985	1.24853e+06	1.11368e+06	1.15832e+06	2.04902e+06	1.28488e+06	1.52228e+06	1.53574e+06	1.76275e+06	6.55e-60	32239000	1	10	10
P68254	P68254	14-3-3 protein theta	Ywhaq	NM_011739	24.4764	24.3912	24.3348	24.2959	25.0406	25.503	25.4309	25.3919	25.505	25.3534	24.4154	24.5186	24.7091	24.5294	24.3264	24.8448	24.6263	24.849	24.829	24.5881	2.33416e+07	2.2003e+07	2.11595e+07	2.05966e+07	3.45121e+07	4.75519e+07	4.52339e+07	4.40275e+07	4.76179e+07	4.28681e+07	2.23752e+07	2.40344e+07	2.74271e+07	2.4215e+07	2.10366e+07	3.01321e+07	2.58973e+07	3.022e+07	2.98039e+07	2.52206e+07	0	531350000	1	17	13
P68510	P68510	14-3-3 protein eta	Ywhah	NM_011738	24.2845	23.8542	23.0928	23.143	23.8321	23.9495	23.9551	24.6582	23.7705	24.9928	24.3175	24.4248	23.9182	24.0362	24.7842	24.1933	23.6336	23.7268	24.0408	23.8597	2.04344e+07	1.51646e+07	8.94593e+06	9.26269e+06	1.4934e+07	1.62001e+07	1.62631e+07	2.64763e+07	1.43098e+07	3.33874e+07	2.09073e+07	2.25215e+07	1.58524e+07	1.72035e+07	2.88927e+07	1.91827e+07	1.30144e+07	1.38828e+07	1.72585e+07	1.52225e+07	0	264500000	1	14	10
P70296	P70296	Phosphatidylethanolamine-binding protein 1;Hippocampal cholinergic neurostimulating peptide	Pebp1	NM_018858	23.9996	24.151	23.524	24.9797	24.2676	23.4663	23.6079	23.4862	23.5966	23.5954	25.0716	24.9699	25.1786	25.0753	24.5693	24.3167	24.2478	24.2772	24.207	23.9219	1.67726e+07	1.86284e+07	1.20623e+07	3.30856e+07	2.01965e+07	1.15894e+07	1.27846e+07	1.17503e+07	1.26848e+07	1.26743e+07	3.52617e+07	3.28616e+07	3.79764e+07	3.53523e+07	2.48941e+07	2.08957e+07	1.99212e+07	2.03313e+07	1.93657e+07	1.58931e+07	1.13e-190	332160000	1	12	12
P70372	P70372	ELAV-like protein 1	Elavl1	NM_010485	20.7005	20.628	NA	20.5471	20.2789	20.7838	21.0784	21.3877	20.6843	20.8036	22.0774	20.3863	21.3111	21.2603	21.0431	21.1566	20.628	20.4235	NA	20.8273	1.70401e+06	1.62049e+06		1.53212e+06	1.27221e+06	1.80529e+06	2.21427e+06	2.74372e+06	1.68498e+06	1.83024e+06	4.42547e+06	1.37053e+06	2.60184e+06	2.51182e+06	2.16075e+06	2.33761e+06	1.62049e+06	1.40633e+06		1.86055e+06	1.23e-16	29055000	1	4	4
P80313	P80313	T-complex protein 1 subunit eta	Cct7	NM_007638	21.3343	21.3102	21.4768	21.6156	21.0189	21.6258	21.2076	21.8909	21.3505	21.6768	21.0161	20.3873	20.7419	21.0669	20.6482	21.5926	21.6808	21.7714	21.4569	21.7417	2.64402e+06	2.60022e+06	2.91851e+06	3.21325e+06	2.12481e+06	3.23604e+06	2.42172e+06	3.88882e+06	2.67387e+06	3.35249e+06	2.12069e+06	1.37148e+06	1.75361e+06	2.19669e+06	1.64334e+06	3.16243e+06	3.36179e+06	3.57968e+06	2.87853e+06	3.50674e+06	1.26e-73	48062000	1	10	10
P80314	P80314	T-complex protein 1 subunit beta	Cct2	NM_007636	NA	20.3837	20.0487	21.4428	21.116	20.7846	20.0348	21.0224	20.9638	NA	20.2394	NA	NA	20.0497	19.7915	20.4344	21.1565	21.0601	21.4861	20.2202		1.36806e+06	1.08458e+06	2.85053e+06	2.27274e+06	1.80629e+06	1.07418e+06	2.12997e+06	2.04519e+06		1.23785e+06			1.08533e+06	907476	1.41699e+06	2.33744e+06	2.18636e+06	2.93738e+06	1.22148e+06	5.57e-72	28385000	1	5	5
P80315	P80315	T-complex protein 1 subunit delta	Cct4	NM_009837	19.1824	19.641	20.5891	20.8508	20.8908	21.5673	21.211	21.2382	21.5185	21.7493	19.9474	20.5226	19.8146	20.1371	20.4155	21.0274	21.6313	21.4408	21.6191	21.9381	594946	817580	1.57738e+06	1.89111e+06	1.94427e+06	3.10745e+06	2.42743e+06	2.47363e+06	3.0041e+06	3.52526e+06	1.01103e+06	1.50632e+06	922123	1.15311e+06	1.39855e+06	2.13736e+06	3.2484e+06	2.84658e+06	3.22105e+06	4.01815e+06	8.6e-77	39658000	1	8	8
P80316	P80316	T-complex protein 1 subunit epsilon	Cct5	NM_001348035	19.8195	19.6275	20.1248	21.0153	20.2303	20.7567	20.6312	20.5528	20.8475	20.6803	19.4462	NA	19.8367	19.2407	NA	20.8072	21.1628	21.0522	21.228	20.5945	925260	809965	1.14332e+06	2.11951e+06	1.23006e+06	1.7717e+06	1.62409e+06	1.53819e+06	1.88679e+06	1.68031e+06	714315		936358	619481		1.83481e+06	2.34767e+06	2.17442e+06	2.45621e+06	1.5833e+06	4.73e-100	27861000	1	7	7
P80318	P80318	T-complex protein 1 subunit gamma	Cct3	NM_009836	NA	NA	20.5877	20.6739	20.3923	21.2519	20.7128	20.504	21.2455	20.6251	19.578	18.9318	19.6617	19.1964	19.5836	21.0015	21.0256	21.1607	20.9363	20.5461			1.57585e+06	1.67288e+06	1.37624e+06	2.49723e+06	1.7186e+06	1.48703e+06	2.48618e+06	1.61724e+06	782646	500080	829395	600748	785690	2.09933e+06	2.1347e+06	2.34426e+06	2.00657e+06	1.53106e+06	3.77e-23	29268000	1	6	6
P85094	P85094	Isochorismatase domain-containing protein 2A, mitochondrial	Isoc2a	NM_001101598	20.3557	19.6979	21.2617	21.5332	21.2318	21.7888	21.4692	20.4878	22.1813	NA	19.7428	20.8207	20.1147	NA	19.6067	19.6073	19.5998	19.7554	20.8438	NA	1.34176e+06	850470	2.51426e+06	3.03486e+06	2.46268e+06	3.62312e+06	2.90317e+06	1.47042e+06	4.75594e+06		877354	1.85206e+06	1.13535e+06		798371	798703	794562	885050	1.88195e+06		6.57e-197	33414000	1	8	8
P97371	P97371	Proteasome activator complex subunit 1	Psme1	NM_011189	22.3598	21.4845	21.8484	21.9434	22.146	22.8917	22.9314	22.7219	22.7127	23.2698	22.489	22.2953	22.6938	23.1132	22.7243	23.3878	22.5949	22.8934	22.9587	22.698	5.38233e+06	2.93413e+06	3.77593e+06	4.03294e+06	4.64099e+06	7.78195e+06	7.99907e+06	6.91789e+06	6.87391e+06	1.01136e+07	5.88659e+06	5.147e+06	6.78445e+06	9.07333e+06	6.9294e+06	1.09756e+07	6.33494e+06	7.79112e+06	8.15187e+06	6.80423e+06	6.16e-120	112470000	1	13	13
P97372	P97372	Proteasome activator complex subunit 2	Psme2		21.5696	21.2589	21.2961	21.0882	22.4244	22.3418	22.4956	22.6754	22.2369	22.1399	21.9373	21.9792	22.2111	22.0386	22.1063	22.7305	21.7696	22.0209	22.1991	21.4035	3.11241e+06	2.50938e+06	2.57493e+06	2.22936e+06	5.62882e+06	5.3156e+06	5.91358e+06	6.69847e+06	4.94281e+06	4.6214e+06	4.01592e+06	4.13427e+06	4.8552e+06	4.30804e+06	4.51502e+06	6.95925e+06	3.57522e+06	4.25551e+06	4.81499e+06	2.77393e+06	1.4e-120	66598000	1	8	8
P99024	P99024	Tubulin beta-5 chain	Tubb5	NM_011655	20.77	20.9318	20.9951	22.4195	22.0581	21.6121	21.6564	22.1868	21.86	22.5451	21.2042	21.1673	20.4972	19.9191	19.5536	22.0143	22.2339	22.0464	22.8152	22.5946	1.7881e+06	2.00032e+06	2.09004e+06	5.60973e+06	4.36666e+06	3.20546e+06	3.30542e+06	4.77411e+06	3.80641e+06	6.12e+06	2.41602e+06	2.35501e+06	1.48004e+06	991395	769520	4.23608e+06	4.93254e+06	4.33139e+06	7.38005e+06	6.33362e+06	8.12e-223	66768000	1	19	4
P99027	P99027	60S acidic ribosomal protein P2	Rplp2	NM_026020	19.8069	20.1691	NA	20.3341	20.7562	20.1746	20.391	20.1172	20.8927	20.1565	19.9951	20.7846	21.4313	21.6243	20.6372	20.5836	21.0196	20.8445	20.5626	21.2118	917215	1.17897e+06		1.32183e+06	1.77108e+06	1.18348e+06	1.375e+06	1.13731e+06	1.94684e+06	1.16872e+06	1.04502e+06	1.80629e+06	2.8279e+06	3.23268e+06	1.63086e+06	1.57138e+06	2.12584e+06	1.88287e+06	1.54867e+06	2.42878e+06	2.18e-72	24774000	1	4	4
Q00612;P97324;REV__P46662	Q00612	Glucose-6-phosphate 1-dehydrogenase X	G6pdx	NM_008062	24.4553	24.0603	23.9155	24.6463	25.0974	24.5656	24.7076	24.9133	24.8057	24.4989	23.9846	23.281	24.0828	23.5039	24.0288	24.7434	24.9268	24.9719	24.8512	24.8268	2.30027e+07	1.74933e+07	1.58228e+07	2.62588e+07	3.5898e+07	2.48303e+07	2.73986e+07	3.15973e+07	2.93265e+07	2.37085e+07	1.65991e+07	1.01925e+07	1.77683e+07	1.18954e+07	1.71155e+07	2.8087e+07	3.18944e+07	3.29072e+07	3.02661e+07	2.97585e+07	2.54e-215	429910000	3	20	20
Q01768	Q01768	Nucleoside diphosphate kinase B	Nme2	NM_001077529	25.0542	24.8727	24.5277	23.6676	24.6113	24.9192	25.2041	25.1074	24.8444	25.0371	24.5893	24.4412	23.7505	24.3318	24.3862	24.7312	24.5744	24.6671	24.3226	24.0999	3.4839e+07	3.07205e+07	2.41865e+07	1.33247e+07	2.56295e+07	3.17268e+07	3.86536e+07	3.61477e+07	3.01238e+07	3.44285e+07	2.52416e+07	2.2779e+07	1.41128e+07	2.11155e+07	2.19269e+07	2.78505e+07	2.49822e+07	2.66402e+07	2.09813e+07	1.79801e+07	5.74e-54	454010000	1	10	5
Q01853	Q01853	Transitional endoplasmic reticulum ATPase	Vcp	NM_009503	25.813	25.9754	26.1473	26.0054	25.9085	25.9021	25.7351	25.6672	26.0253	25.7547	26.3641	25.9107	26.008	26.5944	26.235	26.009	26.1487	26.1552	26.0911	26.1161	5.89505e+07	6.59743e+07	7.43227e+07	6.73605e+07	6.29848e+07	6.2706e+07	5.58518e+07	5.3284e+07	6.82961e+07	5.66157e+07	8.63744e+07	6.30809e+07	6.7482e+07	1.01324e+08	7.89809e+07	6.75288e+07	7.43949e+07	7.47308e+07	7.14832e+07	7.27327e+07	0	1109600000	1	38	38
Q04447	Q04447	Creatine kinase B-type	Ckb	NM_021273	23.5614	23.2503	21.8135	23.267	23.7243	22.5179	22.5183	22.9682	22.6154	22.5641	22.7856	23.0957	22.9845	22.9301	22.9054	23.4744	22.8337	22.8339	22.9713	22.6765	1.23791e+07	9.97787e+06	3.68568e+06	1.0094e+07	1.38588e+07	6.0057e+06	6.00736e+06	8.20573e+06	6.4256e+06	6.20113e+06	7.23018e+06	8.96393e+06	8.29897e+06	7.99186e+06	7.8562e+06	1.16546e+07	7.4753e+06	7.47634e+06	8.22338e+06	6.70358e+06	3.72e-262	147830000	1	10	10
Q05816	Q05816	Fatty acid-binding protein, epidermal	Fabp5	NM_001272097	23.2207	23.9174	22.9107	22.7915	23.2191	24.9876	25.1177	24.8384	25.0408	24.7693	24.6112	24.4561	24.9854	25.3186	24.2186	25.4691	25.3153	25.1701	25.1474	24.8601	9.77524e+06	1.58436e+07	7.88511e+06	7.25981e+06	9.7644e+06	3.32673e+07	3.64067e+07	2.99988e+07	3.45169e+07	2.85958e+07	2.56277e+07	2.30155e+07	3.32166e+07	4.18464e+07	1.9522e+07	4.64476e+07	4.17508e+07	3.77533e+07	3.71639e+07	3.04534e+07	2.54e-191	484060000	1	10	10
Q05920	Q05920	Pyruvate carboxylase, mitochondrial	Pc	NM_001162946	23.8253	22.715	24.3214	24.1375	24.1033	23.8578	23.6241	23.8597	24.0065	23.6972	23.2659	23.4916	23.9656	23.8623	24.048	22.313	22.0888	22.1336	22.1875	22.5903	1.48638e+07	6.88488e+06	2.09638e+07	1.84549e+07	1.80226e+07	1.52024e+07	1.29289e+07	1.52225e+07	1.6853e+07	1.36009e+07	1.00863e+07	1.17944e+07	1.63819e+07	1.52499e+07	1.73448e+07	5.21053e+06	4.46058e+06	4.60127e+06	4.77643e+06	6.31478e+06	0	176130000	1	24	24
Q11011	Q11011	Puromycin-sensitive aminopeptidase	Npepps	NM_008942	22.3202	22.5546	22.4165	22.9579	22.3683	22.6818	22.3413	22.2955	22.2334	22.4512	23.4421	22.759	23.2484	23.5565	23.4244	22.7101	22.6683	22.7228	22.411	22.9812	5.2366e+06	6.16043e+06	5.59808e+06	8.14735e+06	5.41414e+06	6.72825e+06	5.31375e+06	5.14771e+06	4.93083e+06	5.73436e+06	1.13966e+07	7.09809e+06	9.96473e+06	1.23371e+07	1.12576e+07	6.86154e+06	6.66558e+06	6.9222e+06	5.57678e+06	8.28e+06	4.21e-148	112720000	1	23	23
Q11136	Q11136	Xaa-Pro dipeptidase	Pepd	NM_008820	20.9803	22.0482	21.0098	21.6529	21.3412	21.0945	21.2961	21.5598	21.0853	22.0421	21.4186	21.409	21.3665	21.8809	22.2328	21.5756	21.8344	21.9605	21.9234	22.0658	2.06871e+06	4.3368e+06	2.11145e+06	3.29741e+06	2.65669e+06	2.23912e+06	2.57493e+06	3.09134e+06	2.22489e+06	4.3185e+06	2.80312e+06	2.78453e+06	2.70369e+06	3.86196e+06	4.92878e+06	3.12538e+06	3.73946e+06	4.08102e+06	3.97742e+06	4.39003e+06	6.01e-88	59485000	1	8	8
Q3THE2;Q9CQ19	Q3THE2	Myosin regulatory light chain 12B	Myl12b	NM_023402	NA	19.3684	18.9783	19.1555	18.6789	18.9022	19.0186	19.0934	19.4768	20.5197	NA	18.9603	18.7661	NA	19.2291	20.6342	19.3943	19.2785	19.4653	19.6291		676814	516461	583956	419671	489925	531091	559353	729627	1.5033e+06		510057	445819		614520	1.62747e+06	689074	635926	723834	810864	1.61e-18	11535000	2	3	3
Q3TW96	Q3TW96	UDP-N-acetylhexosamine pyrophosphorylase-like protein 1	Uap1l1	NP_001028465	19.0921	18.713	NA	NA	18.7613	19.0089	19.0572	19.6763	19.2709	20.5609	18.2062	18.1296	19.2335	18.6119	18.9981	20.47	19.6736	19.7464	20.0321	20.0821	558849	429709			444339	527532	545493	837831	632585	1.54685e+06	302421	286783	616397	400627	523598	1.45239e+06	836265	879546	1.07217e+06	1.10998e+06	7.15e-40	12533000	1	6	6
Q3U7R1	Q3U7R1	Extended synaptotagmin-1	Esyt1	NM_011843	20.7312	22.1964	23.0837	22.7598	22.6295	22.7766	22.9603	23.0135	23.3525	21.1132	21.7102	22.5344	22.0901	21.2378	22.167	22.1707	21.8245	21.7786	22.6599	22.3682	1.74066e+06	4.80598e+06	8.88968e+06	7.10203e+06	6.48871e+06	7.18522e+06	8.16092e+06	8.46747e+06	1.07103e+07	2.26833e+06	3.43101e+06	6.07478e+06	4.4646e+06	2.47295e+06	4.70903e+06	4.72113e+06	3.71389e+06	3.59759e+06	6.62689e+06	5.41376e+06	4.14e-107	96633000	1	19	19
Q3UGR5	Q3UGR5	Haloacid dehalogenase-like hydrolase domain-containing protein 2	Hdhd2	NM_001039201	NA	19.6604	20.1988	20.9642	20.798	19.8572	20.004	19.3651	20.5903	NA	21.3715	20.6881	20.4528	20.0247	20.6206	19.8808	19.9375	19.9858	20.9101	20.0903		828648	1.2035e+06	2.04575e+06	1.82315e+06	949758	1.05149e+06	675268	1.57869e+06		2.71308e+06	1.68942e+06	1.43518e+06	1.06668e+06	1.6122e+06	965422	1.00412e+06	1.03831e+06	1.97046e+06	1.11631e+06	9.77e-51	17995000	1	5	5
Q3UPL0	Q3UPL0	Protein transport protein Sec31A	Sec31a	NP_081245	19.5491	19.5175	NA	19.8439	19.479	20.6058	20.6919	20.6499	20.2902	20.9533	20.0563	18.9828	NA	19.592	19.5642	NA	20.3469	20.6623	20.2886	20.5363	767124	750504		941042	730741	1.59575e+06	1.69388e+06	1.64528e+06	1.28221e+06	2.03035e+06	1.0903e+06	518074		790278	775195		1.33361e+06	1.65948e+06	1.28079e+06	1.5207e+06	2.83e-63	19871000	1	7	7
Q5SWU9	Q5SWU9	Acetyl-CoA carboxylase 1;Biotin carboxylase	Acaca	NM_133360	22.6058	22.3064	23.9547	22.9336	22.7322	23.5541	22.87	23.1292	23.1386	22.6577	21.5186	21.4753	21.3387	21.9539	21.1256	19.3877	21.2023	21.0133	20.617	20.8571	6.38299e+06	5.18675e+06	1.62586e+07	8.01127e+06	6.96745e+06	1.23166e+07	7.66577e+06	9.17451e+06	9.23448e+06	6.61679e+06	3.00431e+06	2.91548e+06	2.65209e+06	4.0624e+06	2.28791e+06	685929	2.41284e+06	2.11657e+06	1.60818e+06	1.89938e+06	2.31e-181	96827000	1	31	31
Q5XJY5	Q5XJY5	Coatomer subunit delta	Arcn1	NM_145985	21.8447	21.7776	21.4268	21.2592	21.5392	22.4572	22.4455	22.5796	22.2839	23.1178	22.1244	21.738	21.745	21.543	21.8848	22.2215	21.9614	21.9461	21.9594	22.1978	3.76626e+06	3.5951e+06	2.81909e+06	2.5099e+06	3.04751e+06	5.75825e+06	5.71174e+06	6.26811e+06	5.10649e+06	9.1023e+06	4.57202e+06	3.49776e+06	3.51477e+06	3.05555e+06	3.87241e+06	4.89033e+06	4.08357e+06	4.04049e+06	4.07791e+06	4.81065e+06	1.55e-104	80538000	1	12	12
Q60605;Q8CI43	Q60605	Myosin light polypeptide 6	Myl6	NM_001317217	21.5977	22.4334	21.8307	21.9996	22.1473	21.6563	21.9512	22.3206	21.9526	23.3765	21.8942	21.8104	22.1839	22.6006	22.1116	22.7119	22.3961	22.4942	22.609	22.4855	3.17362e+06	5.66404e+06	3.72989e+06	4.19314e+06	4.64517e+06	3.30519e+06	4.0548e+06	5.23806e+06	4.05874e+06	1.089e+07	3.89772e+06	3.67777e+06	4.76452e+06	6.36002e+06	4.53163e+06	6.8701e+06	5.51948e+06	5.90784e+06	6.39716e+06	5.87232e+06	6.91e-92	78264000	2	6	6
Q60631	Q60631	Growth factor receptor-bound protein 2	Grb2	NM_001313936	20.4835	21.5391	20.6497	20.5209	20.5856	21.07	21.0372	22.1872	21.4333	21.6797	21.7816	21.267	21.5809	21.6484	21.5432	21.6859	21.3722	21.311	21.1427	21.5654	1.46605e+06	3.0473e+06	1.64505e+06	1.50455e+06	1.57356e+06	2.20142e+06	2.15193e+06	4.77543e+06	2.83182e+06	3.35923e+06	3.60508e+06	2.52351e+06	3.13688e+06	3.28714e+06	3.05597e+06	3.3737e+06	2.7144e+06	2.60166e+06	2.31519e+06	3.10336e+06	1.02e-37	38381000	1	5	5
Q60668;Q9Z130	Q60668	Heterogeneous nuclear ribonucleoprotein D0	Hnrnpd	NM_001077265	21.3298	20.4747	20.7448	20.7369	20.7013	20.4729	20.7817	20.9987	20.7801	21.5242	21.9054	21.3935	21.613	22.0847	21.8787	21.7213	21.2223	21.2585	21.3883	21.4187	2.63578e+06	1.45713e+06	1.75714e+06	1.74755e+06	1.70495e+06	1.45531e+06	1.80267e+06	2.09526e+06	1.80067e+06	3.01599e+06	3.9281e+06	2.75477e+06	3.20746e+06	4.44792e+06	3.85607e+06	3.45751e+06	2.44652e+06	2.50869e+06	2.74486e+06	2.80331e+06	3.3e-41	46728000	2	5	5
Q60854	Q60854	Serpin B6	Serpinb6	NM_001164117	22.8497	22.505	22.5379	22.8126	23.0846	21.8563	22.275	22.5864	22.6493	23.928	23.2718	23.1239	23.3428	23.3842	23.5289	23.7497	23.4788	23.0944	23.4831	22.9942	7.55866e+06	5.95223e+06	6.08953e+06	7.36677e+06	8.89523e+06	3.79666e+06	5.07508e+06	6.29773e+06	6.57838e+06	1.59605e+07	1.01277e+07	9.14087e+06	1.06386e+07	1.09483e+07	1.21033e+07	1.4105e+07	1.16902e+07	8.95586e+06	1.17251e+07	8.35495e+06	0	151490000	1	15	15
Q60870	Q60870	Receptor expression-enhancing protein 5	Reep5	NM_007874	21.7463	NA	22.4359	NA	22.2984	22.8573	24.1759	23.4651	23.7572	24.5939	21.1329	21.1736	21.0172	NA	21.4886	22.0992	22.0553	23.5015	22.2661	NA	3.51794e+06		5.67386e+06		5.15807e+06	7.59859e+06	1.89527e+07	1.15797e+07	1.41785e+07	2.53222e+07	2.29952e+06	2.36531e+06	2.1223e+06		2.94248e+06	4.49285e+06	4.3582e+06	1.18756e+07	5.04387e+06		3.35e-24	135000000	1	2	2
Q61035	Q61035	Histidine--tRNA ligase, cytoplasmic	Hars	NM_008214	20.5374	20.8417	NA	19.7943	20.5645	21.3853	21.4625	21.416	21.2737	21.7688	NA	19.7015	20.4699	20.478	20.8126	21.3563	21.0066	20.7875	20.8041	21.0284	1.52186e+06	1.87922e+06		909239	1.55071e+06	2.73916e+06	2.88972e+06	2.79807e+06	2.53526e+06	3.57324e+06		852594	1.45229e+06	1.46047e+06	1.84169e+06	2.68465e+06	2.10677e+06	1.80993e+06	1.83087e+06	2.13884e+06	5.19e-51	33988000	1	9	9
Q61166;Q6PER3	Q61166	Microtubule-associated protein RP/EB family member 1	Mapre1	NM_007896	NA	20.4429	NA	20.4394	20.9032	21.4399	21.7271	21.9071	21.6537	21.4517	20.2524	20.5603	20.4906	20.1966	20.2373	21.4698	21.2093	21.2166	21.2827	21.3948		1.42537e+06		1.42191e+06	1.96106e+06	2.84481e+06	3.47143e+06	3.93273e+06	3.29923e+06	2.86817e+06	1.24905e+06	1.5462e+06	1.47328e+06	1.20166e+06	1.23605e+06	2.90438e+06	2.42457e+06	2.43687e+06	2.55112e+06	2.75725e+06	1.48e-57	42371000	2	8	8
Q61206	Q61206	Platelet-activating factor acetylhydrolase IB subunit beta	Pafah1b2	NM_008775	18.7772	NA	18.9103	19.5834	19.3803	19.1864	19.3247	19.7091	20.1477	19.5385	19.5874	19.4589	18.8841	19.4752	18.8439	19.6241	18.9844	19.2052	19.9858	19.9739	449263		492683	785581	682420	596598	656620	857098	1.16161e+06	761508	787762	720630	483816	728818	470521	808058	518649	604423	1.03831e+06	1.02978e+06	4.45e-29	12072000	1	3	3
Q61316;P48722	Q61316	Heat shock 70 kDa protein 4	Hspa4	NM_008300	23.2999	23.1691	22.9472	23.1174	23.4262	23.3123	23.3076	23.1071	23.5278	23.4202	22.8191	23.0937	23.5093	23.6391	23.4265	23.3712	23.2925	23.3073	23.4063	23.6309	1.03269e+07	9.43179e+06	8.08715e+06	9.09978e+06	1.12717e+07	1.0416e+07	1.03821e+07	9.03504e+06	1.20941e+07	1.12249e+07	7.40003e+06	8.95151e+06	1.194e+07	1.30641e+07	1.1274e+07	1.08501e+07	1.0274e+07	1.038e+07	1.11173e+07	1.299e+07	1.18e-220	175360000	2	20	20
Q61553	Q61553	Fascin	Fscn1	NM_007984	21.6724	22.2761	21.2477	21.32	21.047	22.4075	22.5697	22.0352	22.4826	21.8971	22.4274	22.2191	22.192	22.4389	22.1006	23.0826	22.0768	22.0951	22.3869	22.623	3.34228e+06	5.07895e+06	2.48998e+06	2.61794e+06	2.1666e+06	5.56326e+06	6.22525e+06	4.2979e+06	5.86053e+06	3.90557e+06	5.64053e+06	4.8822e+06	4.79135e+06	5.68567e+06	4.49721e+06	8.8829e+06	4.42363e+06	4.4801e+06	5.48439e+06	6.45954e+06	3.67e-132	83145000	1	12	12
Q61598	Q61598	Rab GDP dissociation inhibitor beta	Gdi2	NM_008112	25.7661	25.6652	25.715	25.5921	25.762	26.0856	26.1147	25.6853	25.9776	25.536	25.9179	25.6734	25.8535	26.2836	25.516	25.8568	25.5838	25.673	25.7263	25.5331	5.70649e+07	5.32102e+07	5.5079e+07	5.05813e+07	5.69029e+07	7.12112e+07	7.26621e+07	5.39567e+07	6.60749e+07	4.86521e+07	6.33965e+07	5.35135e+07	6.06288e+07	8.16868e+07	4.79823e+07	6.07676e+07	5.02911e+07	5.34987e+07	5.55121e+07	4.85544e+07	0	967590000	1	30	30
Q61599	Q61599	Rho GDP-dissociation inhibitor 2	Arhgdib	NM_001301301	20.5285	20.7936	20.8426	21.5343	21.6943	21.6874	21.8064	22.1116	22.2419	22.689	21.2827	21.8162	21.2043	21.2907	20.8071	22.7077	21.6768	21.3338	22.8936	22.7294	1.5125e+06	1.8176e+06	1.88039e+06	3.03718e+06	3.3934e+06	3.37721e+06	3.66759e+06	4.53163e+06	4.95997e+06	6.76191e+06	2.55112e+06	3.69259e+06	2.41619e+06	2.56531e+06	1.83468e+06	6.85013e+06	3.35249e+06	2.6431e+06	7.7922e+06	6.95394e+06	6.3e-87	63989000	1	6	6
Q62188	Q62188	Dihydropyrimidinase-related protein 3	Dpysl3	NM_001136086	20.4693	20.4201	19.5088	19.9949	19.661	20.1106	20.1607	20.6346	20.2087	19.9535	20.9246	19.9863	19.6753	21.2907	20.0291	NA	20.5753	20.5775	19.8254	20.408	1.45169e+06	1.40302e+06	745992	1.04488e+06	828993	1.13212e+06	1.17213e+06	1.62792e+06	1.21178e+06	1.01532e+06	1.99036e+06	1.03867e+06	837251	2.56531e+06	1.06994e+06		1.56236e+06	1.56475e+06	929052	1.3913e+06	9.97e-104	18867000	1	7	6
Q62261	Q62261	Spectrin beta chain, non-erythrocytic 1	Sptbn1	NM_009260	25.5071	26.2545	26.9055	25.822	25.7775	26.6346	26.3809	26.236	26.398	26.4472	26.3697	26.1782	26.2379	26.0779	26.0014	26.5258	27.0677	27.1003	26.6387	26.8275	4.76872e+07	8.00557e+07	1.25708e+08	5.93194e+07	5.75176e+07	1.04187e+08	8.73861e+07	7.90356e+07	8.8428e+07	9.14957e+07	8.67103e+07	7.59318e+07	7.91398e+07	7.08321e+07	6.7174e+07	9.66188e+07	1.40666e+08	1.43881e+08	1.04484e+08	1.19092e+08	0	1633000000	1	94	94
Q62348	Q62348	Translin	Tsn	NM_011650	21.3196	21.9172	20.4035	21.6245	20.8251	21.4089	20.9295	20.593	21.2002	21.3598	21.084	21.2359	21.5843	21.9462	21.6573	21.5617	21.4453	21.1833	20.5152	21.5624	2.61721e+06	3.96036e+06	1.38697e+06	3.23313e+06	1.85772e+06	2.78433e+06	1.99713e+06	1.58165e+06	2.40933e+06	2.69117e+06	2.22288e+06	2.46969e+06	3.14428e+06	4.04077e+06	3.30748e+06	3.09541e+06	2.85548e+06	2.38127e+06	1.49862e+06	3.09691e+06	6.39e-63	52299000	1	10	10
Q62417	Q62417	Sorbin and SH3 domain-containing protein 1	Sorbs1	NM_001034962	NA	20.0706	20.2116	20.9041	20.2817	20.3329	20.4096	20.7468	21.2056	21.5423	19.693	20.2712	20.0914	19.14	20.0366	20.8751	21.8486	21.5716	21.2626	21.732		1.10117e+06	1.21422e+06	1.96228e+06	1.27468e+06	1.32073e+06	1.39284e+06	1.75958e+06	2.41836e+06	3.05407e+06	847586	1.26543e+06	1.11716e+06	577716	1.07552e+06	1.92323e+06	3.77645e+06	3.11673e+06	2.51582e+06	3.48324e+06	3.58e-60	35304000	1	9	9
Q64010	Q64010	Adapter molecule crk	Crk	NM_001277219	20.3095	20.6387	20.0979	20.725	20.5022	20.4608	20.3471	20.8827	20.8242	20.8786	20.689	20.9405	21.02	20.6759	21.1772	20.9628	20.6616	20.6636	20.792	20.8895	1.29948e+06	1.63255e+06	1.1222e+06	1.73319e+06	1.48517e+06	1.44316e+06	1.33379e+06	1.93339e+06	1.85656e+06	1.9279e+06	1.69048e+06	2.01242e+06	2.12643e+06	1.6752e+06	2.37122e+06	2.04377e+06	1.65868e+06	1.66098e+06	1.81558e+06	1.94252e+06	2.08e-100	28724000	1	7	7
Q64727	Q64727	Vinculin	Vcl	NM_009502	26.8351	26.8623	26.7838	26.3642	26.451	26.8882	26.8995	26.8274	26.4969	27.048	27.1285	26.9335	27.0206	27.4048	27.0472	26.9043	27.1592	27.2049	27.0127	27.2654	1.19721e+08	1.22e+08	1.15539e+08	8.63804e+07	9.1737e+07	1.24209e+08	1.25186e+08	1.19084e+08	9.47026e+07	1.38758e+08	1.46721e+08	1.28171e+08	1.36148e+08	1.77692e+08	1.38681e+08	1.25603e+08	1.49877e+08	1.547e+08	1.35404e+08	1.61326e+08	0	2076800000	1	53	53
Q68FD5	Q68FD5	Clathrin heavy chain 1	Cltc	NP_001003908	24.0618	24.4917	25.3909	24.7483	24.1953	25.4155	24.9858	24.9953	24.9798	25.0236	24.8488	24.3691	24.4608	24.86	24.2996	25.1813	25.2681	25.1765	25.0071	25.2078	1.75115e+07	2.35905e+07	4.39969e+07	2.81826e+07	1.92093e+07	4.47536e+07	3.32258e+07	3.34453e+07	3.30879e+07	3.41078e+07	3.02158e+07	2.16686e+07	2.30906e+07	3.04513e+07	2.06494e+07	3.80475e+07	4.04069e+07	3.79212e+07	3.372e+07	3.87529e+07	0	584420000	1	62	62
Q6IRU2	Q6IRU2	Tropomyosin alpha-4 chain	Tpm4	NM_001001491	22.8267	23.1581	23.2494	22.9189	22.8274	22.8339	22.7894	22.6665	22.4729	22.8669	22.4794	23.044	NA	22.7983	22.9135	23.4887	23.3117	23.3166	23.3677	23.4764	7.43912e+06	9.36015e+06	9.97164e+06	7.93006e+06	7.44273e+06	7.47634e+06	7.24925e+06	6.65727e+06	5.82126e+06	7.64932e+06	5.84755e+06	8.64839e+06		7.29411e+06	7.90043e+06	1.17707e+07	1.04117e+07	1.04471e+07	1.08238e+07	1.16708e+07	8.44e-214	126120000	1	13	13
Q6NZJ6	Q6NZJ6	Eukaryotic translation initiation factor 4 gamma 1	Eif4g1	NM_001304432	NA	NA	20.5741	19.5406	19.8096	20.3627	20.6269	20.3225	20.4764	20.5626	19.4205	19.8893	20.2129	19.7531	NA	20.5623	20.1605	20.3955	19.9819	20.0343			1.56107e+06	762617	918933	1.34829e+06	1.61926e+06	1.31124e+06	1.45885e+06	1.54867e+06	701703	971127	1.21532e+06	883640		1.54835e+06	1.17197e+06	1.3793e+06	1.0355e+06	1.0738e+06	3.03e-58	20058000	1	7	7
Q6ZQ38	Q6ZQ38	Cullin-associated NEDD8-dissociated protein 1	Cand1	NP_082270	21.6926	21.2319	21.5356	21.9412	21.5489	22.0619	21.8075	21.7612	22.3455	21.718	21.5896	21.498	21.5057	21.8705	21.7513	22.1906	22.3927	22.3853	22.3874	22.1382	3.3894e+06	2.46285e+06	3.03992e+06	4.02679e+06	3.06807e+06	4.37818e+06	3.67039e+06	3.55446e+06	5.32925e+06	3.44961e+06	3.15586e+06	2.96171e+06	2.97756e+06	3.83422e+06	3.53015e+06	4.7867e+06	5.50648e+06	5.47831e+06	5.48629e+06	4.61596e+06	1.4e-123	73201000	1	20	20
Q71LX4	Q71LX4	Talin-2	Tln2	NM_001081242	20.1776	19.6025	21.9023	21.1118	21.0278	23.2822	23.1931	22.6143	23.2147	22.9368	18.3178	19.694	19.2195	18.802	19.4328	22.4977	22.9881	23.1768	22.8574	22.4333	1.18594e+06	796050	3.91967e+06	2.26613e+06	2.13795e+06	1.02009e+07	9.59e+06	6.4207e+06	9.73467e+06	8.02906e+06	326744	848174	610444	457052	707711	5.92219e+06	8.3197e+06	9.48226e+06	7.59912e+06	5.66365e+06	0	102530000	1	38	31
Q7M6Y3;Q61548	Q7M6Y3	Phosphatidylinositol-binding clathrin assembly protein	Picalm	NM_001252520	18.3562	NA	19.2713	19.0885	NA	19.7412	20.2894	20.1854	20.8507	19.2225	18.6769	19.2479	18.6878	19.1992	18.643	20.0642	20.1708	19.0376	20.5304	20.3597	335557		632760	557457		876382	1.2815e+06	1.19237e+06	1.89098e+06	611715	419090	622580	422268	601915	409357	1.09629e+06	1.18036e+06	538132	1.51449e+06	1.34549e+06	1.93e-75	16709000	2	6	6
Q7TMK9	Q7TMK9	Heterogeneous nuclear ribonucleoprotein Q	Syncrip	NM_001284328	NA	19.8905	21.2693	21.4428	21.8986	22.0081	22.0647	21.6517	22.3598	20.9029	20.4651	20.5947	20.9559	20.3144	20.9821	21.6	21.6246	21.4699	21.6705	21.6983		971935	2.52754e+06	2.85053e+06	3.90963e+06	4.21792e+06	4.38669e+06	3.29466e+06	5.38233e+06	1.96065e+06	1.44747e+06	1.58352e+06	2.03402e+06	1.3039e+06	2.07129e+06	3.17869e+06	3.23335e+06	2.90458e+06	3.33788e+06	3.40282e+06	1.03e-153	54683000	1	12	12
Q7TPR4;O88990	Q7TPR4	Alpha-actinin-1	Actn1	NM_001346669	23.8311	24.1113	23.2542	25.2012	24.2385	23.9342	23.6757	23.8425	23.6299	23.9549	24.4423	24.4618	24.4375	24.6276	24.2711	24.0715	23.9082	23.9908	24.0214	24.0002	1.49237e+07	1.81228e+07	1.00049e+07	3.8576e+07	1.97932e+07	1.60292e+07	1.33997e+07	1.50421e+07	1.2981e+07	1.62609e+07	2.27964e+07	2.31066e+07	2.27206e+07	2.59207e+07	2.02455e+07	1.76296e+07	1.57429e+07	1.66706e+07	1.70279e+07	1.67795e+07	0	304490000	2	49	30
Q7TQI3	Q7TQI3	Ubiquitin thioesterase OTUB1	Otub1	NM_134150	22.1724	22.3023	21.5623	21.9546	22.1356	21.8358	21.8816	22.3697	21.66	22.0081	22.0352	21.3924	22.1488	21.984	21.6537	22.2663	22.1926	22.0362	22.0367	22.2794	4.72669e+06	5.17203e+06	3.0967e+06	4.06437e+06	4.60765e+06	3.74309e+06	3.86383e+06	5.41939e+06	3.31367e+06	4.21792e+06	4.2979e+06	2.75267e+06	4.65e+06	4.14804e+06	3.29923e+06	5.04457e+06	4.79334e+06	4.30088e+06	4.30237e+06	5.09058e+06	3.96e-107	69818000	1	8	8
Q7TSV4	Q7TSV4	Phosphoglucomutase-2	Pgm2	NM_025700	21.928	21.8628	20.9691	20.6797	21.3547	20.8634	20.7634	21.4237	20.8154	20.5061	22.235	21.8314	21.6288	22.7621	22.129	22.0817	20.9887	21.2113	21.0676	20.824	3.99012e+06	3.81381e+06	2.05271e+06	1.67962e+06	2.68167e+06	1.9077e+06	1.77994e+06	2.81304e+06	1.84527e+06	1.48919e+06	4.9363e+06	3.7317e+06	3.24278e+06	7.11336e+06	4.58662e+06	4.43868e+06	2.08079e+06	2.42794e+06	2.19776e+06	1.8563e+06	1.59e-45	43120000	1	12	12
Q80X90	Q80X90	Filamin-B	Flnb	NM_001081427	22.6151	23.4153	23.1649	23.3803	22.5128	22.9269	22.673	22.7531	22.9148	22.7385	24.1172	24.2703	24.1265	24.3688	24.3223	23.7601	23.2378	23.1747	23.3884	23.5386	6.42427e+06	1.11868e+07	9.40437e+06	1.09187e+07	5.9845e+06	7.97415e+06	6.68734e+06	7.06912e+06	7.90755e+06	6.99795e+06	1.8197e+07	2.02343e+07	1.83147e+07	2.16641e+07	2.09769e+07	1.4207e+07	9.89179e+06	9.46847e+06	1.09802e+07	1.2185e+07	0	166850000	1	46	42
Q8BG32	Q8BG32	26S proteasome non-ATPase regulatory subunit 11	Psmd11	NM_178616	NA	20.5245	20.7836	21.1337	21.0665	21.4597	21.3106	21.6304	21.2804	21.4963	19.8752	20.2269	20.2125	20.0134	20.5472	21.2932	21.3564	21.3702	21.4286	21.5622		1.50831e+06	1.80504e+06	2.30079e+06	2.19608e+06	2.88412e+06	2.60094e+06	3.24638e+06	2.54706e+06	2.95822e+06	961682	1.22717e+06	1.21498e+06	1.05836e+06	1.53223e+06	2.56976e+06	2.68483e+06	2.71064e+06	2.82261e+06	3.09648e+06	2.73e-58	39761000	1	10	10
Q8BH61;P49222	Q8BH61	Coagulation factor XIII A chain	F13a1	NM_001166391	24.2067	23.5345	23.8425	23.6894	23.8003	24.1115	23.8452	23.8342	23.9136	24.0421	23.5833	23.5528	23.5594	23.9025	23.6723	24.4949	25.1789	25.1609	25.0069	25.071	1.93617e+07	1.21504e+07	1.50421e+07	1.35276e+07	1.46085e+07	1.81253e+07	1.50702e+07	1.49558e+07	1.5802e+07	1.7274e+07	1.25684e+07	1.23055e+07	1.23619e+07	1.56808e+07	1.33682e+07	2.36428e+07	3.79843e+07	3.75133e+07	3.37153e+07	3.52471e+07	6.25e-233	368360000	2	24	24
Q8BH64	Q8BH64	EH domain-containing protein 2	Ehd2	NM_153068	23.8181	23.691	25.4544	24.9362	24.3286	25.1702	24.9787	24.7768	25.0995	24.6779	24.1978	23.759	24.0756	23.9947	24.4532	25.4209	25.3015	25.4416	25.0889	25.1226	1.47898e+07	1.35426e+07	4.59767e+07	3.21029e+07	2.10687e+07	3.77559e+07	3.30627e+07	2.87448e+07	3.59503e+07	2.68403e+07	1.92426e+07	1.41962e+07	1.76798e+07	1.67157e+07	2.29692e+07	4.49214e+07	4.13533e+07	4.55706e+07	3.56871e+07	3.65305e+07	3.12e-296	524310000	1	27	27
Q8BHG1	Q8BHG1	Nardilysin	Nrd1	NM_001346554	19.9611	19.6166	19.5706	19.4816	19.5436	20.1623	20.1499	19.7346	19.7623	19.9082	NA	19.1299	19.9737	20.1931	20.0059	19.7747	20.2044	20.203	19.8819	19.7209	1.02068e+06	803869	778642	732059	764205	1.17343e+06	1.16339e+06	872382	889293	983933		573685	1.02963e+06	1.19875e+06	1.05287e+06	896970	1.20818e+06	1.207e+06	966158	864137	2.85e-19	16014000	1	6	6
Q8BHG2	Q8BHG2	UPF0587 protein C1orf123 homolog		NM_001347160	NA	20.8468	20.5143	21.318	20.8711	20.5706	20.6151	20.2416	20.9026	19.5138	NA	20.7888	20.9113	20.6449	20.5927	20.6184	20.4083	20.5324	20.2143	20.8172		1.88587e+06	1.49768e+06	2.61431e+06	1.91791e+06	1.55728e+06	1.60607e+06	1.23973e+06	1.96024e+06	748582		1.81156e+06	1.9721e+06	1.63959e+06	1.58132e+06	1.60974e+06	1.39159e+06	1.51659e+06	1.2165e+06	1.84757e+06	9.86e-10	25067000	1	3	3
Q8BJW6	Q8BJW6	Eukaryotic translation initiation factor 2A	Eif2a	NM_001005509	19.8454	19.72	19.7481	19.4277	19.848	20.3865	20.3938	20.8537	20.1733	20.6952	20.0176	19.5206	19.7935	20.4149	20.589	20.2641	NA	20.3348	20.0114	20.4278	942021	863598	880583	705213	943720	1.37072e+06	1.37767e+06	1.89491e+06	1.18241e+06	1.69776e+06	1.06145e+06	752118	908735	1.39797e+06	1.57727e+06	1.25922e+06		1.32247e+06	1.05689e+06	1.41052e+06	1.63e-24	19343000	1	7	7
Q8BMF4	Q8BMF4	Dihydrolipoyllysine-residue acetyltransferase component of pyruvate dehydrogenase complex, mitochondrial	Dlat	NM_145614	18.623	19.5749	20.0944	19.8913	19.6826	20.1915	20.3788	20.9893	20.6678	21.5023	19.153	21.2119	20.5305	19.7967	19.7474	18.8643	18.5549	19.1494	19.0318	18.8485	403721	780966	1.11948e+06	972474	841498	1.19742e+06	1.36342e+06	2.08166e+06	1.66582e+06	2.97055e+06	582945	2.42895e+06	1.51459e+06	910753	880156	477222	385107	581492	535973	472024	2.16e-43	16257000	1	5	5
Q8BTM8	Q8BTM8	Filamin-A	Flna	NM_001290421	26.2407	26.2941	25.825	26.7239	26.1979	26.0945	26.0783	26.4685	25.9909	26.4201	26.8665	26.6027	26.356	27.0478	26.3586	26.6384	26.6722	26.6064	26.6046	26.579	7.92935e+07	8.22835e+07	5.94429e+07	1.1084e+08	7.69757e+07	7.16518e+07	7.08517e+07	9.28565e+07	6.66869e+07	8.9793e+07	1.22355e+08	1.01909e+08	8.58908e+07	1.38739e+08	8.60457e+07	1.04462e+08	1.06938e+08	1.0217e+08	1.02043e+08	1.00248e+08	0	1453300000	1	99	99
Q8BVI4	Q8BVI4	Dihydropteridine reductase	Qdpr	NM_024236	21.2526	20.6762	20.9143	20.9451	NA	20.9248	20.9861	21.0044	20.9666	20.9043	21.8841	20.7926	20.7497	21.2941	21.1099	21.0934	21.0425	21.0602	20.9892	21.4486	2.49845e+06	1.67555e+06	1.9762e+06	2.01885e+06		1.99064e+06	2.07704e+06	2.10356e+06	2.04916e+06	1.96255e+06	3.87053e+06	1.81634e+06	1.76312e+06	2.57136e+06	2.26315e+06	2.23741e+06	2.15985e+06	2.18651e+06	2.08151e+06	2.86202e+06	1.44e-66	36336000	1	5	5
Q8BWY3	Q8BWY3	Eukaryotic peptide chain release factor subunit 1	Etf1	NM_144866	NA	19.2615	19.0153	19.7716	19.1625	19.6764	19.7417	19.1597	NA	NA	18.5999	18.9165	19.3246	19.2037	NA	19.7512	19.1684	19.3205	19.0455	19.7311		628477	529878	895045	586796	837889	876686	585658			397308	494805	656575	603795		882478	589201	654712	541087	870268	1.02e-15	12048000	1	5	5
Q8C1A5	Q8C1A5	Thimet oligopeptidase	Thop1	NM_022653	20.2856	20.776	21.0406	20.7489	20.5409	20.1685	20.3631	NA	19.9894	NA	22.0707	21.8606	21.6721	22.2517	21.5867	20.9596	20.2977	20.5289	20.9982	20.6508	1.27813e+06	1.79556e+06	2.15701e+06	1.76214e+06	1.52555e+06	1.17848e+06	1.34866e+06		1.0409e+06		4.40497e+06	3.80799e+06	3.34158e+06	4.99378e+06	3.14952e+06	2.03924e+06	1.28889e+06	1.51292e+06	2.09454e+06	1.6463e+06	2.43e-83	29192000	1	14	14
Q8CDN6	Q8CDN6	Thioredoxin-like protein 1	Txnl1	NM_016792	21.7441	21.0522	21.3993	21.2303	21.7324	22.0916	22.1308	22.2129	22.0721	22.5118	21.7381	21.3232	22.0457	22.0479	21.6443	22.2686	21.8526	22.0093	21.9007	22.1117	3.51258e+06	2.17442e+06	2.76587e+06	2.46012e+06	3.48421e+06	4.46925e+06	4.59235e+06	4.86126e+06	4.40924e+06	5.98036e+06	3.498e+06	2.62375e+06	4.32929e+06	4.3359e+06	3.27781e+06	5.05262e+06	3.78694e+06	4.22143e+06	3.91532e+06	4.53195e+06	2.37e-101	72733000	1	7	7
Q8CGN5	Q8CGN5	Perilipin-1	Plin1	NM_001113471	21.1457	21.8824	22.4724	22.0847	21.8296	21.1297	21.0926	21.0167	20.9601	20.4777	20.0311	20.1495	20.8628	19.7387	21.1128	20.9468	22.5076	22.4954	22.07	21.9266	2.32001e+06	3.86597e+06	5.81924e+06	4.44792e+06	3.72704e+06	2.29442e+06	2.23617e+06	2.12157e+06	2.03995e+06	1.46017e+06	1.07143e+06	1.16306e+06	1.9069e+06	874864	2.2677e+06	2.02123e+06	5.96297e+06	5.91276e+06	4.40283e+06	3.98625e+06	4.16e-123	57561000	1	12	12
Q8CI94	Q8CI94	Glycogen phosphorylase, brain form	Pygb	NM_153781	22.8775	22.8833	23.3203	23.3244	23.3774	22.5328	22.6575	22.2346	22.8657	22.4937	22.718	22.2604	22.2125	22.8933	22.6458	22.2071	22.2445	22.5181	22.073	22.56	7.70573e+06	7.73677e+06	1.04739e+07	1.05037e+07	1.08968e+07	6.06804e+06	6.61587e+06	4.93494e+06	7.64296e+06	5.9058e+06	6.89921e+06	5.02398e+06	4.85992e+06	7.79058e+06	6.56244e+06	4.84176e+06	4.96892e+06	6.00653e+06	4.412e+06	6.18353e+06	6.72e-123	113460000	1	19	15
Q8CIB5	Q8CIB5	Fermitin family homolog 2	Fermt2	NM_146054	20.2801	20.7215	20.6711	20.2271	20.3073	21.3092	21.5314	21.2977	20.9444	21.7338	20.407	19.4596	19.4087	19.6677	19.803	21.5937	21.7261	21.704	21.6661	21.5512	1.27326e+06	1.72899e+06	1.66963e+06	1.22734e+06	1.2975e+06	2.59841e+06	3.03108e+06	2.57778e+06	2.01787e+06	3.48759e+06	1.39033e+06	720980	695987	832852	914739	3.16484e+06	3.46903e+06	3.41629e+06	3.32771e+06	3.07297e+06	1.28e-99	44428000	1	11	11
Q8CIE6	Q8CIE6	Coatomer subunit alpha;Xenin;Proxenin	Copa	NM_009938	NA	21.5663	21.7501	21.8821	21.5581	21.9435	21.8805	21.4697	21.7205	21.9444	21.6998	21.608	21.8803	22.1501	22.019	21.6487	21.9141	21.6685	21.8528	21.9457		3.1053e+06	3.52722e+06	3.86517e+06	3.0877e+06	4.03322e+06	3.86088e+06	2.90418e+06	3.45559e+06	4.03573e+06	3.40636e+06	3.19636e+06	3.86035e+06	4.65419e+06	4.24991e+06	3.28782e+06	3.95186e+06	3.33325e+06	3.78746e+06	4.03937e+06	5.82e-66	59588000	1	13	13
Q8JZQ9	Q8JZQ9	Eukaryotic translation initiation factor 3 subunit B	Eif3b	NM_133916	19.8059	19.3189	19.9336	19.9106	19.0464	20.6081	20.3025	19.833	20.163	20.0737	19.3209	19.1125	19.4537	19.7009	19.7771	20.1663	19.7784	19.8229	19.987	20.3749	916579	653986	1.00141e+06	985571	541424	1.59829e+06	1.29319e+06	933959	1.174e+06	1.10353e+06	654893	566808	718038	852240	898463	1.17669e+06	899273	927444	1.03917e+06	1.35974e+06	1.67e-43	18613000	1	8	8
Q8K157	Q8K157	Aldose 1-epimerase	Galm	NM_176963	22.684	22.6264	22.2648	22.5021	22.7305	21.1474	21.2157	21.9713	21.3037	21.5354	23.1758	22.3799	23.0292	22.2713	22.7393	21.9294	21.9533	22.0268	22.1332	21.9234	6.73852e+06	6.47478e+06	5.03933e+06	5.94028e+06	6.95925e+06	2.32275e+06	2.43535e+06	4.11169e+06	2.58853e+06	3.03949e+06	9.47569e+06	5.45785e+06	8.56012e+06	5.06208e+06	7.00183e+06	3.99399e+06	4.06071e+06	4.27295e+06	4.59999e+06	3.97742e+06	2.03e-84	71608000	1	6	6
Q8K2B3	Q8K2B3	Succinate dehydrogenase [ubiquinone] flavoprotein subunit, mitochondrial	Sdha	NP_075770	22.3084	21.8826	21.7599	22.411	22.2117	22.3325	21.9879	21.7578	22.4842	22.9822	21.0919	21.284	22.5693	21.0175	21.7435	21.5632	22.2179	22.254	22.2375	21.1768	5.19395e+06	3.86651e+06	3.55126e+06	5.57678e+06	4.85722e+06	5.28144e+06	4.15927e+06	3.5461e+06	5.86703e+06	8.28575e+06	2.23509e+06	2.55342e+06	6.22352e+06	2.12275e+06	3.51112e+06	3.09863e+06	4.87814e+06	5.00174e+06	4.94487e+06	2.37057e+06	8.16e-126	76290000	1	11	11
Q8QZR5;Q8BGT5	Q8QZR5	Alanine aminotransferase 1	Gpt	NM_182805	23.5955	24.1312	24.5394	23.5925	24.0449	24.6135	24.8719	24.5159	24.5234	24.9015	21.7063	22.2008	22.4454	23.3441	22.5757	23.2316	23.7426	23.9683	23.3988	23.4694	1.26752e+07	1.83745e+07	2.43835e+07	1.26488e+07	1.73076e+07	2.56686e+07	3.07035e+07	2.39895e+07	2.41145e+07	3.134e+07	3.42174e+06	4.82066e+06	5.71135e+06	1.06482e+07	6.25119e+06	9.84937e+06	1.40357e+07	1.64126e+07	1.10596e+07	1.16143e+07	5.87e-223	277330000	2	16	16
Q8R0Y6;Q8K009	Q8R0Y6	Cytosolic 10-formyltetrahydrofolate dehydrogenase	Aldh1l1	NM_027406	24.4458	24.6134	25.1298	25.1345	24.7194	25.66	25.4073	25.1228	25.5774	25.5034	23.8702	23.8428	24.2554	23.9706	24.5965	23.8029	24.1019	24.2096	23.9736	23.9861	2.28517e+07	2.56668e+07	3.67133e+07	3.68331e+07	2.76236e+07	5.30188e+07	4.44999e+07	3.65356e+07	5.00685e+07	4.75651e+07	1.53337e+07	1.50452e+07	2.00264e+07	1.64388e+07	2.53679e+07	1.46348e+07	1.80051e+07	1.94006e+07	1.6473e+07	1.66163e+07	0	478860000	2	31	31
Q8R3B1	Q8R3B1	1-phosphatidylinositol 4,5-bisphosphate phosphodiesterase delta-1	Plcd1	NM_001293648	20.0949	20.2318	20.874	20.6307	20.7311	19.6206	19.6597	20.0158	20.3143	19.4474	19.6373	19.5583	19.6822	19.6379	19.9887	19.4942	19.201	19.9267	20.0379	NA	1.11987e+06	1.23134e+06	1.92176e+06	1.62353e+06	1.74054e+06	806100	828246	1.06012e+06	1.30381e+06	714909	815486	772031	841265	815825	1.0404e+06	738480	602666	996631	1.07649e+06		5.28e-75	16776000	1	8	8
Q8VCR7	Q8VCR7	Alpha/beta hydrolase domain-containing protein 14B	Abhd14b	NM_029631	23.534	23.6684	22.2733	23.4689	23.2673	21.7681	22.1119	21.4997	22.0558	22.0185	23.6458	23.7231	23.9458	24.0121	23.8322	22.2989	22.3185	22.3781	22.0431	22.1108	1.21462e+07	1.33321e+07	5.06911e+06	1.16103e+07	1.00961e+07	3.5715e+06	4.53258e+06	2.9652e+06	4.35971e+06	4.24843e+06	1.31249e+07	1.38473e+07	1.61586e+07	1.69185e+07	1.49351e+07	5.15986e+06	5.23044e+06	5.45104e+06	4.3215e+06	4.52912e+06	5.21e-82	115430000	1	8	8
Q8VD75	Q8VD75	Huntingtin-interacting protein 1	Hip1	NM_146001	NA	19.3724	19.4995	NA	18.9721	20.7468	20.4624	21.0504	20.434	20.8118	NA	19.7077	19.5175	20.085	19.9556	20.5284	21.0419	20.9166	20.5451	21.1897		678693	741198		514246	1.75958e+06	1.44476e+06	2.17171e+06	1.4166e+06	1.84067e+06		856266	750504	1.11221e+06	1.0168e+06	1.51239e+06	2.15895e+06	1.97936e+06	1.53e+06	2.39186e+06	8.26e-62	23474000	1	8	8
Q8VDD5	Q8VDD5	Myosin-9	Myh9	NM_022410	22.2133	22.6866	22.9883	22.9839	22.2099	23.3521	22.9163	22.8723	23.0425	23.1425	23.2932	23.7164	23.3987	23.2522	23.3013	23.7167	23.1958	23.181	23.4481	23.3023	4.86261e+06	6.75067e+06	8.32085e+06	8.29551e+06	4.85117e+06	1.07074e+07	7.91578e+06	7.678e+06	8.6394e+06	9.25948e+06	1.0279e+07	1.37831e+07	1.10589e+07	9.99102e+06	1.03369e+07	1.3786e+07	9.60797e+06	9.50991e+06	1.14441e+07	1.03441e+07	0	150050000	1	32	32
Q8VDM4	Q8VDM4	26S proteasome non-ATPase regulatory subunit 2	Psmd2	NM_134101	19.9985	20.4324	20.8998	20.6611	20.5059	20.911	20.7383	21.1117	21.2592	21.5209	19.5211	20.4726	19.7309	20.1666	20.0274	20.9524	20.7653	20.8277	20.8933	20.9254	1.04749e+06	1.41503e+06	1.95644e+06	1.6581e+06	1.48899e+06	1.97169e+06	1.74924e+06	2.26597e+06	2.5099e+06	3.0091e+06	752379	1.45501e+06	870147	1.17693e+06	1.06868e+06	2.02909e+06	1.78229e+06	1.86107e+06	1.94765e+06	1.99147e+06	4.22e-89	30101000	1	10	10
Q8VDQ1	Q8VDQ1	Prostaglandin reductase 2	Ptgr2	NM_001252625	NA	19.1869	18.7699	19.4543	19.5179	19.2489	19.304	19.49	19.3545	NA	18.3268	18.9789	18.0477	17.2549	NA	NA	18.3859	18.5123	19.4271	18.0926		596805	446995	718336	750712	623012	647266	736334	670324		328788	516676	270956	156402			342537	373902	704920	279522	2.53e-48	7822900	1	3	3
Q91VD9	Q91VD9	NADH-ubiquinone oxidoreductase 75 kDa subunit, mitochondrial	Ndufs1	NM_001160038	NA	21.0682	19.0932	19.977	19.558	19.084	19.0525	18.9983	18.5774	19.5605	20.2179	19.5773	19.525	18.7997	19.6875	19.104	18.9042	18.9681	19.2322	NA		2.19867e+06	559276	1.03199e+06	771871	555721	543718	523671	391160	773210	1.21954e+06	782266	754416	456324	844361	563478	490604	512822	615842		2.96e-16	12060000	1	6	6
Q91YI0	Q91YI0	Argininosuccinate lyase	Asl	NM_133768	22.4904	22.1897	21.9569	22.2476	22.6243	20.8616	20.8316	21.1313	21.0156	21.0964	22.9785	22.5099	23.1075	23.3887	23.0945	22.0593	21.7065	21.9671	21.9208	22.4575	5.8923e+06	4.78371e+06	4.07085e+06	4.97961e+06	6.46536e+06	1.90532e+06	1.86611e+06	2.29697e+06	2.11995e+06	2.24207e+06	8.26452e+06	5.97249e+06	9.03755e+06	1.09825e+07	8.95648e+06	4.3703e+06	3.42222e+06	4.09974e+06	3.97025e+06	5.75945e+06	6.21e-64	67172000	1	11	11
Q91YP2	Q91YP2	Neurolysin, mitochondrial	Nln	NM_029447	19.3731	20.1657	20.4909	20.2682	19.793	20.7661	20.5811	20.3516	21.1841	20.3589	19.0846	19.0453	19.8798	19.8638	19.6478	19.6587	19.5736	19.3049	19.8395	19.8158	679023	1.1762e+06	1.47359e+06	1.2628e+06	908420	1.78328e+06	1.56866e+06	1.33796e+06	2.38259e+06	1.34474e+06	555952	541012	964753	954113	821442	827672	780262	647670	938177	922891	3.83e-30	19331000	1	7	7
Q91Z53	Q91Z53	Glyoxylate reductase/hydroxypyruvate reductase	Grhpr	NM_001312880	21.8669	20.5149	20.9001	21.6304	21.4878	20.015	20.007	20.151	19.1317	19.9511	21.5909	20.1958	20.5002	20.1104	20.3676	20.0847	19.632	20.2065	20.0179	19.4905	3.82466e+06	1.49831e+06	1.95685e+06	3.24638e+06	2.94085e+06	1.05954e+06	1.05368e+06	1.16427e+06	574402	1.01363e+06	3.1587e+06	1.201e+06	1.48312e+06	1.13197e+06	1.35288e+06	1.11198e+06	812495	1.20994e+06	1.06167e+06	736589	4.66e-37	26440000	1	9	9
Q91ZJ5	Q91ZJ5	UTP--glucose-1-phosphate uridylyltransferase	Ugp2	NM_001290634	23.0902	23.1457	23.3221	23.1596	23.203	23.1606	23.1832	23.1296	22.9389	23.1736	23.3451	22.9994	23.3964	23.6625	23.6536	23.0065	23.3176	23.562	23.1133	23.6922	8.92982e+06	9.28004e+06	1.0487e+07	9.36989e+06	9.65604e+06	9.37638e+06	9.52442e+06	9.17706e+06	8.04076e+06	9.46125e+06	1.06555e+07	8.38512e+06	1.10412e+07	1.32777e+07	1.3196e+07	8.42649e+06	1.04543e+07	1.23842e+07	9.07395e+06	1.35539e+07	8.08e-61	157820000	1	13	13
Q920E5	Q920E5	Farnesyl pyrophosphate synthase	Fdps	NM_001253751	19.9603	21.3759	20.778	21.3944	21.0759	22.0796	21.8262	21.534	22.2119	20.4231	20.2032	20.667	20.6967	NA	NA	20.9035	20.7242	20.9505	20.7035	20.815	1.02011e+06	2.72137e+06	1.79805e+06	2.75649e+06	2.21044e+06	4.43223e+06	3.71827e+06	3.03655e+06	4.8579e+06	1.40594e+06	1.20717e+06	1.6649e+06	1.69952e+06			1.96146e+06	1.73223e+06	2.02642e+06	1.70755e+06	1.84476e+06	8.64e-81	37612000	1	7	7
Q93092	Q93092	Transaldolase	Taldo1	NM_011528	25.9583	25.5101	25.4966	25.1794	25.2534	25.9968	26.0495	25.9256	25.6099	26.0521	25.9821	25.2671	25.741	25.3002	25.6159	25.0483	24.8051	25.3248	24.7987	25.0629	6.51969e+07	4.77865e+07	4.73414e+07	3.79975e+07	3.99973e+07	6.69602e+07	6.94514e+07	6.37358e+07	5.12092e+07	6.95767e+07	6.62814e+07	4.03789e+07	5.60807e+07	4.13161e+07	5.14226e+07	3.46968e+07	2.93143e+07	4.20266e+07	2.91845e+07	3.50497e+07	1.64e-68	715240000	1	15	15
Q99JY9;Q641P0	Q99JY9	Actin-related protein 3	Actr3	NM_001205385	20.7476	19.9103	21.1316	21.1453	21.2459	22.7535	22.8147	22.9081	22.5434	23.3857	21.123	20.7738	21.4587	21.2394	21.1408	23.3265	22.5485	22.911	23.1571	22.615	1.76056e+06	985366	2.29745e+06	2.31937e+06	2.48687e+06	7.07108e+06	7.3775e+06	7.87092e+06	6.11279e+06	1.09597e+07	2.28379e+06	1.79282e+06	2.88212e+06	2.47569e+06	2.31214e+06	1.0519e+07	6.13444e+06	7.88675e+06	9.35366e+06	6.42382e+06	2.27e-108	106610000	2	13	13
Q99K51	Q99K51	Plastin-3	Pls3	NM_001166453	24.6436	24.4474	23.3286	23.8746	23.9433	23.7692	23.6761	23.4483	23.5919	23.7548	25.0587	24.5388	24.948	25.2558	24.8553	24.2567	23.4298	23.6401	23.3943	23.8995	2.62097e+07	2.28771e+07	1.05344e+07	1.53805e+07	1.61306e+07	1.42969e+07	1.34034e+07	1.14457e+07	1.26436e+07	1.41549e+07	3.49478e+07	2.43733e+07	3.23665e+07	4.00639e+07	3.03522e+07	2.00445e+07	1.12998e+07	1.30731e+07	1.10252e+07	1.56483e+07	0	282450000	1	28	23
Q99K85	Q99K85	Phosphoserine aminotransferase	Psat1	NM_001205339	23.8069	23.8648	23.9436	23.5497	23.7103	23.1567	23.2067	23.2486	22.872	23.3158	23.0589	22.5419	23.3474	23.623	23.1605	23.5473	23.6461	23.7644	23.3369	23.9062	1.46754e+07	1.52764e+07	1.6134e+07	1.22791e+07	1.3725e+07	9.35107e+06	9.68083e+06	9.96612e+06	7.67641e+06	1.04413e+07	8.73817e+06	6.10644e+06	1.06725e+07	1.29191e+07	9.37573e+06	1.22587e+07	1.31276e+07	1.42494e+07	1.05951e+07	1.57211e+07	1.18e-145	188560000	1	13	13
Q99KI0	Q99KI0	Aconitate hydratase, mitochondrial	Aco2	NM_080633	26.1614	25.5161	25.8756	25.5294	25.9874	26.1058	26.1846	25.8626	26.0597	25.9791	25.4738	24.8726	25.4759	25.3869	25.5251	25.1931	25.2172	25.2917	25.285	25.2915	7.50527e+07	4.79857e+07	6.15647e+07	4.84301e+07	6.65253e+07	7.22152e+07	7.62693e+07	6.10124e+07	6.99441e+07	6.61437e+07	4.65991e+07	3.07184e+07	4.6667e+07	4.38751e+07	4.82859e+07	3.836e+07	3.90062e+07	4.10734e+07	4.08831e+07	4.10677e+07	0	879300000	1	34	34
Q99KK7	Q99KK7	Dipeptidyl peptidase 3	Dpp3	NM_133803	21.4244	21.8694	21.3957	21.7223	21.6997	21.7339	21.437	21.7104	21.869	21.2932	21.5004	21.2989	21.6287	21.7015	21.6526	21.5428	21.29	21.5155	21.7673	21.3187	2.81441e+06	3.83129e+06	2.75897e+06	3.4599e+06	3.40613e+06	3.48783e+06	2.8391e+06	3.43148e+06	3.83023e+06	2.56976e+06	2.96664e+06	2.57993e+06	3.24256e+06	3.41038e+06	3.29672e+06	3.05513e+06	2.56406e+06	2.99786e+06	3.56952e+06	2.61558e+06	1.49e-233	52854000	1	13	13
Q99KQ4	Q99KQ4	Nicotinamide phosphoribosyltransferase	Nampt	NM_021524	22.5588	22.0359	22.3634	22.3431	22.6154	22.0763	22.0515	22.1308	22.0421	22.4082	22.1573	21.8593	22.4096	22.4433	22.2809	22.5048	22.2589	22.1835	22.3013	22.7186	6.17839e+06	4.29998e+06	5.39578e+06	5.32039e+06	6.4256e+06	4.4221e+06	4.34673e+06	4.59235e+06	4.3185e+06	5.56596e+06	4.67748e+06	3.80456e+06	5.57137e+06	5.70304e+06	5.09588e+06	5.95141e+06	5.01876e+06	4.7632e+06	5.16845e+06	6.90208e+06	1.81e-78	88076000	1	15	15
Q99P72	Q99P72	Reticulon-4	Rtn4	NM_024226	22.0903	21.9774	22.8316	21.6996	22.5449	24.8124	24.3446	24.078	24.1733	23.6057	19.7534	20.102	20.1605	19.5642	20.2162	23.0171	23.2502	23.0464	22.8638	21.9475	4.46522e+06	4.12911e+06	7.46443e+06	3.40589e+06	6.11915e+06	2.9463e+07	2.13037e+07	1.77093e+07	1.89186e+07	1.27651e+07	883824	1.12539e+06	1.17197e+06	775195	1.2181e+06	8.48863e+06	9.97718e+06	8.66279e+06	7.6329e+06	4.04442e+06	5.05e-121	163090000	1	7	7
Q99PL5	Q99PL5	Ribosome-binding protein 1	Rrbp1	NM_024281	NA	NA	21.5246	20.3822	20.6852	21.5727	21.2192	21.2233	21.0081	21.476	20.1546	20.448	20.0191	20.1205	20.2783	21.0927	20.8332	20.8574	20.9256	21.005			3.01683e+06	1.36664e+06	1.68603e+06	3.1191e+06	2.44127e+06	2.44822e+06	2.10896e+06	2.91689e+06	1.16718e+06	1.43041e+06	1.06255e+06	1.13992e+06	1.27168e+06	2.23633e+06	1.86818e+06	1.89978e+06	1.99174e+06	2.10443e+06	8.32e-77	30031000	1	9	9
Q99PT1	Q99PT1	Rho GDP-dissociation inhibitor 1	Arhgdia	NM_133796	24.4879	24.0935	23.7865	23.9777	24.1403	24.0694	24.31	24.4751	24.6785	24.7175	24.4993	24.6267	24.4739	24.5097	24.0892	24.7639	24.6623	24.4712	24.6626	24.7812	2.35284e+07	1.79005e+07	1.44694e+07	1.65199e+07	1.84907e+07	1.7604e+07	2.07988e+07	2.33206e+07	2.68515e+07	2.75873e+07	2.37151e+07	2.59045e+07	2.33012e+07	2.38866e+07	1.78473e+07	2.8489e+07	2.65517e+07	2.32576e+07	2.65572e+07	2.88326e+07	5.78e-142	401310000	1	10	10
Q9CPU0	Q9CPU0	Lactoylglutathione lyase	Glo1	NM_001113560	22.4425	22.5448	22.1654	22.9837	22.5329	22.0749	22.2597	21.7875	21.9742	22.0659	22.9732	23.6393	23.8289	23.698	23.8423	23.7987	23.7944	23.9631	23.886	23.7109	5.69988e+06	6.11873e+06	4.70382e+06	8.29436e+06	6.06846e+06	4.41781e+06	5.02155e+06	3.61985e+06	4.11996e+06	4.39034e+06	8.23422e+06	1.30659e+07	1.49009e+07	1.36085e+07	1.504e+07	1.45923e+07	1.45488e+07	1.63535e+07	1.55025e+07	1.37307e+07	2.1e-60	168320000	1	9	9
Q9CPY7	Q9CPY7	Cytosol aminopeptidase	Lap3	NM_024434	20.0406	19.2044	NA	20.4246	20.3335	18.9118	19.0154	NA	18.7703	19.3055	19.1061	20.0077	21.1261	20.3368	20.7552	19.0544	20.4125	20.5624	19.3382	19.9355	1.0785e+06	604088		1.4074e+06	1.32128e+06	493195	529914		447119	647940	564299	1.05419e+06	2.2887e+06	1.3243e+06	1.76986e+06	544435	1.39564e+06	1.54846e+06	662794	1.00273e+06	9.12e-46	17613000	1	7	7
Q9CQM5	Q9CQM5	Thioredoxin domain-containing protein 17	Txndc17	NM_026559	20.4755	20.1308	19.8342	19.8697	19.8384	19.7844	19.4578	19.2929	19.6465	NA	20.147	20.1179	20.0259	20.4195	20.1625	20.0158	20.2984	19.9167	20.2873	20.8973	1.45794e+06	1.14809e+06	934736	958022	937462	903021	720081	642305	820703		1.16105e+06	1.13787e+06	1.06757e+06	1.40243e+06	1.17359e+06	1.06012e+06	1.28952e+06	989747	1.27963e+06	1.95305e+06	4.47e-37	17322000	1	4	4
Q9CQV8	Q9CQV8	14-3-3 protein beta/alpha;14-3-3 protein beta/alpha, N-terminally processed	Ywhab	NM_018753	25.7653	25.2402	25.3724	25.1864	26.2361	25.7958	25.846	25.6028	25.7957	26.1629	25.3473	25.0079	25.2277	25.4919	25.1905	25.2686	25.6815	25.6516	25.6505	25.6481	5.70333e+07	3.9633e+07	4.34364e+07	3.81823e+07	7.90411e+07	5.82518e+07	6.03144e+07	5.09578e+07	5.82478e+07	7.51307e+07	4.26872e+07	3.37387e+07	3.92911e+07	4.71875e+07	3.82909e+07	4.0421e+07	5.38148e+07	5.2711e+07	5.26708e+07	5.25833e+07	0	835150000	1	17	11
Q9CR09	Q9CR09	Ubiquitin-fold modifier-conjugating enzyme 1	Ufc1	NM_025388	20.4312	20.4925	20.2008	20.1479	20.2261	20.3321	20.3273	20.3422	20.0242	20.5057	21.9049	20.2511	20.4328	20.423	NA	20.332	20.3497	20.2504	20.1476	NA	1.41385e+06	1.47522e+06	1.20517e+06	1.16178e+06	1.22649e+06	1.31999e+06	1.31561e+06	1.32927e+06	1.06631e+06	1.48878e+06	3.92674e+06	1.24793e+06	1.41542e+06	1.40584e+06		1.3199e+06	1.3362e+06	1.24732e+06	1.16153e+06		0.00014511	19701000	1	2	2
Q9CR16	Q9CR16	Peptidyl-prolyl cis-trans isomerase D	Ppid	NM_026352	20.6555	20.2918	20.3004	19.9055	NA	20.3534	NA	19.7241	20.2142	19.7881	20.4719	20.4945	20.9544	NA	21.0444	20.1122	20.125	20.1422	19.8842	20.5316	1.65168e+06	1.28363e+06	1.29131e+06	982093		1.33963e+06		866056	1.21641e+06	905340	1.45431e+06	1.47727e+06	2.0319e+06		2.1627e+06	1.13338e+06	1.14348e+06	1.15719e+06	967700	1.51575e+06	4.53e-12	17929000	1	4	4
Q9CVB6	Q9CVB6	Actin-related protein 2/3 complex subunit 2	Arpc2	NP_083987	20.7146	21.276	21.364	20.4948	20.6164	22.7579	22.6049	22.0592	22.5867	23.0889	20.3898	20.0608	20.7785	20.7832	20.976	22.8561	22.5438	22.6261	21.9222	21.2945	1.72074e+06	2.5393e+06	2.69901e+06	1.47758e+06	1.60751e+06	7.09268e+06	6.37901e+06	4.36999e+06	6.29904e+06	8.92178e+06	1.37386e+06	1.09371e+06	1.79867e+06	1.80454e+06	2.06255e+06	7.59227e+06	6.11449e+06	6.47343e+06	3.97411e+06	2.57207e+06	8.97e-146	77936000	1	10	10
Q9CXY6	Q9CXY6	Interleukin enhancer-binding factor 2	Ilf2	NM_026374	19.1177	NA	19.3126	18.9507	NA	19.6366	19.7143	19.4505	19.5003	NA	19.758	19.9549	19.0396	19.8984	19.2234	19.5496	19.5731	19.7612	20.0817	19.8357	568854		651136	506675		815090	860192	716447	741609		886647	1.0163e+06	538878	977272	612097	767390	779992	888616	1.10967e+06	935709	7.95e-49	13221000	1	5	5
Q9CZ44	Q9CZ44	NSFL1 cofactor p47	Nsfl1c	NM_001291074	19.9666	20.076	19.655	20.6087	20.5431	19.8611	20.0917	20.1578	19.8155	20.4894	20.2506	20.3598	20.7453	20.7061	20.9137	20.7435	20.4655	20.3501	20.6052	20.4046	1.02458e+06	1.10529e+06	825552	1.59896e+06	1.52788e+06	952329	1.11739e+06	1.16978e+06	922699	1.47205e+06	1.24749e+06	1.34558e+06	1.75775e+06	1.71063e+06	1.97538e+06	1.75556e+06	1.44787e+06	1.33657e+06	1.59508e+06	1.38802e+06	1.08e-106	20587000	1	7	7
Q9D0F9	Q9D0F9	Phosphoglucomutase-1	Pgm1	NM_028132	26.1555	25.8793	25.9658	25.4938	26.1185	25.4144	25.3146	25.3293	25.3736	25.8897	25.7989	25.389	25.8871	25.7267	26.0392	24.8968	25.1182	25.2489	24.9474	25.2278	7.47464e+07	6.17228e+07	6.55367e+07	4.72496e+07	7.28538e+07	4.47195e+07	4.17305e+07	4.21579e+07	4.34725e+07	6.21693e+07	5.83771e+07	4.3939e+07	6.20574e+07	5.55275e+07	6.89573e+07	3.1238e+07	3.64193e+07	3.98728e+07	3.23531e+07	3.92938e+07	0	741340000	1	28	28
Q9D0I9	Q9D0I9	Arginine--tRNA ligase, cytoplasmic	Rars	NM_025936	20.3874	20.3511	20.3269	20.5881	19.9297	20.8288	20.7903	20.5834	20.653	21.082	20.586	20.5278	20.4546	20.6679	21.0794	20.9424	20.6574	21.0269	20.8784	21.2141	1.37157e+06	1.33749e+06	1.31524e+06	1.57629e+06	998706	1.86249e+06	1.81344e+06	1.57116e+06	1.64882e+06	2.2198e+06	1.574e+06	1.51176e+06	1.43697e+06	1.66593e+06	2.21581e+06	2.01507e+06	1.65385e+06	2.13662e+06	1.92763e+06	2.43265e+06	3.63e-106	29426000	1	12	12
Q9D0K2	Q9D0K2	Succinyl-CoA:3-ketoacid coenzyme A transferase 1, mitochondrial	Oxct1	NM_024188	23.5215	23.4914	23.976	23.4822	23.7602	24.1066	23.9356	23.8139	24.6695	22.3141	23.093	23.1155	23.9176	22.9764	23.3933	22.9806	23.5134	23.2714	23.1685	23.0725	1.20414e+07	1.17928e+07	1.65004e+07	1.17178e+07	1.4208e+07	1.80638e+07	1.60448e+07	1.47468e+07	2.66845e+07	5.21451e+06	8.94717e+06	9.0878e+06	1.58458e+07	8.2525e+06	1.10175e+07	8.27656e+06	1.1974e+07	1.01249e+07	9.42787e+06	8.82093e+06	5.24e-303	192350000	1	13	13
Q9D154;Q8VHP7;Q9JK88	Q9D154	Leukocyte elastase inhibitor A	Serpinb1a	NM_025429	20.8535	20.3056	19.9973	20.7908	20.0895	21.173	20.9036	20.777	20.9795	21.4464	20.5715	20.6201	20.1457	20.6805	21.2308	22.03	20.89	20.6388	21.3619	20.598	1.89465e+06	1.29597e+06	1.04662e+06	1.81407e+06	1.11569e+06	2.36433e+06	1.9616e+06	1.7968e+06	2.06756e+06	2.85765e+06	1.55826e+06	1.61164e+06	1.16001e+06	1.68055e+06	2.46098e+06	4.28244e+06	1.9432e+06	1.63267e+06	2.69509e+06	1.58714e+06	2.5e-31	33904000	3	10	10
Q9D1A2	Q9D1A2	Cytosolic non-specific dipeptidase	Cndp2	NM_001289531	22.8728	22.6128	21.9673	22.9749	23.4118	22.8196	22.8434	23.0884	22.9176	22.7756	23.3834	23.3925	24.2877	23.8703	24.0085	23.7146	23.4068	23.2723	23.35	23.4338	7.68067e+06	6.41403e+06	4.10031e+06	8.24393e+06	1.11597e+07	7.4026e+06	7.52573e+06	8.91869e+06	7.92292e+06	7.18024e+06	1.09422e+07	1.10114e+07	2.04798e+07	1.53347e+07	1.68764e+07	1.37659e+07	1.11211e+07	1.01312e+07	1.06918e+07	1.13312e+07	1.99e-107	162390000	1	14	14
Q9D6R2	Q9D6R2	Isocitrate dehydrogenase [NAD] subunit alpha, mitochondrial	Idh3a	NM_029573	21.665	20.4951	19.8926	21.5997	22.0004	22.9674	23.2238	23.1052	23.0009	23.4004	20.5687	NA	20.7786	NA	20.3514	20.9879	21.7946	22.1081	21.6836	22.2455	3.32518e+06	1.47788e+06	973351	3.17803e+06	4.19547e+06	8.20118e+06	9.79626e+06	9.02315e+06	8.39384e+06	1.10719e+07	1.55523e+06		1.7988e+06		1.33777e+06	2.07964e+06	3.63771e+06	4.52065e+06	3.36833e+06	4.97236e+06	5.81e-56	82719000	1	8	8
Q9D6Y9	Q9D6Y9	1,4-alpha-glucan-branching enzyme	Gbe1	NM_028803	21.513	21.2632	21.3741	21.8606	21.6637	21.7719	21.6384	21.5777	21.7921	21.2968	20.795	20.7477	20.1779	20.1444	20.042	19.4632	20.2475	20.4266	20.3354	20.3397	2.99267e+06	2.51687e+06	2.71797e+06	3.80799e+06	3.32218e+06	3.58092e+06	3.26443e+06	3.12993e+06	3.63141e+06	2.57618e+06	1.81936e+06	1.76068e+06	1.18619e+06	1.15896e+06	1.07955e+06	722781	1.24482e+06	1.40935e+06	1.32302e+06	1.32697e+06	2.02e-48	37113000	1	10	10
Q9D819	Q9D819	Inorganic pyrophosphatase	Ppa1	NM_026438	23.1957	22.1411	22.6531	22.6412	23.1502	22.4747	22.3603	22.0692	22.4372	22.9219	22.8425	22.1818	22.8432	22.9462	22.4863	21.8964	21.7303	21.9067	21.4437	21.284	9.6073e+06	4.62525e+06	6.59573e+06	6.54155e+06	9.30903e+06	5.82853e+06	5.3842e+06	4.40039e+06	5.67898e+06	7.94657e+06	7.52104e+06	4.75759e+06	7.52469e+06	8.08155e+06	5.87558e+06	3.90367e+06	3.47914e+06	3.93164e+06	2.85231e+06	2.55342e+06	2.95e-107	90604000	1	12	12
Q9D8N0	Q9D8N0	Elongation factor 1-gamma	Eef1g	NM_026007	23.6609	23.8581	23.729	23.307	23.8317	24.3604	24.199	24.3558	23.8251	24.2493	23.8689	23.3426	23.9182	24.0818	23.8669	23.8312	23.7516	23.7462	23.4216	23.4363	1.3263e+07	1.52056e+07	1.3904e+07	1.03778e+07	1.49299e+07	2.15383e+07	1.92586e+07	2.14697e+07	1.48617e+07	1.99419e+07	1.53199e+07	1.06371e+07	1.58524e+07	1.7756e+07	1.52986e+07	1.49247e+07	1.41236e+07	1.40708e+07	1.12358e+07	1.13509e+07	6.55e-104	254150000	1	17	17
Q9D8U8	Q9D8U8	Sorting nexin-5	Snx5	NM_001199188	19.8813	19.4133	NA	20.2715	19.7971	19.4754	19.4688	19.8053	19.1408	20.0126	19.8736	20.1808	20.1378	19.8631	19.7846	20.2712	20.0344	20.4951	19.6334	20.5361	965757	698209		1.2657e+06	911005	728920	725592	916198	578036	1.05777e+06	960616	1.18857e+06	1.15367e+06	953650	903146	1.26543e+06	1.07388e+06	1.47788e+06	813284	1.52048e+06	2.74e-28	16577000	1	4	4
Q9D967	Q9D967	Magnesium-dependent phosphatase 1	Mdp1	NM_023397	20.5729	20.9424	19.9614	20.9166	21.0415	20.4265	20.5519	20.3956	20.8773	20.1015	20.9958	21.2635	21.3608	21.4433	NA	21.174	21.0112	20.7479	21.2738	21.3717	1.55977e+06	2.01507e+06	1.02089e+06	1.97936e+06	2.15835e+06	1.40925e+06	1.53723e+06	1.37939e+06	1.92617e+06	1.12501e+06	2.09106e+06	2.51739e+06	2.69303e+06	2.85152e+06		2.36597e+06	2.1135e+06	1.76092e+06	2.53543e+06	2.71346e+06	1.49e-107	30334000	1	5	5
Q9DBE0	Q9DBE0	Cysteine sulfinic acid decarboxylase	Csad	NM_144942	23.2864	22.6394	22.7834	22.529	22.9505	21.2687	21.3833	21.685	21.275	NA	22.109	21.4017	22.0669	22.0036	22.2535	20.9821	21.5727	21.4118	21.136	21.8005	1.02307e+07	6.53339e+06	7.21916e+06	6.05208e+06	8.10567e+06	2.52648e+06	2.73536e+06	3.3716e+06	2.53754e+06		4.52347e+06	2.77047e+06	4.39338e+06	4.20478e+06	5.00001e+06	2.07129e+06	3.1191e+06	2.78993e+06	2.30446e+06	3.65262e+06	4.1e-84	67027000	1	9	9
Q9DBJ1	Q9DBJ1	Phosphoglycerate mutase 1	Pgam1	NM_023418	25.1949	25.055	24.8107	25.0128	25.2174	25.1832	25.2489	25.303	25.2724	25.3972	25.3444	25.608	25.5694	25.4276	25.0775	25.1573	24.8017	24.8961	25.0187	25.2722	3.84079e+07	3.48583e+07	2.94283e+07	3.38535e+07	3.90116e+07	3.80977e+07	3.98728e+07	4.13963e+07	4.05276e+07	4.41895e+07	4.26015e+07	5.11418e+07	4.97916e+07	4.51305e+07	3.54062e+07	3.74198e+07	2.92453e+07	3.12229e+07	3.39922e+07	4.05219e+07	4.81e-232	616430000	1	14	14
Q9DBL9	Q9DBL9	1-acylglycerol-3-phosphate O-acyltransferase ABHD5	Abhd5	NM_026179	19.4643	19.2999	20.8701	21.0522	20.4639	20.0957	19.7626	19.7423	20.708	NA	17.7503	18.4062	17.891	17.1025	NA	20.3737	20.689	20.4928	21.1681	20.6841	723333	645430	1.91658e+06	2.17442e+06	1.44626e+06	1.12049e+06	889478	877050	1.71289e+06		220482	347391	243068	140723		1.35861e+06	1.69048e+06	1.47553e+06	2.35631e+06	1.68475e+06	2.01e-58	23551000	1	4	4
Q9DCD0	Q9DCD0	6-phosphogluconate dehydrogenase, decarboxylating	Pgd	NM_001081274	26.5044	26.5881	26.2914	26.4511	27.1513	27.4838	27.6319	27.4095	27.4636	27.2736	26.4026	25.8487	26.3289	25.9375	26.267	26.4108	26.5836	26.5174	26.4413	26.7265	9.51962e+07	1.00882e+08	8.21297e+07	9.17433e+07	1.49058e+08	1.87693e+08	2.07984e+08	1.78271e+08	1.85083e+08	1.62245e+08	8.87104e+07	6.04274e+07	8.42924e+07	6.42637e+07	8.07523e+07	8.92161e+07	1.00568e+08	9.60578e+07	9.11222e+07	1.1104e+08	0	2004900000	1	25	25
Q9DCM2	Q9DCM2	Glutathione S-transferase kappa 1	Gstk1	NM_029555	NA	18.4313	19.9583	19.4717	20.1408	18.7518	18.9124	18.8701	18.4984	18.4055	19.0785	19.6668	19.7342	NA	NA	NA	18.3462	18.6607	18.7516	NA		353488	1.0187e+06	727052	1.15607e+06	441422	493401	479144	370317	347222	553606	832332	872140				333240	414410	441361		7.61e-48	7135500	1	3	3
Q9EQH3	Q9EQH3	Vacuolar protein sorting-associated protein 35	Vps35	NM_022997	22.497	22.577	22.7996	22.6977	23.0792	23.4659	23.1519	23.3217	23.4961	23.7212	22.1951	21.9975	21.6062	22.4544	22.054	23.3966	23.2914	23.5511	23.2481	23.6392	5.91932e+06	6.25683e+06	7.30068e+06	6.80281e+06	8.86199e+06	1.15862e+07	9.32001e+06	1.04841e+07	1.18313e+07	1.38291e+07	4.80165e+06	4.18704e+06	3.19238e+06	5.74709e+06	4.35427e+06	1.10428e+07	1.02662e+07	1.2291e+07	9.96266e+06	1.3065e+07	6.62e-298	166530000	1	24	24
Q9EQU5	Q9EQU5	Protein SET	Set	NM_001204875	20.6862	21.0967	20.991	21.0187	21.0473	20.2477	20.2522	20.6601	20.0273	20.9235	21.5978	21.6456	21.036	21.4662	21.1124	21.3704	20.3363	20.368	NA	NA	1.6872e+06	2.24254e+06	2.08411e+06	2.12451e+06	2.16705e+06	1.24499e+06	1.24888e+06	1.65695e+06	1.06861e+06	1.98885e+06	3.17384e+06	3.28076e+06	2.15014e+06	2.89714e+06	2.26707e+06	2.71101e+06	1.32384e+06	1.35325e+06			6.8e-50	25397000	1	3	3
Q9ES97	Q9ES97	Reticulon-3	Rtn3	NM_001003933	NA	21.7883	23.0463	21.4844	21.7562	23.9271	23.7341	24.4546	23.331	23.0691	19.5433	18.8142	NA	18.9368	19.5993	22.3071	22.7265	22.8913	22.5613	21.9324		3.62186e+06	8.66219e+06	2.93392e+06	3.54217e+06	1.59505e+07	1.39533e+07	2.29915e+07	1.05519e+07	8.80017e+06	764046	460934		501816	794287	5.18927e+06	6.93998e+06	7.77979e+06	6.18911e+06	4.00231e+06	2.12e-36	129950000	1	2	2
Q9ET01	Q9ET01	Glycogen phosphorylase, liver form	Pygl	NM_133198	23.0974	23.27	23.7714	23.232	23.5801	24.3311	24.3209	23.5512	24.4156	24.2104	23.2109	22.493	22.7464	23.636	22.6141	23.2433	23.9562	24.0705	23.5054	23.7729	8.9745e+06	1.0115e+07	1.43187e+07	9.8521e+06	1.25406e+07	2.11053e+07	2.09566e+07	1.22919e+07	2.23783e+07	1.94114e+07	9.70906e+06	5.90293e+06	7.03637e+06	1.3036e+07	6.41981e+06	9.92957e+06	1.62755e+07	1.76174e+07	1.19078e+07	1.43336e+07	1.75e-148	243390000	1	28	28
Q9JHR7	Q9JHR7	Insulin-degrading enzyme	Ide	NM_031156	19.9043	19.2659	19.1989	20.501	20.3084	20.1041	20.0042	20.1152	21.0074	20.2478	20.4653	20.2879	20.5585	20.3815	20.5526	19.6673	20.2213	19.9435	20.8748	20.8064	981276	630397	601790	1.48394e+06	1.29849e+06	1.12703e+06	1.05163e+06	1.13574e+06	2.10794e+06	1.24507e+06	1.44767e+06	1.28017e+06	1.54428e+06	1.36598e+06	1.53797e+06	832621	1.22241e+06	1.0083e+06	1.92283e+06	1.83379e+06	1.12e-25	21300000	1	8	8
Q9JI75	Q9JI75	Ribosyldihydronicotinamide dehydrogenase [quinone]	Nqo2	NM_001163239	NA	20.0706	20.0278	20.4937	20.8297	20.7289	20.1981	20.1002	20.5074	NA	19.1097	20.5842	20.3492	NA	NA	20.2966	20.4509	20.127	20.4721	19.7354		1.10117e+06	1.06898e+06	1.47645e+06	1.86365e+06	1.73788e+06	1.20291e+06	1.12399e+06	1.49054e+06		565709	1.57203e+06	1.33573e+06			1.28791e+06	1.43329e+06	1.14507e+06	1.45451e+06	872866	2.74e-36	21041000	1	5	5
Q9JIF7	Q9JIF7	Coatomer subunit beta	Copb1	NM_033370	19.8231	20.5633	20.2456	19.8532	19.9601	21.501	21.2418	21.2591	21.2131	21.3352	19.7678	19.5184	19.8665	20.6143	19.9394	21.4241	21.5488	21.4096	21.0662	21.2862	927572	1.54942e+06	1.24318e+06	947128	1.01997e+06	2.96788e+06	2.47981e+06	2.50973e+06	2.43097e+06	2.64567e+06	892690	750972	955900	1.60518e+06	1.00544e+06	2.81382e+06	3.06786e+06	2.78568e+06	2.19562e+06	2.55732e+06	2.12e-59	35409000	1	9	9
Q9JII6	Q9JII6	Alcohol dehydrogenase [NADP(+)]	Akr1a1	NM_021473	26.247	26.3021	25.3832	25.7761	25.9669	25.415	25.4367	25.4959	25.3651	25.8462	26.3926	26.2269	26.5448	27.1237	26.6348	26.0156	25.9251	25.9391	25.8651	25.8686	7.96406e+07	8.27411e+07	4.37627e+07	5.74618e+07	6.55867e+07	4.47381e+07	4.54161e+07	4.73185e+07	4.32171e+07	6.03228e+07	8.80976e+07	7.85387e+07	9.78996e+07	1.46234e+08	1.04201e+08	6.78385e+07	6.37137e+07	6.4335e+07	6.11183e+07	6.12667e+07	1.27e-264	956290000	1	17	17
Q9JKF1	Q9JKF1	Ras GTPase-activating-like protein IQGAP1	Iqgap1	NM_016721	22.1408	22.6477	22.4588	22.225	22.0174	23.438	23.3479	23.3116	23.5791	23.8759	22.1523	22.5008	22.1903	22.9367	22.34	23.9423	23.2245	23.3576	23.6407	23.5302	4.62429e+06	6.57108e+06	5.76464e+06	4.90221e+06	4.2452e+06	1.13643e+07	1.06762e+07	1.0411e+07	1.25319e+07	1.53944e+07	4.6613e+06	5.93493e+06	4.7857e+06	8.02851e+06	5.30897e+06	1.61195e+07	9.80102e+06	1.07483e+07	1.30786e+07	1.21142e+07	0	179320000	1	39	39
Q9JLJ2	Q9JLJ2	4-trimethylaminobutyraldehyde dehydrogenase	Aldh9a1	NM_019993	20.9271	20.5635	20.486	20.4235	20.8778	20.4637	20.738	20.8689	20.557	21.017	20.6576	20.1266	20.5827	21.1022	20.7995	21.2144	21.0495	21.2901	20.82	20.8314	1.99381e+06	1.54964e+06	1.46859e+06	1.40633e+06	1.92683e+06	1.44606e+06	1.74888e+06	1.91498e+06	1.54267e+06	2.12201e+06	1.65408e+06	1.14475e+06	1.5704e+06	2.2511e+06	1.82504e+06	2.43316e+06	2.17036e+06	2.56424e+06	1.85116e+06	1.86585e+06	7.15e-21	32572000	1	7	7
Q9JMH6	Q9JMH6	Thioredoxin reductase 1, cytoplasmic	Txnrd1	NM_001042513	22.7072	22.3523	22.1133	23.6529	23.2058	22.3279	22.2899	21.7608	23.0115	22.8598	23.2701	23.3788	23.2645	23.1298	23.2837	22.1353	22.412	22.1651	23.016	22.2032	6.84776e+06	5.35442e+06	4.53698e+06	1.31896e+07	9.6748e+06	5.26463e+06	5.12777e+06	3.55348e+06	8.45574e+06	7.61177e+06	1.01158e+07	1.09074e+07	1.00766e+07	9.17833e+06	1.02116e+07	4.60669e+06	5.58064e+06	4.70284e+06	8.48216e+06	4.82869e+06	3.98e-192	110470000	1	12	12
Q9QUM9	Q9QUM9	Proteasome subunit alpha type-6	Psma6	NM_001310583	24.1878	24.2059	24.1301	23.9871	23.856	24.2093	24.2554	24.1238	24.1612	24.2818	23.8797	23.6225	24.1181	24.2338	24.1192	23.7849	23.8684	23.8091	23.7935	23.7171	1.91097e+07	1.93509e+07	1.83605e+07	1.66279e+07	1.51835e+07	1.93966e+07	2.00264e+07	1.82805e+07	1.87606e+07	2.03962e+07	1.5435e+07	1.29146e+07	1.82084e+07	1.97288e+07	1.82223e+07	1.44533e+07	1.53146e+07	1.46978e+07	1.45398e+07	1.37898e+07	6.17e-84	284950000	1	10	10
Q9QXS1	Q9QXS1	Plectin	Plec	NM_001163540	22.8698	23.2431	23.0342	23.2287	22.7068	23.7766	23.6332	23.779	23.7064	24.1227	24.2536	23.9181	24.1203	24.6702	24.2773	24.3665	23.8474	23.8136	23.9126	24.0518	7.66471e+06	9.92819e+06	8.58984e+06	9.82959e+06	6.84586e+06	1.43704e+07	1.30107e+07	1.43944e+07	1.36879e+07	1.82665e+07	2.00014e+07	1.58513e+07	1.82362e+07	2.66975e+07	2.03327e+07	2.16295e+07	1.50932e+07	1.47437e+07	1.5791e+07	1.73905e+07	0	238290000	1	57	57
Q9QYR9;Q32Q92;Q8BWN8;Q6Q2Z6	Q9QYR9	Acyl-coenzyme A thioesterase 2, mitochondrial	Acot2	NM_134188	23.3158	22.5316	23.1413	22.4328	22.907	21.7541	21.7329	21.2425	21.4268	22.5232	23.4934	23.1819	23.5034	23.5771	23.7214	22.1761	21.9505	22.1081	22.1621	22.3316	1.04413e+07	6.063e+06	9.25178e+06	5.66168e+06	7.86492e+06	3.53701e+06	3.48542e+06	2.48102e+06	2.81909e+06	6.0278e+06	1.18091e+07	9.51584e+06	1.18913e+07	1.25145e+07	1.3831e+07	4.73883e+06	4.05283e+06	4.52065e+06	4.69307e+06	5.27815e+06	1.07e-85	93287000	4	11	11
Q9QZE5;Q9QXK3	Q9QZE5	Coatomer subunit gamma-1	Copg1	NP_059505	19.6653	21.5124	20.844	21.1446	20.8543	22.1998	21.7613	21.8619	22.4085	21.5199	19.91	21.3275	21.5707	21.0175	20.6224	21.7083	21.8345	21.9382	22.2705	21.8053	831467	2.99142e+06	1.88221e+06	2.31824e+06	1.8957e+06	4.81732e+06	3.55471e+06	3.81143e+06	5.56712e+06	3.00701e+06	985161	2.63158e+06	3.11478e+06	2.12275e+06	1.61421e+06	3.42649e+06	3.73972e+06	4.01843e+06	5.05928e+06	3.66479e+06	2.59e-146	55210000	2	17	17
Q9QZQ8	Q9QZQ8	Core histone macro-H2A.1	H2afy	NM_001159513	NA	21.7149	20.8304	20.7451	20.594	21.8092	22.1249	21.9631	21.9732	22.4968	22.0931	21.7856	21.8275	22.605	22.0203	21.7433	20.7973	20.859	20.8876	21.3538		3.4422e+06	1.86456e+06	1.75751e+06	1.58275e+06	3.67471e+06	4.5736e+06	4.08839e+06	4.11711e+06	5.9185e+06	4.4739e+06	3.61509e+06	3.72162e+06	6.37945e+06	4.25374e+06	3.51063e+06	1.82226e+06	1.90189e+06	1.93997e+06	2.68e+06	5.12e-60	49111000	1	8	8
Q9R1P0	Q9R1P0	Proteasome subunit alpha type-4	Psma4	NM_011966	23.09	23.1761	23.6933	23.1402	23.3144	23.6617	23.6689	24.5622	23.3869	24.1926	23.597	23.5386	23.9964	23.2177	23.7153	23.1682	23.4233	23.3461	23.1847	23.3148	8.92858e+06	9.47766e+06	1.35642e+07	9.24473e+06	1.04312e+07	1.32703e+07	1.33367e+07	2.47719e+07	1.09688e+07	1.91734e+07	1.26883e+07	1.2185e+07	1.67354e+07	9.75493e+06	1.37726e+07	9.42591e+06	1.12491e+07	1.06629e+07	9.53433e+06	1.04341e+07	5.06e-122	192660000	1	10	10
Q9R1P1	Q9R1P1	Proteasome subunit beta type-3	Psmb3	NM_011971	23.1707	22.7788	22.9123	23.0477	22.3864	23.3327	23.1551	22.7022	23.4133	23.11	22.8127	23.1283	22.3499	22.6164	22.9347	22.6645	23.0679	22.6776	22.6325	22.3185	9.44225e+06	7.19618e+06	7.89386e+06	8.6706e+06	5.48249e+06	1.05643e+07	9.3407e+06	6.82407e+06	1.11713e+07	9.05322e+06	7.36728e+06	9.16879e+06	5.34552e+06	6.43006e+06	8.01738e+06	6.64805e+06	8.79285e+06	6.70869e+06	6.50222e+06	5.23044e+06	1.16e-97	127720000	1	7	7
Q9R1P3	Q9R1P3	Proteasome subunit beta type-2	Psmb2	NM_011970	23.5694	23.3235	23.2313	23.6447	23.5127	23.7148	23.6479	23.4085	23.8986	23.886	23.2306	23.5908	23.7052	22.8441	23.4539	22.9607	23.1817	23.0832	23.2758	23.2403	1.24479e+07	1.04972e+07	9.84732e+06	1.31149e+07	1.19682e+07	1.37679e+07	1.3144e+07	1.11342e+07	1.56385e+07	1.55025e+07	9.84255e+06	1.26339e+07	1.36765e+07	7.52938e+06	1.14902e+07	8.16318e+06	9.51452e+06	8.8866e+06	1.01558e+07	9.90894e+06	3.7e-134	190870000	1	10	10
Q9R1P4	Q9R1P4	Proteasome subunit alpha type-1	Psma1	NM_011965	24.0598	24.141	23.742	23.7266	23.6075	24.0141	24.0031	24.4927	24.052	24.6428	24.4845	23.7404	24.2289	24.2867	24.1199	23.5537	23.8667	23.9113	23.4979	24.0115	1.74872e+07	1.84997e+07	1.40299e+07	1.38809e+07	1.2781e+07	1.6942e+07	1.68133e+07	2.36068e+07	1.7393e+07	2.61952e+07	2.3473e+07	1.40143e+07	1.96619e+07	2.04656e+07	1.82311e+07	1.23132e+07	1.52965e+07	1.57768e+07	1.1846e+07	1.69115e+07	2.49e-112	260970000	1	13	13
Q9R257	Q9R257	Heme-binding protein 1	Hebp1	NM_013546	21.5719	22.5495	22.8109	22.3858	22.4921	24.0221	24.2889	23.8978	24.4005	24.318	21.9053	21.93	22.5575	23.0014	21.9699	23.5362	23.9014	23.6648	23.5723	23.8406	3.11737e+06	6.13869e+06	7.35809e+06	5.48021e+06	5.89925e+06	1.70362e+07	2.04969e+07	1.56298e+07	2.21453e+07	2.09145e+07	3.92783e+06	3.99565e+06	6.17283e+06	8.39675e+06	4.1077e+06	1.21647e+07	1.56689e+07	1.32989e+07	1.2473e+07	1.50223e+07	1.33e-105	198180000	1	7	7
Q9WTI7	Q9WTI7	Unconventional myosin-Ic	Myo1c	NM_001080774	NA	19.6513	19.6588	20.1081	19.6714	19.5417	19.0341	19.844	18.6644	19.687	19.4232	19.0911	19.3022	19.7267	18.755	19.9195	20.4707	20.275	19.9776	20.4713		823438	827730	1.13016e+06	834990	763199	536828	941107	415474	844068	703017	558462	646459	867618	442402	991670	1.4531e+06	1.26877e+06	1.03242e+06	1.4537e+06	2.52e-25	15962000	1	9	9
Q9WU78	Q9WU78	Programmed cell death 6-interacting protein	Pdcd6ip	NM_001164677	21.0289	21.0409	21.1467	20.6285	20.9285	21.6293	21.5138	21.6599	21.3471	21.6938	21.5778	20.506	21.71	21.6583	21.2184	22.1548	22.1146	22.0764	21.8107	21.8899	2.13959e+06	2.15746e+06	2.32162e+06	1.62105e+06	1.99575e+06	3.2439e+06	2.99433e+06	3.31344e+06	2.66758e+06	3.39222e+06	3.13015e+06	1.48909e+06	3.43053e+06	3.30977e+06	2.43992e+06	4.66938e+06	4.54107e+06	4.42241e+06	3.67854e+06	3.88612e+06	1.08e-99	56004000	1	17	17
Q9WV55	Q9WV55	Vesicle-associated membrane protein-associated protein A	Vapa	NM_013933	NA	19.6802	20.1129	20.0316	20.0746	20.5262	20.5036	20.2072	20.3802	20.8157	19.874	19.329	19.7107	20.112	19.1589	20.0531	20.3267	20.3245	19.8565	20.5853		840099	1.13393e+06	1.0718e+06	1.10422e+06	1.51009e+06	1.48662e+06	1.21052e+06	1.36475e+06	1.84565e+06	960882	658580	858049	1.13322e+06	585334	1.08789e+06	1.31506e+06	1.31306e+06	949297	1.57323e+06	4.92e-10	20457000	1	3	3
Q9Z0F7	Q9Z0F7	Gamma-synuclein	Sncg	NM_011430	21.1553	23.1679	22.5319	22.977	22.9387	23.7937	23.6799	23.5736	23.5181	23.3655	21.9833	21.7746	22.0865	22.4695	20.9497	23.8511	24.3138	24.2572	23.8454	23.6539	2.3355e+06	9.42395e+06	6.06426e+06	8.25593e+06	8.03964e+06	1.45418e+07	1.34388e+07	1.24842e+07	1.20131e+07	1.08073e+07	4.14603e+06	3.58763e+06	4.45347e+06	5.80756e+06	2.02529e+06	1.5132e+07	2.08537e+07	2.00514e+07	1.50723e+07	1.31988e+07	2e-179	178130000	1	7	7
Q9Z0P5	Q9Z0P5	Twinfilin-2	Twf2	NM_011876	NA	NA	19.4686	20.3658	19.6537	19.9948	19.9942	19.7222	19.7937	NA	NA	20.0088	20.0093	20.2544	19.5884	19.7303	19.5782	19.9051	20.2164	19.8194			725492	1.35119e+06	824809	1.0448e+06	1.04437e+06	864916	908861			1.05499e+06	1.05536e+06	1.25078e+06	788308	869785	782754	981821	1.21827e+06	925196	3.7e-37	15169000	1	5	5
Q9Z0X1	Q9Z0X1	Apoptosis-inducing factor 1, mitochondrial	Aifm1	NM_001290364	23.6108	23.4757	24.1448	23.7641	23.4989	23.6128	23.5039	23.4134	23.7998	23.8097	23.0501	23.7533	23.7249	23.1904	23.7944	23.3427	22.9968	22.9651	23.3957	23.1919	1.28103e+07	1.16651e+07	1.85485e+07	1.42465e+07	1.18542e+07	1.28281e+07	1.18954e+07	1.11721e+07	1.46034e+07	1.47039e+07	8.68503e+06	1.41402e+07	1.38646e+07	9.57207e+06	1.45488e+07	1.06378e+07	8.37002e+06	8.18812e+06	1.10359e+07	9.58203e+06	9.74e-248	201230000	1	17	17
Q9Z1Q5	Q9Z1Q5	Chloride intracellular channel protein 1	Clic1	NM_033444	20.3617	20.4092	19.8226	20.4692	20.7105	21.2279	21.156	22.0272	21.7391	21.6372	21.2259	21.0555	21.064	21.3714	21.1583	22.81	21.5226	21.636	22.4388	22.1076	1.34736e+06	1.39246e+06	927251	1.45159e+06	1.71586e+06	2.45604e+06	2.33663e+06	4.27413e+06	3.50043e+06	3.26172e+06	2.45263e+06	2.1794e+06	2.19228e+06	2.71289e+06	2.34036e+06	7.3535e+06	3.01265e+06	3.259e+06	5.68528e+06	4.51909e+06	2.9e-171	54002000	1	10	10
Q9Z1Z0	Q9Z1Z0	General vesicular transport factor p115	Uso1	NM_019490	19.7075	20.016	21.2843	20.1796	20.3409	22.1704	21.9392	22.3677	22.0609	22.2499	21.2128	20.2445	20.754	20.0312	20.3002	21.4019	21.0503	21.5032	21.608	21.67	856148	1.06027e+06	2.55395e+06	1.18759e+06	1.32807e+06	4.72015e+06	4.02121e+06	5.41189e+06	4.37515e+06	4.98755e+06	2.43046e+06	1.24223e+06	1.76838e+06	1.0715e+06	1.29113e+06	2.77086e+06	2.17156e+06	2.97241e+06	3.19636e+06	3.33672e+06	2.94e-188	48414000	1	13	13
Q9Z204	Q9Z204	Heterogeneous nuclear ribonucleoproteins C1/C2	Hnrnpc	NM_001170981	18.7946	18.6915	19.1936	19.6275	18.5348	19.3027	19.2707	18.8934	19.1579	19.2923	19.4439	19.3565	19.466	19.5131	19.6635	19.9192	18.8078	18.8032	19.9226	19.2293	454714	423353	599583	809965	379779	646683	632497	486945	584928	642038	713177	671254	724186	748218	830431	991463	458894	457433	993803	614605	3.38e-15	11328000	1	3	3
Q9Z2U0;Q9CWH6	Q9Z2U0	Proteasome subunit alpha type-7	Psma7	NM_001289476	23.817	24.3217	24.3713	24.7717	24.0493	24.2775	24.2482	24.1026	24.6211	24.0246	24.0848	24.4018	24.4704	24.2145	24.0916	23.7335	23.8362	23.9379	24.3102	24.4385	1.47785e+07	2.09682e+07	2.17016e+07	2.86434e+07	1.73604e+07	2.03355e+07	1.99267e+07	1.80138e+07	2.58042e+07	1.70657e+07	1.77929e+07	2.21653e+07	2.32447e+07	1.94666e+07	1.7877e+07	1.39475e+07	1.49765e+07	1.60704e+07	2.08017e+07	2.27364e+07	7.26e-243	317570000	2	12	12
Q9Z2U1	Q9Z2U1	Proteasome subunit alpha type-5	Psma5	NM_011967	23.921	23.7345	24.0837	23.8521	23.9768	24.1155	24.2792	24.2217	24.3327	24.4248	24.1966	24.1395	24.1412	24.2405	24.1411	23.8136	23.7353	23.6619	23.8999	23.8403	1.58832e+07	1.39571e+07	1.77794e+07	1.51425e+07	1.65096e+07	1.81756e+07	2.03595e+07	1.9564e+07	2.11287e+07	2.25215e+07	1.92266e+07	1.84805e+07	1.85023e+07	1.98206e+07	1.8501e+07	1.47437e+07	1.39649e+07	1.32722e+07	1.56526e+07	1.50192e+07	1.37e-129	278160000	1	11	11
Q9Z2W0	Q9Z2W0	Aspartyl aminopeptidase	Dnpep	NM_001110831	22.1731	22.2718	22.8762	22.6061	22.3432	22.2171	22.1473	22.4044	22.3643	22.3898	23.6876	23.379	22.5822	23.3103	23.0244	22.8073	22.6207	22.6093	22.8343	22.4965	4.72899e+06	5.06384e+06	7.69879e+06	6.38431e+06	5.32076e+06	4.87544e+06	4.64517e+06	5.55132e+06	5.39915e+06	5.49543e+06	1.35107e+07	1.09089e+07	6.27942e+06	1.04016e+07	8.53169e+06	7.33975e+06	6.44925e+06	6.39849e+06	7.47841e+06	5.91727e+06	3.15e-96	102310000	1	13	13
Q9Z2X1	Q9Z2X1	Heterogeneous nuclear ribonucleoprotein F;Heterogeneous nuclear ribonucleoprotein F, N-terminally processed	Hnrnpf	NM_001166427	19.6386	20.0194	20.1971	20.8947	21.2241	20.2868	20.2113	20.256	20.7201	NA	20.546	21.2229	20.3704	20.2176	19.7099	20.5269	20.0983	19.6974	21.0898	20.6575	816221	1.06277e+06	1.20208e+06	1.94954e+06	2.44957e+06	1.27919e+06	1.21397e+06	1.25217e+06	1.72732e+06		1.53095e+06	2.44754e+06	1.35551e+06	1.21928e+06	857573	1.51082e+06	1.12251e+06	850175	2.23184e+06	1.65397e+06	1.05e-169	22067000	1	5	5
Q9Z2Y8	Q9Z2Y8	Proline synthase co-transcribed bacterial homolog protein	Prosc	NM_001039077	20.997	20.2725	20.4617	20.8043	20.3608	20.0903	NA	20.3874	20.4627	NA	20.9998	20.194	20.675	21.078	20.7628	20.2869	20.136	20.5166	20.6271	20.2543	2.0928e+06	1.26657e+06	1.44406e+06	1.83113e+06	1.34652e+06	1.11631e+06		1.37157e+06	1.44506e+06		2.09686e+06	1.1995e+06	1.67415e+06	2.21366e+06	1.7792e+06	1.27928e+06	1.15223e+06	1.50007e+06	1.61948e+06	1.2507e+06	4.3e-53	23805000	1	4	4
NA: not detectd
[truncated: 86 more columns]
