# Supplementary material for: Novel Insights into the Adipokinome of Obese and Obese/Diabetic Mouse Models
Source: Int J Mol Sci. 2017 Sep 8;18(9):1928. doi: 10.3390/ijms18091928 (PMC5618577; doi:10.3390/ijms18091928)
Supplement: Supplementary file 1 [file ijms-18-01928-s001.zip › supplementary/suppl. table 2.xlsx]

## Sheet: statistics
Supplemental table 2: Differential analysis of visceral adipokines from C57BL/6 (C57), C57BL/Ks (BKS), obob and dbdb. Only proteins with a minimum of two peptide spectrum matches (PSMs) over all replicates were considered for calculation of significant different proteins.
	mean values				fold change				log2 fold change				ANOVA		post hoc test (ANOVA)				-LOG10 p value				number of passed tests (=0.05/p value)				t-test difference (FDR=1%; S=0.05)
Majority protein IDs	mean_C57	mean_BKS	mean_obob	mean_dbdb	BKS_C57	obob_C57	dbdb_BKS	dbdb_obob	BKS_C57	obob_C57	dbdb_BKS	dbdb_obob	p value	p value FDR	BKS_C57	obob_C57	dbdb_BKS	dbdb_obob	BKS_C57	obob_C57	dbdb_BKS	dbdb_obob	BKS_C57	obob_C57	dbdb_BKS	dbdb_obob	BKS_C57	obob_C57	dbdb_BKS	dbdb_obob
A2ASQ1	613789	455646	NA	288278	0.74235	NA	0.632679	NA	-0.429829		-0.660454		0.011437	0.0154063	0.287916	0.517173	0.0150721	0.996109	0.540735	0.286364	1.82183	0.00169293	0.173662	0.0966795	3.31739	0.0501953	-0.84998	-0.64362	-1.59452	0.10092
A6H584	2.1672e+07	5.32539e+07	295417	228238	2.45727	0.0136313	0.00428584	0.772595	1.29705	-6.19694	-7.86621	-0.372216	3.06019e-12	1.04353e-09	0.03963	1.21812e-09	3.532e-11	0.988646	1.40198	8.91431	10.452	0.00495905	1.26167	4.10468e+07	1.41563e+09	0.0505742	-1.2434	-6.52001	-7.90202	0.138605
A6X935	812453	535255	592404	1.47646e+06	0.658814	0.729155	2.75842	2.49232	-0.602058	-0.455703	1.46384	1.31749	0.0123178	0.0163882	0.617335	0.416407	0.0871471	0.161382	0.209479	0.380482	1.05975	0.792146	0.0809933	0.120075	0.573742	0.309825	-0.62914	0.8081	1.31124	-1.13228
O08528	2.4814e+06	1.00294e+06	2.5544e+06	1.24545e+06	0.404181	1.02942	1.2418	0.487568	-1.30693	0.0418289	0.312431	-1.03632	6.45594e-07	4.45476e-06	1.92202e-06	0.998639	0.000110024	0.0983348	5.71624	0.000591544	3.95851	1.00729	26014.3	0.0500682	454.447	0.508467	3.5008	0.0651	2.51064	1.05526
O08529	4.9564e+06	5.19191e+06	6.93262e+06	6.43865e+06	1.04752	1.39872	1.24013	0.928747	0.0669744	0.484109	0.310492	-0.106643	0.141107	0.163111	0.989094	0.228497	0.455876	0.997794	0.00476251	0.641119	0.341153	0.000959016	0.0505513	0.218821	0.109679	0.0501105	-0.0669	0.42938	0.32358	0.0389
O08553	1.95554e+07	4.32375e+07	1.59403e+07	1.92047e+07	2.21102	0.815133	0.444168	1.20479	1.14471	-0.294893	-1.17082	0.268783	3.5959e-06	1.76432e-05	6.57605e-05	0.395719	6.31236e-05	0.407297	4.18203	0.402613	4.19981	0.390089	760.335	0.126352	792.097	0.122761	-1.1247	-0.29292	-1.12872	-0.2889
O08638	1.46863e+06	3.11661e+06	903633	2.07576e+06	2.12213	0.615291	0.666032	2.29713	1.08551	-0.700659	-0.586337	1.19983	1.77583e-05	5.89368e-05	0.0489791	0.00335347	0.494743	0.00019541	1.30999	2.47451	0.305621	3.70905	1.02084	14.9099	0.101063	255.872	-1.10242	-1.61544	-0.55238	-2.16548
O08677	3.81112e+06	3.24503e+06	7.28407e+06	7.55418e+06	0.851463	1.91127	2.32793	1.03708	-0.231984	0.934532	1.21905	0.0525298	2.09281e-05	7.55183e-05	0.79927	0.00158305	0.000150974	0.991475	0.0973065	2.80051	3.8211	0.00371826	0.0625571	31.5847	331.183	0.0504299	0.1895	0.95232	1.20142	-0.0596
O08709	7.10087e+07	6.65877e+07	8.27661e+07	6.60773e+07	0.937741	1.16558	0.992335	0.798362	-0.0927386	0.221045	-0.0111013	-0.324885	0.286106	0.310707	0.914161	0.665515	0.999786	0.347885	0.0389772	0.176842	9.29426e-05	0.458565	0.054695	0.0751298	0.0500107	0.143726	0.12228	0.2164	0.01562	0.32306
O08746	1.01283e+06	1.29148e+06	414414	1.14335e+06	1.27513	0.409166	0.885304	2.75896	0.350639	-1.28924	-0.175754	1.46413	0.000405127	0.000962707	0.774907	0.00369641	0.903015	0.00210711	0.110751	2.43222	0.0443048	2.67631	0.0645239	13.5266	0.05537	23.7292	-0.29334	-1.27484	-0.2085	-1.35968
O08749	7.4502e+07	7.09898e+07	7.59336e+07	4.16651e+07	0.952857	1.01921	0.586917	0.548704	-0.0696691	0.027458	-0.768772	-0.865899	0.000109315	0.000324141	0.995625	0.970148	0.000818878	0.000220291	0.00190427	0.0131621	3.08678	3.657	0.0502197	0.0515385	61.0592	226.973	0.03542	0.0686	-0.76102	0.86504
O08756	2.6667e+06	2.59927e+06	825176	764715	0.974711	0.309436	0.294204	0.92673	-0.0369536	-1.69228	-1.76511	-0.109779	0.254015	0.267555	0.396306	0.460876	0.987684	0.969614	0.401969	0.336416	0.00538199	0.0134012	0.126165	0.108489	0.0506235	0.0515669	1.26222	-1.16858	-0.25342	0.34706
O08788	478116	700245	817224	691633	1.46459	1.70926	0.987701	0.846319	0.5505	0.773372	-0.0178535	-0.240726	0.00159086	0.00262092	0.737156	0.00204103	0.17754	0.594123	0.132441	2.69015	0.750705	0.226124	0.0678283	24.4975	0.281627	0.0841577	-0.42402	1.84066	0.89186	0.52478
O08807	2.12767e+07	2.31485e+07	2.15674e+07	2.52011e+07	1.08797	1.01366	1.08867	1.16848	0.121643	0.0195796	0.122571	0.224634	0.581968	0.601367	0.991682	0.999905	0.771027	0.64427	0.00362775	4.11984e-05	0.11293	0.190932	0.0504194	0.0500047	0.0648486	0.0776072	-0.0541	0.01204	0.18362	-0.22568
O08997	1.17484e+06	1.15888e+06	1.46619e+06	1.05244e+06	0.986419	1.24799	0.908153	0.717807	-0.0197277	0.319611	-0.138992	-0.478331	0.459837	0.484712	0.98848	0.71558	0.99829	0.437269	0.00503232	0.145342	0.000743408	0.359252	0.0505827	0.0698734	0.0500857	0.114346	0.09356	0.314115	-0.049	0.456675
O09061	1.39409e+07	1.62642e+07	1.69758e+07	1.26287e+07	1.16666	1.2177	0.776472	0.743924	0.222384	0.284163	-0.364994	-0.426773	0.0420767	0.0551852	0.450487	0.29622	0.101202	0.0567987	0.346318	0.528385	0.99481	1.24566	0.110991	0.168793	0.49406	0.880301	-0.217	0.26158	-0.35494	0.39952
O09131	5.74752e+06	5.19403e+06	1.04749e+07	1.27456e+07	0.9037	1.8225	2.45389	1.21678	-0.146085	0.865921	1.29507	0.283066	2.22045e-05	7.92851e-05	0.830359	0.00574082	6.98442e-05	0.520071	0.0807342	2.24103	4.15587	0.283937	0.0602149	8.70956	715.879	0.0961407	0.1799	0.83568	1.31116	-0.29558
O09164	6.51317e+06	3.46012e+06	6.60462e+06	5.33316e+06	0.53125	1.01404	1.54132	0.807489	-0.912537	0.0201153	0.624167	-0.308485	0.115839	0.137635	0.114204	0.995835	0.353984	0.948027	0.94232	0.00181283	0.451017	0.0231793	0.437815	0.0502091	0.141249	0.0527411	0.98219	-0.08562	0.69089	0.20568
O09174	668285	1.45393e+06	NA	NA	2.17561	NA	NA	NA	1.12142				3.29868e-07	2.72102e-06	0.000675681	0.0421515	3.63593e-07	0.497493	3.17026	1.37519	6.43938	0.303213	73.9994	1.1862	137516	0.100504	-1.40894	-0.83042	-2.64312	0.40376
O35206	1.71646e+07	8.37463e+06	1.93457e+07	9.40061e+06	0.487903	1.12707	1.12251	0.485926	-1.03533	0.172583	0.166728	-1.04119	1.49624e-05	5.89846e-05	0.000623774	0.620867	0.862428	0.000261401	3.20497	0.207001	0.064277	3.58269	80.1573	0.0805325	0.0579758	191.277	0.96786	0.23496	0.14962	1.0532
O35215	8.56472e+06	9.26078e+06	5.41279e+06	5.15246e+06	1.08127	0.631986	0.556374	0.951905	0.112728	-0.662035	-0.845872	-0.0711101	0.00021106	0.000566703	0.935405	0.00986549	0.000926278	0.980611	0.0290004	2.00588	3.03326	0.00850345	0.0534528	5.06817	53.9795	0.0509886	-0.09556	-0.645835	-0.80736	0.065965
O35344	730190	647984	1.36273e+06	955816	0.887419	1.86626	1.47506	0.701399	-0.172312	0.900153	0.560773	-0.511692	0.0013744	0.0027732	0.833661	0.0109188	0.0761427	0.188433	0.0790105	1.96183	1.11837	0.724844	0.0599764	4.57927	0.656662	0.265347	0.19662	0.8566	0.58438	0.46884
O35350	1.62109e+06	2.95482e+06	3.24663e+06	2.83591e+06	1.82273	2.00274	0.959756	0.873494	0.866102	1.00197	-0.0592601	-0.195131	0.000155582	0.00043309	0.00107247	0.000197171	0.996122	0.704438	2.96961	3.70516	0.00168728	0.152157	46.6211	253.587	0.0501946	0.0709786	-0.85232	1.00658	-0.03916	0.19342
O35381	3.50253e+06	1.42527e+06	3.20168e+06	2.18548e+06	0.406925	0.914106	1.53338	0.682602	-1.29717	-0.129567	0.616716	-0.550883	0.493887	0.498239	0.958419	0.442378	0.999995	0.718254	0.0184445	0.354206	2.35769e-06	0.143722	0.0521692	0.113026	0.0500003	0.0696133	0.50392	-1.55142	0.02466	-1.07216
O35459	5.98483e+06	6.44681e+06	6.94405e+06	6.48081e+06	1.07719	1.16027	1.00527	0.933291	0.107274	0.214465	0.00758994	-0.0996013	0.739716	0.752964	0.999851	0.768461	0.9494	0.983258	6.46948e-05	0.114378	0.0225507	0.00733266	0.0500074	0.0650651	0.0526648	0.0508514	-0.01872	0.24678	0.13604	0.09202
O35639	7.25858e+06	2.48598e+06	1.67693e+07	1.264e+07	0.342489	2.31028	5.0845	0.753755	-1.54587	1.20807	2.34611	-0.407832	1.53051e-05	5.93072e-05	0.025416	0.00961932	0.000116176	0.761163	1.59489	2.01686	3.93488	0.118523	1.96727	5.19787	430.38	0.065689	1.3103	1.50762	2.4165	0.40142
O35643	1.04566e+07	1.33097e+07	1.47983e+07	1.15048e+07	1.27285	1.41521	0.864392	0.77744	0.348066	0.501021	-0.210243	-0.363197	0.00136479	0.00276199	0.0232577	0.00142251	0.24118	0.0192719	1.63343	2.84695	0.617658	1.71507	2.14983	35.1493	0.207314	2.59445	-0.3538	0.50392	-0.21392	0.36404
O35678	1.64914e+07	9.24867e+06	1.93171e+07	4.74149e+07	0.560818	1.17134	5.12668	2.45456	-0.834395	0.228166	2.35802	1.29546	2.04135e-05	7.40532e-05	0.115812	0.757082	1.03981e-05	0.00676823	0.936247	0.120857	4.98305	2.16953	0.431735	0.0660431	4808.58	7.38746	0.82104	0.33772	2.4766	-1.31784
O35685	2.18547e+06	3.24305e+06	1.62339e+06	1.50531e+06	1.48391	0.74281	0.464165	0.927262	0.569407	-0.428934	-1.10729	-0.108951	0.0627786	0.0715239	0.171677	0.999611	0.0555515	0.883904	0.765288	0.000168811	1.2553	0.0535949	0.291244	0.0500194	0.900065	0.0565672	-2.23444	0.10392	-2.87884	0.74832
O35855	1.13108e+07	1.32104e+07	6.82166e+06	5.6356e+06	1.16794	0.603109	0.426602	0.826133	0.223972	-0.729509	-1.22904	-0.275555	0.000318564	0.000790039	0.615246	0.0596877	0.000542899	0.687017	0.210951	1.22412	3.26528	0.163032	0.0812684	0.837693	92.0981	0.0727784	-0.293	-0.65718	-1.21442	0.26424
O35864	1.70298e+06	1.93907e+06	2.22151e+06	2.17689e+06	1.13863	1.30448	1.12265	0.979917	0.187304	0.38348	0.166907	-0.0292687	0.225599	0.250584	0.853631	0.244368	0.822304	0.997106	0.0687296	0.611955	0.0849677	0.00125852	0.0585733	0.204609	0.0608048	0.0501451	-0.17234	0.39928	0.1866	0.04034
O35887	2.49443e+06	858535	2.53075e+06	2.3744e+06	0.344181	1.01456	2.76564	0.938222	-1.53876	0.0208542	1.46761	-0.0919982	0.00986015	0.0152486	0.0193348	0.991279	0.0131028	0.999933	1.71366	0.00380398	1.88264	2.92243e-05	2.58601	0.0504399	3.81598	0.0500034	1.37718	0.10527	1.4619	0.02055
O35945	1.10463e+07	4.05056e+06	1.75596e+07	5.97849e+06	0.36669	1.58964	1.47596	0.340469	-1.44737	0.668697	0.561658	-1.55441	2.11525e-09	7.59264e-08	6.44752e-07	0.00246428	0.0138663	1.88221e-07	6.19061	2.60831	1.85804	6.72533	77549.2	20.2899	3.60587	265645	1.42128	0.68856	0.5543	1.55554
O54724	1.24773e+07	7.9436e+06	3.85581e+07	6.05518e+07	0.636647	3.09027	7.62271	1.5704	-0.651435	1.62773	2.9303	0.651136	7.28907e-09	1.84116e-07	0.0625941	4.16124e-05	1.86594e-08	0.119387	1.20347	4.38078	7.7291	0.923042	0.798797	1201.57	2.67961e+06	0.418805	0.70008	1.65174	2.96174	-0.60992
O54734	274396	898177	NA	NA	3.27329	NA	NA	NA	1.71074				1.45803e-05	5.21701e-05	9.47019e-05	1	3.74013e-05	0.954932	4.02364	3.5406e-08	4.42711	0.0200277	527.972	0.05	1336.85	0.0523598	-2.02504	0.00202	-2.19526	0.17224
O55023	1.29636e+07	2.80992e+07	6.72915e+06	8.08503e+06	2.16755	0.519081	0.287731	1.20149	1.11607	-0.945968	-1.79721	0.264829	6.72278e-07	4.95023e-06	0.000870609	0.00550058	5.1036e-06	0.660357	3.06018	2.25959	5.29212	0.180221	57.4311	9.08996	9797.01	0.0757167	-1.12732	-0.91654	-1.77612	-0.26774
O55029	3.28586e+06	5.97118e+06	5.37734e+06	4.99808e+06	1.81724	1.63651	0.837034	0.92947	0.861746	0.710625	-0.256641	-0.10552	0.000386765	0.000925521	0.000387465	0.00217626	0.456179	0.916941	3.41177	2.66229	0.340865	0.0376586	129.044	22.9752	0.109606	0.0545291	-0.89678	0.74992	-0.25568	0.10882
O55131	1.38551e+06	1.58166e+06	3.09339e+06	4.14949e+06	1.14157	2.23267	2.62351	1.3414	0.191018	1.15877	1.3915	0.423744	2.0034e-10	1.36632e-08	0.299929	7.33099e-08	2.89078e-09	0.00380401	0.522981	7.13484	8.53898	2.41976	0.166706	682036	1.72964e+07	13.144	-0.191505	1.15847	1.3827	-0.41574
O55234	1.61144e+07	1.37653e+07	1.77028e+07	1.13995e+07	0.854224	1.09857	0.828133	0.643938	-0.227313	0.135629	-0.272065	-0.635007	0.034043	0.0465277	0.597159	0.957888	0.595326	0.0359044	0.22391	0.0186855	0.225245	1.44485	0.0837297	0.0521982	0.0839876	1.39259	0.2466	0.09752	-0.2472	0.59132
O70133	582703	417575	326593	331061	0.716618	0.56048	0.792817	1.01368	-0.480723	-0.835265	-0.33494	0.0196018	0.171746	0.185518	0.130969	0.861753	0.520502	0.998447	0.88283	0.0646171	0.283577	0.000674784	0.381768	0.0580212	0.096061	0.0500777	-0.69194	0.23138	-0.41286	-0.0477
O70258	2.53601e+06	3.37317e+06	1.15642e+06	1.21757e+06	1.3301	0.456001	0.360957	1.05287	0.41154	-1.13289	-1.4701	0.07433	0.075422	0.0846649	0.0568349	0.237135	0.516025	0.935076	1.24539	0.625005	0.287329	0.029153	0.879742	0.21085	0.0968945	0.0534716	2.10846	-1.49212	1.05804	-0.4417
O70318	3.46217e+06	NA	5.21908e+06	4.36473e+06	NA	1.50746	NA	0.836304		0.59212		-0.257901	2.25583e-06	1.20136e-05	0.000205065	0.159283	9.04742e-06	0.958712	3.68811	0.797832	5.04348	0.0183119	243.825	0.313907	5526.44	0.0521533	3.1928	1.2636	4.17412	0.28228
O70370	2.50312e+06	1.43164e+06	6.18983e+06	6.86459e+06	0.571945	2.47285	4.7949	1.10901	-0.806053	1.30617	2.2615	0.149275	1.82166e-05	6.78893e-05	0.174758	0.00568442	7.37533e-05	0.999971	0.757562	2.24531	4.13222	1.2647e-05	0.286109	8.79597	677.935	0.0500015	0.73782	1.34446	2.0968	-0.01452
O70423	1.72251e+07	2.03093e+07	6.55697e+06	1.30135e+07	1.17906	0.380665	0.640763	1.98467	0.237633	-1.39341	-0.642138	0.988902	0.000581858	0.001314	0.803379	0.00318499	0.289757	0.0214696	0.0950794	2.49689	0.537966	1.66818	0.0622371	15.6986	0.172559	2.32887	-0.28022	-1.31356	-0.57232	-1.02146
O70435	1.65634e+07	1.8501e+07	1.99816e+07	1.33703e+07	1.11698	1.20637	0.722681	0.669132	0.159602	0.270672	-0.468568	-0.579638	0.00605119	0.00986991	0.714766	0.279449	0.0258005	0.00508419	0.145836	0.553698	1.58837	2.29378	0.069953	0.178924	1.93794	9.83441	-0.15154	0.26592	-0.45524	0.56962
O88322	9.59803e+07	5.22284e+07	5.06192e+07	8.54972e+07	0.544158	0.527391	1.63699	1.68903	-0.877904	-0.923054	0.711042	0.756193	0.000247372	0.000641475	0.0015939	0.00103257	0.0146239	0.00944115	2.79754	2.98608	1.83494	2.02498	31.3696	48.4226	3.41906	5.29596	0.87506	-0.9164	0.66622	-0.70756
O88338	2.3479e+06	3.02262e+06	NA	NA	1.28737	NA	NA	NA	0.364431				4.86393e-12	2.7846e-10	0.262346	1.78511e-09	7.91563e-11	0.653639	0.581125	8.74833	10.1015	0.184662	0.190588	2.80094e+07	6.31661e+08	0.0764949	-0.43584	-3.11008	-3.81264	0.26672
O88342	1.77963e+07	2.82968e+07	2.1867e+07	2.91864e+07	1.59003	1.22873	1.03144	1.33473	0.669057	0.297172	0.0446602	0.416545	0.000108953	0.000324141	0.000471106	0.165929	0.986558	0.0201425	3.32688	0.780078	0.00587756	1.69589	106.133	0.301334	0.0506813	2.48232	-0.6587	0.27914	0.04254	-0.4221
O88456	1.93658e+06	3.03257e+06	2.63263e+06	2.60948e+06	1.56594	1.35943	0.860483	0.991203	0.647033	0.443	-0.216781	-0.0127473	0.00870367	0.0123033	0.0106826	0.083774	0.991324	0.869351	1.97132	1.07689	0.00378432	0.0608051	4.6805	0.596844	0.0504376	0.0575142	-2.6509	1.88426	-0.21002	-0.55662
O88492	8.16258e+06	2.17029e+06	3.17872e+07	2.47927e+07	0.265883	3.89425	11.4237	0.77996	-1.91114	1.96135	3.51395	-0.358529	7.03824e-07	5.00545e-06	0.00227265	0.000886868	4.9256e-06	0.608928	2.64347	3.05214	5.30754	0.215434	22.0008	56.3782	10151.1	0.0821115	1.90196	1.98896	3.39093	0.5
O88531	506991	901756	485799	555554	1.77864	0.958201	0.61608	1.14359	0.830778	-0.0616	-0.698811	0.193567	0.000535859	0.0010226	0.000551942	0.756872	0.00514386	0.99938	3.25811	0.120978	2.28871	0.00026915	90.5893	0.0660614	9.72033	0.050031	-1.98166	0.38432	-1.5514	-0.04594
O88543	1.09692e+06	1.67941e+06	1.23328e+06	1.57898e+06	1.53102	1.1243	0.940199	1.28031	0.61449	0.16903	-0.0889615	0.356498	0.279054	0.304017	0.340288	0.889325	0.995242	0.696378	0.468153	0.0509393	0.00207144	0.157155	0.146934	0.0562224	0.0502391	0.0718001	-0.7915	0.287053	-0.0981667	-0.40628
O88544	2.25373e+06	2.03199e+06	2.68526e+06	2.43578e+06	0.901613	1.19148	1.19872	0.907092	-0.149419	0.252751	0.261491	-0.140679	0.313785	0.338074	0.882133	0.690694	0.486503	0.973045	0.0544659	0.160714	0.312914	0.011867	0.0566808	0.072391	0.102774	0.0513851	0.13076	0.209375	0.2595	0.080635
O88569	1.66713e+07	1.73156e+07	1.74953e+07	1.6024e+07	1.03865	1.04943	0.925405	0.915901	0.0547092	0.0696032	-0.111842	-0.126736	0.904321	0.908317	0.955731	0.956081	0.945873	0.946267	0.0196644	0.0195053	0.0241671	0.0239864	0.052316	0.0522968	0.0528612	0.0528392	-0.12608	0.12572	-0.1356	0.13524
O88685	712628	475833	817718	928277	0.667716	1.14747	1.95085	1.13521	-0.582693	0.198453	0.964099	0.182953	0.0375527	0.0503727	0.312866	0.87286	0.0308396	0.957348	0.504641	0.0590557	1.51089	0.0189301	0.159813	0.057283	1.62129	0.0522276	0.5435	0.22695	0.913345	-0.142895
O88792	1.30113e+06	2.02705e+06	924363	792436	1.55792	0.710432	0.390931	0.857278	0.639618	-0.493231	-1.35501	-0.222166	0.00880701	0.012373	0.0268157	0.987858	0.0257913	0.989885	1.57161	0.0053053	1.58853	0.00441528	1.86458	0.0506145	1.93864	0.0505109	-2.28198	-0.2321	-2.29608	-0.218
O88844	3.37722e+07	3.46123e+07	2.78511e+07	3.70348e+07	1.02488	0.824675	1.06999	1.32974	0.0354484	-0.278103	0.0975969	0.411148	0.0422467	0.0552923	0.997478	0.200594	0.852402	0.0330235	0.0010968	0.697681	0.0693557	1.48118	0.0501264	0.249259	0.0586578	1.51407	-0.02628	-0.28862	0.11116	-0.42606
O88851	400127	1.75711e+06	NA	NA	4.39137	NA	NA	NA	2.13467				4.27538e-07	3.37607e-06	2.64725e-06	0.998189	1.64745e-06	0.964801	5.57721	0.00078738	5.78319	0.0155623	18887.5	0.0500907	30350	0.0518242	-2.64648	0.05552	-2.74444	0.15348
O88958	NA	1.41365e+06	NA	1.32267e+06	NA	NA	0.935646	NA			-0.0959655		0.000125895	0.000309999	0.000165483	0.949335	0.0166372	0.320735	3.78125	0.0225803	1.77892	0.493853	302.145	0.0526684	3.00531	0.155892	-2.83354	0.26442	-1.69146	-0.87766
O88968	1.80265e+06	1.52821e+06	1.81567e+06	2.31158e+06	0.847754	1.00722	1.51261	1.27313	-0.238282	0.0103788	0.597041	0.348381	0.352656	0.376387	0.875676	0.999938	0.284138	0.754021	0.0576567	2.69021e-05	0.54647	0.122616	0.0570988	0.0500031	0.175971	0.0663111	0.20558	0.015955	0.51144	-0.289905
O89017	3.55353e+06	1.63637e+06	4.96869e+06	5.66317e+06	0.46049	1.39824	3.46082	1.13977	-1.11876	0.483612	1.79111	0.188744	0.0272345	0.0382968	0.140782	0.967019	0.0287959	0.979004	0.851454	0.014565	1.54067	0.00921537	0.35516	0.0517053	1.73636	0.0510723	1.21492	0.2426	1.6645	-0.20698
O89053	1.94387e+06	1.19539e+06	4.16437e+06	4.00336e+06	0.614951	2.14231	3.34901	0.961336	-0.701456	1.09917	1.74374	-0.0568873	0.0100098	0.013726	0.421733	0.00782103	0.655861	0.720211	0.374963	2.10674	0.183188	0.14254	0.118558	6.39302	0.0762357	0.0694241	-1.2747	3.0776	0.94618	0.85672
O89079	1.43272e+06	1.89022e+06	2.61268e+06	2.19497e+06	1.31932	1.82358	1.16122	0.840121	0.399796	0.86677	0.215643	-0.25133	0.246998	0.270389	0.644855	0.239147	0.954518	0.992585	0.190538	0.621336	0.0202161	0.00323248	0.0775369	0.209077	0.0523825	0.0503735	-0.44812	0.746	0.1945	0.10338
O89103	718399	657477	637793	627702	0.915196	0.887798	0.954715	0.984178	-0.127847	-0.171697	-0.0668587	-0.0230086	0.303915	0.316348	0.260077	0.946782	0.596329	0.999542	0.584898	0.0237501	0.224514	0.00019875	0.192251	0.0528105	0.0838463	0.0500229	-1.02794	0.2918	-0.67878	-0.05736
P00329	7.97681e+06	1.68837e+07	3.75156e+06	5.68116e+06	2.1166	0.470309	0.336487	1.51434	1.08175	-1.08832	-1.57138	0.598694	1.67561e-08	3.26505e-07	7.30466e-05	0.000106317	9.67124e-07	0.0174603	4.1364	3.9734	6.01452	1.75795	684.495	470.29	51699.7	2.86363	-1.09226	-1.05654	-1.54714	-0.60166
P00342	7.48039e+06	348669	115569	81328.9	0.0466111	0.0154497	0.233255	0.703723	-4.42318	-6.01628	-2.10002	-0.50692	0.021044	0.0272264	0.203882	0.0626735	0.573452	0.919235	0.690621	1.20292	0.241503	0.0365736	0.24524	0.797785	0.0871912	0.0543931	2.22872	-2.94854	-1.40242	0.6826
P00493	1.5019e+07	1.58017e+07	2.36877e+07	2.17473e+07	1.05212	1.57718	1.37626	0.918083	0.0732936	0.657348	0.460751	-0.123304	5.78637e-06	2.59625e-05	0.84217	2.58211e-05	0.00140311	0.591015	0.0746001	4.58803	2.85291	0.228401	0.0593704	1936.4	35.635	0.0846002	-0.08132	0.6647	0.45762	0.12576
P00687	5.35958e+06	1.84566e+06	431219	579676	0.344367	0.0804576	0.314074	1.34427	-1.53798	-3.63563	-1.67082	0.426824	7.77932e-06	3.3723e-05	0.0364011	1.84259e-05	0.0120168	0.83181	1.43889	4.73457	1.92021	0.0799758	1.37358	2713.56	4.16084	0.0601099	1.36748	-3.39306	-1.62324	-0.402345
P00920	2.87145e+07	8.52901e+07	1.27674e+07	1.74346e+07	2.97028	0.444631	0.204415	1.36556	1.5706	-1.16932	-2.29043	0.44949	1.42384e-07	1.44934e-06	0.000128719	0.00297645	1.92934e-06	0.291005	3.89036	2.5263	5.71459	0.5361	388.444	16.7985	25915.6	0.171819	-1.62102	-1.18018	-2.29182	-0.50938
P01027	2.3968e+08	1.69246e+08	1.55343e+08	1.57475e+08	0.706136	0.648129	0.930449	1.01372	-0.501982	-0.625646	-0.104001	0.0196633	0.040391	0.053385	0.17075	0.0564716	0.935886	0.999986	0.767641	1.24817	0.0287771	6.18384e-06	0.292827	0.885401	0.0534253	0.0500007	0.43368	-0.5562	-0.11584	-0.00668
P01029	3.80464e+07	2.91188e+07	1.28905e+07	1.47021e+07	0.765351	0.33881	0.5049	1.14054	-0.385806	-1.56145	-0.985931	0.189716	1.02846e-05	4.27691e-05	0.528293	4.80941e-05	0.00197472	0.947483	0.277125	4.31791	2.70449	0.0234284	0.0946444	1039.63	25.32	0.0527714	0.32134	-1.48736	-1.04	-0.12602
P01631	5.21448e+06	4.52637e+06	3.89225e+06	9.18691e+06	0.868039	0.746432	2.02964	2.3603	-0.204169	-0.421918	1.02122	1.23897	0.0368152	0.0496205	0.926751	0.556123	0.102805	0.0303619	0.0330367	0.254829	0.987987	1.51767	0.0539519	0.0899082	0.486359	1.6468	0.1903	-0.417	0.82785	-1.05455
P01635	1.38698e+06	973906	1.00456e+06	7.32395e+06	0.702177	0.724282	7.52019	7.29068	-0.510093	-0.465378	2.91077	2.86605	3.00233e-05	0.000102894	0.66613	0.700667	3.58392e-05	5.51577e-05	0.176441	0.154488	4.44564	4.25839	0.0750605	0.0713605	1395.12	906.491	0.409787	-0.406142	2.81809	-2.81444
P01837	1.51897e+07	9.04879e+06	1.04488e+07	1.83479e+07	0.595718	0.687886	2.02766	1.75598	-0.747298	-0.539758	1.01982	0.812278	0.243859	0.267472	0.295268	0.617668	0.368062	0.710147	0.529783	0.209245	0.434079	0.148651	0.169337	0.0809497	0.135847	0.0704079	0.76888	-0.51634	0.70302	-0.45048
P01843	NA	310943	NA	1.07085e+06	NA	NA	3.44389	NA			1.78404		0.0498602	0.0596302	0.617015	0.866087	0.322028	0.157026	0.209705	0.0624386	0.492106	0.804028	0.0810354	0.0577309	0.155266	0.318418	-0.67744	0.42454	0.9747	-1.2276
P01864	9.49445e+06	3.17483e+06	3.48185e+06	5.91579e+06	0.334388	0.366724	1.86334	1.69904	-1.5804	-1.44723	0.897892	0.764719	0.00543997	0.00900499	0.00868215	0.00924191	0.497395	0.514535	2.06137	2.03424	0.303298	0.288585	5.75894	5.41014	0.100524	0.097175	1.54614	-1.53318	0.6223	-0.60934
P01867	1.57968e+07	1.3645e+07	1.21689e+07	4.3768e+07	0.863783	0.770343	3.20762	3.5967	-0.211259	-0.376428	1.68151	1.84667	0.140901	0.163111	0.969385	0.909714	0.211748	0.148241	0.0135039	0.0410952	0.67418	0.829031	0.0515791	0.0549623	0.236129	0.337288	0.24018	-0.35628	1.10262	-1.21872
P01872	6.35786e+07	2.98975e+07	1.05301e+07	6.41998e+07	0.470245	0.165623	2.14733	6.09679	-1.08852	-2.59402	1.10254	2.60805	2.80536e-10	1.73932e-08	0.000144163	1.03117e-09	9.00866e-05	7.92719e-10	3.84115	8.98667	4.04534	9.10088	346.83	4.84887e+07	555.021	6.3074e+07	1.04928	-2.55982	1.09454	-2.60508
P01878	491955	1.11899e+06	429042	1.61728e+06	2.27457	0.872117	1.44531	3.76952	1.1856	-0.197407	0.531377	1.91438	0.00924069	0.0129032	0.026092	0.996587	0.946681	0.109283	1.58349	0.00148484	0.0237964	0.961449	1.91629	0.0501712	0.0528161	0.457529	-1.84204	0.12112	-0.31404	-1.40688
P01887	1.45282e+07	1.29416e+07	1.06529e+07	2.03521e+07	0.890793	0.733257	1.57261	1.91047	-0.166838	-0.447609	0.65316	0.933931	0.254703	0.267555	0.624261	0.930378	0.289965	0.999995	0.204634	0.0313404	0.537654	2.38264e-06	0.0800948	0.0537416	0.172434	0.0500003	-2.2022	-1.08504	-3.3314	0.04416
P01897	4.74508e+06	3.69432e+06	3.30587e+06	3.3788e+06	0.778558	0.696695	0.914594	1.02206	-0.361123	-0.5214	-0.128796	0.0314814	0.00162729	0.00266178	0.0105187	0.997864	0.999072	0.0198466	1.97804	0.000928633	0.000403141	1.70231	4.75342	0.050107	0.0500464	2.51932	-3.12072	0.15348	-0.116	-2.85124
P01899	2.63122e+06	NA	2.37328e+06	NA	NA	0.90197	NA	NA		-0.148848			2.71953e-06	1.37399e-05	0.000431056	0.735146	0.911057	1.87145e-05	3.36547	0.133626	0.0404546	4.72782	115.994	0.0680137	0.0548813	2671.73	2.73484	0.538	-0.3441	3.61694
P01902	2.84415e+06	7.21366e+06	2.95372e+06	4.71759e+06	2.53631	1.03852	0.65398	1.59717	1.34273	0.0545332	-0.612681	0.675518	0.000227386	0.000520715	0.0501003	0.070757	0.800347	0.00143205	1.30016	1.15023	0.0967216	2.84404	0.997997	0.706644	0.0624729	34.915	-2.06988	-1.93786	-0.6579	-3.34984
P01942	9.17118e+07	3.08857e+08	1.70586e+08	2.02021e+08	3.36769	1.86002	0.654093	1.18428	1.75176	0.895319	-0.612433	0.244007	0.000452084	0.00105347	0.000244576	0.0412982	0.287996	0.889569	3.61159	1.38407	0.540614	0.0508203	204.435	1.21071	0.173614	0.056207	-1.85688	0.99502	-0.62142	-0.24044
P02088	1.97741e+08	4.73874e+08	3.27495e+08	3.17629e+08	2.39644	1.65618	0.670281	0.969875	1.26089	0.727857	-0.577162	-0.0441292	0.00139658	0.00280137	0.000699946	0.0387285	0.125975	0.982692	3.15494	1.41197	0.899715	0.00758261	71.4341	1.29104	0.396904	0.0508806	-1.29608	0.77796	-0.61314	0.09502
P02463	1.90489e+08	1.4292e+08	6.25731e+07	1.1284e+08	0.750277	0.328486	0.789532	1.80333	-0.414504	-1.6061	-0.34093	0.850661	2.00711e-05	7.35939e-05	0.223464	1.22944e-05	0.451892	0.0108267	0.650792	4.91029	0.344965	1.96551	0.22375	4066.88	0.110646	4.61823	0.4459	-1.58484	-0.33526	-0.80368
P02468	2.41515e+08	1.97526e+08	1.08913e+08	2.0699e+08	0.817864	0.450957	1.04791	1.90051	-0.290068	-1.14894	0.0675146	0.926385	1.66788e-05	6.31941e-05	0.357082	1.61836e-05	0.993811	0.000226821	0.447232	4.79092	0.00269612	3.64432	0.140024	3089.54	0.0503114	220.438	0.2728	-1.12576	0.0413	-0.89426
P02469	1.28847e+08	1.01945e+08	6.8735e+07	8.72674e+07	0.791212	0.533462	0.856022	1.26962	-0.337864	-0.906542	-0.224281	0.344397	0.000119009	0.000346856	0.168047	7.71781e-05	0.354932	0.15413	0.77457	4.11251	0.449855	0.812114	0.297536	647.852	0.140872	0.324402	0.31908	-0.89348	-0.24784	-0.32656
P03953	2.35607e+08	5.51308e+06	334643	547031	0.0233995	0.00142034	0.0992241	1.63467	-5.41738	-9.45955	-3.33317	0.708999	2.6056e-10	6.62981e-09	1.4883e-06	5.51546e-10	0.000271436	0.839682	5.82731	9.25842	3.56633	0.0758853	33595.5	9.06542e+07	184.205	0.0595464	5.2087	-9.09132	-3.37134	-0.51128
P03958	749506	NA	1.35058e+06	1.42408e+06	NA	1.80196	NA	1.05442		0.84957		0.0764491	1.72299e-06	9.62354e-06	0.0195306	0.00344517	5.82558e-06	0.999874	1.70928	2.46279	5.23466	5.4858e-05	2.56008	14.5131	8582.84	0.0500063	1.1163	1.40226	2.54182	-0.02326
P03987	2.32767e+06	2.19829e+06	1.50435e+06	2.7545e+06	0.944415	0.646289	1.25302	1.83103	-0.0825068	-0.629748	0.325412	0.872653	0.548023	0.570613	0.995158	0.832217	0.986428	0.506926	0.00210796	0.0797634	0.0059347	0.295055	0.0502433	0.0600805	0.0506879	0.0986337	-0.1137	-0.40652	0.16166	-0.68188
P04117	2.2653e+09	2.79867e+09	1.74749e+09	3.39084e+09	1.23545	0.771414	1.21159	1.94041	0.305038	-0.374423	0.276901	0.956362	0.00110348	0.00224649	0.480045	0.233484	0.478906	0.000801126	0.318718	0.631743	0.31975	3.0963	0.104157	0.214147	0.104405	62.4121	-0.29094	-0.3947	0.29134	-0.97698
P04186	3.46582e+07	1.14291e+07	1.70476e+07	3.9862e+07	0.329766	0.491879	3.48776	2.33827	-1.60048	-1.02363	1.8023	1.22544	0.00263537	0.00487378	0.0257859	0.376562	0.00239513	0.0528932	1.58862	0.424164	2.62067	1.2766	1.93905	0.13278	20.8757	0.945301	1.32816	-0.68804	1.81536	-1.17524
P05064	1.70505e+08	1.46918e+08	5.76241e+08	3.39995e+08	0.861667	3.37962	2.31418	0.590022	-0.214797	1.75686	1.2105	-0.76116	7.98469e-10	3.88969e-08	0.537872	9.75487e-09	1.77019e-06	0.000494125	0.269321	8.01078	5.75198	3.30616	0.0929589	5.12565e+06	28245.6	101.189	0.20044	1.78312	1.22516	0.7584
P05132	1.7447e+06	880374	4.42869e+06	2.32168e+06	0.5046	2.53837	2.63716	0.524237	-0.986788	1.3439	1.39898	-0.931708	4.66913e-06	2.1961e-05	0.052709	0.000426871	0.000909317	0.0249903	1.27812	3.3697	3.04128	1.60223	0.948605	117.131	54.9863	2.00077	0.82794	1.53042	1.41868	0.93968
P05201	8.95063e+06	1.57726e+07	3.7872e+06	7.03734e+06	1.76217	0.423121	0.446176	1.85819	0.817356	-1.24086	-1.16432	0.8939	2.11917e-07	1.9491e-06	0.00234792	0.000100339	0.000114749	0.00203119	2.62932	3.99853	3.94025	2.69225	21.2955	498.312	435.734	24.6162	-0.87354	-1.19426	-1.18	-0.8878
P05202	2.17667e+07	2.50018e+07	1.00427e+07	1.36712e+07	1.14863	0.46138	0.546806	1.3613	0.199914	-1.11597	-0.870899	0.444987	4.94925e-07	3.83567e-06	0.509421	8.64722e-06	0.000157563	0.0361824	0.292923	5.06312	3.80255	1.4415	0.0981506	5782.2	317.334	1.38189	-0.21138	-1.102	-0.86052	-0.45286
P06151	2.08423e+08	1.58055e+08	3.22682e+08	2.11911e+08	0.758336	1.54821	1.34075	0.656719	-0.39909	0.630597	0.423036	-0.606652	5.03696e-08	6.60617e-07	0.00197869	1.53194e-05	0.00115973	2.43926e-05	2.70362	4.81476	2.93564	4.61274	25.2692	3263.83	43.1135	2049.8	0.40024	0.63016	0.424	0.6064
P06728	1.33586e+06	1.00069e+06	7.17245e+06	4.41688e+06	0.749103	5.36918	4.41382	0.615812	-0.416763	2.4247	2.14203	-0.699438	3.69906e-08	5.36758e-07	0.420469	6.29036e-07	5.48711e-06	0.0728074	0.376266	6.20132	5.26066	1.13782	0.118915	79486.8	9112.26	0.686743	0.432585	2.4279	2.16715	0.69334
P06745	4.52105e+07	5.52053e+07	3.89422e+07	3.66418e+07	1.22107	0.861352	0.663737	0.940927	0.288147	-0.215325	-0.591316	-0.0878448	0.00314368	0.0055833	0.17878	0.503974	0.00316574	0.910368	0.747681	0.297592	2.49952	0.040783	0.279673	0.0992114	15.7941	0.0549228	-0.29312	-0.19368	-0.57668	0.08988
P06797	5.68425e+06	3.90935e+06	1.39917e+07	1.20415e+07	0.687752	2.46149	3.08019	0.860619	-0.54004	1.29953	1.62302	-0.216553	0.000163714	0.000448405	0.44108	0.00645919	0.00191424	0.786045	0.355482	2.18982	2.718	0.104552	0.113358	7.74091	26.12	0.0636096	0.51028	1.29202	1.49098	0.31132
P06801	1.22633e+08	4.92948e+07	2.7038e+08	5.12686e+07	0.401969	2.20478	1.04004	0.189617	-1.31484	1.14064	0.0566405	-2.39884	2.29371e-08	3.8154e-07	0.000145197	0.00107036	0.980872	1.17103e-07	3.83804	2.97047	0.00838784	6.93143	344.359	46.7131	0.0509751	426975	1.3312	1.09618	0.08692	2.34046
P06909	1.15522e+07	9.77678e+06	5.80209e+06	8.09294e+06	0.846315	0.502251	0.827772	1.39483	-0.240733	-0.99352	-0.272695	0.480092	0.00560736	0.00923724	0.81334	0.00474491	0.603762	0.266539	0.0897279	2.32377	0.219134	0.57424	0.0614749	10.5376	0.0828141	0.18759	0.21758	-0.99432	-0.30866	-0.46808
P07141	1.74572e+06	844332	512033	752098	0.483659	0.293308	0.89076	1.46885	-1.04794	-1.76951	-0.166891	0.554684	0.000585078	0.00131691	0.018128	0.000453611	0.944802	0.252689	1.74165	3.34332	0.0246592	0.597413	2.75816	110.227	0.0529211	0.197871	0.99062	-1.82616	-0.16544	-0.6701
P07214	5.60158e+07	3.05012e+07	3.32331e+07	1.35028e+07	0.544509	0.593281	0.442699	0.406306	-0.876971	-0.753212	-1.1756	-1.29936	5.44993e-05	0.000170498	0.0632262	0.186288	0.00591297	0.00171591	1.1991	0.729816	2.22819	2.76551	0.790811	0.268402	8.45599	29.1391	0.79278	-0.61636	-1.13798	1.3144
P07309	4.60086e+06	2.01498e+06	1.72109e+07	2.06805e+06	0.437956	3.74081	1.02634	0.120159	-1.19114	1.90335	0.0375062	-3.05699	2.01233e-08	3.54511e-07	0.00661404	1.31494e-05	0.999397	9.13602e-08	2.17953	4.88109	0.000261956	7.03924	7.55968	3802.45	0.0500302	547284	1.05951	2.02379	0.031165	3.05213
P07356	1.62415e+08	7.2802e+07	4.69676e+08	3.76447e+08	0.448248	2.89183	5.17083	0.801502	-1.15763	1.53199	2.3704	-0.319221	2.78829e-06	1.42978e-05	0.0288901	0.00169323	2.30083e-05	0.812515	1.53925	2.77128	4.63812	0.0901683	1.7307	29.5294	2173.13	0.0615373	1.16458	1.6844	2.52096	0.32802
P07724	2.16024e+09	1.35207e+09	5.90056e+09	2.26249e+09	0.62589	2.73144	1.67336	0.383437	-0.67602	1.44966	0.742745	-1.38294	2.90502e-07	2.38702e-06	0.0721642	1.15708e-05	0.0184587	3.97315e-05	1.14168	4.93664	1.7338	4.40087	0.692865	4321.22	2.70875	1258.45	0.57442	1.55024	0.72532	1.39934
P07759	2.89578e+07	1.45565e+07	2.45817e+07	1.2641e+07	0.502681	0.84888	0.868405	0.514243	-0.992285	-0.236367	-0.20356	-0.959479	0.00187896	0.00363016	0.0122588	0.766742	0.951029	0.0298339	1.91155	0.11535	0.0218062	1.52529	4.07871	0.0652109	0.0525746	1.67595	1.03188	-0.281	-0.15258	0.90346
P07901	1.93715e+07	2.57268e+07	2.15334e+07	2.11556e+07	1.32808	1.11161	0.822318	0.982455	0.409341	0.152647	-0.282232	-0.0255374	0.133327	0.1557	0.0985682	0.701993	0.374066	0.99409	1.00626	0.153667	0.427052	0.00257444	0.507263	0.0712258	0.133666	0.0502973	-0.41344	0.18002	-0.2753	0.04188
P08003	1.02857e+07	8.62236e+06	6.88427e+06	8.37331e+06	0.838284	0.669303	0.971115	1.2163	-0.254489	-0.579269	-0.0422855	0.282494	0.167337	0.19159	0.650495	0.117737	0.999964	0.594783	0.186756	0.929088	1.56786e-05	0.225641	0.0768646	0.424676	0.0500018	0.0840643	0.2867	-0.58504	0.01118	-0.30952
P08071	1.30797e+06	664435	694300	3.08655e+06	0.507989	0.530822	4.64537	4.44556	-0.977131	-0.9137	2.21579	2.15236	0.000303857	0.000626876	0.981675	0.999748	0.00170984	0.000964179	0.00803244	0.000109564	2.76704	3.01584	0.0509334	0.0500126	29.2425	51.8576	-0.21482	0.0505	2.61564	-2.77996
P08113	8.38229e+06	7.67635e+06	1.27294e+07	1.32579e+07	0.915782	1.51861	1.72712	1.04152	-0.126924	0.602753	0.788365	0.0586887	0.000359892	0.000876594	0.805029	0.0162585	0.00154123	0.993496	0.0941884	1.78892	2.81213	0.00283374	0.0621095	3.07531	32.4416	0.0503273	0.15904	0.60632	0.81154	-0.04618
P08121	2.77065e+06	2.67465e+06	6.58229e+06	2.52128e+06	0.96535	2.37572	0.942657	0.383039	-0.0508759	1.24836	-0.0851951	-1.38444	1.27623e-05	5.11993e-05	0.999972	8.53367e-05	0.929882	3.07246e-05	1.22071e-05	4.06886	0.031572	4.51251	0.0500014	585.915	0.0537702	1627.36	-0.0091	1.31274	-0.13002	1.43366
P08122	9.11054e+07	7.19143e+07	3.22702e+07	5.07719e+07	0.789352	0.354207	0.706006	1.57334	-0.341258	-1.49733	-0.502249	0.653827	2.36804e-07	2.07051e-06	0.128605	2.06136e-07	0.0205995	0.00397327	0.890744	6.68585	1.68614	2.40085	0.388789	242558	2.42725	12.5841	0.35914	-1.49714	-0.50688	-0.63112
P08207	2.03454e+06	2.65578e+06	5.93779e+06	8.62513e+06	1.30534	2.91849	3.24769	1.45258	0.38443	1.54522	1.69941	0.538622	2.80378e-05	9.7065e-05	0.762635	0.00098111	0.000661633	0.430813	0.117683	3.00828	3.17938	0.365711	0.0655621	50.9627	75.5705	0.11606	-0.338105	1.59462	1.76279	-0.50628
P08226	9.70265e+06	2.15112e+06	9.11939e+06	1.05464e+07	0.221704	0.939886	4.90275	1.15648	-2.17329	-0.0894421	2.29359	0.20974	0.000245499	0.000639048	0.00075073	0.999999	0.00134069	0.990071	3.12452	2.67064e-07	2.87267	0.00433378	66.6018	0.05	37.2942	0.0505014	2.1259	0.00506	2.00134	0.12962
P08228	9.95155e+07	1.35133e+08	4.77667e+07	6.40789e+07	1.35791	0.479992	0.474193	1.3415	0.441384	-1.05892	-1.07645	0.423846	2.24164e-06	1.19438e-05	0.098308	0.000182996	0.000149435	0.118877	1.00741	3.73756	3.82555	0.924902	0.508606	273.231	334.593	0.420602	-0.46332	-1.05242	-1.07216	-0.44358
P08249	1.38168e+08	1.70837e+08	1.72487e+08	9.55469e+07	1.23644	1.24838	0.559286	0.553938	0.306196	0.320058	-0.838342	-0.852205	2.57723e-07	2.16996e-06	0.028162	0.0179128	8.23683e-07	5.85881e-07	1.55034	1.74684	6.08424	6.23219	1.77544	2.7913	60703	85341.5	-0.29828	0.31974	-0.83528	0.85674
P08505	630397	209582	5.76691e+06	8.55698e+06	0.33246	9.14805	40.8288	1.48381	-1.58875	3.19346	5.35151	0.569305	7.75378e-11	8.81347e-09	0.00192523	6.95766e-07	2.08948e-10	0.206097	2.71552	6.15754	9.67996	0.685928	25.9709	71863.2	2.39294e+08	0.242604	1.55738	3.18404	5.41018	-0.66876
P08905	1.03121e+07	5.43653e+06	1.82637e+07	3.51902e+07	0.527199	1.77109	6.47291	1.92678	-0.92358	0.824641	2.69441	0.946195	0.00142363	0.00284726	0.355435	0.31492	0.0013286	0.648545	0.44924	0.5018	2.87661	0.18806	0.140673	0.158771	37.6335	0.0770957	0.86988	0.91416	2.38674	-0.6027
P09056	NA	295600	541087	879625	NA	NA	2.97573	1.62566			1.57324	0.701029	6.65318e-06	2.72068e-05	0.555509	0.0129961	6.56552e-05	0.00497442	0.255309	1.88619	4.18273	2.30326	0.0900075	3.84731	761.554	10.0514	-0.3692	0.97982	1.72118	-1.11056
P09103	4.00143e+07	4.82843e+07	4.58613e+07	3.8062e+07	1.20668	1.14612	0.78829	0.829938	0.271038	0.196761	-0.343201	-0.268925	0.034008	0.0465277	0.124269	0.362469	0.0492379	0.168707	0.905635	0.440729	1.3077	0.772866	0.402351	0.137943	1.01548	0.296372	-0.27864	0.1985	-0.33776	0.25762
P09405	4.01199e+06	5.65388e+06	6.46761e+06	9.13761e+06	1.40925	1.61207	1.61616	1.41283	0.494925	0.688915	0.692574	0.498584	4.23044e-05	0.000135454	0.0441711	0.00420203	0.00581421	0.0599262	1.35486	2.37654	2.23551	1.22238	1.13196	11.899	8.59963	0.83436	-0.52028	0.7287	0.70034	-0.49192
P09411	2.91962e+07	3.0564e+07	3.35127e+07	2.95682e+07	1.04685	1.14784	0.967421	0.882299	0.0660492	0.198926	-0.0477842	-0.180661	0.550725	0.571681	0.958928	0.559397	0.979079	0.621916	0.0182138	0.25228	0.00918209	0.206268	0.0521415	0.0893819	0.0510684	0.0803967	-0.08094	0.2169	-0.06378	0.19974
P09470	5.80222e+06	7.72565e+06	1.94033e+06	2.28584e+06	1.3315	0.334412	0.295876	1.17807	0.413051	-1.5803	-1.75693	0.236419	8.72834e-09	1.98424e-07	0.122475	1.18733e-06	2.88938e-07	0.502826	0.911953	5.92543	6.53919	0.298582	0.408247	42111.1	173047	0.099438	-0.43764	-1.5841	-1.7592	-0.26254
P09528	1.56765e+07	1.07407e+07	1.82248e+07	1.8937e+07	0.685144	1.16255	1.76311	1.03908	-0.54552	0.217298	0.818121	0.055303	0.034702	0.047239	0.199553	0.98393	0.028277	0.891237	0.699941	0.00703597	1.54857	0.0500067	0.25056	0.0508166	1.76822	0.0561018	0.54542	0.09316	0.8245	-0.18592
P09671	1.55432e+07	1.73905e+07	4.04912e+07	1.11456e+07	1.11885	2.60507	0.640898	0.275259	0.162018	1.38132	-0.641834	-1.86114	1.42362e-06	8.66884e-06	0.804548	2.97266e-05	0.0444985	1.04648e-06	0.0944482	4.52685	1.35165	5.98027	0.0621467	1681.99	1.12363	47779.3	-0.19314	1.42758	-0.62638	1.86082
P09803	826242	867589	NA	NA	1.05004	NA	NA	NA	0.0704471				0.000237189	0.000528263	0.0619908	0.709288	0.000128733	0.215555	1.20767	0.149177	3.89031	0.666442	0.806572	0.0704932	388.402	0.231959	-1.07128	-0.41894	-2.28468	0.79446
P09920	NA	NA	394197	921520	NA	NA	NA	2.33771				1.2251	6.66837e-05	0.000186226	0.418179	0.133704	0.000942628	0.00426883	0.378638	0.873855	3.02566	2.36969	0.119566	0.37396	53.0432	11.7128	-0.53646	0.7907	1.64512	-1.39088
P10107	2.99155e+07	3.0484e+07	1.64973e+08	1.55739e+08	1.019	5.51464	5.10888	0.944025	0.0271568	2.46327	2.35301	-0.0831025	1.21791e-07	1.27787e-06	0.860319	2.1883e-06	1.17716e-05	0.995297	0.0653405	5.65989	4.92916	0.00204731	0.058118	22848.8	4247.51	0.0502363	-0.25824	2.7009	2.36562	0.07704
P10148	6.26898e+06	2.01192e+06	7.93176e+06	2.07902e+07	0.320933	1.26524	10.3335	2.62113	-1.63966	0.339409	3.36926	1.39019	0.000407759	0.000798092	0.239344	0.0251511	0.0123398	0.13343	0.620978	1.59944	1.90869	0.874745	0.208905	1.98798	4.05194	0.374727	-1.9116	3.11548	3.4596	-2.25572
P10493	2.22104e+08	2.00254e+08	1.15967e+08	1.81284e+08	0.901622	0.52213	0.905273	1.56324	-0.149405	-0.93752	-0.143576	0.644539	1.2703e-05	5.11993e-05	0.753736	1.40876e-05	0.616904	0.000907737	0.12278	4.85116	0.209782	3.04204	0.0663362	3549.21	0.0810499	55.082	0.13066	-0.92916	-0.16152	-0.63698
P10518	1.42807e+07	2.30952e+07	5.38676e+06	5.70517e+06	1.61723	0.377205	0.247028	1.05911	0.693526	-1.40658	-2.01725	0.0828526	6.12124e-09	1.60565e-07	0.00897124	7.40497e-06	5.14199e-08	0.980919	2.04715	5.13048	7.28887	0.00836687	5.57337	6752.22	972385	0.0509726	-0.6908	-1.38366	-2.00432	-0.07014
P10605	4.5265e+07	2.33449e+07	4.18955e+07	5.5277e+07	0.515739	0.92556	2.36784	1.3194	-0.955288	-0.111602	1.24357	0.399884	0.0133933	0.0201005	0.0407988	0.994555	0.0143245	0.865345	1.38935	0.00237132	1.84392	0.0628106	1.22553	0.0502738	3.49053	0.0577804	0.91934	-0.07624	1.08274	-0.23964
P10630	995169	2.25533e+06	882274	1.0899e+06	2.26628	0.886557	0.483257	1.23534	1.18033	-0.173715	-1.04914	0.304904	0.000181152	0.000494182	0.00109886	0.886902	0.00220025	0.520688	2.95906	0.0521243	2.65753	0.283422	45.5015	0.056376	22.7247	0.0960267	-1.10301	-0.16975	-0.96072	-0.31204
P10639	1.0835e+07	2.89987e+07	6.65949e+06	1.15763e+07	2.67641	0.614631	0.399199	1.73831	1.4203	-0.702209	-1.32482	0.797688	2.52219e-06	1.32318e-05	0.000359097	0.0424848	0.000381467	0.0148914	3.44479	1.37177	3.41854	1.82706	139.238	1.17689	131.073	3.35764	-1.33462	-0.72878	-1.25076	-0.81264
P10649	8.96127e+07	1.27436e+08	3.47372e+07	9.29884e+07	1.42207	0.387637	0.729688	2.67691	0.507996	-1.36722	-0.454649	1.42057	1.25492e-06	7.71038e-06	0.0884476	7.12502e-05	0.189497	3.20682e-05	1.05331	4.14721	0.722398	4.49393	0.565306	701.752	0.263857	1559.18	-0.5569	-1.34554	-0.46132	-1.44112
P10810	1.40927e+06	1.91551e+06	1.22833e+06	2.18974e+06	1.35922	0.87161	1.14316	1.78269	0.442783	-0.198245	0.193032	0.834059	0.081523	0.101457	0.460783	0.915197	0.994444	0.118605	0.336504	0.0384852	0.0024195	0.925897	0.108511	0.054633	0.0502793	0.421567	-0.43832	-0.18906	0.07242	-0.6998
P11087	1.84592e+06	2.0324e+06	4.5747e+06	3.36396e+06	1.10102	2.47827	1.65517	0.735341	0.138845	1.30934	0.726976	-0.443514	0.00162115	0.00317708	0.971563	0.00343021	0.0897374	0.627615	0.012529	2.46468	1.04703	0.202307	0.0514635	14.5764	0.557181	0.0796667	-0.12536	1.20988	0.73474	0.34978
P11152	5.39649e+06	1.32202e+06	4.60032e+06	3.42965e+06	0.244977	0.852465	2.59425	0.745523	-2.02928	-0.230288	1.37532	-0.423675	0.00692705	0.0111684	0.0086357	0.999893	0.0470712	0.69204	2.0637	4.64987e-05	1.32724	0.159869	5.78992	0.0500054	1.06222	0.0722502	1.82861	0.0271	1.39975	0.45596
P11276	3.81937e+07	2.65466e+07	2.55019e+07	3.32826e+07	0.695052	0.667699	1.25374	1.30511	-0.524806	-0.582731	0.326242	0.384167	0.0159229	0.0235562	0.0527697	0.0287071	0.234579	0.140263	1.27762	1.54201	0.62971	0.853056	0.947513	1.74173	0.213147	0.356472	0.47732	-0.53006	0.33432	-0.38706
P11352	3.19932e+06	1.83826e+06	2.44017e+06	3.59422e+06	0.574579	0.762717	1.95523	1.47294	-0.799422	-0.39078	0.967336	0.558695	0.00791396	0.0125812	0.0450582	0.659748	0.00624138	0.180602	1.34623	0.180622	2.20472	0.743276	1.10968	0.0757865	8.01104	0.276851	0.7613	-0.30276	1.0193	-0.56076
P11499	8.50469e+07	9.62372e+07	1.21745e+08	8.74949e+07	1.13158	1.43151	0.909159	0.718671	0.178335	0.517537	-0.137395	-0.476597	0.00823684	0.013064	0.597478	0.00993223	0.765809	0.0178351	0.223678	2.00295	0.115879	1.74872	0.083685	5.03412	0.0652904	2.80346	-0.17906	0.52058	-0.138	0.47952
P11672	2.06438e+06	3.11766e+06	413527	2.15734e+06	1.51022	0.200315	0.691973	5.21692	0.594757	-2.31965	-0.531212	2.3832	3.12941e-05	0.000105656	0.311096	0.000242236	0.326026	0.000230389	0.507106	3.61576	0.486748	3.63754	0.160722	206.41	0.153362	217.024	-0.60544	-2.24211	-0.59418	-2.25337
P11679	8.8458e+06	2.56951e+07	749503	5.19029e+06	2.90478	0.0847298	0.201995	6.92498	1.53843	-3.56099	-2.30761	2.79181	1.86506e-08	3.43776e-07	0.000675486	1.21814e-06	2.78115e-05	1.20597e-05	3.17038	5.9143	4.55578	4.91866	74.0208	41046.3	1797.82	4146.04	-1.65382	-3.41153	-2.2574	-2.80795
P11859	8.44286e+06	4.64385e+06	392505	854157	0.550033	0.0464896	0.183933	2.17617	-0.86241	-4.42695	-2.44275	1.12179	1.01878e-07	1.12066e-06	0.431355	2.76941e-07	0.000266872	0.0903068	0.365165	6.55761	3.5737	1.04428	0.115914	180544	187.355	0.553668	0.70966	-4.37702	-2.50406	-1.1633
P11930	789094	1.2774e+06	NA	NA	1.61882	NA	NA	NA	0.694939				3.79068e-05	0.000115742	0.029282	0.121891	4.53589e-05	0.799713	1.5334	0.914027	4.34334	0.0970659	1.70753	0.410201	1102.32	0.0625224	-1.18018	-0.89492	-2.41768	0.34258
P11983	5.25879e+06	3.33108e+06	5.14462e+06	5.90406e+06	0.633431	0.978289	1.77242	1.14762	-0.658742	-0.0316668	0.825718	0.198643	0.0275624	0.0386781	0.145852	0.999865	0.0211082	0.760554	0.836086	5.84207e-05	1.67555	0.11887	0.342812	0.0500067	2.36875	0.0657416	0.59063	-0.01835	0.81206	-0.23978
P12032	4.07772e+06	3.0973e+06	7.59e+06	6.12952e+06	0.759566	1.86133	1.97899	0.807578	-0.396753	0.896338	0.984763	-0.308327	0.00114337	0.00232077	0.477452	0.0317313	0.00817753	0.666487	0.32107	1.49851	2.08738	0.176208	0.104723	1.57573	6.11432	0.0750202	0.40589	0.9147	1.00414	0.31645
P12265	746729	1.01196e+06	1.73761e+06	1.90739e+06	1.35519	2.32696	1.88484	1.09771	0.438495	1.21845	0.914444	0.134493	0.384774	0.395126	0.684425	0.999551	0.997516	0.510007	0.164674	0.000194964	0.00108032	0.292424	0.0730541	0.0500225	0.0501245	0.0980379	-0.7637	-0.07264	0.12896	-0.9653
P12388	NA	NA	1.41821e+06	1.06419e+06	NA	NA	NA	0.750375				-0.414316	2.5908e-05	8.1273e-05	0.997377	0.000443705	0.000649136	0.979873	0.00114082	3.35291	3.18766	0.00883023	0.0501315	112.687	77.0254	0.051027	0.07578	2.05746	1.98132	0.15192
P12850	NA	357034	3.311e+06	7.3293e+06	NA	NA	20.5283	2.21362			4.35954	1.14641	2.7029e-07	2.57901e-06	0.999695	0.000537723	1.12624e-06	0.0166812	0.000132397	3.26944	5.94837	1.77777	0.0500152	92.9846	44395.4	2.99739	0.05206	2.85424	4.81174	-1.90544
P13020	4.05074e+08	3.0968e+08	1.70699e+08	1.98634e+08	0.764501	0.421401	0.641417	1.16365	-0.387409	-1.24673	-0.640666	0.21866	0.00275306	0.00498035	0.564041	0.00360056	0.212884	0.850072	0.248689	2.44363	0.671857	0.0705441	0.0886461	13.8867	0.23487	0.0588185	0.36078	-1.14048	-0.55908	-0.22062
P13597	342442	513675	195526	399975	1.50004	0.570975	0.778653	2.04564	0.584998	-0.8085	-0.360947	1.03255	0.0343035	0.0424622	0.0824941	0.870117	0.998846	0.236717	1.08358	0.0604224	0.000501508	0.625771	0.606104	0.0574635	0.0500578	0.211223	-0.98078	0.28812	0.05512	-0.74778
P13634	3.69781e+06	1.92683e+07	3.30969e+06	5.38515e+06	5.21072	0.895039	0.279483	1.62709	2.38148	-0.159977	-1.83917	0.70229	8.64244e-08	9.66253e-07	3.45221e-07	0.972894	1.00782e-05	0.0858362	6.4619	0.0119343	4.99662	1.06633	144835	0.051393	4961.21	0.582505	-2.43584	-0.11052	-1.88128	-0.66508
P13707	7.84787e+07	5.02081e+07	1.63836e+08	8.58667e+07	0.639767	2.08765	1.71022	0.524101	-0.644382	1.06188	0.774179	-0.932084	6.26901e-08	7.77357e-07	0.00394333	1.19639e-05	0.000530796	7.08893e-05	2.40414	4.92213	3.27507	4.14942	12.6796	4179.23	94.1982	705.325	0.62262	1.08254	0.77314	0.93202
P14152	1.69311e+08	2.26605e+08	1.39531e+08	1.20019e+08	1.33839	0.824109	0.529637	0.860157	0.420502	-0.279093	-0.916923	-0.217328	2.41626e-07	2.08594e-06	0.00193341	0.0371041	1.94025e-07	0.131832	2.71368	1.43058	6.71214	0.879978	25.8611	1.34756	257699	0.379269	-0.41698	-0.28066	-0.9148	0.21716
P14206	3.6261e+06	3.32989e+06	2.77284e+06	3.13803e+06	0.918311	0.764691	0.942382	1.1317	-0.122945	-0.387052	-0.0856157	0.178491	0.776314	0.786696	0.998911	0.773198	0.999836	0.878897	0.000473051	0.111709	7.13085e-05	0.0560622	0.0500545	0.0646665	0.0500082	0.0568895	0.04658	-0.31286	-0.02474	-0.24154
P14211	4.02676e+07	4.54373e+07	2.78261e+07	2.41788e+07	1.12838	0.691029	0.532136	0.868927	0.174258	-0.533182	-0.910134	-0.202694	0.00205915	0.00390094	0.897954	0.0742213	0.00493253	0.905802	0.046746	1.12947	2.30693	0.0429667	0.0556821	0.673661	10.1368	0.0551997	-0.15048	-0.57516	-0.87158	0.14594
P14602	1.52941e+06	1.02424e+06	1.2881e+06	1.72257e+06	0.669694	0.842221	1.68181	1.3373	-0.578427	-0.247729	0.750019	0.419321	0.517095	0.541718	0.924766	0.999982	0.455179	0.802186	0.0339682	7.70826e-06	0.341818	0.095725	0.0540677	0.0500009	0.109847	0.0623297	0.312975	-0.018275	0.730385	-0.435685
P14685	1.73227e+06	1.24875e+06	1.7476e+06	1.98083e+06	0.720874	1.00885	1.58625	1.13346	-0.47218	0.0127143	0.665623	0.180729	0.00789623	0.0125812	0.0958454	0.999901	0.00623283	0.751451	1.01843	4.30526e-05	2.20532	0.124099	0.521674	0.050005	8.02204	0.0665379	0.488227	0.0122933	0.66688	-0.16636
P14733	814389	2.11914e+06	778932	1.41477e+06	2.60212	0.956462	0.667615	1.81629	1.37969	-0.0642202	-0.582912	0.860998	0.00148265	0.0024783	0.00172953	0.853318	0.320977	0.243157	2.76207	0.0688892	0.493525	0.614113	28.9095	0.0585948	0.155774	0.205628	-2.5124	0.44332	-0.98266	-1.08642
P14824	3.67395e+07	1.76986e+07	8.53168e+07	4.0545e+07	0.481732	2.32221	2.29086	0.475228	-1.0537	1.2155	1.19589	-1.07331	0.00021506	0.00057464	0.0783847	0.0187038	0.0173116	0.0841537	1.10577	1.72807	1.76166	1.07493	0.63788	2.67325	2.88824	0.594151	1.0845	1.38994	1.40588	1.06856
P14869	3.71429e+06	1.35761e+07	5.3425e+06	9.50787e+06	3.6551	1.43836	0.700339	1.77967	1.86991	0.524428	-0.513875	0.831609	7.11919e-07	5.00545e-06	8.67781e-07	0.0765793	0.130823	0.00724636	6.06159	1.11589	0.883316	2.13988	57618.2	0.652918	0.382196	6.90001	-1.9472	0.58292	-0.51708	-0.8472
P14901	1.77674e+06	3.76856e+06	4.08713e+06	1.85999e+06	2.12105	2.30035	0.493555	0.455085	1.08478	1.20186	-1.01872	-1.13579	0.00356305	0.00626289	0.0182671	0.0163333	0.04267	0.0382947	1.73833	1.78693	1.36988	1.41686	2.73716	3.06124	1.17178	1.30567	-1.13356	1.15228	-0.9892	1.00792
P15105	8.07049e+07	5.54157e+07	7.58361e+07	3.85489e+07	0.686646	0.939671	0.695631	0.508319	-0.542361	-0.0897716	-0.523605	-0.976195	0.00540137	0.00897204	0.41123	0.998873	0.215491	0.00812799	0.385916	0.000489749	0.666572	2.09002	0.121587	0.0500564	0.232029	6.15159	0.42172	0.03836	-0.54042	1.0005
P15119	NA	2.29324e+06	NA	925325	NA	NA	0.4035	NA			-1.30936		5.36185e-07	4.09288e-06	8.98475e-07	0.889237	4.28869e-05	0.401872	6.04649	0.0509827	4.36768	0.395912	55649.9	0.056228	1165.86	0.124418	-3.2585	0.2658	-2.39576	-0.59694
P15327	NA	5.45929e+06	454273	NA	NA	NA	NA	NA					9.31473e-12	3.55512e-10	4.08351e-11	0.576929	6.24611e-11	0.843085	10.389	0.238878	10.2044	0.0741287	1.22444e+09	0.0866658	8.00498e+08	0.059306	-4.54628	0.33824	-4.42226	0.21422
P15532	4.37486e+07	4.11414e+07	5.23877e+07	4.76393e+07	0.940406	1.19747	1.15794	0.909361	-0.0886443	0.259994	0.211563	-0.137075	0.318967	0.343116	0.983425	0.505222	0.678634	0.912766	0.00725891	0.296518	0.168364	0.0396405	0.0508427	0.0989664	0.0736774	0.0547785	0.0792	0.31242	0.2479	0.14372
P15626	2.10023e+08	2.99919e+08	9.87606e+07	1.22293e+08	1.42803	0.470238	0.407754	1.23828	0.514027	-1.08854	-1.29423	0.308333	7.02861e-08	8.50082e-07	0.0173289	2.17195e-05	2.17356e-06	0.220373	1.76123	4.66315	5.66283	0.656841	2.88536	2302.07	23003.8	0.226888	-0.52992	-1.06566	-1.28004	-0.31554
P16015	2.82821e+09	1.7458e+09	6.93069e+08	2.01683e+09	0.617282	0.245056	1.15524	2.90999	-0.695999	-2.02882	0.208197	1.54102	1.9987e-05	7.35939e-05	0.105133	1.49731e-05	0.818213	0.000276388	0.978261	4.82469	0.0871335	3.55848	0.475588	3339.32	0.0611088	180.905	0.73268	-2.0982	0.26012	-1.62564
P16045	9.5975e+07	5.47575e+07	1.93265e+08	1.76355e+08	0.570539	2.01371	3.22065	0.9125	-0.809603	1.00985	1.68735	-0.132103	4.00361e-08	5.68846e-07	0.00229981	0.00010972	3.03634e-07	0.84109	2.63831	3.95971	6.51765	0.0751577	21.7409	455.706	164672	0.0594467	0.77142	1.04382	1.67012	0.14512
P16110	1.3184e+07	1.3415e+07	6.27989e+07	8.29221e+07	1.01752	4.76327	6.18129	1.32044	0.0250616	2.25195	2.62791	0.401016	2.91904e-09	9.47992e-08	0.999072	6.49717e-07	4.81282e-08	0.342322	0.000403391	6.18728	7.3176	0.465565	0.0500465	76956.6	1.03889e+06	0.146061	0.03322	2.20404	2.66066	-0.4234
P16125	2.01134e+07	2.30292e+07	1.29711e+07	1.41336e+07	1.14497	0.644896	0.613725	1.08963	0.195306	-0.632862	-0.704335	0.123834	9.39989e-06	3.93296e-05	0.37122	0.000590646	0.000168016	0.739989	0.430369	3.22867	3.77465	0.130775	0.134691	84.6531	297.591	0.0675686	-0.20474	-0.62246	-0.70194	-0.12526
P16332	773981	846539	2.21889e+06	1.05758e+06	1.09375	2.86685	1.24929	0.476625	0.129278	1.51947	0.321113	-1.06907	3.97974e-05	0.000129247	0.996008	4.83874e-05	0.398619	0.00193987	0.00173722	4.31527	0.399442	2.71223	0.0502004	1033.33	0.125433	25.7749	-0.0571	1.51266	0.41898	1.03658
P16546	1.31633e+08	1.58398e+08	1.58489e+08	2.00786e+08	1.20332	1.20402	1.26761	1.26688	0.267025	0.267855	0.34211	0.341279	0.00941677	0.0147299	0.244347	0.248939	0.20891	0.204893	0.611994	0.603907	0.68004	0.688474	0.204627	0.200852	0.239337	0.24403	-0.31674	0.31478	0.33288	-0.33484
P16675	1.10963e+06	874823	1.85699e+06	1.87818e+06	0.788394	1.67352	2.14692	1.01141	-0.343011	0.742888	1.10227	0.0163702	0.0210452	0.0304731	0.768756	0.200978	0.0569183	0.99379	0.114212	0.696852	1.24475	0.00270545	0.0650402	0.248784	0.878452	0.0503124	0.34012	0.73092	0.98072	0.09032
P16858	9.38579e+06	5.02465e+06	1.32909e+07	9.10012e+06	0.535346	1.41607	1.8111	0.684689	-0.901455	0.501888	0.856864	-0.546479	0.00313282	0.00557854	0.133455	0.160138	0.0528443	0.349294	0.874664	0.795505	1.277	0.456809	0.374657	0.312231	0.946175	0.143146	0.73332	0.69972	0.8929	0.54014
P17182	1.49525e+08	1.88025e+08	1.03192e+08	9.72266e+07	1.25748	0.690134	0.517094	0.942188	0.330538	-0.535052	-0.951502	-0.0859128	0.000327067	0.00080527	0.244333	0.0758172	0.000609297	0.966987	0.612018	1.12023	3.21517	0.0145792	0.204639	0.659481	82.0618	0.051707	-0.35934	-0.48462	-0.9281	0.08414
P17225	1.23625e+06	1.52987e+06	1.51878e+06	1.43998e+06	1.2375	1.22854	0.941247	0.948115	0.307431	0.296943	-0.0873543	-0.0768665	0.705314	0.721176	0.724865	0.734887	0.993387	0.991542	0.139743	0.13378	0.0028817	0.0036891	0.0689784	0.0680377	0.0503329	0.0504265	-0.28334	0.2936	-0.06684	0.0771
P17426	1.30585e+06	2.85474e+06	1.77494e+06	1.64019e+06	2.18612	1.35922	0.574551	0.924083	1.12837	0.442783	-0.799493	-0.113905	0.000141483	0.000398726	0.000165561	0.150437	0.00126202	0.944543	3.78104	0.822646	2.89893	0.0247782	302.004	0.332366	39.6191	0.0529356	-1.15335	0.436913	-0.80806	0.09162
P17427	2.84558e+06	2.65442e+06	5.23775e+06	6.16306e+06	0.932824	1.84067	2.32181	1.17666	-0.100324	0.880228	1.21525	0.234698	1.59086e-05	6.09533e-05	0.974359	0.00186707	9.09728e-05	0.677383	0.0112809	2.72884	4.04109	0.169166	0.0513158	26.7799	549.615	0.0738135	0.08188	0.87812	1.18054	-0.22054
P17710	2.66071e+06	5.29804e+06	1.67071e+06	2.41773e+06	1.99121	0.62792	0.456345	1.44713	0.993648	-0.671346	-1.1318	0.533192	0.000674669	0.0014763	0.0221706	0.216491	0.0153747	0.286328	1.65422	0.664561	1.81319	0.543137	2.25524	0.230957	3.2521	0.174625	-1.06486	-0.66154	-1.1242	-0.6022
P17742	8.08914e+07	7.08337e+07	8.07331e+07	9.34e+07	0.875664	0.998042	1.31858	1.1569	-0.191551	-0.00282746	0.398986	0.210263	0.138275	0.160463	0.711774	0.999878	0.0979279	0.460776	0.147658	5.29645e-05	1.00909	0.33651	0.070247	0.0500061	0.51058	0.108513	0.1712	-0.011	0.39998	-0.23978
P17751	4.39315e+07	4.54059e+07	6.43727e+07	4.75304e+07	1.03356	1.4653	1.04679	0.738363	0.047624	0.551192	0.0659699	-0.437598	0.00700524	0.0112679	0.963925	0.00786707	0.965676	0.0509341	0.0159566	2.10419	0.0151687	1.29299	0.0518712	6.35561	0.0517772	0.981661	-0.07184	0.57538	0.07058	0.43296
P18242	2.64333e+07	1.607e+07	3.21514e+07	3.5911e+07	0.607946	1.21632	2.23466	1.11693	-0.717985	0.282527	1.16005	0.159542	0.107365	0.128237	0.437495	0.812075	0.169069	0.994909	0.359027	0.090404	0.771936	0.00221664	0.114287	0.0615707	0.295737	0.0502559	0.63272	0.3637	0.89772	0.0987
P18572	1.86378e+06	1.65948e+06	NA	NA	0.890382	NA	NA	NA	-0.167503				0.000221086	0.0005114	0.00132322	0.985079	0.000648142	1	2.87837	0.00652887	3.18833	1.82934e-07	37.7867	0.0507573	77.1436	0.05	-2.34544	-0.1745	-2.52516	0.00522
P18760	2.61505e+07	2.12746e+07	4.89843e+07	4.3901e+07	0.813548	1.87317	2.06354	0.896226	-0.297701	0.905484	1.04512	-0.158066	0.000425326	0.00100025	0.591587	0.0142512	0.00296565	0.957577	0.227981	1.84615	2.52788	0.0188262	0.0845184	3.50847	16.8597	0.0522151	0.31022	0.85146	1.03958	0.1221
P19096	4.94353e+08	2.75969e+08	5.40326e+08	7.41293e+07	0.558243	1.093	0.268615	0.137194	-0.841036	0.128287	-1.89639	-2.86571	9.33565e-11	9.09559e-09	0.00166857	0.905082	7.62073e-08	2.03637e-10	2.77766	0.0433119	7.118	9.69114	29.9658	0.0552436	656105	2.45535e+08	0.82358	0.12208	-1.9012	2.84686
P19324	2.75285e+06	1.20333e+06	1.30603e+07	3.24167e+06	0.43712	4.74428	2.69392	0.248208	-1.1939	2.24619	1.42971	-2.01038	7.8624e-07	5.26166e-06	0.0802269	3.13927e-05	0.0100884	0.000223464	1.09568	4.50317	1.99618	3.65079	0.623232	1592.72	4.95621	223.749	0.97124	2.46658	1.3646	2.07322
P20029	3.94648e+07	4.6066e+07	4.18569e+07	4.26595e+07	1.16727	1.06061	0.926053	1.01918	0.223134	0.0848987	-0.110833	0.0274022	0.413877	0.438298	0.342869	0.873238	0.875805	0.995934	0.464872	0.0588673	0.0575927	0.00176928	0.145828	0.0572581	0.0570903	0.0502041	-0.21078	0.09216	-0.09142	-0.0272
P20060	NA	1.75886e+06	911132	NA	NA	NA	NA	NA					2.90705e-07	2.66286e-06	3.48092e-07	0.0867968	2.83537e-06	0.639727	6.45831	1.0615	5.54739	0.194005	143640	0.576058	17634.4	0.0781583	-3.22278	0.8784	-2.75262	0.40824
P20108	1.46377e+07	1.51576e+07	1.97387e+07	9.63966e+06	1.03552	1.34848	0.635962	0.488363	0.0503497	0.431337	-0.652988	-1.03397	2.07112e-06	1.13912e-05	0.962897	0.00837084	0.00026431	9.18418e-07	0.0164201	2.07723	3.57789	6.03696	0.0519266	5.97311	189.172	54441.4	-0.0559	0.43968	-0.64148	1.02526
P20152	2.86803e+08	1.06329e+08	8.39522e+08	9.21371e+08	0.370741	2.92718	8.66525	1.0975	-1.43152	1.54951	3.11524	0.134215	2.77886e-11	5.52571e-09	4.75137e-06	1.79028e-06	8.69765e-11	0.943005	5.32318	5.74708	10.0606	0.0254859	10523.3	27928.5	5.74868e+08	0.053022	1.42534	1.53718	3.06544	-0.10292
P20918	676439	1.46258e+06	709396	1.00465e+06	2.16217	1.04872	0.686907	1.41621	1.11248	0.0686315	-0.541814	0.502034	0.00103549	0.00182406	0.0004805	0.0660775	0.088411	0.999691	3.31831	1.17995	1.05349	0.000134405	104.058	0.756687	0.565541	0.0500155	-2.57156	1.34812	-1.27006	0.04662
P21107	2.65528e+06	3.30477e+06	3.34226e+06	4.92678e+06	1.2446	1.25872	1.49081	1.47409	0.315687	0.331962	0.576095	0.55982	0.0256559	0.0326401	0.576899	0.616185	0.0242881	0.8959	0.2389	0.210289	1.61461	0.0477406	0.0866703	0.0811444	2.05862	0.0558098	1.09096	1.03556	2.71394	-0.58742
P21460	1.21847e+07	9.02559e+06	6.85295e+06	6.78627e+06	0.74073	0.562421	0.751893	0.990271	-0.432981	-0.830277	-0.411401	-0.0141053	0.0408188	0.0538461	0.543566	0.0735924	0.436508	0.989801	0.264748	1.13317	0.360008	0.00445212	0.0919852	0.679418	0.114545	0.0505152	0.38552	-0.7598	-0.466045	0.091765
P21614	1.00169e+07	4.72286e+06	2.82132e+07	7.54872e+06	0.47149	2.81657	1.59834	0.26756	-1.0847	1.49394	0.676572	-1.90207	2.18475e-08	3.725e-07	0.00144879	1.05828e-05	0.0304937	9.29003e-07	2.839	4.9754	1.51579	6.03198	34.5117	4724.63	1.63968	53821.2	1.00416	1.57482	0.6767	1.90228
P21845	1.06767e+06	1.67046e+06	NA	879131	1.56458	NA	0.52628	NA	0.64578		-0.926097		0.000886998	0.00159008	0.00498472	0.784447	0.0340029	0.26964	2.30236	0.105436	1.46848	0.569215	10.0307	0.0637392	1.47046	0.185432	-2.12604	-0.49764	-1.62088	-1.0028
P21981	2.82765e+07	1.99893e+07	4.42222e+07	3.50436e+07	0.706922	1.56392	1.75312	0.792443	-0.500377	0.645169	0.809925	-0.335621	1.52362e-05	5.93072e-05	0.0291802	0.00416282	0.000432885	0.225603	1.53491	2.38061	3.36363	0.646655	1.71349	12.0111	115.504	0.221628	0.49168	0.6428	0.81964	0.31484
P22599	4.58007e+06	2.42627e+06	1.2771e+07	6.54009e+06	0.529746	2.78837	2.69553	0.512107	-0.916629	1.47942	1.43057	-0.965484	5.36103e-06	2.45759e-05	0.049588	0.00053001	0.000938236	0.0282901	1.30462	3.27572	3.02769	1.54837	1.00831	94.3378	53.2915	1.76741	0.83694	1.49766	1.41356	0.92104
P22777	6.16296e+07	4.4354e+07	1.99852e+07	2.94345e+07	0.719687	0.324279	0.663626	1.47281	-0.474559	-1.62469	-0.591558	0.558575	1.49788e-07	1.48052e-06	0.0394291	1.31929e-07	0.0100568	0.0155564	1.40418	6.87966	1.99754	1.80809	1.2681	378993	4.97176	3.21412	0.47312	-1.6022	-0.58164	-0.54744
P22892	1.06143e+07	1.13491e+07	1.61067e+07	1.54484e+07	1.06923	1.51746	1.36121	0.959133	0.0965708	0.601654	0.444885	-0.0601977	0.0476968	0.0611451	0.98257	0.119764	0.197931	0.994423	0.00763661	0.921674	0.703486	0.00242883	0.050887	0.417488	0.252613	0.0502804	-0.0852	0.598125	0.457125	0.0558
P23116	407715	517893	636659	595890	1.27023	1.56153	1.1506	0.935965	0.345095	0.642961	0.202392	-0.0954739	0.00954247	0.013164	0.771486	0.0358584	0.108181	0.981208	0.112672	1.44541	0.965851	0.0082388	0.06481	1.39437	0.46219	0.0509576	-0.3742	1.17766	0.94954	-0.14608
P23492	1.23248e+07	1.01522e+07	9.78834e+06	9.7984e+06	0.823717	0.794196	0.965152	1.00103	-0.279779	-0.332433	-0.0511723	0.0014812	0.167431	0.19159	0.381749	0.188324	0.986471	0.99901	0.418222	0.725094	0.00591571	0.000429995	0.130976	0.2655	0.0506857	0.0500495	0.27312	-0.35174	-0.05566	-0.02296
P23591	522945	973438	583949	773611	1.86145	1.11665	0.79472	1.32479	0.89643	0.159182	-0.331481	0.405768	0.000296911	0.000618115	0.000302918	0.415487	0.406474	0.15687	3.51867	0.381443	0.390967	0.804459	165.061	0.120341	0.123009	0.318734	-1.8174	0.53124	-0.53698	-0.74918
P23780	1.25684e+06	NA	935913	337718	NA	0.744655	NA	0.360843		-0.425357		-1.47056	1.67891e-05	5.73837e-05	5.32638e-05	0.189156	0.982953	0.00691022	4.27357	0.72318	0.00746715	2.16051	938.724	0.264332	0.0508671	7.23566	2.2495	-0.75236	0.12912	1.36802
P23953	4.29529e+06	2.58345e+06	7.74573e+06	4.41699e+06	0.601462	1.80331	1.70972	0.570249	-0.733456	0.850645	0.773764	-0.810337	0.000112979	0.000332121	0.108659	0.0106334	0.0235682	0.0254846	0.963936	1.97333	1.62767	1.59372	0.460157	4.70216	2.1215	1.96197	0.643065	0.964175	0.8086	0.79864
P24270	2.24788e+07	2.37469e+07	1.49689e+07	1.69525e+07	1.05641	0.665909	0.71388	1.13252	0.0791746	-0.586603	-0.486246	0.179531	0.0222086	0.0318869	0.999255	0.0516665	0.229853	0.766603	0.000323689	1.28679	0.63855	0.11543	0.0500373	0.967746	0.21753	0.0652228	-0.02648	-0.598	-0.41996	-0.20452
P24369	5.90633e+06	6.7563e+06	1.07493e+07	7.05845e+06	1.14391	1.81996	1.04472	0.656643	0.193969	0.863907	0.0631186	-0.606819	0.0852577	0.105146	0.988186	0.0848245	0.915773	0.398813	0.00516113	1.07148	0.038212	0.399231	0.0505977	0.589452	0.0545987	0.125372	-0.10088	0.8121	0.20304	0.50818
P24452	3.82953e+06	4.83124e+06	1.53594e+07	1.74798e+07	1.26157	4.01077	3.61807	1.13805	0.335225	2.00388	1.85522	0.186566	2.29653e-07	2.03407e-06	0.651727	8.15683e-06	1.17199e-05	0.773467	0.185934	5.08848	4.93108	0.111558	0.0767192	6129.83	4266.24	0.064644	-0.30356	1.9161	1.861	-0.24846
P24472	1.31653e+07	3.60974e+07	2.42562e+06	1.88123e+07	2.74185	0.184243	0.521154	7.75568	1.45515	-2.44032	-0.940218	2.95525	3.78903e-11	5.52571e-09	2.22226e-05	3.0411e-08	0.00327244	1.47306e-09	4.65321	7.51697	2.48513	8.83178	2249.97	1.64414e+06	15.2791	3.3943e+07	-1.4583	-2.39702	-0.90206	-2.95326
P24527	1.99612e+07	3.24388e+07	2.25833e+07	2.63063e+07	1.6251	1.13136	0.810953	1.16486	0.700526	0.178059	-0.30231	0.220157	0.00189317	0.0036473	0.00167806	0.739546	0.24525	0.420556	2.77519	0.131035	0.610392	0.376176	29.7962	0.067609	0.203874	0.11889	-0.68412	0.1536	-0.29402	-0.2365
P24549	7.53562e+06	4.77869e+06	4.17164e+06	6.57394e+06	0.634147	0.55359	1.37568	1.57586	-0.65711	-0.85311	0.460143	0.656143	0.000831801	0.00175631	0.0132352	0.00143013	0.0860765	0.0100671	1.87827	2.84462	1.06512	1.99709	3.77782	34.9618	0.580878	4.96665	0.62656	-0.821	0.45608	-0.65052
P25085	NA	NA	NA	1.49263e+06	NA	NA	NA	NA					4.94121e-08	5.65769e-07	0.612077	0.680601	6.60183e-07	5.55792e-07	0.213194	0.167107	6.18034	6.25509	0.0816891	0.0734645	75736.6	89961.6	-0.34146	0.30964	2.47494	-2.50676
P25785	1.49428e+06	NA	1.77599e+06	1.48218e+06	NA	1.18853	NA	0.834566		0.249179		-0.260903	0.00130821	0.00221912	0.300829	0.0750845	0.0052251	0.963689	0.52168	1.12445	2.28191	0.0160632	0.166207	0.665916	9.5692	0.051884	1.04102	1.51424	2.28384	0.27142
P26039	2.25275e+07	2.12464e+07	3.89796e+07	5.10037e+07	0.94313	1.73031	2.40058	1.30847	-0.0844715	0.791027	1.26338	0.387886	4.24534e-09	1.31606e-07	0.836565	1.07196e-05	1.91975e-08	0.0140686	0.0775005	4.96982	7.71676	1.85175	0.0597682	4664.35	2.60451e+06	3.55401	0.0926	0.80206	1.28256	-0.3879
P26040	348534	NA	176923	454661	NA	0.507622	NA	2.56982		-0.978175		1.36167	0.00315997	0.0046686	0.888419	0.443653	0.15066	0.00184182	0.0513821	0.352957	0.822003	2.73475	0.0562797	0.112701	0.331874	27.1471	-0.17846	-0.38022	0.56044	-1.11912
P26041	2.14991e+07	2.20926e+07	4.4146e+07	4.10978e+07	1.02761	2.05339	1.86025	0.930951	0.0392915	1.03801	0.895495	-0.103222	1.39923e-05	5.54813e-05	0.999525	0.000163932	0.000650733	0.930176	0.000206467	3.78534	3.1866	0.0314347	0.0500238	305.004	76.8365	0.0537533	-0.01972	1.04352	0.91436	0.10944
P26043	1.57271e+06	1.7365e+06	1.79267e+06	1.51334e+06	1.10414	1.13986	0.871491	0.844184	0.142922	0.188851	-0.198442	-0.244371	0.852277	0.859842	0.954451	0.945673	0.901302	0.892009	0.0202465	0.024259	0.0451298	0.0496308	0.0523862	0.0528724	0.0554753	0.0560532	-0.13508	0.15273	-0.17994	0.19759
P26369	711322	828147	600368	749697	1.16424	0.844016	0.90527	1.24873	0.219383	-0.244657	-0.14358	0.320461	0.0357124	0.0483251	0.612905	0.417024	0.789001	0.137462	0.212607	0.379839	0.102923	0.861816	0.0815787	0.119897	0.0633713	0.363736	-0.198733	-0.254127	-0.12918	-0.32368
P26443	1.76975e+07	2.39036e+07	2.23013e+07	1.44976e+07	1.35068	1.26014	0.606506	0.650081	0.433683	0.333585	-0.721407	-0.621308	0.00470795	0.00796729	0.119407	0.310302	0.00582588	0.0193266	0.92297	0.508216	2.23464	1.71385	0.418736	0.161134	8.58239	2.58711	-0.4191	0.31524	-0.69048	0.58662
P26883	5.58721e+06	8.14866e+06	7.53166e+06	7.02546e+06	1.45845	1.34802	0.862162	0.93279	0.544435	0.430842	-0.213969	-0.100375	0.226864	0.251579	0.177097	0.422706	0.707517	0.980222	0.751788	0.373961	0.150263	0.00867544	0.282331	0.118285	0.0706697	0.0510088	-0.554687	0.401107	-0.23788	0.0843
P27612	364827	341369	441121	445553	0.9357	1.20912	1.3052	1.01005	-0.0958825	0.273962	0.384268	0.0144232	0.00825841	0.0117464	0.133218	0.0158803	0.576627	0.997716	0.875438	1.79914	0.239105	0.000993113	0.375325	3.14855	0.0867111	0.0501145	-0.58992	0.87272	0.3293	-0.0465
P27773	5.43755e+07	6.46476e+07	5.99284e+07	5.55848e+07	1.18891	1.10212	0.859812	0.92752	0.249639	0.140282	-0.217907	-0.10855	0.604025	0.622274	0.624883	0.911224	0.683947	0.942946	0.204201	0.0403748	0.164978	0.0255131	0.080015	0.0548712	0.0731051	0.0530253	-0.21738	0.11742	-0.19958	0.09962
P28063	5.24975e+06	7.04052e+06	7.58368e+06	4.35781e+06	1.34112	1.44458	0.618961	0.57463	0.423433	0.53065	-0.692079	-0.799295	0.00939435	0.0147286	0.320778	0.116886	0.0416625	0.0119547	0.493795	0.932237	1.38026	1.92246	0.155871	0.427767	1.20012	4.18245	-0.41204	0.55778	-0.68644	0.83218
P28076	1.03968e+06	2.15838e+06	985647	1.17613e+06	2.076	0.948031	0.544915	1.19326	1.05381	-0.0769946	-0.875896	0.254908	0.000366443	0.000883089	0.000680432	0.990108	0.00436723	0.573381	3.16722	0.0043174	2.35979	0.241557	73.4827	0.0504995	11.4489	0.0872021	-1.01708	-0.058795	-0.82046	-0.255415
P28271	1.5721e+07	1.48036e+07	1.33106e+07	1.19119e+07	0.941643	0.846676	0.804662	0.894917	-0.086748	-0.240118	-0.313544	-0.160174	0.1182	0.13971	0.931364	0.479856	0.285027	0.758149	0.0308808	0.318889	0.545114	0.120245	0.0536847	0.104198	0.175422	0.0659501	0.09406	-0.23066	-0.29216	0.15556
P28474	4.3376e+06	4.14956e+06	3.6481e+06	3.29152e+06	0.956648	0.84104	0.793221	0.902255	-0.0639402	-0.249753	-0.334205	-0.148392	0.0880292	0.108173	0.990726	0.510799	0.16447	0.701918	0.00404647	0.29175	0.783914	0.153714	0.050468	0.0978859	0.304007	0.0712334	0.04934	-0.23606	-0.36864	0.18192
P28653	5.34904e+07	2.63092e+07	3.1154e+07	4.90204e+07	0.49185	0.582423	1.86324	1.57348	-1.02371	-0.77986	0.897812	0.653963	0.00581607	0.00953499	0.0114753	0.0484821	0.0371966	0.142578	1.94024	1.31442	1.4295	0.845947	4.35719	1.03131	1.34421	0.350685	1.07604	-0.85916	0.90002	-0.68314
P28654	4.44451e+08	2.70895e+08	8.21578e+07	2.19241e+08	0.609504	0.184852	0.809321	2.66853	-0.714293	-2.43556	-0.305217	1.41605	1.45095e-06	8.75708e-06	0.0655164	7.68236e-07	0.584931	0.000866949	1.18365	6.11451	0.232896	3.06201	0.763168	65084.2	0.0854802	57.6735	0.74452	-2.43258	-0.3519	-1.33616
P28656	1.56949e+06	1.18619e+06	1.13016e+06	1.65707e+06	0.755785	0.720085	1.39697	1.46622	-0.403952	-0.47376	0.482298	0.552106	0.209439	0.235706	0.557938	0.542961	0.324673	0.312696	0.253414	0.265232	0.488553	0.504878	0.0896157	0.0920877	0.154001	0.1599	0.4299	-0.438225	0.54397	-0.552295
P28658	229145	NA	296646	245735	NA	1.29458	NA	0.828377		0.372484		-0.271641	0.427572	0.433247	0.619228	0.665838	0.593645	0.6404	0.208149	0.176631	0.226473	0.193549	0.0807457	0.0750933	0.0842254	0.0780762	-0.3668	0.34336	-0.37962	0.35618
P28798	2.69992e+06	1.21873e+06	2.93143e+06	7.61594e+06	0.451395	1.08574	6.24907	2.59803	-1.14754	0.118685	2.64364	1.37742	2.43493e-05	8.5599e-05	0.0316604	0.976824	1.02934e-05	0.00826275	1.49948	0.0101835	4.98744	2.08288	1.57926	0.0511863	4857.5	6.05125	1.0776	0.14086	2.5289	-1.31044
P28862	1.69605e+06	970804	6.43146e+06	5.81936e+06	0.572392	3.79203	5.99437	0.904827	-0.804924	1.92297	2.58361	-0.144286	5.77981e-07	4.42902e-06	0.0856031	0.00023384	4.63986e-06	0.980572	1.06751	3.63108	5.33349	0.00852042	0.584091	213.822	10776.2	0.0509906	0.91304	1.96732	2.7454	0.13496
P29341	7.03551e+06	8.67797e+06	9.37188e+06	8.63908e+06	1.23345	1.33208	0.995518	0.921809	0.302703	0.413683	-0.00648051	-0.117461	0.109548	0.130615	0.387893	0.0861234	0.995763	0.891695	0.411288	1.06488	0.00184397	0.0497839	0.128902	0.580562	0.0502127	0.056073	-0.27012	0.4247	0.03732	0.11726
P29351	NA	NA	518809	733403	NA	NA	NA	1.41363				0.499402	9.81232e-05	0.000255343	0.0463339	0.00149887	0.0222047	0.422078	1.3341	2.82424	1.65356	0.374608	1.07912	33.3584	2.25178	0.118462	-0.82436	1.30898	0.93082	-0.4462
P29533	1.15936e+06	1.42279e+06	904943	1.65555e+06	1.22722	0.780553	1.1636	1.82946	0.295392	-0.357431	0.218593	0.871416	0.00284365	0.00511707	0.502985	0.305892	0.655962	0.00228295	0.298445	0.514431	0.183121	2.6415	0.0994066	0.163456	0.0762239	21.9015	-0.28286	-0.35886	0.23146	-0.87318
P29758	2.23613e+06	2.5e+06	2.1805e+06	1.72967e+06	1.118	0.975124	0.691869	0.793245	0.160925	-0.0363422	-0.531429	-0.334162	0.0391597	0.0519589	0.816912	0.995133	0.0275931	0.18397	0.0878245	0.00211878	1.5592	0.735253	0.0612061	0.0502445	1.81205	0.271783	-0.13046	-0.03522	-0.50431	0.33863
P30115	1.1736e+07	8.73047e+06	1.58411e+06	1.27075e+06	0.743906	0.134979	0.145554	0.802188	-0.426808	-2.8892	-2.78038	-0.317988	0.00209612	0.00322156	0.116564	0.00165586	0.66079	0.753961	0.933436	2.78098	0.179937	0.122651	0.428949	30.1958	0.075667	0.0663165	2.39414	-4.53924	-1.15318	-0.99192
P30412	792336	862239	1.39746e+06	647818	1.08822	1.76373	0.75132	0.463567	0.121976	0.818627	-0.4125	-1.10915	0.000432435	0.00101347	0.86068	0.00454067	0.178259	0.000293063	0.0651585	2.34288	0.748949	3.53304	0.0580936	11.0116	0.280491	170.612	-0.16074	0.83244	-0.44196	1.11366
P31001	5.79196e+06	7.75458e+06	2.45729e+06	1.0441e+07	1.33885	0.424259	1.34644	4.249	0.420997	-1.23698	0.429145	2.08712	6.2809e-07	4.70722e-06	0.317604	0.000199031	0.356578	5.46293e-07	0.498114	3.70108	0.447846	6.26257	0.157429	251.217	0.140222	91525.9	-0.40018	-1.26526	0.38154	-2.04698
P31324	2.656e+06	478942	3.7388e+06	6.21962e+06	0.180325	1.40768	12.9862	1.66353	-2.47133	0.493324	3.6989	0.734249	5.43795e-09	1.48347e-07	2.72938e-06	0.170786	4.52259e-09	0.0893576	5.56394	0.767549	8.34461	1.04887	18319.2	0.292765	1.10556e+07	0.559549	2.33166	0.6303	3.69924	-0.73728
P31786	1.16334e+07	6.53113e+06	1.19526e+07	1.59747e+07	0.561412	1.02744	2.44594	1.33651	-0.832867	0.0390502	1.29039	0.418469	0.000317081	0.00078923	0.0102374	0.998787	0.000182026	0.278996	1.98981	0.000527169	3.73987	0.554403	4.88407	0.0500607	274.686	0.179214	0.85886	0.0348	1.33256	-0.4389
P32020	3.07579e+06	3.57528e+06	6.50116e+06	4.8884e+06	1.1624	2.11366	1.36728	0.751926	0.217102	1.07974	0.451304	-0.411337	0.0206156	0.0299146	0.891109	0.0224131	0.469035	0.709198	0.0500694	1.6495	0.328794	0.149233	0.0561099	2.23084	0.106602	0.0705022	-0.25736	1.18314	0.53696	0.38882
P32261	8.64478e+06	5.04654e+06	6.80061e+06	5.38022e+06	0.583767	0.786673	1.06612	0.791138	-0.776535	-0.346165	0.0923715	-0.337998	0.0252405	0.0358625	0.0263243	0.624804	0.925654	0.542837	1.57964	0.204256	0.0335512	0.265331	1.89939	0.0800251	0.0540159	0.0921087	0.80578	-0.30772	0.15548	0.34258
P32921	526155	381150	597751	683587	0.724407	1.13607	1.79348	1.1436	-0.465128	0.184057	0.842765	0.19358	0.0533885	0.0620607	0.991726	0.972041	0.108339	0.1406	0.00360832	0.0123154	0.965215	0.852016	0.0504172	0.0514382	0.461515	0.35562	-0.11366	0.17322	0.9795	-0.91994
P33434	1.72691e+06	524099	2.64246e+06	1.51462e+06	0.30349	1.53017	2.88995	0.573185	-1.72028	0.613692	1.53104	-0.802928	0.00156698	0.00260027	0.577673	0.0224407	0.0243277	0.553646	0.238318	1.64896	1.6139	0.256768	0.0865541	2.22809	2.05527	0.0903104	0.77854	1.96254	1.9382	0.80288
P34884	3.23938e+06	1.59081e+06	1.87004e+06	1.57807e+06	0.491085	0.577285	0.991994	0.84387	-1.02596	-0.792645	-0.0115962	-0.244907	0.235889	0.26074	0.319532	0.465073	0.999795	0.966132	0.495486	0.332479	8.89839e-05	0.0149635	0.156479	0.10751	0.0500102	0.0517528	0.86155	-0.68032	-0.041475	0.222705
P34914	1.03097e+07	8.51849e+06	4.23809e+06	7.17372e+06	0.826259	0.411078	0.842135	1.69268	-0.275334	-1.28252	-0.247876	0.759306	6.64212e-06	2.92253e-05	0.432183	5.32198e-06	0.48914	0.00134835	0.364333	5.27393	0.310567	2.8702	0.115692	9395	0.10222	37.0825	0.2531	-1.24956	-0.23638	-0.76008
P34960	302571	438618	614300	345030	1.44964	2.03027	0.78663	0.561663	0.535692	1.02167	-0.346244	-0.832223	0.310545	0.335113	0.590739	0.32024	0.825483	0.561714	0.228605	0.494524	0.0832921	0.250485	0.0846398	0.156133	0.0605706	0.0890133	-0.576595	0.807335	-0.421353	0.652093
P35235	1.39177e+06	1.26644e+06	2.24058e+06	2.29168e+06	0.90995	1.60988	1.80954	1.02281	-0.136141	0.686949	0.855626	0.0325352	2.45602e-05	8.58978e-05	0.807087	0.00169465	0.000182265	0.995145	0.0930796	2.77092	3.7393	0.00211355	0.0619512	29.5046	274.326	0.0502439	0.13502	0.68498	0.85566	-0.03566
P35330	646024	1.17019e+06	678308	623892	1.81138	1.04997	0.533153	0.919777	0.857089	0.0703529	-0.90738	-0.120643	0.00643385	0.0104225	0.01642	0.97628	0.00771564	0.912773	1.78463	0.0104256	2.11263	0.039637	3.04506	0.0512148	6.48034	0.0547781	-0.877225	0.096815	-0.92671	0.1463
P35441	4.20471e+07	2.02331e+07	4.1366e+07	3.54422e+07	0.481201	0.983801	1.7517	0.856796	-1.05529	-0.0235609	0.808753	-0.222976	0.000191559	0.000518426	0.000457514	0.999826	0.00413656	0.650707	3.3396	7.55135e-05	2.38336	0.186615	109.286	0.0500087	12.0873	0.0768395	1.02408	0.01524	0.8081	0.23122
P35486	1.04518e+06	NA	948933	270632	NA	0.907916	NA	0.285196		-0.139369		-1.80998	0.0002844	0.0005975	0.0169322	0.840855	0.946033	0.00104681	1.77129	0.0752787	0.0240935	2.98013	2.95295	0.0594633	0.0528523	47.764	1.32896	0.32228	-0.21312	1.86436
P35505	3.18874e+07	2.13655e+07	2.96659e+07	3.22605e+07	0.670028	0.930333	1.50994	1.08746	-0.577707	-0.10418	0.594487	0.12096	0.00495263	0.008299	0.00948705	0.917723	0.008649	0.901374	2.02287	0.0372883	2.06303	0.0450951	5.27034	0.0544827	5.78101	0.0554709	0.61558	-0.10644	0.62316	-0.11402
P35564	770996	1.58536e+06	623999	606362	2.05626	0.809342	0.382475	0.971735	1.04002	-0.305179	-1.38656	-0.041365	0.0115725	0.0154977	0.207514	0.667789	0.0133982	0.988308	0.682953	0.175361	1.87295	0.00510761	0.240948	0.0748739	3.73185	0.0505915	-1.25876	-0.69948	-2.15318	0.19494
P35585	535903	403258	995486	952335	0.752485	1.85759	2.3616	0.956654	-0.410266	0.89343	1.23976	-0.0639311	0.000197658	0.000532818	0.342065	0.00960765	0.000585313	0.980848	0.465891	2.01738	3.23261	0.00839827	0.146171	5.20419	85.4244	0.0509763	0.407933	0.868	1.20411	0.07182
P35700	1.8854e+08	2.73601e+08	2.11796e+08	1.65604e+08	1.45116	1.12335	0.605274	0.781901	0.537205	0.167808	-0.724339	-0.354942	0.0457018	0.0590315	0.137916	0.949249	0.035843	0.599332	0.860387	0.0226199	1.4456	0.222333	0.362541	0.0526732	1.39497	0.0834262	-0.5281	0.12244	-0.69428	0.28862
P35979	3.50298e+06	1.26809e+07	3.38603e+06	3.90509e+06	3.62004	0.966615	0.30795	1.15329	1.85601	-0.0489872	-1.69923	0.205762	4.05279e-05	0.000130995	9.56673e-05	0.996913	0.000524231	0.902126	4.01924	0.00134261	3.28048	0.0447328	522.645	0.0501548	95.3777	0.0554246	-1.96024	0.06612	-1.67174	-0.22238
P37040	1.62114e+06	NA	1.19239e+06	918225	NA	0.735526	NA	0.77007		-0.443153		-0.376938	0.0130083	0.0171201	0.0329195	0.966579	0.165616	0.553842	1.48255	0.0147625	0.780896	0.256614	1.51886	0.0517288	0.301902	0.0902785	1.8387	0.2752	1.31454	0.79936
P37804	4.30604e+07	6.69359e+07	1.299e+07	1.79756e+07	1.55446	0.301668	0.26855	1.38381	0.636417	-1.72897	-1.89674	0.468646	6.75032e-07	4.95023e-06	0.116218	7.10482e-05	2.43525e-05	0.303364	0.934728	4.14845	4.61346	0.518037	0.430227	703.747	2053.18	0.164819	-0.66122	-1.69888	-1.8616	-0.4985
P37889	2.53512e+06	1.75729e+06	2.37928e+06	1.27073e+06	0.693178	0.938528	0.723123	0.534084	-0.528703	-0.0915278	-0.467687	-0.904862	0.00273173	0.0049681	0.0687703	0.973443	0.230065	0.00962692	1.1626	0.0116896	0.638149	2.01651	0.727058	0.0513641	0.21733	5.19377	0.52468	-0.085545	-0.444473	0.883608
P38647	5.18058e+06	1.62489e+06	8.31835e+06	3.98441e+06	0.313651	1.60568	2.45211	0.478991	-1.67277	0.683183	1.29402	-1.06193	7.81266e-06	3.3723e-05	0.000451392	0.0747838	0.00243546	0.0143962	3.34545	1.12619	2.61342	1.84175	110.769	0.668594	20.53	3.47314	1.6153	0.82108	1.35378	1.0826
P39061	2.12597e+07	2.43158e+07	8.16263e+06	9.56001e+06	1.14375	0.383948	0.393161	1.17119	0.193769	-1.38102	-1.34681	0.227977	2.16861e-06	1.1832e-05	0.913761	4.4325e-05	0.00011815	0.646771	0.0391675	4.35335	3.92757	0.18925	0.0547189	1128.03	423.192	0.0773071	-0.14038	-1.38858	-1.27414	-0.25482
P40124	1.50606e+07	1.6152e+07	2.7622e+07	3.07444e+07	1.07247	1.83406	1.90344	1.11304	0.100934	0.875039	0.928611	0.154506	8.00177e-06	3.41075e-05	0.84751	0.000252456	0.000196203	0.781994	0.0718554	3.59781	3.70729	0.106797	0.0589964	198.054	254.838	0.0639391	-0.13222	0.8959	0.91724	-0.15356
P40142	2.88744e+08	2.55617e+08	4.04408e+08	1.62408e+08	0.885272	1.40058	0.635357	0.401594	-0.175807	0.486022	-0.654361	-1.31619	3.77068e-10	2.143e-08	0.194097	0.000119683	2.95922e-06	1.54209e-10	0.711982	3.92197	5.52882	9.81189	0.257604	417.772	16896.3	3.24235e+08	0.17162	0.48138	-0.65424	1.30724
P40336	5.01211e+06	4.89816e+06	7.96483e+06	5.99446e+06	0.977264	1.58912	1.22382	0.752616	-0.0331795	0.668225	0.291391	-0.410014	0.0346692	0.047239	0.991388	0.068251	0.496576	0.433561	0.00375652	1.16589	0.304014	0.36295	0.0504344	0.73259	0.100689	0.115324	0.06752	0.63324	0.33712	0.36364
P40936	3.16866e+06	2.31824e+06	352118	1.05949e+06	0.731615	0.111125	0.457025	3.00891	-0.450844	-3.16974	-1.12965	1.58924	0.00304889	0.00453374	0.933428	0.0101933	0.363146	0.0866777	0.0299191	1.99168	0.439919	1.06209	0.053566	4.90518	0.137686	0.57685	-0.41416	-2.56726	-1.18116	-1.80026
P41216	5.89437e+06	3.23608e+06	1.52213e+07	1.03627e+07	0.549012	2.58235	3.20223	0.680798	-0.86509	1.36868	1.67907	-0.5547	2.8261e-08	4.48233e-07	0.00507254	1.148e-05	1.42538e-06	0.0643745	2.29477	4.94006	5.84607	1.19129	9.85699	4355.41	35078.2	0.776705	0.79498	1.42968	1.68314	0.54152
P42125	2.59623e+07	1.87107e+07	2.0402e+07	8.63487e+06	0.720687	0.785831	0.461494	0.423237	-0.472555	-0.34771	-1.11562	-1.24046	4.74388e-05	0.000149783	0.269718	0.597625	0.00162586	0.0004643	0.56909	0.223571	2.78892	3.3332	0.185379	0.0836645	30.753	107.689	0.44808	-0.29914	-1.08076	1.2297
P42208	1.2329e+06	1.11404e+06	2.58551e+06	4.79487e+06	0.903598	2.0971	4.30402	1.85452	-0.146247	1.06839	2.10569	0.891046	2.41467e-06	1.27659e-05	0.999066	0.00353724	8.09652e-06	0.0320661	0.000406005	2.45134	5.0917	1.49395	0.0500468	14.1353	6175.49	1.55928	0.03784	1.16478	2.06318	-0.86056
P42225	NA	NA	474479	308716	NA	NA	NA	0.650641				-0.620066	0.00114311	0.00197297	0.262391	0.000775414	0.919677	0.0102822	0.58105	3.11047	0.0363648	1.98791	0.190555	64.4817	0.0543669	4.86277	-0.4858	1.25448	-0.16104	0.92972
P42567	NA	NA	477843	512588	NA	NA	NA	1.07271				0.101264	1.46237e-06	8.81269e-06	0.0214348	1.11721e-05	0.00118196	0.853938	1.66888	4.95187	2.9274	0.0685738	2.33266	4475.43	42.3026	0.0585523	-0.64224	1.4078	0.92136	-0.1558
P42669	2.28354e+06	2.27149e+06	3.14273e+06	3.40426e+06	0.994725	1.37625	1.49869	1.08322	-0.00763095	0.460747	0.583703	0.115324	0.192972	0.218208	0.999972	0.447122	0.351168	0.988824	1.21578e-05	0.349574	0.454486	0.00488098	0.0500014	0.111826	0.142382	0.0505651	0.0181	0.58098	0.71108	-0.112
P42932	3.24478e+06	2.34593e+06	5.36615e+06	5.10006e+06	0.722987	1.65378	2.174	0.950413	-0.467959	0.725767	1.12035	-0.0733733	4.50285e-06	2.14751e-05	0.0510042	0.00265649	2.48999e-05	0.975051	1.29239	2.57569	4.6038	0.0109726	0.980312	18.8218	2008.04	0.0512794	0.485	0.73548	1.14982	0.07066
P45376	1.5806e+07	1.28474e+07	1.55278e+07	1.74603e+07	0.812816	0.982399	1.35906	1.12446	-0.299	-0.0256196	0.442607	0.169227	0.214578	0.239905	0.513032	0.998225	0.163719	0.76935	0.289856	0.000771614	0.785901	0.113876	0.0974599	0.0500889	0.305402	0.0649899	0.2881	-0.0345	0.4517	-0.1981
P45377	1.38468e+06	1.42642e+06	2.24278e+06	2.32141e+06	1.03015	1.61971	1.62744	1.03506	0.0428518	0.695739	0.702601	0.0497135	1.63165e-06	9.59298e-06	0.967464	4.24769e-05	3.58478e-05	0.923039	0.014365	4.37185	4.44554	0.0347801	0.0516815	1177.11	1394.78	0.0541689	-0.048525	0.691705	0.70254	-0.05936
P45591	2.20786e+06	2.48863e+06	2.68769e+06	2.04561e+06	1.12717	1.21733	0.821982	0.761103	0.172707	0.283722	-0.282821	-0.393836	0.193251	0.218208	0.864168	0.469071	0.523656	0.173835	0.0634019	0.328761	0.280954	0.759863	0.0578591	0.106594	0.0954826	0.287629	-0.154275	0.281075	-0.26284	0.38964
P45700	1.64036e+06	NA	1.37946e+06	1.00065e+06	NA	0.84095	NA	0.725393		-0.249908		-0.463166	0.000385714	0.000761452	0.000262094	0.0836009	0.00435047	0.6478	3.58154	1.07779	2.36146	0.188559	190.771	0.598079	11.493	0.0771843	2.66472	-1.2563	1.98108	-0.57266
P45952	4.61814e+06	1.93801e+06	4.56796e+06	4.67678e+06	0.419651	0.989135	2.41319	1.02382	-1.25274	-0.0157611	1.27094	0.0339647	0.0140572	0.0210242	0.0674553	0.960903	0.0212786	0.999548	1.17098	0.0173203	1.67206	0.000196561	0.741232	0.0520344	2.34978	0.0500226	1.09368	0.197	1.3338	-0.04312
P46412	2.24722e+06	3.96941e+06	2.27789e+06	1.76208e+06	1.76636	1.01365	0.443914	0.773556	0.820783	0.0195586	-1.17165	-0.370423	0.00537144	0.00895677	0.0422904	0.998491	0.00368605	0.532716	1.37376	0.000655887	2.43344	0.273504	1.1823	0.0500756	13.5647	0.0938586	-0.80958	0.04382	-1.14292	0.37716
P46471	1.02187e+06	881171	1.49363e+06	1.31321e+06	0.862316	1.46167	1.49031	0.879208	-0.213711	0.54762	0.575608	-0.185723	0.00267228	0.004898	0.641422	0.0324991	0.0257873	0.635654	0.192856	1.48813	1.58859	0.196779	0.0779518	1.5385	1.93894	0.0786591	0.2099	0.52438	0.545	0.18928
P46664	1.32451e+06	2.58542e+06	1.1499e+06	1.54779e+06	1.95198	0.868168	0.598661	1.34602	0.964935	-0.203954	-0.74019	0.428699	4.2137e-05	0.000135454	0.000267262	0.760033	0.00411909	0.126709	3.57306	0.119167	2.3852	0.897191	187.082	0.0657866	12.1386	0.394603	-0.99944	-0.17964	-0.7493	-0.42978
P46935	1.92829e+06	1.02359e+06	2.74846e+06	2.81932e+06	0.530825	1.42533	2.75436	1.02578	-0.913691	0.511301	1.46172	0.0367259	0.011226	0.0170515	0.443043	0.257967	0.0197786	0.999999	0.353554	0.588435	1.7038	4.73824e-07	0.112856	0.193823	2.52799	0.0500001	0.641525	0.7604	1.40755	-0.00562
P47199	645001	1.02564e+06	476319	455440	1.59014	0.738477	0.444052	0.956166	0.669157	-0.437375	-1.1712	-0.0646675	0.0611638	0.0700325	0.259082	0.238817	0.749085	0.778086	0.586563	0.621934	0.125469	0.108972	0.192989	0.209365	0.0667481	0.0642603	0.77486	-0.7963	-0.40548	0.38404
P47738	2.93406e+07	1.62671e+07	2.60122e+07	1.03805e+07	0.554423	0.886562	0.638131	0.399063	-0.850942	-0.173707	-0.648075	-1.32531	0.00297167	0.00531937	0.217351	0.999675	0.29348	0.00551285	0.662838	0.000141289	0.532422	2.25862	0.230042	0.0500163	0.17037	9.06973	0.68582	0.0322	-0.6194	1.33742
P47753	1.59537e+06	1.12544e+06	3.05519e+06	2.35349e+06	0.705445	1.91504	2.09116	0.770323	-0.503394	0.937376	1.06431	-0.376464	0.00195238	0.00372976	0.285051	0.0485401	0.0147389	0.670061	0.545077	1.3139	1.83153	0.173886	0.175407	1.03008	3.39238	0.0746201	0.65544	0.96218	1.23826	0.37936
P47754	3.65234e+06	3.058e+06	7.15775e+06	5.82942e+06	0.837272	1.95977	1.90629	0.814421	-0.256232	0.970687	0.930765	-0.296154	7.86934e-07	5.26166e-06	0.381275	3.20501e-05	4.81275e-05	0.277585	0.418762	4.49417	4.31761	0.556603	0.131139	1560.06	1038.91	0.180125	0.24114	0.9679	0.93496	0.27408
P47757	4.16157e+06	5.18832e+06	9.30499e+06	7.39739e+06	1.24672	2.23593	1.42578	0.794991	0.318139	1.16088	0.511747	-0.330989	0.000911882	0.00189028	0.862588	0.00152219	0.09829	0.564109	0.0641967	2.81753	1.00749	0.248637	0.0579651	32.8475	0.508698	0.0886354	-0.19662	1.15982	0.63024	0.33296
P47791	1.16049e+07	2.02976e+07	6.35355e+06	8.70401e+06	1.74905	0.547487	0.428819	1.36995	0.806574	-0.869104	-1.22156	0.454118	6.14117e-07	4.65364e-06	0.00189367	0.000905467	2.55787e-05	0.0810693	2.7227	3.04313	4.59212	1.09114	26.4037	55.2201	1954.75	0.616756	-0.80758	-0.87364	-1.21282	-0.4684
P47934	924831	NA	1.83144e+06	758808	NA	1.9803	NA	0.414323		0.985717		-1.27117	1.58164e-05	5.48781e-05	0.0149106	0.00459603	0.00399539	0.0171249	1.8265	2.33762	2.39844	1.76637	3.35331	10.8789	12.5144	2.91972	1.30182	1.519	1.54478	1.27604
P47962	2.03298e+06	1.5856e+06	3.35724e+06	4.33982e+06	0.77994	1.65139	2.73702	1.29268	-0.358565	0.723679	1.4526	0.370361	0.00023991	0.000528263	0.949457	0.0131274	0.000992691	0.87942	0.0225248	1.88182	3.00319	0.0558037	0.0526617	3.80882	50.3681	0.0568557	0.3772	2.498	3.39802	-0.52282
P47968	991049	1.09987e+06	1.14097e+06	1.07166e+06	1.1098	1.15127	0.974354	0.939258	0.150301	0.203226	-0.0374817	-0.0904064	0.217231	0.231376	0.996512	0.241354	0.773673	0.855826	0.00151751	0.617345	0.111442	0.0676147	0.050175	0.207165	0.0646268	0.0584231	-0.14032	1.30378	0.63642	0.52704
P48036	8.29657e+07	3.90263e+07	1.96804e+08	1.55905e+08	0.470391	2.37211	3.99487	0.792184	-1.08807	1.24617	1.99815	-0.336093	0.000160741	0.000443828	0.264469	0.0116042	0.00136289	0.829595	0.577625	1.93539	2.86554	0.0811339	0.189058	4.3088	36.6868	0.0602704	0.83654	1.57916	2.04234	0.37336
P48678	2.64888e+07	4.15846e+07	2.8119e+07	4.86994e+07	1.56989	1.06154	1.17109	1.7319	0.650668	0.0861637	0.227855	0.79236	0.00194771	0.00372976	0.0424193	0.998612	0.767718	0.00831983	1.37244	0.000603133	0.114798	2.07989	1.17871	0.0500695	0.0651281	6.00974	-0.68144	0.03588	0.22448	-0.87004
P48758	1.24282e+06	1.26047e+06	757476	1.26948e+06	1.0142	0.609482	1.00714	1.67593	0.0203483	-0.714344	0.0102689	0.744962	0.000515569	0.000992145	1	0.00177086	0.999979	0.00164514	7.86492e-10	2.75182	9.07285e-06	2.7838	0.05	28.2349	0.050001	30.3925	0.0006	-1.6066	0.01356	-1.61956
P48759	1.33584e+07	3.64367e+06	2.94112e+06	1.04956e+07	0.272763	0.220171	2.88051	3.56858	-1.87428	-2.1833	1.52633	1.83535	0.0021107	0.00398521	0.0335125	0.0115169	0.0286992	0.00981689	1.47479	1.93866	1.54213	2.00803	1.49198	4.34144	1.74221	5.09326	1.59968	-1.87836	1.64076	-1.91944
P48774	9.51285e+06	1.92749e+07	1.63085e+06	3.39958e+06	2.02619	0.171437	0.176374	2.08455	1.01877	-2.54425	-2.50329	1.05973	7.10479e-08	8.50082e-07	0.0137212	1.27734e-05	8.22064e-06	0.0230428	1.86261	4.89369	5.08509	1.63747	3.64401	3914.39	6082.25	2.16988	-1.17506	-2.38696	-2.47332	-1.0887
P49312	2.77977e+06	3.85359e+06	2.77409e+06	2.79309e+06	1.3863	0.997957	0.724802	1.00685	0.47124	-0.00295019	-0.464341	0.00984921	0.119155	0.140368	0.143862	0.995365	0.218874	0.999996	0.842054	0.00201758	0.659805	1.55434e-06	0.347556	0.0502328	0.228442	0.0500002	-0.4974	0.05076	-0.44202	-0.00462
P49442	1.01861e+06	2.92023e+06	1.06059e+06	1.4895e+06	2.86687	1.04121	0.510062	1.4044	1.51947	0.0582663	-0.971255	0.489953	8.36238e-06	3.54232e-05	1.24459e-05	0.990083	0.0010513	0.209284	4.90497	0.00432833	2.97827	0.679264	4017.4	0.0505008	47.5602	0.23891	-1.48986	0.064595	-0.98304	-0.442225
P49443	1.07694e+06	632995	883125	858232	0.587775	0.820036	1.35583	0.971813	-0.766665	-0.286241	0.439174	-0.0412498	0.0412532	0.0507902	0.486419	0.119169	0.418243	0.917456	0.31299	0.923838	0.378572	0.0374149	0.102792	0.419573	0.119548	0.0544985	-0.81908	1.34718	0.88878	-0.36068
P49722	6.20088e+06	5.50316e+06	5.04743e+06	4.92645e+06	0.887481	0.813986	0.895204	0.976032	-0.172212	-0.296925	-0.159712	-0.0349993	0.715141	0.729037	0.834728	0.689958	0.999989	0.990402	0.0784549	0.161178	4.59917e-06	0.00418843	0.0598997	0.0724682	0.0500005	0.0504845	0.36042	-0.4754	0.01306	-0.12804
P49817	5.55438e+06	5.06022e+06	5.9427e+06	7.16696e+06	0.911033	1.06991	1.41633	1.20601	-0.134424	0.097494	0.502159	0.270241	0.106883	0.127885	0.814499	0.954726	0.0791838	0.622171	0.0891093	0.0201213	1.10136	0.20609	0.0613874	0.0523711	0.631442	0.0803637	0.19076	0.1111	0.5665	-0.26464
P50228	NA	NA	5.43801e+06	1.85764e+07	NA	NA	NA	3.41603				1.77232	5.60512e-13	4.27857e-11	0.320901	2.82705e-10	1.35242e-11	0.000478987	0.493629	9.54867	10.8689	3.31968	0.155811	1.76863e+08	3.69708e+09	104.387	-0.56582	4.91476	6.00086	-1.65192
P50247	1.13488e+07	1.73813e+07	6.17449e+06	9.92479e+06	1.53155	0.544064	0.571004	1.60739	0.614994	-0.878152	-0.808428	0.684718	1.03936e-06	6.56334e-06	0.00594506	0.000346602	0.000698312	0.00287889	2.22584	3.46017	3.15595	2.54077	8.41035	144.258	71.6012	17.3678	-0.63168	-0.85966	-0.80234	-0.689
P50396	8.71527e+06	1.14918e+07	6.84445e+06	6.43828e+06	1.31858	0.78534	0.560251	0.940657	0.398983	-0.348611	-0.835854	-0.0882596	1.64314e-05	6.26047e-05	0.0297101	0.0427795	2.73464e-05	0.91918	1.5271	1.36876	4.5631	0.0365994	1.68293	1.16878	1828.4	0.0543963	-0.38182	-0.35906	-0.81838	0.0775
P50516	3.95948e+06	2.03367e+06	7.6749e+06	7.95505e+06	0.513619	1.93836	3.91168	1.0365	-0.96123	0.954835	1.96779	0.0517239	1.92059e-07	1.84194e-06	0.00140366	0.00330203	4.7899e-07	0.985305	2.85274	2.48122	6.31967	0.00642915	35.6211	15.1422	104386	0.0507457	1.01992	0.92698	2.02286	-0.07596
P50543	5.10904e+06	4.49441e+06	1.00267e+07	8.20197e+06	0.879698	1.96253	1.82493	0.818016	-0.18492	0.972718	0.867838	-0.289799	0.000844491	0.00153483	0.268545	0.0675628	0.00299789	0.986594	0.570984	1.17029	2.52318	0.00586137	0.186189	0.740052	16.6784	0.0506794	1.84598	2.63132	4.1514	0.3259
P50544	NA	878704	2.33874e+06	1.17372e+06	NA	NA	1.33574	0.50186			0.417639	-0.994642	1.17265e-08	1.79025e-07	9.96604e-06	6.67692e-09	0.35576	0.0148297	5.00148	8.17542	0.448843	1.82887	5017.04	7.48848e+06	0.140544	3.37161	-1.97888	3.38496	0.46174	0.94434
P50580	1.42991e+06	1.55324e+06	2.41489e+06	1.44134e+06	1.08625	1.68884	0.927954	0.596852	0.119353	0.756032	-0.107875	-0.744554	0.000675066	0.0014763	0.911788	0.00174286	0.892236	0.00106972	0.040106	2.75874	0.0495205	2.97073	0.0548373	28.6885	0.056039	46.7411	-0.101035	0.761875	-0.10286	0.7637
P50608	1.40164e+06	1.65953e+06	NA	NA	1.18399	NA	NA	NA	0.243654				0.000110336	0.000280744	0.527863	0.000623336	0.00765109	0.99899	0.277479	3.20528	2.11628	0.000438719	0.0947216	80.2136	6.53502	0.0500505	0.68274	-2.49308	-1.87924	0.0689
P51150	506682	469869	813482	663754	0.927345	1.60551	1.41264	0.815942	-0.108822	0.683029	0.49839	-0.293461	0.0590942	0.0680029	0.169922	0.936155	0.139561	0.965513	0.769749	0.0286524	0.855237	0.0152419	0.294252	0.05341	0.358268	0.0517859	0.96478	0.25696	1.01606	0.20568
P51174	9.30099e+06	8.60368e+06	1.83318e+07	8.57129e+06	0.925028	1.97095	0.996236	0.467564	-0.112431	0.978894	-0.00544124	-1.09677	3.33524e-05	0.000112051	0.803326	0.000409003	0.987411	0.000135092	0.0951082	3.38827	0.00550217	3.86937	0.0622412	122.248	0.0506375	370.119	0.1701	0.99046	0.06168	1.09888
P51660	5.02089e+06	4.23856e+06	4.87331e+06	2.65391e+07	0.844186	0.970608	6.26134	5.4458	-0.244367	-0.0430401	2.64647	2.44514	4.51555e-09	1.33896e-07	0.689772	0.998908	1.36558e-08	4.59096e-08	0.161295	0.000474711	7.86468	7.3381	0.0724877	0.0500547	3.66146e+06	1.0891e+06	0.25128	-0.03246	2.6888	-2.46998
P51670	886708	NA	1.91814e+06	3.20881e+06	NA	2.16322	NA	1.67287		1.11318		0.742328	0.000599175	0.00113398	0.999346	0.00315841	0.015933	0.904573	0.000284313	2.50053	1.7977	0.0435562	0.0500327	15.8308	3.13815	0.0552747	-0.08226	2.89094	2.34736	0.46132
P51855	2.50361e+06	3.59203e+06	1.36704e+06	1.81965e+06	1.43474	0.546029	0.506579	1.33108	0.520789	-0.872952	-0.981141	0.412599	0.000596252	0.00132457	0.11084	0.0440356	0.00547797	0.481175	0.955305	1.3562	2.26138	0.317697	0.451103	1.13544	9.12747	0.103912	-0.60738	-0.77728	-0.99858	-0.38608
P51859	627199	597408	793230	787559	0.952502	1.26472	1.31829	0.992851	-0.0702064	0.338815	0.39867	-0.0103515	0.128074	0.15008	0.963886	0.444179	0.198124	0.999463	0.0159744	0.352442	0.703064	0.000233118	0.0518734	0.112567	0.252368	0.0500268	0.0959	0.3388	0.41112	0.02358
P51885	4.16615e+08	2.26312e+08	7.23705e+07	1.30236e+08	0.543216	0.173711	0.57547	1.79957	-0.880402	-2.52524	-0.797188	0.847651	4.18014e-08	5.81807e-07	0.0038482	2.83076e-08	0.0175096	0.00876201	2.41474	7.5481	1.75672	2.0574	12.9931	1.76631e+06	2.85557	5.70645	0.93868	-2.55514	-0.76942	-0.84704
P52196	620645	921087	NA	NA	1.48408	NA	NA	NA	0.569569				7.84034e-06	3.14989e-05	0.0400269	0.00743552	2.90303e-05	0.999332	1.39765	2.12869	4.53715	0.000290203	1.24916	6.72448	1722.34	0.0500334	-0.8575	-1.09974	-1.92226	-0.03498
P52480	7.14837e+07	6.36621e+07	1.59211e+08	8.81905e+07	0.890581	2.22724	1.38529	0.553922	-0.16718	1.15525	0.470188	-0.852246	1.97516e-07	1.84529e-06	0.682331	1.34117e-06	0.0145699	7.43861e-05	0.166005	5.87251	1.83654	4.12851	0.0732782	37280.8	3.43172	672.169	0.1542	1.17176	0.47942	0.84654
P52760	4.95317e+06	9.11641e+06	2.88458e+06	3.149e+06	1.84052	0.582371	0.345422	1.09167	0.880113	-0.779989	-1.53357	0.126533	4.8129e-08	6.43607e-07	0.000215423	0.000913688	2.83138e-07	0.814466	3.66671	3.0392	6.548	0.0891271	232.101	54.7233	176592	0.0613899	-0.89134	-0.77376	-1.52458	-0.14052
P53026	1.1239e+07	1.50582e+07	2.07006e+07	1.37908e+07	1.33982	1.84186	0.915833	0.666202	0.42204	0.881164	-0.126844	-0.585968	0.0002157	0.00057464	0.0606346	0.000113304	0.874275	0.00601486	1.21728	3.94576	0.0583518	2.22077	0.824612	441.291	0.0571902	8.31274	-0.41544	0.89244	-0.11328	0.59028
P53810	1.39292e+06	1.79254e+06	1.41364e+06	2.11789e+06	1.2869	1.01488	1.1815	1.49818	0.363895	0.0213053	0.240621	0.583211	0.189292	0.214804	0.731728	0.997723	0.892737	0.200488	0.13565	0.000989934	0.0492763	0.697911	0.0683314	0.0501141	0.0560075	0.249391	-0.389358	-0.0654667	0.2454	-0.700225
P53811	2.11472e+06	1.66958e+06	2.87082e+06	1.80289e+06	0.789502	1.35754	1.07985	0.628005	-0.340985	0.440993	0.110825	-0.671153	0.0383419	0.0510727	0.778306	0.210265	0.975095	0.083304	0.10885	0.677232	0.0109529	1.07933	0.0642421	0.237795	0.051277	0.600211	0.23718	0.51218	0.10352	0.64584
P53994	243942	118983	349059	316379	0.487753	1.43091	2.65902	0.906378	-1.03578	0.516932	1.41089	-0.141816	0.0523123	0.0614334	0.979653	0.0743343	0.41855	0.900282	0.00892764	1.12881	0.378253	0.0456212	0.0510385	0.672637	0.11946	0.0555381	-0.09766	0.66946	0.39814	0.17366
P54310	3.47368e+06	806772	4.29123e+06	6.29954e+06	0.232253	1.23536	7.80833	1.468	-2.10623	0.304926	2.96501	0.553857	7.10409e-07	5.00545e-06	7.76966e-05	0.575518	7.11116e-07	0.458816	4.1096	0.239941	6.14806	0.338361	643.529	0.0868782	70312	0.108976	2.02428	0.42952	2.94996	-0.49616
P54822	3.80261e+06	5.11395e+06	3.97431e+06	3.34692e+06	1.34485	1.04515	0.654469	0.842139	0.427446	0.0637126	-0.611603	-0.24787	0.0888323	0.108963	0.27374	0.999783	0.0680712	0.805663	0.562662	9.42587e-05	1.16704	0.0938466	0.182655	0.0500109	0.734525	0.0620607	-0.43682	0.01934	-0.62596	0.20848
P55065	1.12769e+06	556343	1.82812e+06	3.78542e+06	0.493347	1.62112	6.80412	2.07067	-1.01932	0.696988	2.76641	1.0501	0.0157425	0.0234368	0.689076	0.468833	0.0162136	0.648838	0.161733	0.328981	1.79012	0.187864	0.072561	0.106648	3.08383	0.0770609	0.767742	0.905805	2.34883	-0.67528
P55264	1.39165e+06	1.14975e+06	937486	843044	0.826175	0.673648	0.733241	0.899261	-0.275481	-0.569932	-0.44764	-0.153188	0.138346	0.160463	0.779875	0.3587	0.515049	0.899014	0.107975	0.445268	0.288151	0.0462337	0.0641128	0.139392	0.0970781	0.0556165	0.28311	-0.50971	-0.44375	0.21715
P56375	2.57083e+06	1.62201e+06	3.1471e+06	2.88428e+06	0.63093	1.22416	1.77821	0.916487	-0.664448	0.291792	0.830427	-0.125813	0.000351603	0.000700148	0.0101551	0.000730882	0.560831	0.999995	1.99332	3.13615	0.251168	2.35233e-06	4.92364	68.4105	0.0891534	0.0500003	-2.36012	3.19838	0.85394	-0.01568
P56380	406191	1.10394e+06	406360	656029	2.71779	1.00042	0.594259	1.6144	1.44244	0.0006	-0.750835	0.691	5.36784e-05	0.000151757	7.94972e-05	0.777896	0.00043779	0.999926	4.09965	0.109078	3.35873	3.20182e-05	628.953	0.0642759	114.21	0.0500037	-2.27728	0.35424	-1.94468	0.02164
P56395	2.02934e+07	2.23109e+07	1.476e+07	1.24145e+07	1.09941	0.727327	0.556432	0.841091	0.136733	-0.459325	-0.845724	-0.249666	0.0105338	0.0161077	0.867091	0.336315	0.0128176	0.72974	0.0619352	0.473254	1.89219	0.136832	0.0576641	0.14867	3.90087	0.0685176	-0.1768	-0.40004	-0.81562	0.23878
P56399	1.37999e+06	1.47298e+06	1.72962e+06	1.9686e+06	1.06738	1.25335	1.33647	1.13817	0.0940735	0.325795	0.418433	0.186712	0.0846958	0.104724	0.937885	0.346407	0.23236	0.831429	0.0278503	0.460413	0.633839	0.0801748	0.0533114	0.144339	0.215184	0.0601374	-0.13118	0.39166	0.4534	-0.19292
P56480	3.68512e+07	4.25085e+07	2.68214e+07	2.13371e+07	1.15352	0.727831	0.50195	0.795525	0.206037	-0.458326	-0.994383	-0.33002	0.0570271	0.0725606	0.785968	0.779283	0.0472015	0.748602	0.104595	0.108305	1.32604	0.125749	0.0636158	0.0641615	1.05929	0.0667911	-0.30686	-0.31098	-0.94724	0.3294
P57759	2.32174e+06	2.65653e+06	4.19328e+06	3.51759e+06	1.1442	1.80609	1.32413	0.838864	0.194333	0.852872	0.405047	-0.253492	0.0100482	0.0154692	0.842999	0.0135483	0.283522	0.835007	0.0741728	1.86812	0.547413	0.0783099	0.059312	3.6905	0.176353	0.0598797	-0.19402	0.8306	0.43858	0.198
P57776	1.33501e+06	965999	1.44226e+06	1.8719e+06	0.723588	1.08034	1.93778	1.29789	-0.466759	0.111483	0.954407	0.376165	0.00862566	0.0136174	0.362736	0.950205	0.0048975	0.347538	0.440409	0.0221825	2.31003	0.458997	0.137841	0.0526202	10.2093	0.143869	0.42302	0.13292	0.96222	-0.40628
P57780	6.95473e+07	1.06009e+08	7.0262e+07	8.43705e+07	1.52427	1.01028	0.795882	1.2008	0.608119	0.0147498	-0.329374	0.263996	0.000591797	0.0013233	0.000980914	0.994503	0.0975577	0.205582	3.00837	0.00239394	1.01074	0.687016	50.9729	0.0502764	0.512517	0.243212	-0.6168	0.0316	-0.32046	-0.26474
P58044	1.13779e+06	1.36496e+06	NA	NA	1.19966	NA	NA	NA	0.262625				9.00315e-05	0.000239735	0.000446246	0.982169	0.000155201	0.796552	3.35043	0.00781377	3.80911	0.0987857	112.046	0.0509077	322.164	0.0627705	-2.31164	0.16374	-2.5541	0.4062
P58252	2.11287e+07	2.60289e+07	3.74841e+07	3.2378e+07	1.23192	1.77408	1.24392	0.86378	0.30091	0.827072	0.314898	-0.211264	0.000131395	0.000374944	0.212562	0.000132305	0.130696	0.481937	0.672514	3.87842	0.883739	0.31701	0.235225	377.915	0.382568	0.103748	-0.29304	0.83702	0.33474	0.20924
P58389	2.07985e+06	2.45103e+06	2.96931e+06	2.89126e+06	1.17847	1.42766	1.17961	0.973712	0.236911	0.513651	0.238306	-0.0384335	0.0376198	0.0503727	0.46382	0.0449597	0.640057	0.995528	0.333651	1.34718	0.193781	0.00194671	0.107801	1.11211	0.078118	0.0502246	-0.27546	0.53782	0.21992	0.04244
P58771	9.28487e+06	1.31118e+07	4.88324e+06	1.30637e+07	1.41216	0.525935	0.996334	2.67521	0.497908	-0.927043	-0.00529841	1.41965	0.00253602	0.0047127	0.633583	0.079499	0.964572	0.00284985	0.198197	1.09964	0.0156654	2.54518	0.0789163	0.628938	0.0518365	17.5448	-0.40088	-0.87108	0.1566	-1.42856
P59017	2.21821e+06	1.13521e+06	3.75994e+06	2.66184e+06	0.511766	1.69503	2.34481	0.707947	-0.966444	0.761312	1.22947	-0.498288	0.00450828	0.00766217	0.124495	0.203948	0.0266479	0.638756	0.904847	0.690481	1.57434	0.194665	0.401622	0.245161	1.87632	0.0782772	0.898125	0.74088	1.21324	0.42576
P59999	1.61068e+06	1.51675e+06	5.34592e+06	4.64419e+06	0.941679	3.31904	3.06195	0.868735	-0.0866929	1.73077	1.61445	-0.203012	7.63097e-07	5.25689e-06	0.903135	2.32159e-05	3.17117e-05	0.827267	0.0442474	4.63421	4.49878	0.0823545	0.0553627	2153.69	1576.7	0.06044	0.17324	1.73158	1.68692	0.2179
P60335	2.49603e+06	2.76709e+06	4.08944e+06	4.46374e+06	1.1086	1.63838	1.61315	1.09153	0.148733	0.712267	0.689883	0.126349	0.000154568	0.000432029	0.823719	0.00222419	0.00312463	0.897447	0.0842211	2.65283	2.5052	0.0469911	0.0607003	22.4801	16.0019	0.0557136	-0.1412	0.7219	0.69448	-0.11378
P60843	8.66084e+06	7.86031e+06	8.14916e+06	8.77221e+06	0.907569	0.940921	1.11601	1.07645	-0.139921	-0.0878549	0.158354	0.106288	0.76603	0.777429	0.893387	0.98746	0.739771	0.916586	0.0489604	0.00548028	0.130903	0.0378268	0.0559668	0.0506349	0.0675885	0.0545503	0.12448	-0.0577	0.18014	-0.11336
P61087	2.7554e+06	2.88966e+06	5.12841e+06	3.69703e+06	1.04873	1.86122	1.2794	0.720892	0.0686374	0.896251	0.355469	-0.472145	0.00167347	0.00326087	0.988531	0.00247748	0.26851	0.181498	0.00500983	2.60599	0.571039	0.741127	0.0505801	20.1818	0.186212	0.275485	-0.0638	0.8764	0.38132	0.43128
P61089	5.43612e+06	7.49132e+06	7.89772e+06	7.30572e+06	1.37807	1.45282	0.975224	0.925042	0.462644	0.53886	-0.036194	-0.112409	0.0307243	0.0426517	0.0814206	0.0338425	0.999568	0.94094	1.08927	1.47054	0.000187475	0.026438	0.614095	1.47743	0.0500216	0.0531383	-0.46084	0.54238	-0.01858	0.10012
P61161	824150	651460	3.44365e+06	3.18491e+06	0.790463	4.17843	4.88888	0.924864	-0.339231	2.06296	2.28951	-0.112686	4.57694e-08	6.24295e-07	0.515149	2.69102e-06	8.77491e-07	0.905338	0.288067	5.57008	6.05676	0.0431895	0.0970594	18580.3	56980.7	0.055228	0.349675	2.05347	2.25348	0.14966
P61164	1.73717e+06	1.39659e+06	2.66168e+06	3.67906e+06	0.803949	1.53219	2.63431	1.38223	-0.314825	0.615597	1.39742	0.467002	0.000809369	0.00171959	0.888517	0.138371	0.00104294	0.380692	0.0513342	0.858954	2.98174	0.419427	0.0562735	0.361347	47.9413	0.13134	0.224405	0.724175	1.43592	-0.48734
P61202	616269	644755	689208	673866	1.04622	1.11836	1.04515	0.977739	0.065191	0.161379	0.0637099	-0.0324784	0.860885	0.867243	0.994755	0.860567	0.982928	0.996577	0.00228395	0.0652155	0.00747823	0.00148927	0.0502636	0.0581013	0.0508684	0.0501718	-0.04834	0.164875	0.072435	0.0441
P61290	359390	NA	510415	478373	NA	1.42022	NA	0.937224		0.506118		-0.0935335	0.00178234	0.00285423	0.990389	0.0145021	0.0169732	0.996063	0.00419403	1.83857	1.77024	0.0017131	0.0504852	3.44777	2.94582	0.0501976	-0.06602	0.77124	0.75396	-0.04874
P61922	2.67826e+06	3.03326e+06	1.89805e+06	1.47246e+06	1.13255	0.708688	0.485439	0.775776	0.179573	-0.496778	-1.04264	-0.366288	0.00367475	0.00640966	0.802255	0.197584	0.00467164	0.497437	0.0956876	0.704249	2.33053	0.303262	0.0623243	0.253057	10.7029	0.100515	-0.19262	-0.478475	-1.04142	0.370325
P61924	1.00482e+06	NA	1.81237e+06	1.15397e+06	NA	1.80367	NA	0.636721		0.850934		-0.651266	2.41896e-05	7.69362e-05	0.309579	0.00128384	0.000522742	0.547904	0.509228	2.89149	3.28171	0.261296	0.16151	38.9457	95.6494	0.0912569	0.81414	2.11922	2.32356	0.6098
P61979	2.45996e+06	2.33038e+06	3.6004e+06	3.28779e+06	0.947322	1.4636	1.41084	0.913173	-0.0780734	0.54952	0.496553	-0.13104	0.0740361	0.0924773	0.999366	0.157381	0.318258	0.939782	0.000275519	0.803048	0.497221	0.026973	0.0500317	0.317701	0.157105	0.0532038	0.03236	0.6047	0.48266	0.1544
P61982	1.08041e+08	6.45533e+07	1.27294e+08	9.47103e+07	0.597488	1.1782	1.46716	0.744028	-0.74302	0.236581	0.55303	-0.426571	0.0205816	0.0299146	0.0668752	0.89445	0.213927	0.535897	1.17474	0.0484439	0.669735	0.270919	0.747662	0.0559003	0.233725	0.0933016	0.74756	0.19406	0.56396	0.37766
P62137	1.57707e+06	2.26319e+06	2.01917e+06	1.63819e+06	1.43506	1.28033	0.723843	0.81132	0.521107	0.356512	-0.466252	-0.301657	0.0270981	0.0382028	0.0441696	0.223789	0.0698271	0.321093	1.35488	0.65016	1.15598	0.493369	1.132	0.223424	0.716054	0.155718	-0.54842	0.3776	-0.50328	0.33246
P62196	396016	NA	519232	298920	NA	1.31114	NA	0.575697		0.390818		-0.796618	0.00088878	0.00159008	0.673068	0.0188524	0.999668	0.00154767	0.171941	1.72463	0.000144276	2.81032	0.0742867	2.65218	0.0500166	32.3066	0.26944	0.79572	-0.02278	1.08794
P62204	3.97931e+07	7.12422e+07	1.8052e+07	5.15309e+07	1.79031	0.453648	0.723321	2.85458	0.840213	-1.14036	-0.467293	1.51328	1.98036e-06	1.10705e-05	0.0183505	0.000596003	0.313472	3.02866e-05	1.73635	3.22475	0.503801	4.51875	2.72472	83.8922	0.159504	1650.89	-0.79404	-1.1939	-0.42176	-1.56618
P62259	8.99768e+07	1.22869e+08	1.03198e+08	8.45929e+07	1.36557	1.14694	0.688479	0.819718	0.4495	0.197786	-0.538516	-0.286801	0.0130247	0.019609	0.0372102	0.62375	0.013221	0.336803	1.42934	0.204989	1.87873	0.472624	1.34372	0.0801603	3.78185	0.148455	-0.45458	0.184	-0.53296	0.26238
P62317	1.73318e+06	3.07862e+06	1.43632e+06	2.05852e+06	1.77629	0.828722	0.668651	1.43319	0.828864	-0.271039	-0.580676	0.519227	0.00844134	0.0133573	0.043431	0.766114	0.192022	0.310079	1.3622	0.115706	0.716648	0.508527	1.15125	0.0652644	0.260386	0.161249	-0.80014	-0.26548	-0.57534	-0.49028
P62320	NA	2.406e+06	1.8186e+06	NA	NA	NA	NA	NA					2.81998e-06	1.37399e-05	3.5665e-06	0.126579	1.79717e-05	0.518697	5.44776	0.897639	4.74541	0.285086	14019.3	0.395011	2782.15	0.0963954	-3.83788	1.14438	-3.37216	0.67866
P62334	961173	259494	790346	913945	0.269976	0.822272	3.52203	1.15639	-1.88909	-0.282312	1.81641	0.209623	2.52006e-05	8.7688e-05	6.65012e-05	0.684391	3.25122e-05	0.770386	4.17717	0.164696	4.48795	0.113292	751.866	0.0730576	1537.89	0.0649025	1.95623	-0.276492	1.88907	-0.209325
P62627	274320	493469	380510	835974	1.79888	1.3871	1.69408	2.19698	0.8471	0.472076	0.760498	1.13552	1.58269e-06	9.29322e-06	0.159248	0.0105418	4.08694e-05	0.000606678	0.797927	1.97709	4.3886	3.21704	0.313976	4.74302	1223.41	82.4161	-0.5274	0.86494	1.53792	-1.20038
P62806	1.97044e+06	2.70181e+07	2.61127e+06	3.45887e+06	13.7117	1.32522	0.128021	1.32459	3.77733	0.406234	-2.96555	0.405548	1.09765e-08	2.41484e-07	1.37841e-08	0.335187	9.09354e-07	0.554089	7.86062	0.474712	6.04127	0.256421	3.62737e+06	0.14917	54984.1	0.0902383	-3.93356	0.5785	-2.9113	-0.44376
P62814	2.9258e+06	2.56794e+06	6.89136e+06	6.90046e+06	0.877688	2.35538	2.68716	1.00132	-0.18822	1.23596	1.42608	0.00190416	1.32248e-09	5.63706e-08	0.435037	2.2312e-07	2.87436e-08	0.999998	0.361474	6.65146	7.54146	6.79251e-07	0.114933	224095	1.73952e+06	0.0500001	0.19604	1.2337	1.4277	0.00204
P62821	1.41408e+06	458692	2.60302e+06	1.51168e+06	0.324376	1.84079	3.29564	0.580742	-1.62426	0.880326	1.72056	-0.784031	2.12847e-05	7.6401e-05	0.0017573	0.0431661	0.000446954	0.033084	2.75515	1.36486	3.34974	1.48038	28.4527	1.15832	111.868	1.51131	1.60743	0.8939	1.68845	0.81288
P62874	2.7744e+06	1.97081e+06	1.44063e+06	2.62903e+06	0.710356	0.519259	1.33398	1.82491	-0.493386	-0.945475	0.415738	0.867827	0.0158248	0.023462	0.449741	0.0257451	0.450211	0.0217908	0.347038	1.58931	0.346584	1.66173	0.111175	1.94212	0.111059	2.29455	0.443735	-1.00115	0.41812	-0.975535
P62897	4.23117e+07	4.60035e+07	7.08807e+07	4.70127e+07	1.08725	1.6752	1.02194	0.663266	0.120687	0.744335	0.0313076	-0.592341	0.0101136	0.0155348	0.885851	0.00960593	0.998674	0.0547345	0.0526396	2.01746	0.000576309	1.26174	0.0564429	5.20512	0.0500664	0.913501	-0.15024	0.76534	0.03168	0.58342
P62908	4.77248e+06	5.39499e+06	7.04037e+06	6.33389e+06	1.13044	1.4752	1.17403	0.899654	0.176882	0.560913	0.231473	-0.152558	0.0892584	0.109289	0.73175	0.091399	0.662695	0.925265	0.135637	1.03906	0.178686	0.0337337	0.0683294	0.547052	0.0754495	0.0540385	-0.243707	0.604647	0.23546	0.12548
P62962	2.27272e+07	3.01076e+07	3.6662e+07	3.65385e+07	1.32474	1.61313	1.2136	0.996633	0.405708	0.689866	0.279292	-0.0048651	0.00950447	0.0147922	0.19155	0.0152374	0.540276	1	0.717717	1.81709	0.267384	1.08994e-07	0.261028	3.2814	0.0925452	0.05	-0.41542	0.68138	0.26768	-0.00172
P62965	779801	1.8422e+06	NA	406558	2.3624	NA	0.220692	NA	1.24025		-2.1799		7.10915e-05	0.000196144	0.00266234	0.412107	0.000227472	0.984894	2.57474	0.38499	3.64307	0.00661035	18.7805	0.121328	219.807	0.0507669	-2.1227	-0.78036	-2.73176	-0.1713
P63005	1.04925e+06	1.04985e+06	865697	1.45293e+06	1.00057	0.825063	1.38394	1.67834	0.000825926	-0.277423	0.468786	0.747035	0.0651864	0.0821758	0.998787	0.702944	0.226655	0.0502937	0.000527298	0.153079	0.644635	1.29849	0.0500607	0.0711294	0.2206	0.99416	0.035165	-0.272175	0.45282	-0.68983
P63017	1.30986e+08	1.16674e+08	1.73465e+08	1.65431e+08	0.89074	1.3243	1.41789	0.953689	-0.166924	0.405233	0.503749	-0.0684087	0.012612	0.0190296	0.796951	0.126977	0.0438059	0.985919	0.0985685	0.896275	1.35847	0.00615872	0.0627391	0.393772	1.1414	0.0507141	0.16816	0.43244	0.53808	0.06252
P63028	5.71488e+06	4.87046e+06	5.12222e+06	9.01517e+06	0.852241	0.896295	1.85099	1.76001	-0.230666	-0.157954	0.888297	0.815586	0.0475799	0.0611101	0.834774	0.934475	0.0526904	0.0845995	0.0784309	0.0294324	1.27827	1.07263	0.0598964	0.053506	0.94894	0.59102	0.29758	-0.20808	1.00398	-0.91448
P63038	1.27297e+07	9.91204e+06	1.64258e+07	1.05434e+07	0.778653	1.29035	1.0637	0.641881	-0.360947	0.367761	0.0890863	-0.639622	0.00247716	0.00461591	0.14548	0.209523	0.902949	0.0104179	0.837197	0.678769	0.0443368	1.98222	0.34369	0.238637	0.0553741	4.79941	0.38148	0.34458	0.11408	0.61198
P63085	1.29144e+06	865885	1.90764e+06	1.78755e+06	0.670479	1.47714	2.06442	0.937046	-0.576735	0.562809	1.04574	-0.0938078	0.000466724	0.00108267	0.16467	0.0383082	0.00178497	0.958132	0.783385	1.41671	2.74837	0.0185746	0.303637	1.3052	28.0117	0.0521849	0.50332	0.6484	1.04476	0.10696
P63101	1.62628e+08	2.6028e+08	2.07661e+08	1.7122e+08	1.60046	1.27691	0.657831	0.824518	0.678487	0.352654	-0.604211	-0.278377	0.000880138	0.00184127	0.00124974	0.106596	0.00304337	0.224172	2.90318	0.97226	2.51664	0.649419	40.0084	0.469062	16.4291	0.223043	-0.66102	0.34534	-0.59904	0.28336
P63158	1.90609e+06	2.2922e+06	2.51742e+06	2.297e+06	1.20257	1.32073	1.00209	0.91244	0.266116	0.401332	0.00301738	-0.132198	0.0291353	0.0364589	0.882282	0.11932	0.195959	0.737046	0.0543927	0.923288	0.707834	0.132505	0.0566712	0.419043	0.255155	0.0678383	0.63034	2.05434	1.80278	0.8819
P63242	2.24847e+06	1.33881e+06	3.67671e+06	2.67482e+06	0.595429	1.6352	1.99792	0.727504	-0.747999	0.70947	0.998496	-0.458973	0.0371219	0.0499352	0.386681	0.463799	0.119381	0.878785	0.412647	0.33367	0.923064	0.0561173	0.129306	0.107805	0.418827	0.0568967	0.6924	0.63148	1.01028	0.3136
P63260	1.65114e+08	1.78497e+08	2.63158e+08	3.37679e+08	1.08106	1.5938	1.89179	1.28318	0.11244	0.672467	0.919751	0.359724	9.3237e-06	3.92516e-05	0.886669	0.00230703	7.58351e-05	0.102787	0.0522384	2.63695	4.12013	0.988062	0.0563908	21.6729	659.325	0.486443	-0.10818	0.65764	0.91984	-0.37038
P63280	317985	NA	597925	703901	NA	1.88035	NA	1.17724		0.911004		0.235408	4.01362e-06	1.8022e-05	0.143625	0.00403754	1.00289e-05	0.814606	0.84277	2.39388	4.99875	0.0890526	0.348129	12.3838	4985.61	0.0613794	0.5069	0.91394	1.61642	-0.19558
P68037	5.88389e+06	5.37182e+06	9.36487e+06	8.56916e+06	0.91297	1.59161	1.59521	0.915032	-0.131361	0.670488	0.673744	-0.128105	0.0605551	0.0767632	1	0.153859	0.229371	0.994641	9.2156e-13	0.812878	0.639461	0.00233378	0.05	0.324974	0.217987	0.0502694	6e-05	0.75282	0.67076	0.08212
P68040	2.29181e+06	1.21615e+06	1.68243e+06	1.63093e+06	0.530652	0.734107	1.34106	0.96939	-0.914161	-0.445937	0.423372	-0.0448512	0.0238817	0.0340738	0.0141318	0.362911	0.283304	0.999676	1.8498	0.4402	0.547748	0.000140645	3.53813	0.137775	0.176489	0.0500162	0.87733	-0.41891	0.43616	0.02226
P68254	2.43226e+07	2.38177e+07	4.54598e+07	2.82548e+07	0.979243	1.86904	1.18629	0.621533	-0.0302613	0.902297	0.246462	-0.686096	1.09347e-06	6.79026e-06	0.999878	3.06657e-06	0.185366	0.000112322	5.31421e-05	5.51335	0.731969	3.94954	0.0500061	16304.9	0.269736	445.15	0.008	0.92906	0.24766	0.6894
P68510	1.37483e+07	2.10755e+07	2.13273e+07	1.57122e+07	1.53295	1.55127	0.745519	0.736714	0.616308	0.633448	-0.423683	-0.440823	0.074771	0.0932246	0.106022	0.130153	0.448934	0.514647	0.974604	0.885547	0.347817	0.288491	0.471601	0.384164	0.111375	0.097154	-0.65486	0.6239	-0.40534	0.37438
P70168	4.29992e+06	3.21244e+06	5.58026e+06	4.91634e+06	0.747092	1.29776	1.53041	0.881023	-0.420642	0.376023	0.613916	-0.182749	0.06412	0.0809812	0.575546	0.325745	0.172452	0.877655	0.23992	0.487122	0.763333	0.0566761	0.0868741	0.153494	0.289936	0.05697	0.352373	0.41504	0.593253	0.17416
P70180	942654	1.2644e+06	3.3203e+06	4.16066e+06	1.34132	3.52229	3.29062	1.2531	0.423652	1.81651	1.71836	0.325499	3.75886e-05	0.000124444	0.678422	0.000434232	0.00112552	0.895186	0.1685	3.36228	2.94865	0.0480869	0.0737004	115.146	44.4241	0.0558543	-0.3966	1.81892	1.6424	-0.22008
P70195	2.97728e+06	3.76458e+06	4.38232e+06	3.14508e+06	1.26444	1.47192	0.835441	0.717675	0.338494	0.557701	-0.25939	-0.478598	0.82119	0.829706	0.803256	0.920161	0.939967	0.989015	0.0951459	0.0361364	0.0268874	0.00479704	0.0622466	0.0543383	0.0531934	0.0505553	-0.37552	0.26262	-0.250575	0.137675
P70202	674816	799035	899692	780983	1.18408	1.33324	0.977407	0.868056	0.243766	0.414938	-0.0329683	-0.20414	0.214187	0.239862	0.706279	0.169812	0.999999	0.570971	0.151024	0.770031	4.65107e-07	0.243386	0.0707936	0.294443	0.0500001	0.0875702	-0.20288	0.41376	-0.0023	0.21318
P70296	2.01491e+07	3.32692e+07	1.22967e+07	1.92814e+07	1.65115	0.610285	0.579557	1.56802	0.723475	-0.712444	-0.786979	0.648941	1.78702e-05	6.69641e-05	0.0038837	0.0201109	0.00430931	0.0181543	2.41075	1.69657	2.36559	1.74102	12.8743	2.48622	11.6028	2.75416	-0.78856	-0.6339	-0.77882	-0.64364
P70349	2.26805e+06	NA	1.97556e+06	3.04456e+06	NA	0.871037	NA	1.54111		-0.199195		0.623971	0.000928811	0.00164882	0.00929494	0.52708	0.000683987	0.0712208	2.03175	0.278124	3.16495	1.14739	5.37927	0.0948623	73.1008	0.702042	2.84406	-1.06098	3.83452	-2.05144
P70362	1.34191e+06	1.94372e+06	1.65374e+06	1.60073e+06	1.44847	1.23238	0.823538	0.967944	0.534533	0.301443	-0.280094	-0.0470042	0.0986486	0.118866	0.0661836	0.497947	0.443151	0.994213	1.17925	0.302817	0.353449	0.00252039	0.755474	0.100412	0.112828	0.050291	-0.55036	0.29074	-0.31056	0.05094
P70372	1.53221e+06	2.61408e+06	2.0557e+06	1.80624e+06	1.70609	1.34166	0.690967	0.878652	0.770693	0.424018	-0.533311	-0.186636	0.115426	0.137383	0.0948002	0.441408	0.350111	0.89118	1.02319	0.35516	0.455794	0.0500346	0.527425	0.113274	0.142812	0.0561054	-0.677015	0.408935	-0.45679	0.18871
P70387	NA	NA	1.23737e+06	592334	NA	NA	NA	0.478704				-1.06279	1.50256e-07	1.49603e-06	0.161412	1.32982e-07	0.0218094	0.0015152	0.792065	6.87621	1.66136	2.81953	0.309767	375990	2.29259	32.9989	-0.65328	2.9791	0.96878	1.35704
P70663	2.2044e+06	2.39199e+06	2.63216e+06	2.03708e+06	1.0851	1.19405	0.851624	0.773919	0.117824	0.255859	-0.231711	-0.369746	0.509	0.534058	0.900128	0.710188	0.73507	0.520599	0.0456958	0.148626	0.133671	0.283496	0.0555477	0.0704038	0.0680208	0.0960432	-0.17708	0.293145	-0.26512	0.381185
P70695	2.02444e+06	4.47959e+06	NA	644893	2.21276	NA	0.143963	NA	1.14584		-2.79623		1.05256e-05	4.01726e-05	0.0236964	0.00950322	5.60542e-05	0.920489	1.62532	2.02213	4.25139	0.0359816	2.11003	5.26137	891.994	0.054319	-1.8784	-2.14124	-3.65404	-0.3656
P80313	2.70016e+06	1.81716e+06	3.11459e+06	3.29783e+06	0.672983	1.15348	1.81483	1.05883	-0.571357	0.205997	0.859832	0.0824776	9.05059e-05	0.00027312	0.00591145	0.545521	0.000109068	0.907776	2.22831	0.263189	3.9623	0.0420214	8.45817	0.0916555	458.431	0.0550797	0.57908	0.19916	0.8766	-0.09836
P80314	1.89398e+06	1.07688e+06	1.76391e+06	2.01993e+06	0.568583	0.931324	1.87572	1.14515	-0.814557	-0.102645	0.907445	0.195534	0.184087	0.209595	0.292469	0.999176	0.156196	0.957315	0.53392	0.000358017	0.806331	0.0189452	0.170958	0.0500412	0.320112	0.0522294	0.720933	-0.0464	0.844593	-0.17006
P80315	1.36506e+06	1.19823e+06	2.90758e+06	3.09431e+06	0.877786	2.13	2.5824	1.06422	-0.188059	1.09085	1.36872	0.0898012	0.000138678	0.000392442	0.99624	0.00342429	0.0013176	0.993946	0.00163613	2.46543	2.88022	0.00263719	0.0501887	14.6016	37.9478	0.0503045	0.06338	1.22604	1.3639	-0.07448
P80316	1.24562e+06	756718	1.70022e+06	2.07928e+06	0.607501	1.36495	2.74776	1.22295	-0.719042	0.448848	1.45826	0.290368	0.000219511	0.000582493	0.0845526	0.114257	0.000228016	0.596814	1.07287	0.942119	3.64203	0.224161	0.591348	0.437611	219.283	0.0837782	0.655613	0.53022	1.46107	-0.27524
P80317	766554	NA	1.13041e+06	1.13388e+06	NA	1.47467	NA	1.00306		0.560389		0.00441493	0.00183737	0.00292192	0.494772	0.327905	0.00169035	0.54716	0.305595	0.484252	2.77202	0.261886	0.101057	0.152483	29.5797	0.091381	0.71766	0.87712	2.26748	-0.6727
P80318	1.54166e+06	699712	1.96126e+06	2.02318e+06	0.45387	1.27217	2.89145	1.03158	-1.13965	0.347297	1.53179	0.0448499	1.94405e-06	1.09574e-05	0.000381032	0.458609	3.64024e-06	0.982804	3.41904	0.338557	5.43887	0.00753307	131.223	0.109025	13735.4	0.0508748	1.161	0.31656	1.54374	-0.06618
P82198	4.76595e+07	3.07108e+07	1.75138e+07	4.2307e+07	0.644379	0.367478	1.37759	2.41563	-0.634019	-1.44427	0.462149	1.2724	6.19803e-05	0.000191269	0.0507063	8.38687e-05	0.158632	0.000276469	1.29494	4.0764	0.79961	3.55835	0.986071	596.17	0.315195	180.852	0.65442	-1.39644	0.51024	-1.25226
P84091	606522	NA	1.18312e+06	1.0954e+06	NA	1.95066	NA	0.925863		0.96396		-0.111129	0.000112715	0.000283645	0.999872	0.00382988	0.00094092	0.868898	5.57036e-05	2.41682	3.02645	0.0610313	0.0500064	13.0553	53.1395	0.0575442	-0.02924	1.73204	2.02266	-0.31986
P85094	2.04081e+06	1.16578e+06	3.18816e+06	1.09007e+06	0.571236	1.56221	0.935052	0.341911	-0.807841	0.643586	-0.0968819	-1.54831	0.0220912	0.0318524	0.386502	0.478757	0.994135	0.0301222	0.412849	0.319885	0.00255453	1.52111	0.129366	0.104437	0.050295	1.6599	0.744835	0.665715	-0.11965	1.5302
P97290	2.36155e+07	1.99579e+07	1.79136e+07	1.62502e+07	0.845118	0.758551	0.814226	0.907148	-0.242775	-0.398682	-0.296499	-0.140591	0.116916	0.138432	0.717306	0.276247	0.511042	0.932283	0.144296	0.558703	0.291543	0.0304521	0.0697053	0.180997	0.0978393	0.0536318	0.21276	-0.37646	-0.28294	0.11924
P97298	6.91146e+06	5.04084e+06	1.22178e+07	6.79676e+06	0.729345	1.76776	1.34834	0.556299	-0.455327	0.821924	0.431182	-0.846068	0.000363927	0.000881557	0.340943	0.00704915	0.268047	0.00988364	0.467319	2.15186	0.571789	2.00508	0.146652	7.09305	0.186534	5.05887	0.3989	0.8858	0.43722	0.84748
P97315	6.01861e+06	7.3721e+06	NA	NA	1.22488	NA	NA	NA	0.292645				9.03918e-06	3.52306e-05	0.00026408	0.661039	1.99987e-05	0.99488	3.57827	0.179773	4.699	0.00222921	189.337	0.0756385	2500.16	0.0502573	-3.9798	-0.83968	-4.9943	0.17482
P97328	841893	3.23262e+06	NA	NA	3.83971	NA	NA	NA	1.941				6.80858e-07	4.45476e-06	9.40146e-05	0.225146	1.2047e-06	0.945405	4.0268	0.647536	5.91912	0.0243822	531.832	0.222078	41504.1	0.0528874	-2.73034	-0.91058	-3.8897	0.24878
P97333	453942	917082	232699	539463	2.02026	0.512618	0.588239	2.31829	1.01454	-0.964043	-0.765526	1.21306	0.000118965	0.000296119	0.0129123	0.135996	0.000580312	0.862938	1.889	0.866473	3.23634	0.0640206	3.87229	0.367657	86.1605	0.0579416	-1.03476	-0.67574	-1.4832	-0.2273
P97371	4.15326e+06	6.76415e+06	7.93729e+06	8.01156e+06	1.62864	1.9111	1.18441	1.00936	0.703664	0.934402	0.244174	0.013436	0.000268292	0.000680205	0.00774484	0.000560193	0.571269	1	2.11099	3.25166	0.24316	3.01414e-08	6.45591	89.2549	0.0875245	0.05	-0.7067	0.94908	0.24344	-0.00106
P97372	3.21098e+06	4.36569e+06	5.49837e+06	4.47578e+06	1.35961	1.71237	1.02522	0.814019	0.443196	0.775991	0.0359289	-0.296866	0.0221848	0.0318869	0.170175	0.0135083	0.9993	0.481064	0.769104	1.8694	0.000304275	0.317797	0.293815	3.70143	0.050035	0.103936	-0.52706	0.85048	-0.02978	0.3532
P97384	1.09449e+06	NA	2.39168e+06	1.51054e+06	NA	2.1852	NA	0.63158		1.12776		-0.662962	1.39542e-05	5.07223e-05	0.021872	0.0067304	0.000194909	0.456707	1.66011	2.17196	3.71017	0.340363	2.28603	7.42898	256.531	0.109479	1.39028	1.63726	2.38956	0.63798
P97390	NA	NA	250704	176688	NA	NA	NA	0.704767				-0.504783	0.174794	0.187924	0.45302	0.386357	0.356098	0.298391	0.343882	0.413011	0.44843	0.525214	0.11037	0.129414	0.140411	0.167565	-0.5257	0.56924	-0.59034	0.63388
P97426	481805	1.10384e+06	1.17229e+06	NA	2.29104	2.43313	NA	NA	1.196	1.28281			1.7553e-05	5.89368e-05	0.00600117	0.00158305	0.000181927	5.33498e-05	2.22176	2.8005	3.7401	4.27287	8.33171	31.5846	274.835	937.211	-1.5611	1.82236	-2.26004	2.5213
P97429	1.52094e+06	1.74223e+06	4.1959e+06	2.26625e+06	1.1455	2.75876	1.30078	0.540111	0.195974	1.46402	0.379372	-0.888672	0.092533	0.112692	0.994844	0.101371	0.761867	0.600582	0.00224508	0.994088	0.118121	0.221427	0.0502591	0.49324	0.0656282	0.0832525	-0.12118	1.24522	0.49242	0.63162
P97447	3.13027e+06	3.02082e+06	3.6388e+06	3.66378e+06	0.965036	1.16246	1.21284	1.00686	-0.0513461	0.217176	0.278392	0.00986994	0.0054488	0.00784764	0.0258769	0.0108522	0.970375	1	1.58709	1.96448	0.0130602	1.03167e-07	1.93223	4.60734	0.0515265	0.05	-2.23578	2.5382	0.30842	-0.006
P97494	471362	1.10008e+06	294168	426413	2.33384	0.624082	0.38762	1.44956	1.2227	-0.680193	-1.36729	0.535611	6.53249e-06	2.71989e-05	0.00195313	0.203971	8.03364e-06	0.822602	2.70927	0.690432	5.09509	0.0848101	25.5999	0.245133	6223.83	0.0607827	-1.19548	-0.5537	-1.98026	0.23108
P97807	1.81704e+07	1.58724e+07	2.15754e+07	1.10924e+07	0.873528	1.18739	0.69885	0.514123	-0.195075	0.247794	-0.516945	-0.959814	1.18427e-05	4.86549e-05	0.480037	0.244408	0.00483069	7.52057e-06	0.318726	0.611885	2.31599	5.12375	0.104159	0.204576	10.3505	6648.44	0.19068	0.25484	-0.52446	0.96998
P97821	2.80809e+06	2.18175e+06	1.69074e+06	2.07194e+06	0.776951	0.602096	0.949671	1.22546	-0.364104	-0.731933	-0.0745007	0.293328	0.242075	0.266282	0.685327	0.218406	0.964694	0.947264	0.164102	0.660735	0.0156102	0.023529	0.0729579	0.228931	0.0518299	0.0527836	0.36028	-0.697205	-0.1514	-0.185525
P97857	548697	445881	NA	333496	0.812619	NA	0.747949	NA	-0.29935		-0.418988		0.0727069	0.0820191	0.108709	0.0894854	0.957681	0.927807	0.963735	1.04825	0.018779	0.0325425	0.459944	0.55875	0.0522094	0.0538905	0.95756	-0.99984	0.19638	-0.23866
P97927	1.40497e+08	9.14093e+07	6.58016e+07	1.14236e+08	0.650614	0.468349	1.24972	1.73607	-0.620126	-1.09434	0.321609	0.795826	0.000536095	0.00121872	0.0403038	0.000394385	0.437713	0.00700547	1.39465	3.40408	0.35881	2.15456	1.24058	126.78	0.11423	7.13728	0.59488	-1.0562	0.30838	-0.7697
P99024	3.17097e+06	1.6024e+06	4.24228e+06	5.44274e+06	0.505332	1.33785	3.39663	1.28298	-0.984695	0.419914	1.7641	0.359494	0.000734344	0.00157988	0.081609	0.491143	0.0006322	0.755868	1.08826	0.308792	3.19915	0.121554	0.612677	0.101803	79.0889	0.0661491	0.96662	0.53718	1.8726	-0.3688
P99026	7.69043e+06	8.73174e+06	9.16796e+06	6.70594e+06	1.1354	1.19213	0.767996	0.731454	0.183205	0.253537	-0.380829	-0.451161	0.137059	0.159785	0.864746	0.596876	0.277236	0.124725	0.0631116	0.224116	0.55715	0.904046	0.0578205	0.0837695	0.180352	0.400881	-0.1431	0.23368	-0.34628	0.43686
P99027	1.29727e+06	2.10855e+06	1.36227e+06	1.91151e+06	1.62537	1.0501	0.90655	1.40318	0.700768	0.0705292	-0.141541	0.488698	0.0923004	0.11261	0.189275	0.992789	0.997836	0.316028	0.722906	0.00314288	0.000940655	0.500274	0.264166	0.0503632	0.0501084	0.158214	-0.627925	0.079825	-0.05008	-0.49802
P99029	1.48754e+07	9.46179e+06	2.56249e+07	2.61844e+07	0.63607	1.72263	2.76738	1.02183	-0.652743	0.784616	1.46852	0.0311621	2.94567e-06	1.49921e-05	0.0264473	0.0056122	8.52818e-06	0.995286	1.57762	2.25087	5.06914	0.00205196	1.89055	8.90916	5862.92	0.0502368	0.64574	0.80132	1.49452	-0.04746
Q00493	745547	924719	492743	545175	1.24032	0.660915	0.589557	1.10641	0.310716	-0.597464	-0.762296	0.145884	0.0227538	0.032601	0.544065	0.181521	0.0633374	0.975153	0.264349	0.741072	1.19834	0.0109274	0.0919007	0.27545	0.789423	0.051274	-0.323225	-0.568333	-0.772658	-0.1189
Q00519	1.92771e+07	2.26024e+07	1.97528e+07	2.1159e+07	1.1725	1.02467	0.936137	1.07119	0.229588	0.0351641	-0.0952089	0.0992153	0.524078	0.546516	0.550757	0.999074	0.947825	0.907973	0.25904	0.000402172	0.0232718	0.041927	0.0907841	0.0500463	0.0527524	0.0550677	-0.22386	0.02258	-0.09008	-0.1112
Q00612	2.36951e+07	1.47141e+07	2.73722e+07	3.05827e+07	0.620978	1.15518	2.07845	1.11729	-0.687387	0.208124	1.05551	0.16	0.000258096	0.000664232	0.0197477	0.556812	0.000253567	0.83514	1.70448	0.254291	3.59591	0.0782406	2.53194	0.0897969	197.186	0.0598702	0.65874	0.26326	1.0878	-0.1658
Q00623	1.91979e+07	1.49273e+07	2.74883e+07	3.66116e+07	0.777548	1.43184	2.45266	1.3319	-0.362997	0.517867	1.29435	0.413483	4.60337e-06	2.18021e-05	0.212131	0.0276831	4.93978e-06	0.0996044	0.673396	1.55779	5.30629	1.00172	0.235703	1.80616	10121.9	0.501986	0.34596	0.53452	1.30132	-0.42084
Q00724	4.64171e+06	2.92735e+06	1.8818e+06	1.66755e+06	0.630663	0.40541	0.569645	0.886149	-0.665059	-1.30254	-0.811866	-0.17438	0.00217753	0.00330235	0.426093	0.169299	0.0293675	0.0961757	0.370496	0.771346	1.53213	1.01693	0.117345	0.295336	1.70256	0.519882	1.304	-1.82448	-2.61574	2.09526
Q00897	4.56385e+07	2.89078e+07	7.3829e+07	4.17144e+07	0.633408	1.61769	1.44302	0.565014	-0.658793	0.693935	0.529087	-0.82364	3.05227e-05	0.000103854	0.0219103	0.00735997	0.0563625	0.00275068	1.65935	2.13312	1.24901	2.56056	2.28203	6.79351	0.887115	18.1773	0.61832	0.72008	0.5272	0.8112
Q00898	8.23079e+06	5.37857e+06	NA	NA	0.653469	NA	NA	NA	-0.613809				2.39517e-14	5.48493e-12	0.0379135	7.42739e-13	7.78044e-12	0.945727	1.42121	12.1292	11.109	0.024234	1.31879	6.73184e+10	6.42637e+09	0.0528694	0.67474	-5.19426	-4.39642	-0.1231
Q00915	NA	1.20015e+06	371937	NA	NA	NA	NA	NA					9.57103e-08	1.0437e-06	7.31057e-07	0.816144	1.81929e-07	0.293377	6.13605	0.0882334	6.7401	0.532575	68394.1	0.0612637	274833	0.170429	-2.38992	0.23534	-2.64676	0.49218
Q01149	2.1957e+06	2.93353e+06	5.7186e+06	3.35121e+06	1.33603	2.60445	1.14238	0.586018	0.417953	1.38098	0.192044	-0.770983	0.00069645	0.00151267	0.308075	0.000378626	0.887888	0.0586893	0.511344	3.42179	0.0516416	1.23144	0.162298	132.057	0.0563134	0.851945	-0.4726	1.3894	0.18866	0.72814
Q01339	4.23825e+06	4.40469e+06	8.43584e+06	4.8742e+06	1.03927	1.99041	1.10659	0.577796	0.055571	0.993064	0.146125	-0.791368	0.00178508	0.00346845	0.939524	0.00200214	0.916067	0.0234368	0.0270923	2.6985	0.0380726	1.6301	0.0532185	24.9732	0.0545811	2.13339	-0.14014	1.09674	0.1583	0.7983
Q01405	1.53978e+06	673396	3.41484e+06	2.51441e+06	0.437332	2.21774	3.73392	0.736318	-1.1932	1.14909	1.90069	-0.4416	5.05994e-09	1.43787e-07	7.70709e-05	0.000160944	6.60371e-08	0.0758416	4.11311	3.79333	7.18021	1.12009	648.754	310.668	757150	0.659269	1.21749	1.13439	1.91598	0.4359
Q01730	6.83312e+06	9.52432e+06	1.08614e+07	1.38864e+07	1.39385	1.58953	1.45799	1.2785	0.479072	0.6686	0.543986	0.354457	0.00300925	0.00537254	0.164211	0.0355334	0.138332	0.475784	0.784597	1.44936	0.859078	0.32259	0.304486	1.40713	0.36145	0.10509	-0.52458	0.72278	0.54856	-0.35036
Q01768	2.574e+07	2.10352e+07	3.42161e+07	2.36869e+07	0.817215	1.32929	1.12606	0.692273	-0.291212	0.41066	0.171285	-0.530587	0.0271117	0.0382028	0.677847	0.172573	0.844492	0.10092	0.168868	0.763028	0.0734046	0.996023	0.073763	0.289733	0.0592072	0.495442	0.2469	0.47574	0.17924	0.5434
Q01853	6.59186e+07	7.94484e+07	5.93507e+07	7.21741e+07	1.20525	0.900365	0.908439	1.21606	0.269334	-0.151419	-0.138538	0.282215	0.00994298	0.0153419	0.127216	0.501981	0.692465	0.0709493	0.895458	0.299312	0.159602	1.14905	0.393032	0.0996053	0.0722058	0.704728	-0.25252	-0.15304	-0.11842	-0.28714
Q02053	8.58778e+06	7.26209e+06	9.67307e+06	1.15924e+07	0.845631	1.12638	1.59629	1.19842	-0.2419	0.171688	0.674725	0.261137	0.0416841	0.0547757	0.876838	0.675848	0.0381525	0.681481	0.0570805	0.170151	1.41848	0.166546	0.0570231	0.0739812	1.31053	0.0733697	0.16346	0.2479	0.65716	-0.2458
Q02248	NA	2.21953e+06	NA	524542	NA	NA	0.23633	NA			-2.08113		2.488e-06	1.29489e-05	6.58241e-06	0.920467	1.93287e-05	1	5.18162	0.0359918	4.7138	2.04903e-09	7596.01	0.0543203	2586.83	0.05	-3.1751	0.26612	-2.90996	0.00098
Q02788	9.48967e+06	5.20627e+06	6.55808e+06	1.06958e+07	0.548626	0.691076	2.05441	1.63094	-0.866106	-0.533083	1.03872	0.705701	0.0111872	0.0170306	0.0321165	0.266704	0.018189	0.169246	1.49327	0.57397	1.74019	0.771482	1.55683	0.187474	2.74891	0.295428	0.85304	-0.5248	0.93204	-0.6038
Q02819	935518	635133	897592	1.11084e+06	0.678911	0.959459	1.74899	1.23758	-0.558706	-0.0597063	0.80652	0.30752	0.016603	0.0217243	0.660337	0.867658	0.0175093	0.0379557	0.180235	0.0616514	1.75673	1.42072	0.075719	0.0576264	2.85562	1.31733	0.57106	-0.3786	1.67324	-1.48078
Q03265	8.24073e+06	7.56854e+06	4.63694e+06	3.75676e+06	0.918431	0.562686	0.496365	0.810181	-0.122757	-0.829599	-1.01053	-0.303684	0.0124293	0.0187956	0.995058	0.221707	0.0230459	0.752469	0.00215174	0.65422	1.63741	0.123511	0.0502483	0.225523	2.16959	0.0664479	-0.07422	-0.62986	-1.01536	0.31128
Q04447	9.99909e+06	8.06823e+06	6.5691e+06	8.30665e+06	0.806896	0.65697	1.02955	1.2645	-0.309546	-0.606101	0.0420143	0.338569	0.362021	0.385778	0.902259	0.302987	0.999892	0.637085	0.0446686	0.518576	4.68056e-05	0.195803	0.0554164	0.165024	0.0500054	0.0784825	0.18304	-0.48652	0.0177	-0.32118
Q04857	2.12016e+07	1.29563e+07	1.39957e+07	1.99613e+07	0.611101	0.660126	1.54066	1.42624	-0.710518	-0.599186	0.623548	0.512217	0.0211834	0.0306082	0.0347534	0.089117	0.121275	0.27304	1.459	1.05004	0.916227	0.563773	1.43871	0.56106	0.412284	0.183123	0.69962	-0.58578	0.54634	-0.4325
Q05793	2.60026e+08	2.3905e+08	1.27365e+08	2.12476e+08	0.919331	0.489815	0.888833	1.66825	-0.121344	-1.02969	-0.170016	0.738331	3.06079e-05	0.000103854	0.886524	3.84995e-05	0.560409	0.0019905	0.0523095	4.41455	0.251495	2.70104	0.0564	1298.72	0.0892205	25.1193	0.1136	-1.02372	-0.20842	-0.7017
Q05816	1.01056e+07	2.86456e+07	3.25571e+07	3.87138e+07	2.83462	3.22168	1.35147	1.18911	1.50315	1.68781	0.434533	0.249876	2.87606e-07	2.38702e-06	1.4381e-05	2.33904e-06	0.157952	0.674357	4.84221	5.63096	0.801474	0.17111	3476.81	21376.3	0.316551	0.0741447	-1.5061	1.73888	0.47442	-0.24164
Q05920	1.5838e+07	1.41715e+07	1.47615e+07	5.07272e+06	0.894777	0.932034	0.357953	0.343644	-0.160399	-0.101546	-1.48216	-1.54101	1.24796e-05	5.09645e-05	0.979638	0.999961	9.25547e-05	4.9478e-05	0.00893427	1.71074e-05	4.0336	4.30559	0.0510392	0.050002	540.221	1010.55	0.09382	-0.01144	-1.46404	1.54642
Q06138	610148	426712	593604	800002	0.699358	0.972886	1.8748	1.3477	-0.515896	-0.0396579	0.90674	0.430502	0.170842	0.185518	0.249184	0.222813	0.999842	0.99882	0.60348	0.65206	6.86345e-05	0.000512964	0.200655	0.224404	0.0500079	0.0500591	-0.94676	0.98178	-0.0365	0.07152
Q06890	2.85302e+06	1.55203e+06	835980	2.02445e+06	0.543994	0.293016	1.30439	2.42165	-0.878338	-1.77095	0.383378	1.27599	0.000415955	0.000981596	0.0582646	0.000239738	0.68063	0.00607911	1.2346	3.62026	0.167089	2.21616	0.858154	208.561	0.0734614	8.22488	0.913087	-1.7575	0.360927	-1.20534
Q07076	930417	471028	2.736e+06	1.0748e+06	0.506255	2.94061	2.28182	0.392837	-0.982064	1.55612	1.19019	-1.348	0.000623612	0.00116103	0.202962	0.0203653	0.158323	0.0274779	0.692586	1.69111	0.800455	1.56102	0.246352	2.45516	0.315809	1.81965	1.21654	1.94506	1.30478	1.85682
Q07797	2.81858e+06	2.23385e+06	1.17052e+06	2.1946e+06	0.792545	0.415286	0.982428	1.8749	-0.335435	-1.26782	-0.0255766	0.906812	0.00484239	0.00815435	0.818647	0.00401834	0.999866	0.0230538	0.0869034	2.39595	5.83499e-05	1.63726	0.0610764	12.4429	0.0500067	2.16884	0.2315	-1.17491	-0.01882	-0.924585
Q08481	5.61122e+06	1.43463e+07	7.0937e+06	7.17816e+06	2.55672	1.2642	0.500349	1.01191	1.35429	0.338224	-0.998994	0.0170756	5.36921e-06	2.45759e-05	4.04814e-06	0.214527	0.000186727	0.999372	5.39274	0.668518	3.72879	0.000272864	12351.4	0.233071	267.771	0.0500314	-1.34476	0.35076	-0.97356	-0.02044
Q08652	NA	1.51242e+06	NA	55692.7	NA	NA	0.0368235	NA			-4.76323		1.40792e-06	8.71388e-06	4.8185e-06	0.484854	3.43722e-06	0.374031	5.31709	0.314389	5.46379	0.427092	10376.7	0.103124	14546.6	0.133679	-3.21562	0.6067	-3.30166	0.69274
Q08761	1.12351e+06	733720	899149	650496	0.653061	0.800304	0.886573	0.723458	-0.61471	-0.32138	-0.173689	-0.467019	0.0955596	0.115348	0.237622	0.849025	0.945463	0.419906	0.624114	0.0710794	0.0243553	0.376848	0.210419	0.0588911	0.0528841	0.119074	0.57312	-0.24818	-0.15862	0.48356
Q08857	2.3661e+06	1.9858e+06	1.49173e+06	2.55872e+06	0.839273	0.630459	1.28851	1.71528	-0.252787	-0.665526	0.365702	0.77844	0.0376687	0.0503727	0.850776	0.137657	0.387931	0.029178	0.070185	0.8612	0.411246	1.53495	0.0587699	0.36322	0.128889	1.71362	0.20094	-0.57558	0.40782	-0.78246
Q08879	2.71195e+06	2.79395e+06	1.73266e+06	3.19391e+06	1.03024	0.638899	1.14315	1.84335	0.0429776	-0.646339	0.193015	0.882332	0.000797329	0.00169931	0.996426	0.00939075	0.717678	0.000715529	0.00155506	2.0273	0.144071	3.14537	0.0501794	5.32439	0.0696692	69.8784	-0.03848	-0.66782	0.19122	-0.89752
Q11011	6.11132e+06	1.04108e+07	5.57098e+06	6.86122e+06	1.70353	0.911584	0.659046	1.2316	0.768529	-0.133553	-0.601548	0.300534	0.00015134	0.00042475	0.000758281	0.854805	0.00754148	0.253748	3.12017	0.0681328	2.12254	0.595597	65.9386	0.0584929	6.63	0.197046	-0.76258	-0.12286	-0.5874	-0.29804
Q11136	2.89421e+06	3.41641e+06	2.88975e+06	3.86266e+06	1.18043	0.99846	1.13062	1.33668	0.239313	-0.00222318	0.177113	0.418649	0.183845	0.209595	0.698462	0.999978	0.804085	0.244957	0.155857	9.61308e-06	0.0946983	0.61091	0.0715858	0.0500011	0.0621825	0.204117	-0.25508	0.00908	0.21038	-0.45638
Q1ERP8	2.00336e+06	3.88102e+06	1.83732e+06	2.78223e+06	1.93726	0.91712	0.716881	1.51429	0.954016	-0.124817	-0.480195	0.598639	0.000978199	0.00201244	0.00272265	0.980533	0.237551	0.0787382	2.56501	0.00853787	0.624243	1.10381	18.3645	0.0509927	0.210481	0.635016	-0.9246	-0.08529	-0.419	-0.59089
Q3THE2	549226	523466	762659	897434	0.953098	1.38861	1.71441	1.17672	-0.0693042	0.473639	0.777711	0.234768	0.210597	0.236618	0.998578	0.722027	0.280656	0.819455	0.00061806	0.141447	0.551826	0.0864748	0.0500712	0.0692495	0.178154	0.0610162	0.0601083	0.356865	0.695113	-0.27814
Q3THS6	NA	1.32777e+06	218095	NA	NA	NA	NA	NA					6.75594e-09	1.10508e-07	2.53277e-08	0.466605	2.94429e-08	0.534989	7.5964	0.33105	7.53102	0.271655	1.97412e+06	0.107157	1.6982e+06	0.0934598	-2.74264	0.35944	-2.71386	0.33066
Q3TW96	477632	425965	818058	1.07007e+06	0.891827	1.71274	2.51211	1.30806	-0.165165	0.776302	1.3289	0.38743	0.00196556	0.00374445	0.916158	0.259633	0.00200045	0.387516	0.0380295	0.585639	2.69887	0.41171	0.0545757	0.192579	24.9943	0.129027	0.219607	0.659373	1.36498	-0.486
Q3TXS7	823877	282884	777511	857278	0.343357	0.943722	3.03049	1.10259	-1.54222	-0.0835661	1.59955	0.1409	0.0166964	0.0217243	0.87584	0.428939	0.0185958	0.718925	0.0575751	0.367605	1.73059	0.143316	0.057088	0.116567	2.68878	0.0695482	0.35168	0.73136	1.57988	-0.49684
Q3U1J4	6.1385e+06	1.07679e+07	4.91467e+06	6.72309e+06	1.75415	0.80063	0.624366	1.36796	0.810775	-0.320792	-0.679536	0.45203	4.86865e-05	0.000153015	0.00082424	0.343538	0.00538146	0.0739528	3.08395	0.464025	2.2691	1.13105	60.6619	0.145544	9.29115	0.676107	-0.82456	-0.29006	-0.66844	-0.44618
Q3U5Q7	731399	921570	963484	1.80375e+06	1.26001	1.31732	1.95726	1.87212	0.333435	0.397602	0.968836	0.904669	0.00139965	0.00235676	0.129459	0.438929	0.0882567	0.0186469	0.887867	0.357605	1.05425	1.72939	0.386222	0.113914	0.566529	2.68141	-1.30218	0.85506	1.42136	-1.86848
Q3U7R1	5.80541e+06	4.23047e+06	7.35845e+06	4.81465e+06	0.728712	1.26752	1.13809	0.654302	-0.456579	0.342004	0.186612	-0.611971	0.48888	0.514532	0.87887	0.848591	0.963673	0.707482	0.0560756	0.0713014	0.0160701	0.150285	0.0568913	0.0589212	0.0518848	0.0706732	0.33222	0.3631	0.21248	0.48284
Q3UGR5	1.47526e+06	1.70331e+06	1.0638e+06	1.21892e+06	1.15458	0.721094	0.715618	1.14582	0.207374	-0.471741	-0.482738	0.196377	0.24394	0.267472	0.905194	0.592212	0.470199	0.925256	0.0432582	0.227523	0.327718	0.033738	0.0552368	0.0844292	0.106338	0.0540391	-0.22619	-0.4512	-0.47064	-0.20675
Q3UJU9	972339	NA	1.39936e+06	NA	NA	1.43917	NA	NA		0.52524			2.01877e-05	6.60427e-05	0.999992	0.000111824	0.98291	5.99372e-05	3.63055e-06	3.95146	0.00748605	4.2223	0.0500004	447.129	0.0508693	834.207	-0.01224	2.58268	-0.15838	2.72882
Q3ULD5	1.84181e+06	1.01881e+06	1.82345e+06	723132	0.553158	0.990031	0.709782	0.396575	-0.854238	-0.0144537	-0.494551	-1.33434	2.19101e-06	1.18593e-05	0.000951369	1	0.127344	1.16202e-05	3.02165	1.5544e-07	0.895021	4.93479	52.5558	0.05	0.392637	4302.87	0.89384	0.00182	-0.4352	1.33086
Q3UPL0	797353	793463	1.64949e+06	1.44864e+06	0.995122	2.06871	1.82572	0.878235	-0.00705503	1.04873	0.868466	-0.187322	5.53397e-05	0.000172336	0.994207	0.000397431	0.00207869	0.764518	0.00252317	3.40074	2.68221	0.116612	0.0502913	125.808	24.0537	0.0654007	0.04855	1.04085	0.9097	0.179695
Q3UQ28	1.42291e+06	1.08873e+06	1.28031e+06	769693	0.765144	0.899783	0.706965	0.601179	-0.386196	-0.152351	-0.500289	-0.734134	0.00328774	0.005824	0.294766	0.916705	0.117386	0.0117936	0.530523	0.0377703	0.930385	1.92835	0.169626	0.0545432	0.425946	4.23958	0.37836	-0.13258	-0.49528	0.74106
Q3V0K9	175876	867437	NA	NA	4.93209	NA	NA	NA	2.3022				2.19115e-05	7.06722e-05	2.59925e-05	0.45262	0.000189798	0.971337	4.58515	0.344266	3.72171	0.01263	1923.63	0.110468	263.438	0.0514754	-2.23876	0.50328	-1.88046	0.14498
Q5FWK3	918578	980137	1.6581e+06	1.61573e+06	1.06702	1.80507	1.64847	0.974446	0.0935816	0.852056	0.721128	-0.0373465	1.79336e-06	1.02779e-05	0.896217	2.22917e-05	0.000143424	0.988344	0.0475869	4.65186	3.84338	0.00509181	0.0557901	2242.99	348.616	0.0505897	-0.08854	0.86478	0.7358	0.04044
Q5SWU9	8.56141e+06	2.98444e+06	9.00163e+06	1.74458e+06	0.348592	1.05142	0.58456	0.193807	-1.52039	0.0723374	-0.774577	-2.36731	2.99732e-06	1.5142e-05	0.0030262	0.960527	0.0828349	9.07988e-06	2.5191	0.0174905	1.08179	5.04192	16.5224	0.0520548	0.60361	5506.68	1.42412	0.16338	-0.86694	2.45444
Q5XJY5	3.14757e+06	3.7025e+06	6.38938e+06	4.38059e+06	1.1763	2.02994	1.18314	0.685605	0.234261	1.02144	0.242625	-0.54455	3.91824e-05	0.000128473	0.419295	2.86184e-05	0.375842	0.0157862	0.37748	4.54335	0.424995	1.80172	0.119248	1747.13	0.133035	3.16733	-0.23754	1.0073	0.2502	0.51956
Q60590	1.68235e+06	1.10956e+06	2.01092e+06	4.5071e+06	0.659532	1.19531	4.06205	2.24131	-0.600486	0.25738	2.02221	1.16434	0.0382191	0.0510087	0.632012	0.960811	0.0253006	0.4259	0.199275	0.0173621	1.59687	0.370692	0.0791124	0.0520394	1.97624	0.117398	0.641008	0.256467	1.67235	-0.774875
Q60605	4.28117e+06	4.64633e+06	5.50936e+06	6.11338e+06	1.08529	1.28688	1.31574	1.10964	0.118087	0.363878	0.395878	0.150087	0.22517	0.250516	0.966602	0.767596	0.390762	0.683307	0.0147523	0.114867	0.408088	0.165384	0.0517276	0.0651384	0.127955	0.0731735	-0.1184	0.2497	0.4192	-0.2879
Q60631	1.8473e+06	3.12172e+06	3.06397e+06	2.82166e+06	1.68988	1.65862	0.903881	0.920918	0.75692	0.729982	-0.145795	-0.118856	0.00891964	0.014049	0.0115192	0.0241588	0.909478	0.990793	1.93858	1.61692	0.0412078	0.00401698	4.34057	2.06964	0.0549766	0.0504646	-0.80846	0.72572	-0.14878	0.06604
Q60648	8.30051e+07	9.84361e+07	8.66315e+06	1.01318e+07	1.1859	0.104369	0.102928	1.16953	0.245987	-3.26024	-3.28029	0.225933	3.39748e-08	5.12456e-07	0.649761	2.28984e-06	1.18022e-06	0.874093	0.187246	5.64019	5.92804	0.0584423	0.0769514	21835.6	42365	0.0572021	-0.44988	-3.12802	-3.2899	-0.288
Q60668	1.86051e+06	3.63886e+06	2.03398e+06	2.79218e+06	1.95584	1.09324	0.767321	1.37276	0.967789	0.128606	-0.382098	0.457084	0.000330107	0.000809831	0.000547745	0.931783	0.246812	0.0873954	3.26142	0.0306853	0.607634	1.05851	91.2833	0.0536606	0.202583	0.572112	-0.97756	0.11402	-0.37324	-0.4903
Q60675	6.38443e+07	7.07471e+07	3.43254e+07	5.84465e+07	1.10812	0.537643	0.826133	1.70272	0.148114	-0.89528	-0.275555	0.767839	1.51067e-05	5.92115e-05	0.659635	0.000130808	0.264413	0.000553239	0.180696	3.88337	0.577716	3.25709	0.0757995	382.241	0.189098	90.3769	-0.17184	-0.8673	-0.28248	-0.75666
Q60692	1.16123e+07	1.09248e+07	1.36919e+07	8.8937e+06	0.940794	1.17908	0.814082	0.649558	-0.0880495	0.237667	-0.296753	-0.62247	0.131225	0.153509	0.952342	0.835588	0.677704	0.0998538	0.0212068	0.078008	0.16896	1.00064	0.0525021	0.0598381	0.0737785	0.500732	0.11986	0.19216	-0.2588	0.57082
Q60710	906345	995644	1.68317e+06	2.65437e+06	1.09853	1.8571	2.66598	1.577	0.13557	0.893053	1.41467	0.657184	3.15685e-05	9.76916e-05	0.0185201	0.000296413	0.0211095	0.610642	1.73236	3.5281	1.67552	0.214213	2.69977	168.683	2.36861	0.081881	-1.33642	2.15382	1.31046	-0.49306
Q60847	2.64616e+07	1.17168e+07	314829	6.88916e+06	0.442785	0.0118976	0.587973	21.8822	-1.17532	-6.39319	-0.766179	4.45169	9.5324e-10	4.33407e-08	0.170858	1.12169e-09	0.317992	1.30865e-07	0.767364	8.95013	0.497584	6.88318	0.29264	4.45756e+07	0.157237	382075	0.99474	-6.41904	-0.81208	-4.61222
Q60854	7.17249e+06	1.05917e+07	7.54166e+06	1.09662e+07	1.47672	1.05147	1.03536	1.45409	0.562395	0.0724099	0.0501273	0.540112	0.0394044	0.0521822	0.210781	0.984128	0.999548	0.0957111	0.676168	0.0069486	0.000196432	1.01904	0.237213	0.0508064	0.0500226	0.522405	-0.57236	-0.09896	0.02972	-0.70104
Q60870	4.78329e+06	2.4324e+06	1.55263e+07	6.44264e+06	0.508521	3.24595	2.64867	0.414949	-0.975621	1.69864	1.40527	-1.269	0.000129924	0.000372303	0.153334	0.00771286	0.0275675	0.0190254	0.814361	2.11278	1.5596	1.72067	0.326086	6.48268	1.81373	2.62806	0.957125	1.60968	1.27745	1.28936
Q60902	279355	NA	347500	338205	NA	1.24394	NA	0.973251		0.314915		-0.0391164	0.0420641	0.0512376	0.936234	0.22322	0.107554	0.998775	0.0286158	0.651267	0.968375	0.000532516	0.0534055	0.223994	0.464884	0.0500613	0.11856	0.41106	0.49928	0.03034
Q60963	829538	539867	2.02709e+06	4.24187e+06	0.650805	2.44364	7.85724	2.09259	-0.619703	1.28903	2.97402	1.06529	0.00357381	0.00626566	0.761004	0.268459	0.00402561	0.533076	0.118613	0.571122	2.39517	0.27321	0.0657027	0.186248	12.4205	0.0937952	0.6117	1.12634	2.5039	-0.76586
Q60994	8.29299e+07	3.47345e+07	1.89667e+07	3.10221e+07	0.418841	0.228707	0.893122	1.63561	-1.25553	-2.12843	-0.163071	0.70983	9.34599e-07	5.95698e-06	0.000319293	4.42025e-07	0.901743	0.0266131	3.49581	6.35455	0.0449172	1.5749	156.596	113116	0.0554482	1.87877	1.19666	-2.05598	-0.15192	-0.7074
Q61001	3.25777e+07	3.3841e+07	1.00776e+07	1.71101e+07	1.03878	0.30934	0.505603	1.69784	0.054889	-1.69274	-0.983922	0.763703	8.41812e-09	1.98424e-07	0.980374	4.74209e-08	4.35265e-05	0.00100656	0.00860807	7.32403	4.36125	2.99716	0.0510009	1.05439e+06	1148.72	49.6741	-0.0591	-1.68198	-0.99762	-0.74346
Q61035	1.46526e+06	1.40176e+06	2.90709e+06	2.11421e+06	0.956667	1.98401	1.50825	0.727261	-0.0639117	0.988422	0.592879	-0.459455	0.00073246	0.00157988	0.991383	0.00246349	0.0642538	0.181758	0.00375835	2.60845	1.1921	0.740507	0.0504346	20.2964	0.778164	0.275092	0.068975	1.02678	0.63108	0.46468
Q61133	1.06071e+06	1.00803e+07	NA	NA	9.50337	NA	NA	NA	3.24844				5.03859e-10	1.15384e-08	4.8042e-09	0.989643	2.97524e-09	0.999367	8.31838	0.00452158	8.52648	0.000275021	1.04076e+07	0.0505233	1.68053e+07	0.0500317	-5.11392	-0.12288	-5.28464	0.04784
Q61147	9.51905e+06	8.08337e+06	6.1174e+06	6.67668e+06	0.849177	0.642648	0.825978	1.09142	-0.235862	-0.6379	-0.275825	0.126213	0.0304554	0.0423889	0.740504	0.0399073	0.427412	0.977926	0.130472	1.39895	0.369153	0.00969416	0.0675215	1.2529	0.116983	0.0511286	0.22868	-0.66772	-0.34982	-0.08922
Q61166	1.60278e+06	1.34125e+06	3.28328e+06	2.61484e+06	0.836827	2.04849	1.94956	0.796412	-0.256998	1.03456	0.963147	-0.328413	7.57453e-08	8.75564e-07	0.282462	8.83821e-06	3.88517e-06	0.0600699	0.54904	5.05364	5.41059	1.22134	0.177015	5657.25	12869.5	0.832364	0.247727	1.04073	0.9672	0.32126
Q61171	3.30126e+07	5.46639e+07	3.89346e+07	3.74245e+07	1.65585	1.17939	0.68463	0.961214	0.727571	0.238038	-0.546603	-0.0570699	0.000520847	0.0011892	0.000362	0.310433	0.00580531	0.975308	3.44129	0.508032	2.23617	0.0108583	138.122	0.161065	8.6128	0.0512659	-0.72406	0.2445	-0.53586	0.0563
Q61176	2.80873e+06	NA	1.70482e+06	3.1572e+06	NA	0.60697	NA	1.85193		-0.720302		0.889029	0.000753331	0.0013801	0.666045	0.108478	0.00110256	0.655555	0.176497	0.964658	2.9576	0.183391	0.07507	0.460923	45.3489	0.0762713	0.81114	1.72564	3.36044	-0.82366
Q61206	602487	638310	806688	799843	1.05946	1.33893	1.25306	0.991515	0.0833274	0.421081	0.32546	-0.0122941	0.298564	0.323207	0.98707	0.414784	0.62082	0.999541	0.00565222	0.382178	0.207034	0.000199396	0.050655	0.120545	0.0805387	0.050023	-0.0871	0.41848	0.30478	0.0266
Q61207	1.39391e+07	1.14204e+07	2.27025e+07	2.81502e+07	0.819312	1.6287	2.4649	1.23996	-0.287515	0.703719	1.30153	0.310293	0.00716434	0.0114967	0.81998	0.169484	0.0133567	0.964052	0.0861968	0.770871	1.8743	0.0158998	0.0609771	0.295013	3.74344	0.0518644	0.2789	0.70044	1.13078	-0.15144
Q61233	2.28647e+07	2.47182e+07	7.34469e+07	7.60888e+07	1.08106	3.21224	3.07824	1.03597	0.112452	1.68358	1.62211	0.0509816	5.60039e-06	2.52945e-05	0.957064	0.000132286	0.000166124	0.980151	0.0190591	3.87849	3.77957	0.00870708	0.0522431	377.969	300.979	0.0510126	-0.13708	1.59156	1.55886	-0.10438
Q61292	1.41669e+08	1.31349e+08	5.36514e+07	1.57278e+08	0.927148	0.378709	1.19741	2.93147	-0.109129	-1.40084	0.259916	1.55163	3.51624e-07	2.78846e-06	0.945847	2.61684e-06	0.542981	7.45712e-07	0.0241791	5.58222	0.265215	6.12743	0.0528627	19107	0.0920843	67050	0.0947	-1.3997	0.23446	-1.53946
Q61316	9.64346e+06	1.05259e+07	1.06304e+07	1.11223e+07	1.09151	1.10235	1.05666	1.04627	0.126325	0.140579	0.0795044	0.0652505	0.503327	0.52892	0.866987	0.727705	0.871642	0.961177	0.0619875	0.138045	0.0596619	0.0171968	0.057671	0.0687092	0.057363	0.0520196	-0.10558	0.14304	0.1041	-0.06664
Q61398	1.63531e+06	1.71431e+06	2.34752e+06	1.18466e+06	1.04831	1.43552	0.691041	0.504643	0.0680662	0.521575	-0.533157	-0.986666	0.000866289	0.00181787	0.954998	0.057095	0.0406097	0.000418065	0.0199975	1.2434	1.39137	3.37876	0.0523561	0.875733	1.23123	119.599	-0.09998	0.54498	-0.5796	1.0246
Q61425	3.11124e+07	2.35852e+07	4.08592e+07	2.18205e+07	0.758063	1.31328	0.92518	0.534043	-0.39961	0.393169	-0.112194	-0.904973	0.0352204	0.0478492	0.537345	0.680393	0.95941	0.0394892	0.269747	0.16724	0.0179957	1.40352	0.0930502	0.0734869	0.0521154	1.26617	0.36906	0.30388	-0.13338	0.80632
Q61508	2.62682e+06	1.73664e+06	2.25412e+06	1.82826e+06	0.661119	0.858117	1.05276	0.811077	-0.597019	-0.220755	0.0741749	-0.302089	0.095286	0.115266	0.105877	0.78511	0.983153	0.661164	0.975197	0.105069	0.00737878	0.179691	0.472244	0.0636853	0.0508568	0.0756242	0.54684	-0.20878	0.0806	0.25746
Q61553	3.13915e+06	5.09939e+06	5.1705e+06	5.94611e+06	1.62445	1.6471	1.16604	1.15001	0.699952	0.719931	0.221621	0.201643	0.0036075	0.0063085	0.0189768	0.0185111	0.862689	0.868112	1.72178	1.73257	0.0641459	0.0614241	2.6348	2.70109	0.0579583	0.0575962	-0.76296	0.76578	0.17728	-0.17446
Q61554	1.42439e+08	1.4999e+08	8.3388e+07	8.6978e+07	1.05301	0.585428	0.579893	1.04305	0.0745142	-0.772436	-0.78614	0.0608098	0.00185105	0.00358641	0.888102	0.0274999	0.0107319	0.994279	0.0515374	1.56067	1.96932	0.00249156	0.0562999	1.81819	4.65901	0.0502877	-0.15342	-0.67592	-0.77596	-0.05338
Q61581	1.47244e+07	1.25911e+07	1.99069e+07	1.43971e+07	0.855119	1.35196	1.14343	0.723224	-0.225802	0.435056	0.193373	-0.467485	0.100722	0.120938	0.899971	0.261239	0.827641	0.332866	0.0457714	0.582961	0.0821582	0.47773	0.0555573	0.191395	0.0604127	0.15021	0.16768	0.46614	0.20814	0.42568
Q61598	5.45677e+07	6.14416e+07	6.25114e+07	5.37248e+07	1.12597	1.14558	0.874404	0.85944	0.171169	0.196073	-0.193627	-0.218532	0.323664	0.34762	0.672353	0.531903	0.556547	0.422307	0.172403	0.274168	0.254498	0.374371	0.0743657	0.0940021	0.0898396	0.118397	-0.1488	0.17976	-0.17428	0.20524
Q61599	2.32821e+06	2.61198e+06	4.65966e+06	5.51837e+06	1.12188	2.00139	2.11272	1.18429	0.16592	1.001	1.0791	0.244017	0.00389674	0.00676227	0.923201	0.0268617	0.0343835	0.958444	0.0347038	1.57087	1.46365	0.0184334	0.0541594	1.86139	1.45418	0.0521679	-0.20154	1.0286	0.98806	-0.161
Q61646	2.00086e+08	6.36721e+07	8.11187e+07	6.1374e+07	0.318223	0.405419	0.963908	0.756595	-1.65189	-1.30252	-0.0530332	-0.402407	0.0468922	0.0603405	0.0799409	0.333763	0.99598	0.701691	1.09723	0.476562	0.00174954	0.153854	0.625462	0.149807	0.0502018	0.0712564	1.31806	-0.88112	-0.11202	0.54896
Q61702	1.00124e+06	NA	693910	710487	NA	0.693051	NA	1.02389		-0.528966		0.0340597	1.27855e-05	4.72238e-05	9.42067e-06	0.10941	0.000210605	0.886587	5.02592	0.960943	3.67653	0.0522786	5307.48	0.456997	237.411	0.056396	1.7683	-0.58932	1.35362	-0.17464
Q61753	1.14804e+07	4.29043e+06	1.04872e+07	7.34562e+06	0.373718	0.913487	1.7121	0.700437	-1.41998	-0.130543	0.775763	-0.513673	2.42698e-05	8.5599e-05	4.3269e-05	0.987157	0.0103998	0.103817	4.36382	0.00561365	1.98298	0.983733	1155.56	0.0506505	4.80781	0.481618	1.36674	-0.06988	0.77384	0.52302
Q61805	1.09942e+06	785973	1.33473e+06	1.01549e+06	0.714896	1.21403	1.29201	0.760816	-0.484194	0.279806	0.36962	-0.39438	0.242055	0.266282	0.954745	0.566745	0.706993	0.732515	0.0201125	0.246612	0.150585	0.135183	0.05237	0.0882231	0.0707221	0.0682579	0.19842	0.5106	0.36204	0.34698
Q61830	1.61771e+06	1.43364e+06	1.57445e+06	1.48698e+06	0.886216	0.973259	1.03721	0.944444	-0.17427	-0.0391036	0.0527033	-0.0824628	0.762071	0.774564	0.73882	0.988097	0.97918	0.988845	0.131461	0.00520049	0.00913749	0.00487176	0.0676755	0.0506023	0.0510631	0.050564	0.18661	-0.05847	0.07096	0.05718
Q61838	3.78603e+07	3.34187e+07	6.40928e+07	5.59057e+07	0.882683	1.69288	1.67289	0.872262	-0.180032	0.759476	0.742342	-0.197166	0.000501287	0.00115499	0.964409	0.00429385	0.0102847	0.804905	0.0157387	2.36715	1.98781	0.0942556	0.0518452	11.6446	4.86161	0.0621192	0.09588	0.83218	0.74476	0.1833
Q61937	2.98528e+06	4.48352e+06	1.93119e+06	2.56508e+06	1.50188	0.646905	0.572112	1.32824	0.586767	-0.628375	-0.805629	0.409513	0.0777334	0.0868339	0.195165	0.990267	0.0645245	0.791109	0.709597	0.00424747	1.19028	0.101763	0.256193	0.0504914	0.774899	0.0632024	1.964	-0.28044	2.5504	-0.86684
Q62000	9.04308e+07	5.66029e+07	2.15156e+07	4.8439e+07	0.625925	0.237924	0.85577	2.25134	-0.675939	-2.07143	-0.224706	1.17078	7.81609e-05	0.000239039	0.237947	4.35775e-05	0.793393	0.01282	0.62352	4.36074	0.100512	1.89211	0.210131	1147.38	0.0630205	3.90015	0.63132	-2.06052	-0.29486	-1.13434
Q62009	3.04757e+07	2.42493e+07	2.82422e+07	5.48086e+07	0.795691	0.926709	2.26022	1.94067	-0.32972	-0.109811	1.17646	0.956552	0.00906814	0.0142499	0.792884	0.974884	0.00973301	0.0269681	0.10079	0.011047	2.01175	1.56915	0.0630609	0.0512881	5.13715	1.85404	0.28446	-0.12824	1.13506	-0.97884
Q62059	1.63025e+06	1.52075e+06	776033	1.11208e+06	0.932834	0.476021	0.731271	1.43304	-0.100308	-1.0709	-0.451523	0.519074	0.00202179	0.00314959	0.992902	0.00296533	0.322963	0.157253	0.00309383	2.52793	0.490847	0.803401	0.0503575	16.8615	0.154816	0.317959	0.12696	-2.01316	-0.83444	-1.05176
Q62165	1.28638e+06	1.25618e+06	1.37361e+06	1.31704e+06	0.976526	1.06781	1.04845	0.958822	-0.0342699	0.0946536	0.0682583	-0.0606652	0.884719	0.889939	0.983136	0.977868	0.935768	0.997925	0.00738656	0.00971991	0.0288318	0.000902049	0.0508577	0.0511317	0.053432	0.050104	0.09234	0.1015	0.14858	0.04526
Q62188	1.09491e+06	1.50031e+06	1.23186e+06	1.36187e+06	1.37025	1.12507	0.907726	1.10554	0.45444	0.170017	-0.139671	0.144752	0.611172	0.628687	0.606469	0.90142	0.999498	0.973665	0.217191	0.0450728	0.000218161	0.0115906	0.0824444	0.055468	0.0500251	0.0513524	-0.37038	0.2028	-0.03465	-0.13293
Q62261	7.40576e+07	7.59576e+07	9.01065e+07	1.20948e+08	1.02566	1.21671	1.59231	1.34228	0.0365473	0.282984	0.671124	0.424687	0.00676287	0.0109296	0.932036	0.30023	0.0221206	0.210721	0.0305673	0.522546	1.6552	0.676292	0.053646	0.166539	2.26034	0.23728	-0.1197	0.36602	0.65898	-0.41266
Q62348	2.61108e+06	3.03702e+06	2.29272e+06	2.58554e+06	1.16313	0.878075	0.85134	1.12772	0.218012	-0.187583	-0.232193	0.173403	0.555134	0.575382	0.749483	0.973586	0.816244	0.945275	0.125238	0.0116256	0.0881798	0.0244419	0.0667126	0.0513565	0.0612562	0.0528947	-0.28356	-0.1197	-0.24796	-0.1553
Q62356	3.44226e+06	2.45153e+06	8.64733e+06	4.72905e+06	0.712188	2.51211	1.92901	0.546879	-0.489671	1.3289	0.947864	-0.870706	1.17114e-05	4.8407e-05	0.310914	0.000132822	0.00735784	0.00863568	0.50736	3.87673	2.13325	2.0637	0.160816	376.444	6.79548	5.78993	0.444905	1.3933	0.955905	0.8823
Q62417	1.38809e+06	976682	1.98912e+06	2.9631e+06	0.703618	1.43299	3.03384	1.48965	-0.507136	0.51903	1.60114	0.574978	0.000279644	0.000701166	0.327562	0.393473	0.000187033	0.169659	0.484706	0.405085	3.72808	0.770424	0.152643	0.127073	267.333	0.294709	0.52056	0.48044	1.61154	-0.61054
Q62422	1.15164e+06	1.02705e+06	1.57017e+06	1.91424e+06	0.891822	1.36342	1.86382	1.21913	-0.165172	0.447233	0.898262	0.285857	0.094591	0.114788	0.999561	0.499736	0.159714	0.777728	0.000190787	0.30126	0.796658	0.109172	0.050022	0.100053	0.313061	0.0642899	0.043225	0.518895	0.8863	-0.32418
Q62426	1.71406e+06	898305	3.67116e+06	3.37852e+06	0.52408	2.14179	3.761	0.920288	-0.932142	1.09882	1.91112	-0.119843	2.14344e-07	1.9491e-06	0.00206007	0.00115626	6.75671e-07	0.939313	2.68612	2.93694	6.17026	0.0271897	24.271	43.2427	74000.5	0.0532304	0.9534	1.07337	1.9086	0.118175
Q62465	1.51416e+06	2.33378e+06	4.11019e+06	5.23011e+06	1.54131	2.7145	2.24105	1.27248	0.624154	1.44069	1.16417	0.347639	2.55562e-06	1.33049e-05	0.0656531	5.38612e-05	0.000479138	0.423922	1.18274	4.26872	3.31954	0.372714	0.761578	928.312	104.354	0.117946	-0.63098	1.46966	1.20242	-0.36374
Q62468	1.54906e+06	4.66838e+06	408847	466053	3.01368	0.263932	0.099832	1.13992	1.59153	-1.92176	-3.32435	0.188935	5.85282e-07	4.32353e-06	0.00865276	0.000583852	6.88508e-06	0.56595	2.06285	3.2337	5.16209	0.247222	5.7785	85.6381	7262.08	0.088347	-1.77846	-2.41326	-3.5659	-0.62582
Q63918	1.16295e+06	778120	5.40242e+06	5.6402e+06	0.66909	4.64543	7.2485	1.04401	-0.579727	2.21581	2.85768	0.0621409	3.16957e-08	4.91283e-07	0.186691	2.03233e-06	5.17112e-07	0.999187	0.728877	5.69201	6.28642	0.000353397	0.267822	24602.3	96690.9	0.0500407	0.607553	2.18772	2.82701	-0.03174
Q64010	1.45452e+06	1.97515e+06	1.69896e+06	1.8243e+06	1.35794	1.16806	0.923629	1.07378	0.441419	0.224109	-0.114615	0.102695	0.0324236	0.0446263	0.025894	0.402664	0.869043	0.841171	1.5868	0.395057	0.0609585	0.0751156	1.93095	0.124173	0.0575345	0.0594409	-0.44586	0.22402	-0.10662	-0.11522
Q640N1	1.43483e+06	1.46645e+06	1.94991e+06	615715	1.02204	1.35898	0.419869	0.315766	0.0314461	0.442529	-1.25199	-1.66307	0.0499956	0.0596302	0.878896	0.369213	0.958476	0.0453741	0.0560623	0.432723	0.0184188	1.34319	0.0568895	0.135423	0.0521662	1.10195	0.5302	1.19586	-0.35574	2.0818
Q64433	1.94946e+06	1.4032e+06	2.54706e+06	2.20885e+06	0.719788	1.30655	1.57416	0.867216	-0.474355	0.385762	0.65458	-0.205537	0.000593797	0.00132343	0.0430416	0.127466	0.00349417	0.550435	1.36611	0.894607	2.45666	0.259294	1.16167	0.392262	14.3095	0.0908373	0.481767	0.378383	0.665275	0.194875
Q64442	3.88232e+06	5.1226e+06	1.81526e+06	2.28908e+06	1.31947	0.467569	0.446859	1.26102	0.399956	-1.09675	-1.16211	0.334596	0.220684	0.245925	0.971603	0.43121	0.476772	0.937522	0.012511	0.365311	0.32169	0.0280185	0.0514613	0.115953	0.104872	0.0533321	-0.2389	-0.907715	-0.81014	-0.336475
Q64444	NA	870393	NA	253882	NA	NA	0.291687	NA			-1.77751		0.000238271	0.000528263	0.00105642	0.987301	0.00040113	0.845243	2.97616	0.00555027	3.39671	0.0730184	47.3298	0.0506431	124.648	0.0591546	-1.77904	0.12226	-1.96112	0.30434
Q64471	NA	3.64494e+06	NA	1.72899e+06	NA	NA	0.474355	NA			-1.07596		5.12967e-06	2.17536e-05	9.23642e-06	0.863478	7.57743e-05	0.976266	5.0345	0.0637487	4.12048	0.0104318	5413.35	0.0579054	659.854	0.0512155	-3.91856	0.41566	-3.28472	-0.21818
Q64511	NA	963765	NA	213607	NA	NA	0.221638	NA			-2.17372		6.6629e-07	4.45476e-06	1.34976e-06	0.825048	1.04986e-05	0.977625	5.86974	0.0835209	4.97887	0.00982772	37043.7	0.0606025	4762.52	0.0511444	-2.36786	0.23916	-2.01752	-0.11118
Q64514	393356	NA	669781	463156	NA	1.70274	NA	0.691503		0.767854		-0.532192	7.77553e-05	0.000209482	0.993092	0.000347084	0.0138269	0.195417	0.00301035	3.45957	1.85928	0.709037	0.0503478	144.057	3.61614	0.255863	0.06498	1.30182	0.85542	0.51138
Q64516	1.29293e+06	1.32477e+06	602945	397719	1.02463	0.46634	0.300217	0.659627	0.0350996	-1.10055	-1.73592	-0.600278	0.00155059	0.00306522	0.981333	0.130049	0.00279265	0.514262	0.00818355	0.885893	2.55398	0.288816	0.0509511	0.384471	17.9041	0.0972268	-0.14732	-0.98018	-1.71374	0.58624
Q64727	1.07075e+08	1.45483e+08	1.20388e+08	1.45382e+08	1.3587	1.12433	0.999308	1.20761	0.442222	0.169067	-0.000998404	0.272157	0.00446591	0.00761438	0.0104903	0.512879	0.999997	0.149585	1.97921	0.289985	1.18999e-06	0.825112	4.7663	0.0974889	0.0500001	0.334258	-0.44764	0.17272	0.00238	-0.2773
Q68FD5	2.64982e+07	2.52151e+07	3.57241e+07	3.77697e+07	0.951581	1.34817	1.4979	1.05726	-0.0716019	0.431005	0.582939	0.0803325	0.0106157	0.0161966	0.999953	0.0928124	0.0364455	0.969837	2.04496e-05	1.03239	1.43836	0.0133011	0.0500024	0.538721	1.37191	0.051555	0.00994	0.5024	0.6005	-0.08816
Q6GQT9	410864	1.4063e+06	NA	NA	3.4228	NA	NA	NA	1.77518				1.94476e-06	1.06036e-05	1.74284e-05	0.999827	4.08781e-06	0.786751	4.75874	7.53317e-05	5.38851	0.104163	2868.88	0.0500087	12231.5	0.0635525	-2.39188	0.02658	-2.6866	0.3213
Q6GU68	813368	926524	366951	543984	1.13912	0.45115	0.587124	1.48244	0.18792	-1.14832	-0.768264	0.567977	0.000112741	0.000332121	0.765306	0.000824581	0.00954229	0.121924	0.116165	3.08377	2.02035	0.913909	0.0653334	60.6369	5.23983	0.41009	-0.20866	-1.13336	-0.79966	-0.542365
Q6IRU2	8.42874e+06	7.42262e+06	6.97069e+06	1.10248e+07	0.880632	0.827014	1.4853	1.5816	-0.183389	-0.274016	0.570755	0.661382	0.000127835	0.000367862	0.411489	0.112234	0.000875787	0.000126074	0.385642	0.949875	3.0576	3.89938	0.12151	0.445497	57.0915	396.593	0.1873	-0.27018	0.58342	-0.6663
Q6NZJ6	1.08087e+06	942946	1.45726e+06	1.24178e+06	0.872394	1.34823	1.31692	0.852135	-0.196948	0.431064	0.397166	-0.230846	0.0358912	0.0484709	0.906716	0.167315	0.23897	0.600785	0.0425289	0.776465	0.621656	0.221281	0.0551441	0.298837	0.209231	0.0832244	0.155817	0.495453	0.40795	0.24332
Q6P1B1	443953	394273	456838	598051	0.888096	1.02902	1.51684	1.30911	-0.171212	0.0412744	0.601073	0.388587	0.0677477	0.0852471	0.812329	0.999854	0.0583878	0.218255	0.0902682	6.33091e-05	1.23368	0.661036	0.0615514	0.0500073	0.856343	0.22909	0.196767	0.0150417	0.615458	-0.40365
Q6P1F6	770870	499214	937925	752895	0.647598	1.21671	1.50816	0.802724	-0.626829	0.282984	0.592789	-0.317023	0.102266	0.113134	0.535258	0.856734	0.102482	0.988885	0.271436	0.067154	0.989351	0.0048542	0.0934128	0.0583612	0.487889	0.050562	0.79034	0.4576	1.4291	-0.18116
Q6W5C0	NA	NA	2.80276e+06	4.45003e+06	NA	NA	NA	1.58773				0.666968	1.09134e-07	1.13598e-06	0.445972	1.92211e-05	2.86547e-06	0.0733074	0.350692	4.71622	5.5428	1.13485	0.112115	2601.31	17449.1	0.682059	-0.7534	3.4093	3.96854	-1.31264
Q6WVG3	NA	1.49315e+06	1.01141e+06	1.2081e+06	NA	NA	0.809098	1.19448			-0.305614	0.256379	2.78798e-06	1.37399e-05	6.1289e-06	5.04549e-05	0.957632	0.892876	5.21262	4.2971	0.0188012	0.049209	8158.07	990.984	0.0522121	0.0559988	-2.69736	2.2671	-0.17848	-0.25178
Q6ZQ38	3.19741e+06	3.2919e+06	4.07638e+06	5.17475e+06	1.02955	1.2749	1.57196	1.26945	0.0420179	0.350384	0.652569	0.344202	0.000237229	0.000619885	0.978082	0.079777	0.000810057	0.0682159	0.00962488	1.09812	3.09148	1.16611	0.0511205	0.626747	61.7241	0.732967	-0.05298	0.34878	0.65582	-0.36002
Q6ZQI3	1.886e+06	2.89468e+06	934382	952659	1.53482	0.49543	0.329107	1.01956	0.618072	-1.01325	-1.60337	0.0279467	0.000314833	0.000642333	0.000914514	0.667251	0.000470224	0.470021	3.03881	0.175711	3.3277	0.327883	54.6739	0.0749344	106.332	0.106378	-3.12706	0.73894	-3.34356	0.95544
Q6ZWX6	1.08932e+06	NA	1.8692e+06	1.65156e+06	NA	1.71593	NA	0.883565		0.778994		-0.178592	0.000621414	0.00116103	0.290368	0.0252874	0.0070414	0.630089	0.537051	1.5971	2.15234	0.200598	0.172195	1.97727	7.10086	0.0793539	1.16654	2.0316	2.4328	0.76534
Q71LX4	2.06115e+06	590025	8.79508e+06	7.39738e+06	0.28626	4.26707	12.5374	0.841082	-1.8046	2.09325	3.64817	-0.249681	1.26218e-08	2.69002e-07	0.00125259	4.59909e-05	8.97492e-08	0.88624	2.90219	4.33733	7.04697	0.0524487	39.9171	1087.17	557108	0.0564181	1.67118	2.28382	3.69744	0.25756
Q76MZ3	5.59881e+06	3.74792e+06	8.34201e+06	5.49921e+06	0.669414	1.48996	1.46727	0.659218	-0.57903	0.575274	0.553133	-0.601171	0.0307692	0.0426517	0.566393	0.214808	0.373127	0.359733	0.246882	0.667949	0.428143	0.44402	0.0882779	0.232766	0.134003	0.138992	0.43162	0.66902	0.54588	0.55476
Q7M6Y3	508591	495042	1.17059e+06	1.13495e+06	0.973359	2.30163	2.29264	0.969558	-0.0389564	1.20265	1.19701	-0.0446008	0.00330932	0.00584704	0.999979	0.0370362	0.0161537	0.999822	9.20058e-06	1.43137	1.79173	7.70974e-05	0.0500011	1.35003	3.09526	0.0500089	0.0143733	1.15251	1.14158	0.0253
Q7TMK9	2.56491e+06	1.68804e+06	3.84845e+06	3.21147e+06	0.658128	1.50042	1.90248	0.834483	-0.603559	0.585371	0.927884	-0.261046	0.0134102	0.0201005	0.543692	0.242432	0.0437263	0.938243	0.264647	0.615409	1.35926	0.0276848	0.0919638	0.206243	1.14348	0.0532911	0.46286	0.67214	0.95022	0.18478
Q7TMR0	520147	441786	884487	490056	0.849349	1.70046	1.10926	0.554057	-0.23557	0.765922	0.149598	-0.851894	0.0414102	0.0545207	0.743626	0.184418	0.923565	0.0981261	0.128646	0.734198	0.0345325	1.00822	0.0672381	0.271124	0.054138	0.509548	0.29012	0.65004	0.17774	0.76242
Q7TNG5	2.72992e+06	4.49903e+06	1.76022e+06	2.16917e+06	1.64805	0.644789	0.482142	1.23233	0.720757	-0.6331	-1.05247	0.301386	5.90429e-05	0.000183033	0.0227121	0.0267375	0.000795847	0.447205	1.64374	1.57288	3.09917	0.349493	2.20147	1.87003	62.8261	0.111805	-0.6558	-0.6393	-0.98896	-0.30614
Q7TPR4	2.02841e+07	2.2958e+07	1.47426e+07	1.67701e+07	1.13182	0.726805	0.730471	1.13753	0.178645	-0.460361	-0.453101	0.185905	0.0833244	0.10351	0.532571	0.535028	0.256833	0.845241	0.273622	0.271624	0.590349	0.0730193	0.0938842	0.0934531	0.194679	0.0591547	-0.3208	-0.31982	-0.44964	-0.19098
Q7TQI3	4.33349e+06	3.82957e+06	4.11158e+06	4.70635e+06	0.883715	0.948792	1.22895	1.14466	-0.178347	-0.0758355	0.297426	0.194915	0.290249	0.314705	0.681085	0.967165	0.241865	0.576666	0.166799	0.0144996	0.616427	0.239076	0.0734123	0.0516975	0.206727	0.0867053	0.18262	-0.0744	0.31942	-0.2112
Q7TSV4	2.84358e+06	4.72215e+06	1.96703e+06	2.60029e+06	1.66063	0.691743	0.550659	1.32194	0.731734	-0.531692	-0.86077	0.402656	0.00443495	0.00758053	0.0797632	0.370853	0.0352836	0.610995	1.0982	0.430799	1.45243	0.213962	0.626856	0.134824	1.41709	0.0818337	-0.7584	-0.48446	-0.8826	-0.36026
Q80W21	7.42755e+06	2.68778e+07	NA	1.5832e+06	3.61867	NA	0.0589035	NA	1.85546		-4.0855		3.31406e-09	5.83785e-08	0.0134695	4.74473e-07	3.56009e-07	0.0200019	1.87065	6.32379	6.44854	1.69893	3.71208	105380	140446	2.49976	-1.90004	-4.96348	-5.06948	-1.79404
Q80W22	1.47131e+06	1.70007e+06	690816	926308	1.15548	0.469525	0.544865	1.34089	0.208495	-1.09072	-0.876028	0.423191	0.000156287	0.000433282	0.712191	0.00159737	0.00383301	0.281132	0.147404	2.79659	2.41646	0.55109	0.0702059	31.3014	13.0446	0.177853	-0.2338	-1.05697	-0.900595	-0.39018
Q80X19	6.52496e+07	9.15718e+07	1.67557e+07	2.35866e+07	1.40341	0.256794	0.257575	1.40768	0.488933	-1.96132	-1.95693	0.493317	1.22309e-10	9.90622e-09	0.0291551	1.22414e-08	1.19163e-08	0.0304687	1.53529	7.91217	7.92386	1.51615	1.71497	4.0845e+06	4.19595e+06	1.64103	-0.51394	-1.95706	-1.96072	-0.51028
Q80X90	8.78374e+06	1.98774e+07	7.32722e+06	1.13465e+07	2.26298	0.83418	0.570823	1.54854	1.17822	-0.261569	-0.808884	0.630908	7.44709e-07	5.18257e-06	6.59845e-06	0.557039	0.000613071	0.00757886	5.18056	0.254114	3.21249	2.1204	7577.53	0.0897603	81.5567	6.5973	-1.22334	-0.21642	-0.8211	-0.61866
Q80YX1	5.39316e+06	1.48223e+06	3.41038e+06	2.35371e+06	0.274835	0.632353	1.58796	0.690162	-1.86336	-0.661199	0.66717	-0.534993	8.98283e-05	0.00027228	6.08827e-05	0.277468	0.107995	0.285783	4.21551	0.556787	0.966596	0.543963	821.251	0.180201	0.462984	0.174958	1.7657	-0.547845	0.67588	0.541975
Q8BG32	1.95256e+06	1.19888e+06	2.84734e+06	2.77686e+06	0.614007	1.45826	2.31621	0.975247	-0.703673	0.544253	1.21177	-0.0361599	1.49248e-07	1.48052e-06	0.000600325	0.00462193	4.87529e-07	0.993564	3.22161	2.33518	6.312	0.00280422	83.2882	10.818	102558	0.0503239	0.702035	0.558405	1.22708	0.03336
Q8BG73	299713	568326	446512	500550	1.89623	1.4898	0.880744	1.12102	0.923136	0.575117	-0.183205	0.164815	0.00965722	0.0149687	0.00662087	0.0771578	0.694747	0.925743	2.17908	1.11262	0.158173	0.0335098	7.55188	0.648023	0.0719686	0.0540107	-0.90975	0.57792	-0.21751	-0.11432
Q8BH61	1.4938e+07	1.3257e+07	1.62455e+07	3.36206e+07	0.887465	1.08752	2.53607	2.06954	-0.172239	0.121046	1.34259	1.04931	1.05932e-07	1.12884e-06	0.633261	0.746466	1.61906e-07	4.61932e-06	0.198417	0.12699	6.79074	5.33542	0.0789564	0.0669822	308821	10824.1	0.16062	0.13464	1.32846	-1.0332
Q8BH64	2.54961e+07	1.81607e+07	3.24708e+07	4.08126e+07	0.712292	1.27356	2.2473	1.2569	-0.489459	0.348864	1.16819	0.329871	0.0019248	0.00369778	0.560561	0.276021	0.0019633	0.594635	0.251377	0.559058	2.70701	0.22575	0.0891964	0.181146	25.4673	0.0840852	0.3496	0.49496	1.17904	-0.33448
Q8BH69	442802	577181	557791	582090	1.30347	1.25968	1.00851	1.04356	0.382361	0.333062	0.0122183	0.0615174	0.665599	0.682614	0.735105	0.765163	0.99924	0.994124	0.13365	0.116246	0.000330329	0.00255946	0.0680175	0.0653455	0.050038	0.0502955	-0.340525	0.30834	0.036675	-0.06886
Q8BH95	4.06019e+06	2.82422e+06	6.93578e+06	3.04821e+06	0.695588	1.70824	1.07931	0.43949	-0.523695	0.772513	0.11011	-1.1861	0.00565294	0.00928989	0.700477	0.0560698	0.989659	0.0112653	0.154606	1.25127	0.00451464	1.94826	0.07138	0.891746	0.0505225	4.43842	0.365565	0.89162	0.102545	1.15464
Q8BHG1	819891	963736	1.01648e+06	1.02849e+06	1.17544	1.23978	1.06719	1.01181	0.233206	0.310085	0.0938173	0.0169379	0.284691	0.309663	0.748346	0.345444	0.898571	0.999838	0.125897	0.461622	0.0464477	7.04058e-05	0.066814	0.144741	0.0556439	0.0500081	-0.19095	0.30876	0.13133	-0.01352
Q8BHG2	1.97894e+06	1.75114e+06	1.42238e+06	1.5164e+06	0.884887	0.718758	0.865949	1.0661	-0.176434	-0.476421	-0.207647	0.0923402	0.175941	0.200992	0.925061	0.170413	0.795674	0.905708	0.0338296	0.768498	0.0992651	0.0430116	0.0540505	0.293405	0.0628398	0.0552054	0.153125	-0.51881	-0.216305	-0.14938
Q8BHN3	4.45484e+06	4.24573e+06	3.51558e+06	4.18441e+06	0.95306	0.789158	0.985558	1.19025	-0.069361	-0.341613	-0.0209877	0.251265	0.32797	0.351691	0.970091	0.310906	0.999824	0.499246	0.0131876	0.507372	7.64413e-05	0.301686	0.0515416	0.160821	0.0500088	0.100151	0.07916	-0.32116	0.0139	-0.2559
Q8BIJ6	483280	656444	700074	496535	1.35831	1.44859	0.756401	0.709261	0.441811	0.534646	-0.402777	-0.495612	0.0123806	0.0163882	0.999581	0.564046	0.0888062	0.00816878	0.000182032	0.248686	1.05156	2.08784	0.050021	0.0886453	0.563024	6.12086	-0.04066	0.51676	-0.99994	1.47604
Q8BJU0	537904	NA	642040	761362	NA	1.19359	NA	1.18585		0.255313		0.245921	0.00196527	0.00308251	0.375099	0.208055	0.00270831	0.93288	0.425854	0.681822	2.5673	0.0301741	0.133298	0.240321	18.4617	0.0535974	0.6097	0.75636	1.5836	-0.21754
Q8BJW6	867027	1.13951e+06	1.50469e+06	1.26228e+06	1.31427	1.73546	1.10774	0.838892	0.394262	0.795321	0.147617	-0.253442	0.0054069	0.00897204	0.272203	0.0035444	0.761118	0.617732	0.565107	2.45046	0.118548	0.2092	0.183687	14.1068	0.0656928	0.0809412	-0.34928	0.78266	0.192405	0.240975
Q8BJY1	2.53184e+06	3.38073e+06	3.22544e+06	3.12862e+06	1.33528	1.27395	0.925426	0.96998	0.417146	0.349309	-0.11181	-0.0439729	0.237723	0.262341	0.230118	0.383626	0.963196	0.999291	0.638049	0.416092	0.0162854	0.000307814	0.21728	0.130335	0.0519105	0.0500355	-0.38856	0.31992	-0.09274	0.0241
Q8BKC5	1.23315e+06	1.07056e+06	2.17213e+06	1.75128e+06	0.868149	1.76145	1.63585	0.80625	-0.203985	0.816761	0.710045	-0.310701	0.00155738	0.00306975	0.856831	0.012491	0.0281356	0.636866	0.0671047	1.9034	1.55074	0.195952	0.0583546	4.00287	1.77711	0.0785095	0.18666	0.83892	0.74342	0.28216
Q8BMF4	823628	1.26348e+06	1.85577e+06	490363	1.53404	2.25317	0.388106	0.264237	0.617337	1.17196	-1.36548	-1.9201	0.000694997	0.00151267	0.493645	0.0218583	0.0189588	0.000462594	0.306585	1.66038	1.72219	3.3348	0.101287	2.28746	2.6373	108.086	-0.51466	1.1727	-1.19812	1.85616
Q8BND5	1.38084e+07	7.44392e+06	5.13111e+06	4.44587e+06	0.539085	0.371593	0.597248	0.866452	-0.891415	-1.42821	-0.743598	-0.206807	5.08994e-06	2.37763e-05	0.00529019	3.58095e-05	0.0117835	0.740531	2.27653	4.446	1.92873	0.130457	9.45146	1396.28	4.24323	0.0675191	0.8396	-1.38128	-0.75658	0.2149
Q8BP40	5.01613e+06	6.03172e+06	4.69541e+06	2.75533e+06	1.20247	0.936063	0.456806	0.586813	0.265995	-0.0953221	-1.13035	-0.769028	0.000917714	0.00189661	0.513086	0.99751	0.000631343	0.0158693	0.28981	0.00108292	3.19973	1.79944	0.0974496	0.0501248	79.1963	3.15073	-0.30728	-0.04124	-1.10038	0.75186
Q8BPB5	1.14472e+07	1.06076e+07	3.55337e+06	4.24285e+06	0.92665	0.310412	0.399982	1.19404	-0.109904	-1.68774	-1.32199	0.255846	8.72686e-07	5.66831e-06	0.957292	7.05908e-06	0.00015797	0.615407	0.0189558	5.15125	3.80142	0.210837	0.0522307	7083.08	316.515	0.081247	0.11158	-1.6627	-1.27718	-0.27394
Q8BTM8	8.17671e+07	1.06988e+08	7.8368e+07	1.03172e+08	1.30845	0.95843	0.964335	1.31651	0.387856	-0.0612553	-0.0523929	0.396718	0.0198036	0.0288591	0.100274	0.990946	0.998268	0.0797729	0.998811	0.00394997	0.000752748	1.09814	0.498633	0.0504568	0.0500867	0.62678	-0.39	-0.04586	-0.0262	-0.40966
Q8BVI4	2.04226e+06	2.4569e+06	2.03659e+06	2.30546e+06	1.20303	0.997223	0.938362	1.13202	0.266672	-0.00401136	-0.0917838	0.178899	0.520569	0.543688	0.650833	0.999939	0.995878	0.770932	0.186531	2.67084e-05	0.00179375	0.112984	0.0768246	0.0500031	0.0502069	0.0648565	-0.21903	0.01019	-0.0393	-0.16954
Q8BWT1	1.59435e+07	1.07876e+07	3.19508e+07	2.76298e+07	0.676616	2.004	2.56125	0.864761	-0.56359	1.00288	1.35685	-0.209627	2.25277e-07	2.02157e-06	0.0327318	8.37743e-05	3.515e-06	0.60105	1.48503	4.07689	5.45407	0.221089	1.52757	596.842	14224.7	0.0831877	0.53246	1.05308	1.36802	0.21752
Q8BWY3	660049	538121	766744	707549	0.815274	1.16165	1.31485	0.922796	-0.294643	0.216173	0.3949	-0.115916	0.216748	0.241935	0.595816	0.803967	0.317766	0.953096	0.224888	0.0947615	0.497893	0.0208632	0.0839185	0.0621916	0.157349	0.0524606	0.29155	0.223208	0.392165	0.122593
Q8BX70	2.23349e+06	NA	2.10097e+06	1.26571e+06	NA	0.940667	NA	0.602439		-0.0882443		-0.731113	0.00114587	0.00197297	0.0258636	0.358728	0.00900265	0.653813	1.58731	0.445235	2.04563	0.184546	1.93322	0.139381	5.55392	0.0764745	2.00224	1.06026	2.33052	0.73198
Q8BZF8	796492	1.1814e+06	NA	690034	1.48325	NA	0.584082	NA	0.568764		-0.775756		9.07688e-06	3.52306e-05	0.000289058	0.336333	0.179476	0.000646005	3.53901	0.473231	0.745995	3.18976	172.976	0.148662	0.278589	77.3988	-1.97362	-0.63172	-0.78072	-1.82462
Q8C0E2	1.10438e+06	978035	1.3611e+06	1.7387e+06	0.8856	1.23246	1.77775	1.27742	-0.175274	0.30154	0.830052	0.353239	0.0023841	0.00359184	0.0980089	0.026962	0.185871	0.487068	1.00873	1.56925	0.730788	0.31241	0.510158	1.85446	0.269003	0.102655	-1.3092	1.66388	1.1152	-0.76052
Q8C1A5	1.70368e+06	3.93957e+06	1.18935e+06	1.71638e+06	2.31239	0.698107	0.435677	1.44312	1.20939	-0.51848	-1.19867	0.529195	1.93937e-06	1.09574e-05	3.24115e-05	0.0974852	3.5065e-05	0.0903626	4.4893	1.01106	4.45513	1.04401	1542.66	0.512899	1425.92	0.553326	-1.20996	-0.504733	-1.20132	-0.513373
Q8C1B7	819225	1.00868e+06	2.31417e+06	2.95462e+06	1.23126	2.82482	2.9292	1.27676	0.300134	1.49816	1.55051	0.352482	1.52654e-05	5.37812e-05	0.0680489	0.000106451	0.00515288	0.882041	1.16718	3.97285	2.28795	0.0545112	0.734765	469.701	9.70331	0.0566867	-1.4013	3.0959	2.07572	-0.38112
Q8C6K9	555106	1.03289e+06	NA	483314	1.8607	NA	0.467925	NA	0.895847		-1.09565		0.0020932	0.00322156	0.0213356	0.92874	0.00273631	0.976415	1.6709	0.0321061	2.56283	0.0103655	2.3435	0.0538364	18.2728	0.0512077	-1.42052	-0.26116	-1.85722	0.17554
Q8CAY6	5.91922e+06	3.90042e+06	4.81313e+06	2.00289e+06	0.658942	0.813136	0.513506	0.41613	-0.601777	-0.298431	-0.961548	-1.26489	0.000236555	0.000619885	0.211654	0.669962	0.0115337	0.00182508	0.674374	0.17395	1.93803	2.73872	0.236235	0.0746311	4.33511	27.3961	0.54102	-0.30148	-0.95058	1.19012
Q8CDN6	2.87944e+06	3.61295e+06	4.86249e+06	4.30165e+06	1.25474	1.68869	1.19062	0.88466	0.327389	0.755907	0.251713	-0.176805	0.000898666	0.00187428	0.197947	0.000798849	0.349714	0.684836	0.70345	3.09754	0.456288	0.164414	0.252592	62.5901	0.142974	0.0730102	-0.32818	0.77218	0.26874	0.17526
Q8CFX1	1.20133e+07	9.54363e+06	5.65463e+06	7.49943e+06	0.79442	0.470696	0.785804	1.32625	-0.332026	-1.08713	-0.347758	0.407348	0.000220357	0.000582493	0.272503	0.000144126	0.417454	0.1311	0.564628	3.84126	0.379392	0.882397	0.183484	346.918	0.119774	0.381388	0.3647	-1.12174	-0.30528	-0.45176
Q8CG14	2.32669e+06	1.29083e+06	1.953e+06	1.26787e+06	0.554791	0.83939	0.982219	0.649193	-0.849984	-0.252587	-0.0258832	-0.62328	0.00284302	0.00511707	0.00731622	0.761748	0.999891	0.0755564	2.13571	0.118188	4.7324e-05	1.12173	6.83413	0.0656385	0.0500054	0.661757	0.85488	-0.21674	0.015495	0.622645
Q8CG72	1.04936e+06	1.71623e+06	698646	825759	1.6355	0.665783	0.481147	1.18194	0.709735	-0.586875	-1.05545	0.241159	0.000407554	0.000965111	0.0352225	0.145295	0.00237043	0.784449	1.45318	0.837749	2.62517	0.105435	1.41955	0.344127	21.0933	0.063739	-0.72	-0.53888	-1.03652	-0.22236
Q8CGN5	4.03604e+06	1.45679e+06	2.03046e+06	4.45721e+06	0.360946	0.503081	3.0596	2.19518	-1.47014	-0.991137	1.61335	1.13434	0.00029729	0.00074268	0.00138298	0.0440222	0.000717398	0.0230914	2.85919	1.35633	3.14424	1.63655	36.1539	1.13579	69.6964	2.16531	1.50398	-0.9476	1.6103	-1.05392
Q8CHH9	928859	779777	1.50702e+06	1.67464e+06	0.8395	1.62245	2.14758	1.11122	-0.252397	0.69817	1.10271	0.152147	0.000154112	0.00036762	0.676927	0.00115889	0.00620871	0.990067	0.169458	2.93596	2.207	0.0043355	0.0738632	43.1447	8.0532	0.0505016	-0.5733	2.4013	1.98116	-0.15316
Q8CHP8	NA	3.22004e+06	1.28212e+06	NA	NA	NA	NA	NA					3.3249e-07	2.72102e-06	3.94718e-07	0.121089	3.67339e-06	0.787282	6.40371	0.916895	5.43493	0.10387	126673	0.412919	13611.4	0.0635096	-4.17764	1.0662	-3.5296	0.41816
Q8CI94	9.46339e+06	6.22723e+06	6.23352e+06	5.28255e+06	0.658033	0.658698	0.848299	0.847442	-0.603768	-0.60231	-0.237356	-0.238814	0.000521364	0.0011892	0.00677615	0.00779289	0.501984	0.463057	2.16902	2.1083	0.29931	0.334366	7.37882	6.41611	0.0996048	0.107978	0.61058	-0.59972	-0.22546	0.23632
Q8CIB5	1.43934e+06	910978	2.74255e+06	3.29017e+06	0.632912	1.90541	3.61169	1.19968	-0.659924	0.930104	1.85267	0.262644	2.72009e-08	4.41691e-07	0.00576295	0.000416485	5.08883e-08	0.394455	2.23935	3.3804	7.29338	0.404002	8.67611	120.052	982545	0.126757	0.69222	0.92188	1.89902	-0.28492
Q8CIE6	3.39635e+06	3.87344e+06	3.65792e+06	3.67995e+06	1.14047	1.07702	0.950049	1.00602	0.18963	0.107041	-0.073926	0.00866354	0.550005	0.571681	0.47762	0.840424	0.942174	0.999322	0.320918	0.0755015	0.0258688	0.00029464	0.104686	0.0594938	0.0530687	0.0500339	-0.18229	0.10257	-0.06548	-0.01424
Q8CIN4	555586	377312	520825	635932	0.679125	0.937433	1.68542	1.22101	-0.558251	-0.0932125	0.753112	0.288074	0.00186259	0.00294161	0.798063	0.103017	0.00346347	0.850518	0.0979629	0.987091	2.46049	0.0703163	0.0626517	0.485356	14.4364	0.0587877	0.31054	0.84058	1.42524	-0.27412
Q8JZN5	563247	334193	2.5597e+06	646534	0.593333	4.54453	1.93461	0.252582	-0.753086	2.18413	0.952045	-1.98517	1.46969e-09	5.89605e-08	0.0161768	5.97586e-08	0.00153675	2.95213e-07	1.79111	7.2236	2.8134	6.52986	3.09084	836699	32.5361	169369	0.70604	2.19888	0.94462	1.9603
Q8JZQ9	819794	738088	1.22059e+06	1.08046e+06	0.900334	1.4889	1.46387	0.885194	-0.151468	0.574251	0.549784	-0.175934	0.00531681	0.00888742	0.906913	0.0343895	0.05131	0.816922	0.0424344	1.46357	1.2898	0.0878195	0.0551321	1.45393	0.974469	0.0612054	0.13006	0.59298	0.55288	0.17016
Q8K010	841363	211193	378913	352809	0.251012	0.450356	1.67056	0.931109	-1.99417	-1.15086	0.740329	-0.102978	7.37715e-05	0.000201115	9.098e-05	0.00700385	0.915239	0.431349	4.04105	2.15466	0.0384653	0.365171	549.571	7.13893	0.0546305	0.115915	1.69826	-1.08048	0.1816	0.43618
Q8K0E8	2.78103e+07	2.35574e+07	2.24134e+07	3.61318e+07	0.847073	0.805938	1.53378	1.61206	-0.239441	-0.311259	0.617089	0.688907	0.00413971	0.00711154	0.565774	0.339946	0.0111414	0.00478486	0.247357	0.46859	1.95306	2.32013	0.0883745	0.147082	4.48777	10.4496	0.2199	-0.28928	0.60398	-0.67336
Q8K0U4	925607	798048	2.46699e+06	3.17716e+06	0.86219	2.66527	3.98116	1.28787	-0.213923	1.41428	1.99319	0.364986	9.95574e-05	0.000256164	0.977559	0.00409645	0.000690778	0.961702	0.00985715	2.38759	3.16066	0.0169594	0.0511478	12.2057	72.3821	0.0519912	0.2198	2.25728	2.74254	-0.26546
Q8K157	6.23043e+06	7.11151e+06	2.89956e+06	4.18101e+06	1.14142	0.465387	0.587921	1.44195	0.190825	-1.1035	-0.766305	0.528017	6.14508e-06	2.72139e-05	0.807115	4.67151e-05	0.00395083	0.0270492	0.0930645	4.33054	2.40331	1.56785	0.061949	1070.32	12.6556	1.84849	-0.15754	-1.12686	-0.72588	-0.55852
Q8K183	2.31091e+07	3.54031e+07	1.2568e+07	1.62261e+07	1.532	0.543854	0.458324	1.29107	0.615415	-0.878709	-1.12556	0.368563	1.69405e-06	9.79101e-06	0.00730761	0.00121782	4.64749e-05	0.187574	2.13622	2.91442	4.33278	0.726826	6.84218	41.0571	1075.85	0.266561	-0.66546	-0.81916	-1.11512	-0.3695
Q8K2B3	4.60914e+06	3.32918e+06	5.42792e+06	4.05879e+06	0.722299	1.17764	1.21916	0.747762	-0.469332	0.2359	0.285883	-0.419349	0.119169	0.140368	0.285259	0.921456	0.678311	0.543136	0.544761	0.0355255	0.168571	0.265091	0.17528	0.054262	0.0737125	0.092058	0.57348	0.1942	0.34864	0.41904
Q8K354	1.27669e+06	5.04912e+06	605976	1.10318e+06	3.95486	0.474647	0.21849	1.82051	1.98363	-1.07507	-2.19436	0.864342	2.30356e-08	3.29697e-07	0.000106488	5.75816e-05	3.18038e-05	0.000198129	3.9727	4.23972	4.49752	3.70305	469.538	868.333	1572.14	252.361	-1.89242	-1.9977	-2.10172	-1.7884
Q8K3K7	NA	NA	702407	NA	NA	NA	NA	NA					5.35673e-05	0.000151757	0.672882	0.000194533	0.417418	8.4545e-05	0.172061	3.71101	0.379429	4.07291	0.0743072	257.026	0.119784	591.401	-0.31164	1.5467	-0.4327	1.66776
Q8K4G1	4.05138e+06	5.22986e+06	1.84388e+06	1.08628e+06	1.29088	0.455124	0.207707	0.589126	0.36836	-1.13567	-2.26738	-0.763352	2.21983e-06	1.19207e-05	0.703199	0.00705159	4.01837e-06	0.0463107	0.152922	2.15171	5.39595	1.33432	0.0711036	7.0906	12442.9	1.07966	-0.30854	-1.09266	-2.22598	0.82478
Q8K4Z3	3.65414e+06	4.81762e+06	2.67571e+06	2.88541e+06	1.3184	0.732239	0.598928	1.07837	0.39879	-0.449613	-0.739546	0.108856	0.163845	0.188436	0.817115	0.597727	0.268121	0.994768	0.087717	0.223497	0.57167	0.00227832	0.0611909	0.0836503	0.186483	0.050263	-0.339	-0.48896	-0.73404	-0.09392
Q8QZR5	1.70779e+07	6.17062e+06	2.71632e+07	1.25943e+07	0.361322	1.59055	2.04101	0.463654	-1.46864	0.669524	1.02929	-1.10888	1.55587e-06	9.22698e-06	9.15327e-05	0.0573332	0.00234039	0.00206822	4.03842	1.24159	2.63071	2.6844	546.253	0.872094	21.3639	24.1754	1.52624	0.70454	1.10768	1.1231
Q8QZS1	1.98159e+07	1.7212e+07	1.63523e+07	1.05631e+07	0.868592	0.825211	0.613707	0.64597	-0.20325	-0.277166	-0.704377	-0.630461	0.00264461	0.00487465	0.574574	0.548311	0.0260772	0.0284719	0.240654	0.260973	1.58374	1.54558	0.0870209	0.0911892	1.91739	1.75612	0.2588	-0.26762	-0.63476	0.62594
Q8QZT1	3.97393e+06	1.22044e+06	4.71562e+06	3.75326e+06	0.307112	1.18664	3.07533	0.795921	-1.70316	0.24688	1.62074	-0.329303	4.31553e-05	0.000137532	0.000587009	0.612981	0.000351874	0.76419	3.23136	0.212553	3.45361	0.116799	85.1776	0.0815686	142.097	0.0654287	1.59936	0.39008	1.68156	0.30788
Q8R016	1.35563e+06	1.56936e+06	2.19619e+06	1.01696e+06	1.15766	1.62005	0.648009	0.463056	0.211212	0.696039	-0.625915	-1.11074	0.00205335	0.00390079	0.810029	0.0539002	0.0560064	0.0011603	0.0914995	1.26841	1.25176	2.93543	0.0617262	0.92764	0.892755	43.0923	-0.22024	0.6982	-0.69322	1.17118
Q8R0Y6	2.99377e+07	1.84424e+07	4.63376e+07	1.7026e+07	0.616025	1.5478	0.923198	0.367433	-0.698939	0.630219	-0.115289	-1.44445	3.41149e-07	2.73722e-06	0.00271021	0.0054521	0.940337	8.07353e-07	2.567	2.26344	0.0267164	6.09294	18.4488	9.17077	0.0531724	61930.8	0.70148	0.6456	-0.09228	1.43936
Q8R146	2.68798e+06	3.03193e+06	2.33486e+06	1.84939e+06	1.12796	0.868628	0.609972	0.79208	0.173714	-0.20319	-0.713185	-0.336282	0.00287069	0.00515214	0.68538	0.646314	0.00214261	0.185431	0.164068	0.189556	2.66906	0.731816	0.0729522	0.0773618	23.336	0.269641	-0.17872	-0.18932	-0.7094	0.34136
Q8R164	1.99327e+06	1.69956e+06	2.05507e+06	1.03476e+06	0.852649	1.031	0.60884	0.503517	-0.229976	0.0440471	-0.715864	-0.989887	3.88975e-05	0.000128155	0.554211	0.988108	0.00169467	6.79713e-05	0.256325	0.00519572	2.77092	4.16767	0.0902183	0.0506018	29.5043	735.605	0.21194	0.05092	-0.72058	0.98344
Q8R1B4	NA	299946	544282	612206	NA	NA	2.04105	1.12479			1.02931	0.169661	0.00215663	0.00329245	0.987765	0.00681065	0.0537326	0.890693	0.0053464	2.16681	1.26976	0.0502717	0.0506193	7.34144	0.930534	0.056136	-0.11576	1.3778	1.00774	0.2543
Q8R1F1	590974	448230	1.21134e+06	1.88013e+06	0.758461	2.04974	4.19456	1.5521	-0.398853	1.03544	2.06852	0.634226	3.28407e-06	1.5348e-05	0.528257	0.000200671	9.19542e-05	0.311906	0.277154	3.69751	4.03643	0.505977	0.0946508	249.164	543.749	0.160305	-0.4874	1.98604	2.13174	-0.6331
Q8R1F5	NA	1.80275e+06	NA	2.49672e+06	NA	NA	1.38495	NA			0.469836		1.15643e-10	3.31027e-09	2.72998e-08	0.999697	0.240641	2.4176e-09	7.56384	0.000131596	0.618631	8.61661	1.83151e+06	0.0500152	0.207779	2.06816e+07	-2.8031	-0.02312	0.48814	-3.31436
Q8R1G2	5.54469e+06	3.22065e+06	4.50443e+06	5.04281e+06	0.580854	0.812387	1.56577	1.11952	-0.783753	-0.29976	0.646874	0.162881	0.0149191	0.0222643	0.0190043	0.632463	0.0310753	0.844064	1.72115	0.198965	1.50759	0.0736245	2.63099	0.079056	1.609	0.0592372	0.76451	-0.27233	0.66676	-0.17458
Q8R2G6	2.68697e+06	726167	242950	246817	0.270255	0.0904178	0.33989	1.01591	-1.88761	-3.46725	-1.55686	0.0227793	5.57233e-08	7.03764e-07	0.000233475	2.66663e-07	0.000932848	0.999991	3.63176	6.57404	3.03019	3.93714e-06	214.156	187502	53.5993	0.0500005	1.75708	-3.29413	-1.52756	-0.00949
Q8R2Y2	4.46734e+07	4.1689e+07	3.7553e+07	5.56357e+07	0.933195	0.840613	1.33454	1.48153	-0.0997494	-0.250487	0.416347	0.567084	0.0872383	0.107394	0.974241	0.779136	0.191228	0.0756328	0.0113336	0.108386	0.71845	1.12129	0.051322	0.0641736	0.261469	0.661089	0.08968	-0.20272	0.45104	-0.56408
Q8R3B1	1.52741e+06	857000	942637	853566	0.561082	0.617148	0.995993	0.905509	-0.833718	-0.696311	-0.00579253	-0.1432	0.00238065	0.00444823	0.00501726	0.0149271	0.998185	0.898514	2.29953	1.82602	0.000788982	0.0464751	9.96561	3.34961	0.0500909	0.0556474	0.81162	-0.70094	-0.03593	0.14661
Q8R4N0	3.05435e+06	1.14139e+06	4.26253e+06	2.36883e+06	0.373694	1.39556	2.07539	0.555735	-1.42007	0.480841	1.05338	-0.847531	2.01945e-05	7.36504e-05	0.00108512	0.358592	0.00266964	0.0280228	2.96452	0.445399	2.57355	1.55249	46.078	0.139434	18.7291	1.78426	1.48099	0.509547	1.15638	0.83416
Q8R5C5	657942	502301	646414	754344	0.763443	0.98248	1.50178	1.16697	-0.389408	-0.0255006	0.586671	0.222763	0.643437	0.646259	0.793413	0.98696	0.925795	0.917863	0.1005	0.00570033	0.0334851	0.0372221	0.0630188	0.0506606	0.0540076	0.0544744	-0.47506	-0.17074	-0.31676	-0.32904
Q8VBV7	NA	767150	54899.3	NA	NA	NA	NA	NA					0.000266599	0.000575954	0.00373632	0.822124	0.000574342	0.999894	2.42756	0.0850629	3.24083	4.61802e-05	13.3822	0.0608181	87.0561	0.0500053	-1.6836	-0.35086	-2.06108	0.02662
Q8VCM7	1.98528e+07	1.55431e+07	1.54907e+07	2.59458e+07	0.782918	0.780281	1.66928	1.67492	-0.353067	-0.357934	0.739227	0.744095	0.00269405	0.00491268	0.232202	0.239783	0.00514334	0.00536446	0.634134	0.620182	2.28875	2.27047	0.21533	0.208522	9.72131	9.32061	0.34868	-0.34506	0.70028	-0.69666
Q8VCR7	1.04508e+07	1.49969e+07	3.93549e+06	4.93839e+06	1.435	0.376574	0.329295	1.25484	0.521053	-1.40899	-1.60255	0.327499	1.66537e-07	1.62255e-06	0.0496658	3.49307e-05	4.31872e-06	0.381541	1.30394	4.45679	5.36464	0.418459	1.00673	1431.41	11577.5	0.131047	-0.58942	-1.35158	-1.60192	-0.33908
Q8VCT3	3.76338e+06	3.78339e+06	3.51333e+06	3.11879e+06	1.00532	0.933556	0.824338	0.887703	0.00764988	-0.0991912	-0.278692	-0.171851	0.184554	0.209776	0.999997	0.869347	0.218536	0.608512	1.27167e-06	0.0608068	0.660478	0.215731	0.0500001	0.0575144	0.228796	0.0821676	-0.00266	-0.1025	-0.27224	0.16708
Q8VCT4	2.46801e+08	2.74152e+08	2.8067e+07	3.49909e+07	1.11082	0.113723	0.127633	1.24669	0.15163	-3.1364	-2.96993	0.318102	1.29388e-13	8.82429e-11	0.797044	6.94755e-12	1.49412e-11	0.239731	0.0985177	11.1582	10.8256	0.620276	0.0627318	7.19678e+09	3.34646e+09	0.208567	-0.14558	-3.13872	-2.97098	-0.31332
Q8VD75	644713	933945	1.72666e+06	1.91451e+06	1.44862	2.67819	2.04992	1.10879	0.534681	1.42126	1.03557	0.148989	5.46823e-06	2.48622e-05	0.0937467	3.92578e-05	0.000415346	0.838033	1.02804	4.40607	3.38159	0.0767387	0.533352	1273.63	120.381	0.0596635	-0.535117	1.41975	1.02789	-0.14326
Q8VDD5	6.61616e+06	1.10898e+07	8.84001e+06	1.09384e+07	1.67617	1.33612	0.98635	1.23738	0.745165	0.418052	-0.019829	0.307283	0.000743653	0.00159488	0.00126018	0.0661587	0.998921	0.293385	2.89957	1.17941	0.000468989	0.532561	39.6767	0.755759	0.050054	0.170424	-0.77596	0.44874	-0.02358	-0.30364
Q8VDK1	893286	810698	974621	820042	0.907546	1.09105	1.01153	0.841395	-0.139957	0.12572	0.0165327	-0.249144	0.658543	0.676395	0.953054	0.940969	0.999998	0.693489	0.0208824	0.0264246	7.66546e-07	0.15896	0.0524629	0.0531367	0.0500001	0.0720992	0.12108	0.1316	-0.0039	0.25658
Q8VDM4	1.51321e+06	1.06463e+06	2.30118e+06	1.92231e+06	0.703558	1.52073	1.80561	0.835359	-0.507258	0.604764	0.85249	-0.259532	0.000102053	0.000305263	0.0593665	0.0224493	0.00106485	0.59711	1.22646	1.6488	2.97271	0.223946	0.842226	2.22724	46.9551	0.0837367	0.51582	0.60868	0.8891	0.2354
Q8VDQ1	628212	318206	669234	425220	0.506526	1.0653	1.33631	0.635383	-0.981292	0.091259	0.41825	-0.654301	0.0157734	0.0234368	0.0394625	0.986204	0.579679	0.195185	1.40382	0.00603323	0.236812	0.709554	1.26702	0.0506994	0.0862546	0.256167	1.08018	0.1171	0.4524	0.744875
Q8VHY0	2.2569e+06	1.48981e+06	1.91097e+06	1.42345e+06	0.660115	0.846726	0.955456	0.744882	-0.59921	-0.240032	-0.065739	-0.424917	0.389019	0.413257	0.655193	0.995235	0.983174	0.579619	0.183631	0.00207423	0.00736944	0.236857	0.0763134	0.0502394	0.0508557	0.0862635	0.41416	-0.08344	-0.12848	0.4592
Q91V64	7.33766e+06	6.19095e+06	6.88466e+06	7.5956e+06	0.843723	0.938264	1.22689	1.10326	-0.245159	-0.0919344	0.295002	0.141777	0.125049	0.14704	0.24137	0.88628	0.114268	0.652112	0.617316	0.0524293	0.942074	0.185678	0.207151	0.0564156	0.437566	0.076674	0.2329	-0.08572	0.28606	-0.13888
Q91V76	1.47546e+07	2.09873e+07	2.13101e+07	1.63672e+07	1.42242	1.4443	0.779864	0.76805	0.508348	0.530371	-0.358706	-0.380729	0.000229603	0.000604592	0.0011556	0.000887257	0.0173346	0.0132821	2.93719	3.05195	1.76109	1.87673	43.2677	56.3534	2.88441	3.76446	-0.51096	0.52522	-0.36676	0.38102
Q91V92	8.6862e+07	4.483e+07	1.18924e+08	1.50688e+07	0.516105	1.36911	0.336132	0.12671	-0.954263	0.453237	-1.5729	-2.9804	4.0511e-11	5.52571e-09	0.000303664	0.0513934	4.934e-07	4.13297e-11	3.51761	1.28909	6.3068	10.3837	164.656	0.972887	101338	1.20978e+09	0.92188	0.48488	-1.56358	2.97034
Q91VD9	1.14045e+06	811380	557496	545687	0.711455	0.488838	0.672541	0.978817	-0.491156	-1.03257	-0.572306	-0.0308884	0.0723496	0.0905366	0.724414	0.100589	0.477836	1	0.140013	0.99745	0.320721	5.60016e-08	0.0690213	0.497073	0.104638	0.05	0.36262	-0.86956	-0.509355	0.002415
Q91VI7	1.75582e+07	1.30177e+07	2.38429e+07	2.30273e+07	0.741403	1.35793	1.76892	0.965795	-0.431671	0.441411	0.822872	-0.0502105	0.00606377	0.00986991	0.265981	0.348268	0.0103322	0.99998	0.57515	0.458086	1.98581	8.69226e-06	0.187984	0.143568	4.83922	0.050001	0.43466	0.39198	0.83524	-0.0086
Q91VJ2	1.31256e+06	NA	4.58745e+06	4.82284e+06	NA	3.49505	NA	1.05131		1.80531		0.072188	3.42813e-08	4.31328e-07	0.0834938	1.83842e-05	2.87028e-07	0.999986	1.07835	4.73556	6.54208	6.08965e-06	0.598847	2719.73	174199	0.0500007	1.2018	3.21808	4.4354	-0.01552
Q91VW3	2.54981e+06	3.08171e+06	3.31858e+06	4.52155e+06	1.2086	1.3015	1.46722	1.3625	0.27334	0.380174	0.553086	0.446252	0.000481998	0.000935402	0.00494832	0.965645	0.000699166	0.956657	2.30554	0.0151827	3.15542	0.0192437	10.1044	0.0517789	71.5138	0.0522653	2.58368	0.29906	3.2077	-0.32496
Q91W90	2.47362e+06	3.63019e+06	1.83693e+06	2.35955e+06	1.46756	0.742609	0.649979	1.28451	0.553423	-0.429326	-0.621535	0.361214	0.00344404	0.00606935	0.0829091	0.267731	0.0530549	0.375558	1.0814	0.572302	1.27527	0.425323	0.60307	0.186755	0.942421	0.133135	-0.56892	-0.41654	-0.62116	-0.3643
Q91WP6	1.78929e+07	1.03795e+07	9.13788e+06	7.9411e+06	0.58009	0.5107	0.765077	0.869031	-0.785651	-0.969452	-0.386323	-0.202521	0.0116723	0.01769	0.11283	0.0443042	0.595335	0.868828	0.947574	1.35356	0.225238	0.0610661	0.443143	1.12856	0.0839863	0.0575488	0.70872	-0.85572	-0.37096	0.22396
Q91WU5	NA	696157	NA	343546	NA	NA	0.493489	NA			-1.01891		0.000652835	0.00120564	0.000668494	0.85095	0.0105001	0.943182	3.1749	0.0700962	1.97881	0.0254047	74.795	0.0587579	4.76188	0.0530121	-1.83344	0.29474	-1.33474	-0.20396
Q91X72	3.64073e+07	3.64483e+07	6.74844e+07	5.93999e+07	1.00113	1.8536	1.6297	0.880202	0.00162573	0.890328	0.704609	-0.184093	0.0423205	0.0552923	0.998914	0.0581329	0.516043	0.613439	0.000471868	1.23558	0.287314	0.212228	0.0500544	0.860098	0.0968911	0.0815076	-0.0486	0.9463	0.47688	0.42082
Q91XE4	1.25406e+06	2.4403e+06	927672	1.03896e+06	1.94593	0.739737	0.42575	1.11996	0.960457	-0.434916	-1.23192	0.163452	0.00106599	0.00217666	0.0215726	0.489683	0.00408701	0.922012	1.6661	0.310085	2.38859	0.0352632	2.31776	0.102107	12.2339	0.0542292	-0.88344	-0.3888	-1.10398	-0.16826
Q91YE6	465622	NA	388038	517221	NA	0.833375	NA	1.33291		-0.262962		0.414582	0.0016418	0.00266648	0.999515	0.0876885	0.0040859	0.493805	0.000210584	1.05706	2.38871	0.306445	0.0500243	0.5702	12.2372	0.101255	0.03356	0.78822	1.26508	-0.4433
Q91YH5	890497	634561	1.38951e+06	1.01554e+06	0.712593	1.56037	1.60039	0.730868	-0.48885	0.64189	0.678422	-0.452318	0.0241814	0.030936	0.652053	0.298526	0.0502568	0.999019	0.185717	0.525017	1.29881	0.00042633	0.0766809	0.167489	0.994891	0.0500491	0.69472	1.08102	1.6939	0.08184
Q91YI0	5.23837e+06	8.6427e+06	2.08608e+06	4.32439e+06	1.64988	0.398231	0.500352	2.07297	0.722365	-1.32832	-0.998985	1.0517	1.50559e-08	3.02004e-07	0.00235883	2.73866e-06	8.2728e-05	5.18408e-05	2.6273	5.56246	4.08235	4.28533	21.197	18257.1	604.39	964.491	-0.71404	-1.31448	-0.99358	-1.03494
Q91YP2	1.10001e+06	767454	1.68345e+06	823334	0.697682	1.5304	1.07281	0.489077	-0.519359	0.613905	0.101398	-1.03187	0.000617215	0.0013626	0.15629	0.063042	0.935618	0.00232111	0.80607	1.20037	0.0289012	2.6343	0.319919	0.793122	0.0534406	21.5414	0.51392	0.63018	0.13424	1.00986
Q91YR1	2.71202e+06	2.84184e+06	4.94935e+06	3.4814e+06	1.04787	1.82497	1.22505	0.703405	0.0674534	0.867871	0.292845	-0.507572	0.00211532	0.00398521	0.955902	0.00243508	0.44808	0.131301	0.0195865	2.61349	0.348645	0.881732	0.0523066	20.5332	0.111587	0.380804	-0.10182	0.87438	0.30484	0.46772
Q91YR9	359600	551375	730556	871873	1.5333	2.03158	1.58127	1.19344	0.616642	1.0226	0.661084	0.255123	0.00288404	0.00431663	0.0779349	0.138064	0.230431	0.136052	1.10827	0.859921	0.63746	0.866294	0.641561	0.362152	0.216985	0.367506	-0.86556	0.76032	0.65788	-0.76312
Q91Z53	2.69341e+06	1.66553e+06	973104	986534	0.618373	0.361291	0.592324	1.0138	-0.69345	-1.46877	-0.755542	0.019775	0.000675376	0.0014763	0.121057	0.00128886	0.169933	0.999429	0.917009	2.88979	0.769723	0.00024795	0.413028	38.794	0.294234	0.0500286	0.72704	-1.42886	-0.66666	-0.03516
Q91ZA3	3.75e+06	2.29906e+06	4.73185e+06	1.67965e+06	0.613081	1.26183	0.730584	0.354968	-0.705849	0.335515	-0.452877	-1.49424	1.57598e-05	6.07241e-05	0.0206376	0.402203	0.330814	2.22089e-05	1.68534	0.395554	0.480416	4.65347	2.42276	0.124315	0.151142	2251.35	0.755755	0.34328	-0.397065	1.4961
Q91ZJ5	9.54456e+06	1.13111e+07	9.11597e+06	1.07786e+07	1.18509	0.955096	0.952918	1.18238	0.244992	-0.0662818	-0.0695758	0.241698	0.141882	0.163647	0.349406	0.956828	0.944985	0.372082	0.456669	0.0191659	0.0245751	0.429362	0.1431	0.052256	0.0529109	0.134379	-0.22728	-0.06694	-0.07308	-0.22114
Q91ZX7	8.23354e+06	8.10496e+06	6.07956e+06	9.29131e+06	0.984383	0.73839	1.14637	1.52829	-0.0227078	-0.437545	0.197077	0.611914	0.0103808	0.0159095	0.999718	0.0881235	0.63855	0.00702798	0.000122411	1.05491	0.194805	2.15317	0.0500141	0.567386	0.0783024	7.11442	-0.01484	-0.4174	0.19494	-0.62718
Q920E5	2.10129e+06	1.52386e+06	3.49017e+06	1.85449e+06	0.725204	1.66097	1.21696	0.531344	-0.463542	0.732023	0.283284	-0.912281	0.0425467	0.0554815	0.718626	0.181289	0.85444	0.109577	0.143497	0.74163	0.0683183	0.960282	0.0695773	0.275803	0.0585178	0.456302	0.3946	0.69806	0.29704	0.79562
Q921I1	4.93862e+08	2.24344e+08	4.60407e+08	2.11111e+08	0.454266	0.932258	0.941013	0.458532	-1.13839	-0.101198	-0.0877128	-1.12491	0.000271812	0.000684044	0.00625386	0.999999	0.957493	0.00219319	2.20385	4.13008e-07	0.0188642	2.65892	7.99506	0.05	0.0522197	22.7979	1.04218	0.00364	-0.134	1.17982
Q921M3	872023	1.97558e+06	776378	1.2959e+06	2.26551	0.890319	0.655961	1.66916	1.17984	-0.167606	-0.608319	0.739125	0.000130859	0.000318794	9.85846e-05	0.0716476	0.433851	0.31645	4.00619	1.1448	0.362659	0.499695	507.178	0.69786	0.115247	0.158003	-2.40884	1.0718	-0.62126	-0.71578
Q921M7	1.01988e+06	754708	1.88181e+06	2.29485e+06	0.739994	1.84512	3.04071	1.21949	-0.434415	0.883715	1.60441	0.286281	0.000250258	0.000545801	0.925679	0.00355989	0.00378092	0.934929	0.0335398	2.44856	2.4224	0.0292212	0.0540144	14.0454	13.2243	0.05348	-0.34004	2.30906	2.2927	-0.32368
Q922R8	1.18723e+07	1.26602e+07	1.21778e+07	9.8937e+06	1.06636	1.02573	0.781482	0.81244	0.0926988	0.036651	-0.355715	-0.299667	0.234978	0.260154	0.914748	0.992167	0.217849	0.374556	0.0386984	0.00341512	0.661844	0.426483	0.0546598	0.0503947	0.229517	0.133491	-0.11022	0.04736	-0.34556	0.2827
Q923D2	1.15826e+07	1.45004e+07	7.86927e+06	1.04789e+07	1.25191	0.679403	0.722665	1.33163	0.324131	-0.557659	-0.468602	0.413188	0.00380542	0.00662066	0.380969	0.0582279	0.136635	0.189534	0.41911	1.23487	0.864437	0.722312	0.131244	0.858695	0.365938	0.263804	-0.32616	-0.55008	-0.45736	-0.41888
Q925F2	1.47492e+06	NA	1.42729e+06	567001	NA	0.967709	NA	0.397257		-0.0473552		-1.33185	0.0047878	0.00698348	0.00368876	0.379731	0.630562	0.575156	2.43312	0.420524	0.200272	0.240214	13.5547	0.131672	0.0792943	0.0869329	2.3262	-0.92318	0.67552	0.7275
Q93092	4.76639e+07	5.10959e+07	6.41866e+07	3.40544e+07	1.072	1.34665	0.666479	0.530553	0.100311	0.429375	-0.585368	-0.914432	0.00039603	0.000944379	0.922888	0.0625072	0.0136621	0.000196981	0.0348508	1.20407	1.86448	3.70558	0.0541777	0.799907	3.65977	253.831	-0.1017	0.44722	-0.5733	0.91882
Q99020	1.13089e+06	1.70082e+06	1.68818e+06	1.91751e+06	1.50397	1.49279	1.1274	1.13584	0.588774	0.578014	0.173	0.18376	0.0354111	0.0480127	0.162129	0.122661	0.789237	0.867581	0.79014	0.911293	0.102792	0.0616898	0.308397	0.407627	0.0633523	0.0576315	-0.55166	0.59212	0.23202	-0.19156
Q99JR5	3.00688e+06	2.08467e+06	1.14293e+06	2.18859e+06	0.693301	0.380104	1.04985	1.9149	-0.528446	-1.39554	0.0701786	0.937268	0.245242	0.260002	0.685642	0.772443	0.916432	0.497478	0.163903	0.112133	0.0378995	0.303226	0.0729244	0.0647297	0.0545594	0.100507	-1.02144	-0.88088	-0.5889	-1.31342
Q99JY9	1.96992e+06	2.34931e+06	7.87839e+06	8.06354e+06	1.19259	3.99934	3.4323	1.0235	0.254102	1.99976	1.77917	0.0335131	7.49293e-08	8.75564e-07	0.578425	1.33534e-06	8.88615e-06	0.999231	0.237753	5.87441	5.05129	0.000333992	0.0864416	37443.6	5626.73	0.0500385	-0.311	2.04494	1.76448	-0.03054
Q99K51	1.82265e+07	3.24208e+07	1.31889e+07	1.42182e+07	1.77877	0.723613	0.438551	1.07804	0.830884	-0.466711	-1.18918	0.108412	8.72368e-05	0.000265605	0.00499995	0.303315	0.00026631	0.985352	2.30103	0.518106	3.57461	0.00640868	10.0001	0.164845	187.751	0.0507433	-0.88382	-0.39944	-1.20724	-0.07602
Q99K85	1.4418e+07	9.56239e+06	9.42315e+06	1.31904e+07	0.663227	0.65357	1.3794	1.39979	-0.592425	-0.613587	0.464044	0.485206	0.00162027	0.00317708	0.00622807	0.00739809	0.0335576	0.039585	2.20565	2.13088	1.47421	1.40247	8.02818	6.7585	1.48997	1.2631	0.62872	-0.6151	0.49384	-0.48022
Q99KC8	5.59026e+06	7.04739e+06	8.20543e+06	9.21907e+06	1.26066	1.46781	1.30815	1.12353	0.334174	0.553663	0.387532	0.168043	0.0015315	0.00303628	0.182112	0.0132496	0.0842395	0.639613	0.739661	1.8778	1.07448	0.194083	0.274556	3.77369	0.593545	0.0781723	-0.33076	0.5454	0.39888	-0.18424
Q99KI0	5.99117e+07	4.32291e+07	6.9117e+07	4.00781e+07	0.721548	1.15365	0.927108	0.579859	-0.470834	0.206203	-0.109191	-0.786227	3.9619e-05	0.000129247	0.0122869	0.348607	0.89688	0.00010269	1.91056	0.457663	0.0472656	3.98847	4.06937	0.143428	0.0557488	486.903	0.46712	0.22438	-0.09116	0.78266
Q99KJ8	736937	NA	1.23747e+06	1.26785e+06	NA	1.67921	NA	1.02455		0.747782		0.0349943	0.000316959	0.000642333	0.348456	0.0590487	0.000616748	0.941906	0.457853	1.22879	3.20989	0.0259923	0.14349	0.846759	81.0703	0.0530838	0.78004	1.26162	2.29722	-0.25556
Q99KK7	3.25414e+06	3.09925e+06	3.23168e+06	2.96043e+06	0.952401	0.993098	0.95521	0.916065	-0.0703596	-0.00999232	-0.0661103	-0.126478	0.708641	0.723492	0.953346	0.999541	0.945802	0.773705	0.0207497	0.000199492	0.0241999	0.111425	0.0524469	0.050023	0.0528652	0.0646241	0.06588	-0.0136	-0.06956	0.12184
Q99KP3	1.76791e+06	1.71833e+06	690497	1.56519e+06	0.971958	0.390573	0.910876	2.26676	-0.0410336	-1.35634	-0.134673	1.18063	0.00237389	0.00444779	0.99777	0.00268987	0.942264	0.00904799	0.000969506	2.57027	0.0258275	2.04345	0.0501117	18.5883	0.0530637	5.52609	0.0484	-1.37194	-0.14924	-1.1743
Q99KQ4	5.52403e+06	4.97047e+06	4.64913e+06	5.56078e+06	0.89979	0.841619	1.11876	1.19609	-0.15234	-0.24876	0.161906	0.258327	0.210996	0.236676	0.666417	0.304914	0.621466	0.272818	0.176254	0.515823	0.206583	0.564127	0.0750281	0.163981	0.0804549	0.183273	0.15324	-0.24154	0.16334	-0.25164
Q99KR3	1.75524e+06	2.16338e+06	2.03051e+06	1.33894e+06	1.23253	1.15683	0.618908	0.65941	0.301624	0.210173	-0.692203	-0.600753	0.000979662	0.00201244	0.241604	0.444469	0.00122684	0.00296367	0.616896	0.352158	2.91121	2.52817	0.20695	0.112494	40.7551	16.871	-0.27454	0.21356	-0.65738	0.5964
Q99L13	1.6827e+06	997360	4.97347e+06	1.37043e+06	0.592715	2.95565	1.37406	0.275548	-0.75459	1.56348	0.458441	-1.85963	1.85113e-05	6.86126e-05	0.175328	0.000791589	0.350076	0.000324354	0.756148	3.1015	0.455838	3.48898	0.285179	63.1641	0.142826	154.152	0.75042	1.70686	0.59322	1.86406
Q99L47	5.99854e+06	5.85218e+06	7.40974e+06	6.86091e+06	0.975601	1.23526	1.17237	0.92593	-0.0356363	0.304813	0.229425	-0.111025	0.518405	0.542258	0.978665	0.790152	0.659316	0.998428	0.00936592	0.102289	0.180906	0.000683131	0.05109	0.063279	0.0758361	0.0500787	0.10598	0.2503	0.31268	0.0436
Q99LB7	1.90004e+06	1.14997e+06	4.28809e+06	845442	0.605236	2.25684	0.735183	0.19716	-0.724431	1.1743	-0.443825	-2.34256	3.36043e-06	1.67286e-05	0.0799733	0.00282604	0.759543	3.50698e-06	1.09706	2.54882	0.119447	5.45507	0.625209	17.6926	0.065829	14257.3	0.793665	1.24052	-0.297735	2.33192
Q99LC5	1.91105e+06	518218	2.2371e+06	1.1879e+06	0.271169	1.17061	2.29228	0.531	-1.88274	0.227264	1.19679	-0.913216	0.00534321	0.00774427	0.0900969	0.367076	0.0515477	0.529829	1.04529	0.435245	1.28779	0.275864	0.554958	0.136212	0.969975	0.09437	1.60784	1.05866	1.7963	0.8702
Q99LD4	933071	827395	831649	902238	0.886743	0.891303	1.09046	1.08488	-0.173412	-0.166012	0.124932	0.117532	0.171541	0.185518	0.234503	0.219715	0.690938	0.66656	0.629852	0.658141	0.160561	0.176161	0.213217	0.227568	0.0723653	0.075012	-1.12338	1.14688	-0.62628	0.64978
Q99LJ1	2.44806e+06	6.04228e+06	252267	397855	2.46819	0.103048	0.0658452	1.57712	1.30345	-3.27862	-3.92478	0.657291	1.94784e-09	7.38015e-08	0.00626815	9.83893e-07	4.31881e-08	0.365658	2.20286	6.00705	7.36464	0.436925	7.97684	50818.5	1.15773e+06	0.13674	-1.392	-3.1115	-3.90414	-0.59936
Q99LP6	967506	738570	1.82796e+06	894867	0.763375	1.88936	1.21162	0.489543	-0.389536	0.917895	0.276939	-1.03049	0.000322317	0.000796451	0.269272	0.00428042	0.466172	0.00229007	0.569809	2.36851	0.331454	2.64015	0.185686	11.6811	0.107257	21.8334	0.35733	0.926717	0.27898	1.00507
Q99LS3	NA	880220	1.3067e+06	NA	NA	NA	NA	NA					0.000272206	0.000582572	0.000357988	0.183979	0.000908823	0.373551	3.44613	0.735231	3.04152	0.42765	139.669	0.27177	55.0162	0.133851	-2.13262	0.85502	-1.9436	0.666
Q99LX0	1.73288e+07	2.48791e+07	2.29904e+07	2.15664e+07	1.43571	1.32671	0.866846	0.938061	0.521763	0.407857	-0.206153	-0.0922464	0.0680071	0.0854159	0.0589882	0.158664	0.768445	0.974272	1.22923	0.799522	0.114387	0.0113196	0.847627	0.315132	0.0650665	0.0513204	-0.521	0.41782	-0.18202	0.07884
Q99MN9	4.17315e+06	2.76611e+06	5.89141e+06	2.19888e+06	0.662835	1.41174	0.794937	0.373235	-0.593278	0.497475	-0.331088	-1.42184	8.14274e-07	5.33976e-06	0.00883036	0.0332501	0.266881	1.00834e-06	2.05402	1.47821	0.573683	5.99639	5.66228	1.50375	0.18735	49586.6	0.61684	0.50756	-0.31398	1.43838
Q99P72	5.11676e+06	1.0349e+06	2.00319e+07	7.76118e+06	0.202256	3.91496	7.49948	0.387441	-2.30574	1.969	2.90679	-1.36795	4.93563e-10	2.58931e-08	1.74048e-06	1.03278e-05	7.265e-08	0.000593461	5.75933	4.98599	7.13876	3.22661	28727.7	4841.29	688232	84.2516	2.2695	1.97404	2.86574	1.3778
Q99P87	3.24388e+06	2.79598e+06	454872	597756	0.861925	0.140224	0.213791	1.31412	-0.214365	-2.83419	-2.22573	0.394097	0.000323905	0.000650652	0.710455	0.00920735	0.00259231	0.968748	0.148463	2.03587	2.58631	0.0137893	0.0703774	5.43044	19.2878	0.051613	-0.74628	-2.58254	-3.016	-0.31282
Q99PL5	2.02317e+06	1.21435e+06	2.60689e+06	2.02009e+06	0.600222	1.28852	1.66352	0.774905	-0.736432	0.365715	0.734238	-0.367908	0.000182439	0.000495712	0.0246406	0.179246	0.003984	0.215657	1.60835	0.746551	2.39968	0.666237	2.02917	0.278946	12.5502	0.23185	0.6599	0.43586	0.73868	0.35708
Q99PT1	1.81818e+07	2.29309e+07	2.32324e+07	2.67376e+07	1.2612	1.27779	1.16601	1.15087	0.334801	0.353647	0.221576	0.20273	0.00755596	0.0120683	0.107367	0.0939839	0.388798	0.42761	0.969129	1.02695	0.410276	0.368952	0.465692	0.532006	0.128602	0.116929	-0.34258	0.35292	0.22848	-0.21814
Q9CPT4	2.55343e+06	2.5259e+06	1.25166e+06	1.43155e+06	0.989221	0.490187	0.566749	1.14373	-0.0156354	-1.0286	-0.819218	0.193743	0.0519809	0.0613589	0.842288	0.531014	0.0598532	0.940647	0.0745396	0.274894	1.22291	0.0265734	0.0593621	0.0941595	0.835377	0.0531549	-0.70188	-1.17222	-2.35644	0.48234
Q9CPU0	6.17705e+06	1.29699e+07	4.3139e+06	1.49456e+07	2.09969	0.698376	1.15233	3.46451	1.07018	-0.517925	0.204551	1.79265	8.46944e-09	1.98424e-07	2.9458e-05	0.028766	0.47745	2.80546e-08	4.5308	1.54112	0.321073	7.552	1697.33	1.73816	0.104723	1.78224e+06	-1.06248	-0.50142	0.23428	-1.79818
Q9CPV4	1.23139e+07	3.43679e+07	1.06282e+07	1.60624e+07	2.79098	0.863105	0.467366	1.5113	1.48077	-0.212392	-1.09737	0.59579	1.34642e-08	2.78261e-07	1.1282e-07	0.47369	7.26399e-06	0.0032515	6.94761	0.324506	5.13882	2.48792	443183	0.105554	6883.27	15.3775	-1.4855	-0.21456	-1.08614	-0.61392
Q9CPY7	1.10282e+06	1.40027e+06	529542	1.03081e+06	1.26972	0.480172	0.736152	1.94661	0.344512	-1.05838	-0.441924	0.960963	0.0468	0.0603357	0.913964	0.140417	0.722491	0.199768	0.0390709	0.85258	0.141167	0.699474	0.0547067	0.356082	0.069205	0.25029	-0.265605	-1.00003	-0.40578	-0.85985
Q9CQ60	7.13029e+06	6.61698e+06	7.12714e+06	6.47537e+06	0.928011	0.999559	0.978598	0.908551	-0.107787	-0.000636985	-0.0312113	-0.138361	0.793209	0.802624	0.840298	0.999991	0.995829	0.938337	0.0755665	4.07758e-06	0.00181505	0.0276411	0.0595027	0.0500005	0.0502094	0.0532858	0.17336	-0.00612	0.04704	0.1202
Q9CQ62	4.2017e+06	3.95288e+06	1.55266e+07	5.27116e+06	0.94078	3.69532	1.3335	0.339492	-0.0880705	1.8857	0.415218	-1.55855	5.2005e-06	2.41275e-05	0.863504	2.93968e-05	0.289953	0.000212124	0.0637355	4.5317	0.537672	3.67341	0.0579036	1700.86	0.172442	235.711	0.2173	1.86288	0.51544	1.56474
Q9CQ92	1.50046e+06	2.36975e+06	1.5691e+06	1.38832e+06	1.57935	1.04575	0.585852	0.884786	0.659331	0.064539	-0.771391	-0.176599	0.311776	0.321607	0.88643	0.666834	0.636971	0.86524	0.0523553	0.175982	0.19588	0.0628635	0.056406	0.0749811	0.0784965	0.0577874	-0.66352	1.05274	1.09894	-0.70972
Q9CQA3	1.19851e+06	614111	1.5896e+06	983388	0.512396	1.32632	1.60132	0.618637	-0.96467	0.407426	0.679262	-0.692834	0.0324884	0.0404339	0.626524	0.194938	0.436229	0.321753	0.203063	0.710104	0.360286	0.492477	0.0798054	0.256492	0.114619	0.155399	0.83208	1.43828	1.05704	1.21332
Q9CQE1	818135	1.0122e+06	944002	805454	1.23721	1.15385	0.795745	0.853234	0.307085	0.20645	-0.329622	-0.228986	0.376007	0.400058	0.514007	0.757843	0.454909	0.702028	0.289031	0.120421	0.342076	0.153645	0.097275	0.0659767	0.109912	0.0712222	-0.27704	0.20646	-0.29768	0.2271
Q9CQI6	8.78085e+06	1.1247e+07	1.6097e+07	1.62339e+07	1.28085	1.8332	1.4434	1.0085	0.357103	0.874363	0.529476	0.0122161	0.0446235	0.0578579	0.657439	0.0986171	0.37368	0.98714	0.182145	1.00605	0.427501	0.00562106	0.0760527	0.507011	0.133804	0.0506514	-0.35038	0.75208	0.50108	-0.09938
Q9CQM5	1.08725e+06	1.1885e+06	771528	1.31441e+06	1.09313	0.709614	1.10594	1.70365	0.128462	-0.494893	0.145276	0.768631	0.00633955	0.0102942	0.835158	0.0775001	0.921188	0.00537449	0.0782313	1.1107	0.0356517	2.26966	0.0598689	0.645161	0.0542777	9.30321	-0.14484	-0.48432	0.10854	-0.7377
Q9CQM9	2.10401e+06	1.26006e+06	1.89709e+06	1.48858e+06	0.598884	0.901652	1.18136	0.784666	-0.739651	-0.149357	0.240444	-0.349849	0.0906221	0.11076	0.0787359	0.848249	0.808539	0.796863	1.10383	0.0714766	0.0922991	0.0986163	0.635034	0.058945	0.0618399	0.062746	0.74456	-0.23054	0.25378	0.26024
Q9CQN1	700408	NA	990022	498345	NA	1.41349	NA	0.503368		0.499266		-0.990315	0.000238969	0.000528263	0.00499868	0.47294	0.377854	0.00717982	2.30114	0.325194	0.422676	2.14389	10.0026	0.105722	0.132326	6.96396	1.33878	0.49298	0.55232	1.27944
Q9CQV8	5.14652e+07	4.02391e+07	6.05805e+07	5.04402e+07	0.78187	1.17712	1.25351	0.832613	-0.355	0.235256	0.325976	-0.264281	0.0294238	0.0410369	0.319248	0.393588	0.269586	0.455489	0.495871	0.404958	0.569303	0.341522	0.156618	0.127036	0.18547	0.109772	0.30702	0.28056	0.327	0.26058
Q9CQW1	421100	537890	708461	579101	1.27734	1.68241	1.07662	0.817407	0.353148	0.750525	0.106503	-0.290874	0.126654	0.148672	0.722631	0.104107	0.924716	0.766397	0.141084	0.982521	0.0339918	0.115546	0.0691916	0.480276	0.0540707	0.0652403	-0.3012	0.7193	0.162225	0.255875
Q9CR09	1.2965e+06	1.99898e+06	1.30399e+06	1.26624e+06	1.54183	1.00578	0.633442	0.971047	0.624642	0.00831367	-0.658716	-0.0423875	0.253666	0.277244	0.325241	0.999992	0.31652	0.998919	0.487795	3.37738e-06	0.499599	0.000469902	0.153732	0.0500004	0.157968	0.0500541	-0.45325	0.0066	-0.483025	0.036375
Q9CR16	1.30218e+06	1.78154e+06	1.08186e+06	1.1835e+06	1.36813	0.830808	0.664312	1.09395	0.452202	-0.267414	-0.590067	0.129549	0.0174588	0.0257169	0.162908	0.562059	0.0415155	0.884987	0.788058	0.250218	1.38179	0.0530629	0.306922	0.0889586	1.20437	0.056498	-0.453	-0.26835	-0.58226	-0.13909
Q9CRB6	1.12528e+06	1.69951e+06	1.09397e+06	1.40561e+06	1.5103	0.972176	0.827067	1.28487	0.594838	-0.0407112	-0.273925	0.361625	0.308803	0.333761	0.408632	0.999999	0.922625	0.677796	0.388667	3.09748e-07	0.0349746	0.168901	0.122359	0.05	0.0541932	0.0737685	-0.516517	-0.0042	-0.17467	-0.346047
Q9CVB6	2.00883e+06	1.62667e+06	6.6125e+06	5.34527e+06	0.809759	3.29172	3.28603	0.808359	-0.304436	1.71884	1.71635	-0.306932	4.05577e-06	1.94791e-05	0.739573	0.000105249	0.000172341	0.58646	0.131019	3.97778	3.76361	0.231762	0.0676066	475.062	290.123	0.0852573	0.2955	1.72636	1.65088	0.37098
Q9CWJ9	3.46187e+06	2.83481e+06	2.30481e+06	2.72567e+06	0.818868	0.665771	0.961499	1.1826	-0.288297	-0.586901	-0.0566427	0.241961	0.0616773	0.0780407	0.449969	0.0386202	0.999465	0.538584	0.346817	1.41319	0.000232239	0.268746	0.111119	1.29466	0.0500267	0.092836	0.29082	-0.57348	-0.02158	-0.26108
Q9CWK8	1.20797e+06	639393	2.26223e+06	2.4864e+06	0.529311	1.87275	3.8887	1.09909	-0.917812	0.905159	1.95929	0.136316	2.56204e-07	2.16996e-06	0.00383366	0.00820036	4.63225e-07	0.90373	2.41639	2.08617	6.33421	0.0439614	13.0424	6.0973	107939	0.0553263	1.00063	0.906487	2.04474	-0.13762
Q9CWS0	2.33146e+06	2.51737e+06	NA	NA	1.07974	NA	NA	NA	0.110684				1.07219e-05	4.02509e-05	0.000548171	0.506435	1.96867e-05	0.983105	3.26108	0.295477	4.70583	0.00739996	91.2124	0.0987294	2539.78	0.0508593	-2.40474	-0.66754	-3.24288	0.1706
Q9CX56	855640	534134	1.28153e+06	1.02119e+06	0.62425	1.49774	1.91186	0.796854	-0.679804	0.58279	0.93498	-0.327613	0.0265952	0.0334632	0.49016	0.4668	0.0411324	0.999993	0.309662	0.330869	1.38582	3.19517e-06	0.102008	0.107112	1.21559	0.0500004	0.83844	0.8624	1.71646	-0.01562
Q9CXI5	1.02971e+06	1.13611e+06	978820	1.12628e+06	1.10333	0.950576	0.991347	1.15066	0.141867	-0.0731267	-0.0125373	0.202456	0.921216	0.922569	0.959347	0.982416	0.998641	0.991415	0.0180244	0.00770479	0.000590503	0.0037446	0.0521188	0.050895	0.050068	0.050433	-0.279375	0.2079	0.082605	-0.15408
Q9CXW3	1.15147e+06	1.40223e+06	1.1927e+06	1.0693e+06	1.21778	1.0358	0.762568	0.896537	0.284249	0.0507511	-0.391062	-0.157564	0.410367	0.435258	0.658537	0.997012	0.349726	0.87459	0.18142	0.00129965	0.456272	0.0581954	0.0759259	0.0501499	0.142969	0.0571696	-0.24742	0.04278	-0.3648	0.16016
Q9CXY6	575555	806239	783335	896275	1.4008	1.36101	1.11167	1.14418	0.486254	0.444675	0.152734	0.194313	0.0528886	0.0674206	0.168701	0.195798	0.7176	0.753203	0.772882	0.708192	0.144117	0.123088	0.296382	0.255365	0.0696767	0.0663832	-0.44786	0.448425	0.1854	-0.184835
Q9CY64	5.00494e+06	4.98236e+06	9.95493e+06	1.07936e+07	0.995489	1.98902	2.16636	1.08425	-0.00652254	0.992058	1.11527	0.116692	3.33165e-06	1.67072e-05	0.998875	0.000227534	4.15105e-05	0.86824	0.000488652	3.64295	4.38184	0.06136	0.0500563	219.748	1204.51	0.0575877	0.02542	0.97798	1.1382	-0.1348
Q9CYR6	690844	641925	433929	617858	0.929189	0.628115	0.962509	1.42387	-0.105956	-0.6709	-0.0551279	0.509817	0.0504795	0.0598953	0.150369	0.884697	0.334648	0.611831	0.822841	0.0532054	0.475412	0.213369	0.332514	0.0565165	0.149411	0.0817219	-0.95856	-0.309	-0.74088	-0.52668
Q9CZ30	417623	NA	899862	429719	NA	2.15472	NA	0.477538		1.1075		-1.06631	0.0430493	0.0521603	0.629679	0.268237	0.236853	0.677935	0.200881	0.571481	0.625521	0.168812	0.0794056	0.186402	0.211101	0.0737534	0.4968	0.77872	0.81216	0.46336
Q9CZ44	1.21645e+06	1.60737e+06	1.12685e+06	1.50462e+06	1.32136	0.92634	0.936077	1.33525	0.402021	-0.110386	-0.0953014	0.417105	0.0324555	0.0446263	0.136372	0.964135	0.97014	0.129518	0.865276	0.0158622	0.0131658	0.88767	0.366645	0.05186	0.051539	0.386047	-0.42522	-0.08678	-0.08132	-0.43068
Q9CZU6	2.50007e+07	1.76338e+07	4.94908e+07	1.52074e+07	0.705331	1.97957	0.862403	0.307278	-0.503629	0.98519	-0.213566	-1.70238	7.48393e-06	3.27182e-05	0.143953	0.00274916	0.911604	1.0673e-05	0.84178	2.5608	0.0401936	4.97171	0.347336	18.1874	0.0548484	4684.71	0.53804	1.01522	-0.15486	1.70812
Q9D051	1.15599e+06	760411	1.25113e+06	719383	0.6578	1.0823	0.946045	0.574988	-0.604279	0.114098	-0.0800194	-0.798396	0.00166042	0.00267772	0.126033	0.947974	0.524667	0.00286506	0.899515	0.0232038	0.280117	2.54287	0.396721	0.0527441	0.0952986	17.4516	1.18388	0.27088	-0.6962	2.15096
Q9D0F9	6.44219e+07	5.77717e+07	4.685e+07	3.58354e+07	0.896772	0.727237	0.620294	0.764897	-0.157188	-0.459503	-0.688977	-0.386662	0.000162231	0.000446135	0.717921	0.0287543	0.0013193	0.084154	0.143923	1.5413	2.87966	1.07493	0.0696455	1.73887	37.8989	0.594149	0.1544	-0.45826	-0.68036	0.3765
Q9D0I9	1.31986e+06	1.68089e+06	1.82314e+06	2.03317e+06	1.27354	1.38131	1.20957	1.1152	0.348843	0.466041	0.2745	0.157302	0.00274444	0.00497794	0.102921	0.0187182	0.227619	0.685346	0.987497	1.72774	0.642792	0.16409	0.485811	2.67119	0.219666	0.0729558	-0.3465	0.47086	0.2807	-0.15634
Q9D0K2	1.32521e+07	1.06302e+07	1.61509e+07	9.72484e+06	0.802151	1.21874	0.914834	0.602124	-0.318054	0.285394	-0.128418	-0.731867	0.25951	0.283177	0.695978	0.979946	0.989321	0.312734	0.157405	0.00879782	0.00466292	0.504825	0.0718414	0.0510232	0.0505397	0.15988	0.3471	0.12168	-0.09788	0.56666
Q9D0S9	1.21646e+06	414583	1.26328e+06	981714	0.340811	1.03849	2.36796	0.777117	-1.55295	0.0544844	1.24364	-0.363796	4.29355e-06	1.89081e-05	2.31869e-05	0.929595	8.88379e-05	0.550469	4.63476	0.0317063	4.0514	0.259267	2156.39	0.0537869	562.823	0.0908316	1.83152	0.16248	1.63216	0.36184
Q9D154	1.4334e+06	1.69429e+06	2.20959e+06	2.42811e+06	1.18201	1.5415	1.43311	1.09889	0.241237	0.624339	0.519154	0.136052	0.0597893	0.0759335	0.808066	0.118884	0.368185	0.997964	0.0925533	0.924878	0.433933	0.000884925	0.0618762	0.42058	0.135801	0.050102	-0.24238	0.64856	0.45402	-0.04784
Q9D1A2	7.51973e+06	1.49289e+07	7.79003e+06	1.14083e+07	1.9853	1.03595	0.764172	1.46447	0.989356	0.0509479	-0.388031	0.550377	0.000794731	0.00169908	0.00138788	0.945035	0.402952	0.100333	2.85765	0.0245521	0.394746	0.998555	36.0262	0.0529081	0.124084	0.49834	-1.02056	0.121	-0.35298	-0.54658
Q9D1M0	877746	634954	1.76828e+06	859988	0.723391	2.01457	1.35441	0.486342	-0.467152	1.01047	0.437665	-1.03996	0.000270521	0.000683316	0.3978	0.0117267	0.299595	0.00725011	0.400335	1.93082	0.523465	2.13966	0.125691	4.26376	0.166892	6.89645	0.447153	1.02561	0.46417	1.00859
Q9D1Q6	1.65559e+06	1.42966e+06	1.33646e+06	1.72099e+06	0.863537	0.807242	1.20377	1.28772	-0.21167	-0.308927	0.267558	0.364815	0.0992473	0.119377	0.528606	0.28836	0.275523	0.128866	0.276868	0.540064	0.559842	0.889862	0.0945885	0.173394	0.181473	0.388	0.2181	-0.29196	0.29682	-0.37068
Q9D2G2	1.69235e+06	2.19959e+06	3.29268e+06	1.37453e+06	1.29973	1.94563	0.624902	0.417449	0.378208	0.960236	-0.678299	-1.26033	0.00952169	0.0147922	0.851597	0.0512401	0.375188	0.00714507	0.0697658	1.29039	0.425751	2.14599	0.0587132	0.975799	0.133267	6.99783	-0.284875	0.97288	-0.561055	1.24906
Q9D2R0	2.56696e+06	1.16766e+06	750752	443969	0.454882	0.292468	0.380221	0.591366	-1.13644	-1.77365	-1.39509	-0.757876	2.71814e-08	3.6615e-07	0.00406759	4.04966e-05	4.55632e-06	0.0003237	2.39066	4.39258	5.34139	3.48986	12.2923	1234.67	10973.8	154.464	1.08014	-1.70334	-2.0358	1.4126
Q9D2V7	NA	1.17841e+06	710611	NA	NA	NA	NA	NA					9.13789e-07	5.81272e-06	1.38704e-06	0.0654017	4.49688e-06	0.234837	5.85791	1.18441	5.34709	0.629233	36048	0.764506	11118.8	0.212914	-2.72166	0.87114	-2.48586	0.63534
Q9D379	682988	313832	2.97359e+06	2.13333e+06	0.459498	4.3538	6.7977	0.717426	-1.12187	2.12227	2.76505	-0.479098	2.41371e-09	5.02491e-08	0.912891	3.20662e-08	6.99094e-07	0.419935	0.0395809	7.49395	6.15546	0.376818	0.054771	1.55928e+06	71521.1	0.119066	-0.2025	3.4637	2.77322	0.48798
Q9D6J6	2.04469e+06	2.77644e+06	1.0134e+06	1.31006e+06	1.35787	0.495623	0.471848	1.29274	0.441349	-1.01269	-1.08361	0.37043	0.00267882	0.004898	0.445615	0.0560197	0.0226029	0.716731	0.351041	1.25166	1.64584	0.144644	0.112205	0.892542	2.2121	0.0697612	-0.48184	-0.88426	-1.03098	-0.33512
Q9D6R2	2.62998e+06	1.56393e+06	9.29727e+06	3.71574e+06	0.594656	3.53511	2.37589	0.399659	-0.749873	1.82175	1.24847	-1.32316	6.4439e-05	0.000197961	0.529739	0.000293268	0.0475688	0.00784309	0.275938	3.53274	1.32268	2.10551	0.0943861	170.493	1.05111	6.37504	0.564327	2.00898	1.19771	1.3756
Q9D6Y7	3.44606e+06	3.07174e+06	4.68265e+06	2.59259e+06	0.891378	1.35884	0.844013	0.553658	-0.165892	0.442377	-0.244663	-0.852932	0.00399811	0.00688949	0.702487	0.15479	0.804382	0.00322708	0.153362	0.810257	0.0945377	2.49119	0.0711757	0.323018	0.0621595	15.4939	0.21782	0.449	-0.18068	0.8475
Q9D6Y9	3.07154e+06	1.40095e+06	3.23658e+06	1.20539e+06	0.456106	1.05373	0.860408	0.372426	-1.13256	0.075507	-0.216907	-1.42497	8.13391e-07	5.33976e-06	0.000118791	0.975654	0.682706	7.72456e-06	3.92522	0.0107041	0.165766	5.11213	420.908	0.0512477	0.073238	6472.86	1.15352	0.08046	-0.21892	1.4529
Q9D7X3	639066	221785	643210	1.17812e+06	0.347045	1.00648	5.31201	1.83163	-1.52681	0.00932309	2.40926	0.873128	4.39527e-06	1.89909e-05	0.203372	0.0521414	3.92193e-06	0.0437303	0.691709	1.28282	5.4065	1.35922	0.245855	0.95893	12748.8	1.14337	0.6126	0.83846	2.31654	-0.86548
Q9D819	7.33577e+06	6.75209e+06	5.84773e+06	3.34404e+06	0.920433	0.797153	0.49526	0.571852	-0.119615	-0.327072	-1.01374	-0.806286	0.00037838	0.000908645	0.969007	0.509129	0.00125698	0.00891541	0.0136733	0.293172	2.90067	2.04986	0.0515992	0.098207	39.778	5.60827	0.09626	-0.3036	-1.00778	0.80044
Q9D8N0	1.35361e+07	1.49728e+07	1.94141e+07	1.31411e+07	1.10614	1.43425	0.877668	0.676888	0.145535	0.520293	-0.188252	-0.56301	0.00553151	0.00913436	0.779224	0.0122272	0.621629	0.0070071	0.108338	1.91267	0.206469	2.15446	0.0641664	4.08925	0.0804338	7.13562	-0.13834	0.52058	-0.1783	0.56054
Q9D8U8	960167	1.03193e+06	801304	1.23019e+06	1.07474	0.834547	1.19213	1.53524	0.10399	-0.260935	0.253538	0.618463	0.0515884	0.0658863	0.931054	0.621993	0.678791	0.035684	0.0310252	0.206215	0.168264	1.44753	0.0537026	0.0803868	0.0736604	1.40119	-0.12718	-0.26022	0.22606	-0.61346
Q9D8Y0	281050	644976	616152	832391	2.29488	2.19232	1.29058	1.35095	1.19842	1.13246	0.368016	0.433975	0.0533221	0.0620607	0.0859831	0.308501	0.997748	0.777047	1.06559	0.510743	0.000979181	0.109553	0.58151	0.162074	0.0501129	0.0643462	-1.45184	1.0168	0.10304	-0.53808
Q9D906	338947	128883	337855	332586	0.380245	0.996778	2.58053	0.984404	-1.395	-0.00465587	1.36767	-0.0226775	0.423712	0.431244	0.999927	0.794684	0.501171	0.968703	3.16733e-05	0.0998055	0.300014	0.0138094	0.0500036	0.0629181	0.0997664	0.0516154	0.02328	0.3697	0.57376	-0.18078
Q9D967	1.74669e+06	2.53825e+06	1.47541e+06	2.29786e+06	1.45318	0.844689	0.905291	1.55744	0.539212	-0.243508	-0.143547	0.639173	0.00487125	0.00818274	0.0612677	0.695191	0.887924	0.0234509	1.21277	0.157896	0.0516242	1.62984	0.81609	0.0719226	0.0563111	2.13212	-0.57889	-0.2164	-0.15013	-0.64516
Q9D9V3	5.00347e+06	2.89181e+06	8.60916e+06	4.24261e+06	0.577961	1.72064	1.46711	0.492802	-0.790957	0.782944	0.55298	-1.02092	0.000473711	0.00109515	0.0582965	0.0600345	0.183119	0.0170663	1.23436	1.2216	0.737268	1.76786	0.857685	0.832854	0.273047	2.92976	0.77086	0.76656	0.59296	0.94446
Q9DAR7	3.14978e+06	6.97016e+06	1.46649e+06	2.39246e+06	2.2129	0.465586	0.343243	1.63142	1.14594	-1.10288	-1.5427	0.706126	3.97971e-07	3.11973e-06	0.000562519	0.00132704	2.37111e-05	0.0399129	3.24986	2.87712	4.62505	1.39889	88.8859	37.6778	2108.72	1.25273	-1.16592	-1.06738	-1.55218	-0.68112
Q9DB05	797870	559308	1.38901e+06	1.15002e+06	0.701002	1.74089	2.05614	0.827942	-0.51251	0.799827	1.03994	-0.272398	0.000557498	0.00126317	0.283037	0.039633	0.00344953	0.676577	0.548156	1.40194	2.46224	0.169683	0.176655	1.26157	14.4947	0.0739014	0.513892	0.801153	1.05852	0.25652
Q9DB29	982079	835821	NA	369778	0.851073	NA	0.442413	NA	-0.232645		-1.17653		0.0102308	0.0139456	0.520181	0.29064	0.0168845	0.998024	0.283846	0.536645	1.77251	0.000859103	0.0961205	0.172034	2.9613	0.050099	-0.65902	-0.87052	-1.61208	0.08254
Q9DBB8	1.25621e+07	4.25152e+06	9.08582e+06	8.00859e+06	0.338439	0.72327	1.8837	0.881438	-1.56303	-0.467394	0.913567	-0.182069	0.000338686	0.000827899	0.000180639	0.245381	0.0169967	0.98841	3.74319	0.61016	1.76964	0.00506308	276.795	0.203765	2.94175	0.0505863	1.65674	-0.57004	0.99388	0.09282
Q9DBE0	7.6282e+06	4.17842e+06	2.79275e+06	2.78748e+06	0.54776	0.366108	0.667113	0.998116	-0.868383	-1.44966	-0.583996	-0.00272125	4.03165e-06	1.94791e-05	0.00168987	1.71722e-05	0.0323702	0.999474	2.77215	4.76517	1.48986	0.000228423	29.5881	2911.68	1.54463	0.0500263	0.8708	-1.43474	-0.58632	0.02238
Q9DBF1	3.92641e+06	4.41898e+06	2.51615e+06	2.57774e+06	1.12545	0.640828	0.583332	1.02448	0.170505	-0.641992	-0.77761	0.0348869	0.000253011	0.000653612	0.826377	0.00817454	0.00168921	0.9998	0.0828217	2.08754	2.77232	8.69069e-05	0.0605051	6.11655	29.5997	0.05001	-0.14686	-0.64594	-0.7789	-0.0139
Q9DBG3	5.29756e+06	8.80015e+06	7.40706e+06	6.84133e+06	1.66117	1.3982	0.777411	0.923623	0.732201	0.483574	-0.363251	-0.114624	7.89205e-06	3.38514e-05	3.91853e-06	0.000473384	0.00739053	0.659195	5.40688	3.32479	2.13132	0.180986	12759.9	105.623	6.76542	0.0758501	-0.7371	0.48718	-0.35894	0.10902
Q9DBG6	1.05782e+06	3.49277e+06	417929	476294	3.30187	0.395087	0.136366	1.13965	1.72328	-1.33976	-2.87445	0.188593	5.33293e-05	0.000151757	0.000447566	0.914638	0.000222435	0.991338	3.34914	0.0387506	3.6528	0.00377841	111.715	0.0546664	224.785	0.0504369	-2.92258	-0.36338	-3.12444	-0.16152
Q9DBG9	1.29371e+06	1.443e+06	1.29645e+06	1.26165e+06	1.11539	1.00212	0.874326	0.973156	0.157555	0.00305539	-0.193757	-0.0392574	0.5966	0.615554	0.745747	0.999755	0.581334	0.994053	0.127409	0.000106438	0.235574	0.00259043	0.0670469	0.0500123	0.0860091	0.0502991	-0.161442	0.0132067	-0.181635	0.0334
Q9DBJ1	3.51119e+07	4.48143e+07	4.08168e+07	3.44804e+07	1.27633	1.16248	0.769406	0.844761	0.352	0.217201	-0.378183	-0.243384	0.00744142	0.0119133	0.0233772	0.19995	0.0135709	0.126679	1.63121	0.699079	1.86739	0.897296	2.13883	0.250063	3.68435	0.394699	-0.34722	0.22278	-0.37618	0.25174
Q9DBL9	1.3812e+06	237916	1.14998e+06	1.71314e+06	0.172252	0.83259	7.20059	1.48971	-2.5374	-0.264322	2.84812	0.575034	1.29931e-05	5.18205e-05	7.73639e-05	0.976646	1.19535e-05	0.409188	4.11146	0.0102628	4.92251	0.388077	646.297	0.0511956	4182.89	0.122193	2.44258	-0.15293	2.89404	-0.60439
Q9DBP5	2.93168e+06	2.79562e+06	3.80894e+06	3.93625e+06	0.95359	1.29923	1.40801	1.03342	-0.0685584	0.377662	0.493653	0.0474323	0.025828	0.036545	0.974276	0.220393	0.0530195	0.979666	0.0113181	0.656802	1.27556	0.00892192	0.0513202	0.226867	0.94305	0.0510378	0.07852	0.37856	0.5294	-0.07232
Q9DBZ5	583888	568519	873014	815894	0.973678	1.49517	1.43512	0.934572	-0.0384826	0.580313	0.521173	-0.0976224	0.00010043	0.000301733	0.977705	0.000634935	0.00283349	0.768761	0.00979225	3.19727	2.54768	0.114209	0.0511402	78.7482	17.6461	0.0650398	0.0483833	0.57405	0.524913	0.09752
Q9DCD0	1.03802e+08	7.56892e+07	1.84255e+08	9.76008e+07	0.72917	1.77507	1.28949	0.529704	-0.455673	0.827874	0.366805	-0.916742	8.98287e-07	5.77954e-06	0.0313593	9.49048e-05	0.0718916	4.28703e-05	1.50363	4.02271	1.14332	4.36784	1.59442	526.844	0.695491	1166.31	0.44032	0.85522	0.37898	0.91656
Q9DCJ9	4.89484e+06	9.84876e+06	2.35559e+06	3.91153e+06	2.01207	0.481238	0.39716	1.66054	1.00868	-1.05518	-1.33221	0.731649	3.38095e-05	0.00011303	0.012997	0.0155236	0.00191773	0.0959666	1.88616	1.80901	2.71721	1.01788	3.84703	3.2209	26.0724	0.521014	-1.06858	-1.04202	-1.35276	-0.75784
Q9DCM2	813828	752693	426301	396337	0.924879	0.523822	0.526559	0.929711	-0.112664	-0.932852	-0.925334	-0.105146	0.0313483	0.0433662	0.999996	0.0917808	0.130371	0.989826	1.53787e-06	1.03725	0.884819	0.00444108	0.0500002	0.544776	0.383521	0.0505139	0.00735833	-0.812885	-0.907	0.101473
Q9DCN2	3.81608e+06	1.97833e+06	1.60062e+07	5.31323e+06	0.518418	4.1944	2.68572	0.331949	-0.947812	2.06847	1.42531	-1.59097	1.0952e-06	6.79026e-06	0.0628999	5.69231e-05	0.00178969	0.0017758	1.20135	4.24471	2.74722	2.75061	0.794913	878.378	27.9379	28.1564	0.95176	2.1879	1.56916	1.5705
Q9DCU9	483369	842237	424822	NA	1.74243	0.878878	NA	NA	0.801103	-0.186266			0.000150297	0.000362295	0.00264619	0.99811	0.000125891	0.531416	2.57738	0.000821766	3.90001	0.274565	18.8951	0.0500947	397.17	0.0940882	-1.38556	-0.05514	-1.8814	0.4407
Q9DCV4	375616	NA	544090	412456	NA	1.44853	NA	0.758065		0.534587		-0.399607	0.00810428	0.0115993	0.957476	0.0199603	0.120342	0.970287	0.0188721	1.69983	0.919584	0.0130999	0.0522206	2.50498	0.415484	0.0515312	-0.15256	1.012	0.72516	0.13428
Q9DCW4	1.73839e+06	NA	1.6005e+06	890928	NA	0.920678	NA	0.556656		-0.119231		-0.845141	0.0215615	0.0277393	0.409589	0.331688	0.0705025	0.908848	0.387651	0.479271	1.1518	0.0415088	0.122073	0.150744	0.709194	0.0550147	0.9576	1.05186	1.61014	0.39932
Q9EPC1	3.59456e+06	3.88487e+06	6.78608e+06	8.0409e+06	1.08076	1.88787	2.0698	1.18491	0.112048	0.916761	1.04949	0.244778	1.66728e-06	9.71867e-06	0.87016	0.000144868	2.85158e-05	0.382563	0.0604009	3.83903	4.54491	0.417297	0.0574607	345.141	1753.41	0.130697	-0.12036	0.91566	1.05522	-0.25992
Q9EPL8	427013	NA	387053	452380	NA	0.906419	NA	1.16878		-0.14175		0.225003	0.308909	0.320091	0.740607	0.933053	0.282933	0.498118	0.130412	0.0300936	0.548316	0.302667	0.0675122	0.0535875	0.17672	0.100378	0.30526	-0.17722	0.55706	-0.42902
Q9EQ20	4.54978e+06	2.51619e+06	3.03772e+06	3.089e+06	0.553037	0.667663	1.22765	1.01688	-0.854553	-0.582807	0.295897	0.0241512	0.330965	0.354346	0.258611	0.74876	0.764589	0.999916	0.587352	0.125657	0.116572	3.6381e-05	0.19334	0.066777	0.0653946	0.0500042	0.69268	-0.36246	0.3521	-0.02188
Q9EQH2	943746	1.23885e+06	447422	580684	1.31269	0.474091	0.468728	1.29784	0.392532	-1.07676	-1.09318	0.376118	0.000267922	0.000680205	0.615339	0.00449541	0.00690871	0.491281	0.210886	2.34723	2.1606	0.30867	0.081256	11.1225	7.23725	0.101775	-0.32816	-1.08082	-1.0247	-0.38428
Q9EQH3	7.02833e+06	4.45649e+06	1.14101e+07	1.13255e+07	0.634075	1.62345	2.54136	0.992586	-0.657275	0.699061	1.3456	-0.010736	1.36842e-07	1.41403e-06	0.00182974	0.00117565	4.8395e-07	0.999974	2.73761	2.92972	6.3152	1.12219e-05	27.3263	42.5295	103317	0.0500013	0.66866	0.70126	1.36384	0.00608
Q9EQK5	2.31387e+06	1.01047e+06	2.81799e+06	2.35498e+06	0.436703	1.21787	2.33057	0.835697	-1.19528	0.284357	1.22069	-0.258948	0.00953967	0.013164	0.779401	0.202059	0.0171335	0.981021	0.108239	0.694523	1.76615	0.00832174	0.0641518	0.247453	2.91827	0.0509673	0.8121	1.77872	2.91388	-0.32306
Q9EQU5	2.06108e+06	2.75379e+06	1.44165e+06	1.79604e+06	1.33609	0.699465	0.652204	1.24582	0.418019	-0.515677	-0.616604	0.317091	0.00451641	0.00766217	0.285132	0.0989759	0.0695622	0.707176	0.544954	1.00447	1.15763	0.150472	0.175357	0.505174	0.718781	0.0707038	-0.40362	-0.54582	-0.680033	-0.269407
Q9ES97	4.69003e+06	630271	1.44495e+07	6.02009e+06	0.134385	3.08089	9.5516	0.41663	-2.89556	1.62335	3.25574	-1.26316	3.45645e-08	5.12456e-07	1.11906e-05	0.00119025	9.74297e-07	0.0100319	4.95115	2.92436	6.01131	1.99862	4468.02	42.0079	51319.1	4.98411	2.7954	1.68438	3.26032	1.21946
Q9ESB3	1.57663e+06	2.6136e+06	1.76545e+06	3.50453e+06	1.65771	1.11976	1.34088	1.98506	0.729192	0.163188	0.423181	0.989185	4.67939e-05	0.000148435	0.00646912	0.705252	0.126022	0.000494463	2.18915	0.151656	0.899554	3.30587	7.72902	0.0708966	0.396757	101.12	-0.73632	0.20498	0.44702	-0.97836
Q9ET01	1.11602e+07	8.42084e+06	1.92287e+07	1.40128e+07	0.754543	1.72297	1.66406	0.728743	-0.406326	0.784899	0.734708	-0.456517	0.000617365	0.0013626	0.251544	0.0194576	0.0205044	0.241618	0.599386	1.71091	1.68815	0.616871	0.198773	2.56969	2.4385	0.206938	0.4501	0.77566	0.76958	0.45618
Q9ET22	574114	717621	425798	662999	1.24996	0.741661	0.923885	1.55707	0.321884	-0.431168	-0.114214	0.638837	0.116905	0.138432	0.695057	0.50128	0.845151	0.296971	0.15798	0.299919	0.0730657	0.527286	0.0719366	0.0997446	0.059161	0.168366	-0.336005	-0.4609	-0.2354	-0.561505
Q9JHI5	6.21085e+06	1.23594e+07	4.97832e+06	3.16994e+06	1.98997	0.801553	0.25648	0.636748	0.992747	-0.31913	-1.96308	-0.651207	0.00483429	0.00815435	0.127415	0.889373	0.0037563	0.409339	0.894779	0.0509158	2.42524	0.387917	0.392418	0.0562194	13.311	0.122148	-1.0007	-0.30102	-2.07965	0.777933
Q9JHR7	999178	1.43521e+06	1.33348e+06	1.36399e+06	1.43639	1.33458	0.950377	1.02288	0.522451	0.416387	-0.0734286	0.0326358	0.196738	0.221777	0.177956	0.397396	0.954313	0.999995	0.749687	0.400776	0.0203093	2.3471e-06	0.280968	0.125819	0.0523937	0.0500003	-0.61346	0.46004	-0.1465	-0.00692
Q9JHU9	2.64967e+06	3.85278e+06	1.87278e+06	2.69777e+06	1.45406	0.706799	0.700213	1.44051	0.540089	-0.500628	-0.514134	0.526583	0.00138901	0.00279442	0.0643146	0.142816	0.100558	0.0929983	1.19169	0.845223	0.997584	1.03153	0.777428	0.3501	0.497226	0.537644	-0.57086	-0.47842	-0.52012	-0.52916
Q9JHW2	3.21892e+06	2.73766e+06	3.09672e+06	1.95173e+06	0.850492	0.962037	0.712919	0.630258	-0.233631	-0.0558359	-0.48819	-0.665985	0.000910029	0.00189028	0.352418	0.972389	0.0354721	0.00270158	0.452942	0.0121598	1.45011	2.56838	0.141877	0.0514197	1.40956	18.5077	0.25888	-0.06528	-0.46084	0.65444
Q9JI75	1.37756e+06	1.15782e+06	1.38883e+06	1.23873e+06	0.840489	1.00818	1.06988	0.891921	-0.250699	0.0117552	0.0974426	-0.165011	0.689464	0.706027	0.741673	0.999714	0.919896	0.939399	0.129788	0.000124381	0.0362612	0.0271499	0.0674152	0.0500143	0.054354	0.0532255	0.341083	0.0282	0.202033	0.16725
Q9JIF7	1.13745e+06	1.04204e+06	2.60681e+06	2.68406e+06	0.916112	2.29179	2.57578	1.02963	-0.126404	1.19648	1.36501	0.0421316	1.94457e-07	1.84194e-06	0.836129	1.8859e-05	3.23676e-06	0.996625	0.0777267	4.72448	5.48989	0.00146839	0.0597994	2651.25	15447.6	0.0501693	0.14778	1.22098	1.4057	-0.03694
Q9JII6	6.58386e+07	1.02994e+08	4.82025e+07	6.36544e+07	1.56434	0.732132	0.618039	1.32056	0.645558	-0.449825	-0.694231	0.401152	0.000132139	0.000375494	0.00815367	0.105734	0.00704592	0.120105	2.08865	0.975786	2.15206	0.920439	6.13221	0.472885	7.0963	0.416302	-0.6495	-0.42328	-0.66186	-0.41092
Q9JIY5	659091	551087	436042	805698	0.836132	0.661581	1.46202	1.84775	-0.258197	-0.596009	0.547959	0.885771	0.0255031	0.0361603	0.913244	0.160743	0.345396	0.0169812	0.0394132	0.793869	0.461683	1.77003	0.0547499	0.311056	0.144761	2.94443	0.196087	-0.58332	0.520747	-0.90798
Q9JJU8	6.74487e+06	7.76175e+06	7.12938e+06	1.43192e+07	1.15076	1.05701	1.84484	2.00848	0.20259	0.0799856	0.883498	1.0061	1.70045e-05	6.40724e-05	0.639708	0.982903	0.000325428	6.7631e-05	0.194018	0.00748939	3.48754	4.16985	0.0781607	0.0508697	153.644	739.306	-0.19972	0.06094	0.90004	-1.03882
Q9JK53	5.06227e+06	1.35756e+06	4.04105e+06	1.42722e+07	0.268173	0.798268	10.5131	3.5318	-1.89877	-0.325054	3.39411	1.8204	3.98845e-06	1.94294e-05	0.000858559	0.917375	1.64686e-06	0.00382934	3.06623	0.0374531	5.78334	2.41688	58.2371	0.0545033	30360.7	13.0571	1.91576	-0.25116	3.2897	-1.6251
Q9JK81	993088	1.3345e+06	633258	765795	1.34379	0.637666	0.573844	1.20929	0.426308	-0.649127	-0.801271	0.274165	0.00109056	0.00190641	0.856342	0.00510218	0.410907	0.0255634	0.0673527	2.29224	0.386256	1.59238	0.0583879	9.79974	0.121682	1.95592	-0.32898	-1.65918	-0.65964	-1.32852
Q9JKF1	5.22148e+06	5.74388e+06	1.20755e+07	1.23723e+07	1.10005	2.31266	2.154	1.02458	0.137566	1.20956	1.10702	0.0350263	6.83686e-07	4.96036e-06	0.881404	1.434e-05	3.92145e-05	0.998284	0.0548248	4.84345	4.40655	0.000745865	0.0567277	3486.74	1275.04	0.0500859	-0.12608	1.21256	1.11504	-0.02856
Q9JL62	755082	362722	1.36495e+06	1.93425e+06	0.480374	1.80768	5.33261	1.41709	-1.05777	0.854143	2.41484	0.502927	2.67812e-06	1.3837e-05	0.0109845	0.0563404	2.17617e-06	0.232816	1.95922	1.24918	5.66231	0.632987	4.55188	0.887462	22976.2	0.214762	1.12261	0.816687	2.43575	-0.49646
Q9JLJ2	1.66904e+06	1.68908e+06	1.75492e+06	2.17695e+06	1.012	1.05146	1.28884	1.24048	0.0172149	0.0723879	0.366077	0.310904	0.100927	0.12097	0.999999	0.970441	0.13288	0.276425	2.28035e-07	0.0130308	0.87654	0.558422	0.05	0.051523	0.376279	0.180881	0.00186	0.07334	0.38736	-0.31216
Q9JM62	937301	211926	1.57691e+06	692141	0.226102	1.6824	3.26596	0.438922	-2.14495	0.750518	1.70751	-1.18796	4.77083e-05	0.000141886	0.000900477	0.313788	0.0136134	0.0295766	3.04553	0.503364	1.86603	1.52905	55.5262	0.159343	3.67285	1.69052	1.9022	0.70044	1.37728	1.22536
Q9JM76	1.01636e+06	808416	3.90441e+06	3.02149e+06	0.795404	3.84157	3.73755	0.773867	-0.33024	1.9417	1.90209	-0.369843	7.7127e-07	5.26006e-06	0.54976	4.88702e-05	2.07433e-05	0.567678	0.259826	4.31096	4.68312	0.245898	0.0909487	1023.12	2410.42	0.0880781	0.39782	1.93682	1.96806	0.36658
Q9JMA1	966093	595652	813406	906822	0.616557	0.841953	1.5224	1.11485	-0.697693	-0.248188	0.606349	0.156844	0.0459552	0.0553882	0.991665	0.162033	0.158733	0.990573	0.00363508	0.790397	0.799333	0.00411335	0.0504203	0.308579	0.314994	0.0504758	-0.1448	1.12658	1.1328	-0.15102
Q9JMH6	7.92072e+06	1.00979e+07	6.00268e+06	5.6402e+06	1.27487	0.757845	0.558551	0.939615	0.350355	-0.400025	-0.840238	-0.0898586	0.023682	0.0338598	0.387033	0.593468	0.0293434	0.995704	0.412252	0.226602	1.53249	0.0018698	0.129188	0.0842505	1.70396	0.0502157	-0.45908	-0.35632	-0.87906	0.06366
Q9QUH0	521628	806969	529959	936578	1.54702	1.01597	1.16061	1.76726	0.629492	0.0228608	0.214886	0.821518	0.0708355	0.0803036	0.96589	0.908467	0.0644663	0.407325	0.0150723	0.0416909	1.19067	0.390059	0.0517657	0.0550378	0.775599	0.122752	0.19982	0.28676	1.17502	-0.68844
Q9QUM9	1.77265e+07	1.69018e+07	1.93721e+07	1.45591e+07	0.953478	1.09283	0.861391	0.75155	-0.0687291	0.12807	-0.21526	-0.41206	0.00400035	0.00688949	0.837904	0.513072	0.189525	0.00247248	0.0768057	0.289821	0.722333	2.60687	0.0596727	0.0974522	0.263817	20.2226	0.07872	0.13292	-0.20006	0.4117
Q9QUR6	1.24593e+06	1.16382e+06	1.36644e+06	1.73998e+06	0.934095	1.09672	1.49506	1.27337	-0.0983586	0.133198	0.580205	0.348649	0.0847619	0.104724	0.997192	0.824502	0.0940248	0.549527	0.0012213	0.0838084	1.02676	0.260011	0.0501408	0.0606427	0.531775	0.0909874	0.04366	0.202955	0.56396	-0.317345
Q9QUR8	NA	2.55636e+06	1.57799e+06	NA	NA	NA	NA	NA					3.94951e-06	1.8022e-05	1.17209e-05	0.0474119	8.66495e-06	0.0336002	4.93104	1.32411	5.06223	1.47366	4265.9	1.05459	5770.37	1.48809	-3.74202	1.50338	-3.83424	1.5956
Q9QX60	NA	7.13387e+06	NA	8.15337e+06	NA	NA	1.14291	NA			0.192711		0.000165287	0.000390214	0.000432889	0.996118	0.245327	0.0342705	3.36362	0.00168923	0.610254	1.46508	115.503	0.0501949	0.203809	1.45898	-4.96188	0.2081	-1.85484	-2.89894
Q9QXD6	5.02878e+06	5.40733e+06	328174	316258	1.07528	0.0652592	0.0584869	0.96369	0.104709	-3.93768	-4.09574	-0.0533584	2.929e-09	5.5895e-08	0.983729	1.45226e-07	1.6447e-07	0.96917	0.00712463	6.83795	6.78391	0.0135998	0.050827	344290	304007	0.0515905	-0.1456	-4.08326	-4.0468	-0.18206
Q9QXS1	8.57164e+06	2.02238e+07	1.4746e+07	1.69296e+07	2.35939	1.72032	0.837113	1.14808	1.23841	0.78268	-0.256506	0.199226	2.0329e-06	1.12719e-05	1.65169e-06	0.000336589	0.356153	0.560327	5.78207	3.4729	0.448364	0.251559	30272	148.549	0.140389	0.0892336	-1.23138	0.78706	-0.24952	-0.1948
Q9QXT0	2.11492e+06	2.00948e+06	758857	733829	0.950145	0.358811	0.365184	0.967019	-0.0737802	-1.4787	-1.45331	-0.0483843	0.774361	0.774361	0.997861	0.999388	0.907529	0.770471	0.000929836	0.000266086	0.0421397	0.113244	0.0501072	0.0500306	0.0550947	0.0648954	0.1527	0.10038	-0.5687	0.82178
Q9QYB1	6.71519e+06	4.35746e+06	4.6916e+06	4.81439e+06	0.648896	0.698654	1.10486	1.02617	-0.623942	-0.51735	0.143866	0.0372735	0.441785	0.466404	0.420415	0.597847	0.972865	0.999388	0.376322	0.22341	0.0119473	0.000265903	0.11893	0.0836335	0.0513946	0.0500306	0.45096	-0.36214	0.12262	-0.0338
Q9QYG0	887993	356809	1.25995e+06	3.05818e+06	0.401815	1.41888	8.57091	2.42722	-1.31539	0.504748	3.09945	1.27931	3.08843e-06	1.47344e-05	0.305945	0.0399207	3.03822e-06	0.0249571	0.514356	1.3988	5.51738	1.60281	0.163428	1.25248	16457	2.00344	0.71818	1.1833	3.17972	-1.27824
Q9QYR9	7.85654e+06	1.19124e+07	3.67007e+06	4.65671e+06	1.51623	0.467135	0.390914	1.26883	0.600492	-1.09809	-1.35508	0.343503	1.52873e-06	9.14556e-06	0.0386813	0.000328886	4.59441e-05	0.248015	1.4125	3.48295	4.33777	0.605522	1.29261	152.028	1088.28	0.201601	-0.62974	-1.1298	-1.34976	-0.40978
Q9QZ88	2.71323e+06	2.99994e+06	4.714e+06	3.5679e+06	1.10567	1.73741	1.18933	0.756874	0.14492	0.796939	0.250144	-0.401875	4.58869e-05	0.000138265	0.0010722	0.473016	0.00024357	0.886236	2.96973	0.325124	3.61338	0.0524508	46.6332	0.105705	205.28	0.0564184	2.54564	0.78792	2.9476	0.38596
Q9QZA0	5.80669e+06	9.8885e+06	7.12504e+06	6.1226e+06	1.70295	1.22704	0.619164	0.859308	0.768035	0.295182	-0.691607	-0.218753	0.0175429	0.0257851	0.016118	0.442995	0.0501916	0.776004	1.79269	0.353601	1.29937	0.110136	3.10213	0.112868	0.996183	0.0644327	-0.8299	0.36996	-0.69072	0.23078
Q9QZE5	1.98381e+06	2.0937e+06	4.15152e+06	3.98174e+06	1.05539	2.0927	1.90178	0.959105	0.0777794	1.06537	0.927347	-0.0602393	0.00266775	0.004898	0.993559	0.0143895	0.0306646	0.999378	0.00280643	1.84195	1.51336	0.000270298	0.0503241	3.47475	1.63055	0.0500311	-0.0855	1.14616	1.02174	0.03892
Q9QZE7	784819	512440	763252	610816	0.652941	0.97252	1.19198	0.800281	-0.614975	-0.0401998	0.253354	-0.321421	0.264407	0.27648	0.416362	0.28547	0.999954	0.995865	0.380529	0.544439	2.01745e-05	0.00179937	0.120088	0.17515	0.0500023	0.0502076	-0.81518	0.95644	0.0257	0.11556
Q9QZQ8	2.16175e+06	4.48876e+06	4.47446e+06	2.37095e+06	2.07644	2.06983	0.528197	0.529885	1.05411	1.04951	-0.920852	-0.916249	0.000364515	0.000881557	0.00300962	0.00284815	0.0065474	0.00617296	2.52149	2.54544	2.18393	2.20951	16.6134	17.5553	7.63662	8.09985	-1.0952	1.10234	-0.9381	0.94524
Q9QZZ6	2.09491e+08	1.61438e+08	3.99116e+07	7.18935e+07	0.770623	0.190517	0.445331	1.80132	-0.375903	-2.39201	-1.16705	0.849053	2.02726e-08	3.54511e-07	0.288057	3.91607e-08	0.000251435	0.0102655	0.540521	7.40715	3.59958	1.98862	0.173577	1.27679e+06	198.859	4.87066	0.40202	-2.39588	-1.19826	-0.7956
Q9R062	1.54759e+06	1.95932e+06	5.46043e+06	2.92482e+06	1.26604	3.52834	1.49278	0.535639	0.340325	1.81899	0.577999	-0.900666	0.000113872	0.000333307	0.670288	9.39544e-05	0.265189	0.044878	0.173739	4.02708	0.576444	1.34797	0.0745948	532.173	0.188544	1.11413	-0.339255	1.72978	0.567345	0.82318
Q9R069	1.5276e+07	2.1262e+07	6.67955e+06	9.04551e+06	1.39186	0.437259	0.425431	1.35421	0.477014	-1.19344	-1.233	0.437451	2.3985e-09	8.1789e-08	0.0083053	3.97328e-07	2.68324e-07	0.0144089	2.08064	6.40085	6.57134	1.84137	6.02025	125841	186342	3.47009	-0.48214	-1.19518	-1.23002	-0.4473
Q9R0E2	1.16292e+06	878336	1.31758e+06	1.17859e+06	0.755282	1.13299	1.34184	0.894511	-0.404912	0.180132	0.424214	-0.16083	0.0835544	0.103607	0.277028	0.896601	0.284967	0.818738	0.557476	0.0474006	0.545205	0.0868552	0.180487	0.0557661	0.175459	0.0610696	0.44565	0.16519	0.41586	0.19498
Q9R0H0	7.43531e+06	8.7544e+06	3.09038e+06	3.40045e+06	1.17741	0.415636	0.388427	1.10033	0.235615	-1.26661	-1.36428	0.137938	1.04091e-07	1.12683e-06	0.626788	5.8686e-06	3.83373e-06	0.775434	0.202879	5.23147	5.41638	0.110455	0.0797718	8519.92	13042.1	0.06448	-0.2052	-1.28372	-1.32738	-0.16154
Q9R0P3	9.76037e+06	8.29791e+06	7.54485e+06	6.11379e+06	0.850163	0.773009	0.736786	0.810325	-0.234188	-0.371443	-0.440682	-0.303427	0.0386231	0.0513469	0.770401	0.34718	0.168431	0.495685	0.113283	0.459445	0.773578	0.304794	0.0649013	0.144017	0.296857	0.10087	0.19634	-0.34924	-0.44514	0.29224
Q9R0P5	2.2902e+06	2.21333e+06	3.12352e+06	3.22921e+06	0.966436	1.36386	1.45898	1.03384	-0.0492545	0.447701	0.544964	0.0480086	0.166396	0.191047	0.973402	0.48987	0.253211	0.99683	0.0117079	0.309919	0.596518	0.00137897	0.0513663	0.102068	0.197464	0.050159	0.144817	0.43683	0.639447	-0.0578
Q9R0X4	1.0116e+06	700380	1.77473e+06	1.08024e+06	0.692346	1.75438	1.54236	0.608677	-0.530434	0.810959	0.625143	-0.71625	0.000709023	0.00153509	0.18098	0.0402636	0.0844581	0.0514843	0.742369	1.39509	1.07336	1.28833	0.276273	1.24182	0.59201	0.97117	0.57934	0.80572	0.65844	0.72662
Q9R111	1.64757e+07	2.54639e+07	3.23908e+07	1.55164e+07	1.54555	1.96598	0.609347	0.479036	0.628116	0.975246	-0.714665	-1.06179	2.39978e-05	8.52423e-05	0.0111433	0.000245732	0.00233104	5.77888e-05	1.95299	3.60954	2.63245	4.23816	4.487	203.474	21.4497	865.22	-0.6196	0.94566	-0.75138	1.07744
Q9R1J0	258768	NA	535894	242546	NA	2.07094	NA	0.452601		1.05029		-1.14369	0.00469385	0.00689033	0.902588	0.024954	0.975531	0.0145576	0.0445105	1.60286	0.010759	1.83691	0.0553963	2.00369	0.0512541	3.43463	0.21242	1.0025	0.12856	1.08636
Q9R1P0	1.03293e+07	1.30273e+07	1.63042e+07	1.02613e+07	1.2612	1.57845	0.787676	0.629362	0.334794	0.658506	-0.344325	-0.668037	0.0166497	0.0245781	0.353949	0.0281547	0.365612	0.0295117	0.451059	1.55045	0.43698	1.53001	0.141263	1.7759	0.136757	1.69424	-0.3302	0.61166	-0.32558	0.60704
Q9R1P1	7.73708e+06	7.26581e+06	9.39074e+06	6.77645e+06	0.939089	1.21373	0.932649	0.72161	-0.0906658	0.27945	-0.100593	-0.470709	0.0953225	0.115266	0.957545	0.424219	0.950142	0.0818575	0.0188408	0.37241	0.0222117	1.08694	0.0522169	0.117864	0.0526237	0.610818	0.09078	0.28348	-0.0962	0.47046
Q9R1P3	1.15751e+07	1.10345e+07	1.38374e+07	9.32581e+06	0.953298	1.19545	0.845149	0.673956	-0.0690002	0.257552	-0.242723	-0.569275	0.00951785	0.0147922	0.916735	0.313399	0.448307	0.00562311	0.0377564	0.503902	0.348425	2.25002	0.0545414	0.159541	0.111531	8.89187	0.0914	0.25484	-0.21658	0.56282
Q9R1P4	1.53358e+07	1.91692e+07	2.01901e+07	1.44288e+07	1.24997	1.31653	0.752707	0.714649	0.321891	0.396745	-0.409839	-0.484694	0.0277428	0.0388514	0.260976	0.132285	0.108871	0.0502927	0.583399	0.878489	0.963088	1.2985	0.191588	0.377971	0.45926	0.99418	-0.3167	0.38556	-0.40386	0.47272
Q9R1Z7	1.5282e+06	2.03644e+06	NA	NA	1.33257	NA	NA	NA	0.414214				0.000276342	0.000585947	0.0124585	0.693213	0.000283926	0.861574	1.90453	0.159133	3.5468	0.0647072	4.01332	0.0721279	176.102	0.0580333	-2.10072	-0.65	-3.2117	0.46098
Q9R257	5.59872e+06	5.32015e+06	1.92445e+07	1.37255e+07	0.950244	3.43731	2.57992	0.713217	-0.0736304	1.78128	1.36732	-0.487587	3.07913e-07	2.49996e-06	0.979575	3.49759e-06	6.73595e-05	0.197076	0.00896213	5.45623	4.1716	0.705366	0.0510425	14295.6	742.286	0.253709	0.08922	1.82342	1.43024	0.4824
Q9WTI7	904080	643592	700135	1.23993e+06	0.711875	0.774417	1.92658	1.77099	-0.490305	-0.368817	0.946043	0.824555	0.00263699	0.00487378	0.186837	0.338035	0.00345319	0.00785453	0.728538	0.471038	2.46178	2.10488	0.267614	0.147914	14.4794	6.36575	0.51276	-0.41816	0.96318	-0.86858
Q9WTP6	2.73143e+07	2.08261e+07	3.95699e+07	2.58701e+07	0.76246	1.44869	1.2422	0.653781	-0.391266	0.534746	0.312892	-0.61312	0.00100742	0.00206325	0.227357	0.030896	0.293006	0.0221794	0.643292	1.5101	0.533124	1.65405	0.219919	1.61833	0.170645	2.25434	0.37346	0.57926	0.3423	0.61042
Q9WTP7	1.24109e+06	394367	6.04314e+06	1.36565e+06	0.317758	4.86921	3.46289	0.225984	-1.654	2.28369	1.79198	-2.14571	1.30727e-10	9.90622e-09	1.38554e-05	2.06096e-07	2.90363e-06	1.91268e-07	4.85838	6.68593	5.53706	6.71836	3608.69	242606	17219.8	261413	1.64836	2.30476	1.76784	2.18528
Q9WTR5	6.35513e+06	1.11387e+07	1.7749e+06	3.94173e+06	1.7527	0.279287	0.353878	2.22081	0.809583	-1.84018	-1.49868	1.15109	8.30259e-08	9.43727e-07	0.0291653	5.33499e-06	0.00011169	0.000902825	1.53513	5.27287	3.95198	3.0444	1.71437	9372.08	447.666	55.3817	-0.7497	-1.82942	-1.41826	-1.16086
Q9WTX5	2.54951e+06	3.27168e+06	2.12405e+06	2.43406e+06	1.28326	0.833122	0.743979	1.14595	0.359813	-0.263401	-0.426666	0.196548	0.0315425	0.0435466	0.303454	0.547845	0.189535	0.616569	0.517907	0.261343	0.72231	0.210018	0.16477	0.0912667	0.263803	0.0810939	-0.371825	-0.275955	-0.41002	-0.23776
Q9WU78	2.04709e+06	2.75989e+06	3.1223e+06	4.2395e+06	1.3482	1.52523	1.53611	1.35782	0.431035	0.609031	0.619284	0.441288	0.000261694	0.000670959	0.201827	0.0185529	0.00943452	0.114382	0.695021	1.73159	2.02528	0.941642	0.247737	2.69499	5.29969	0.437131	-0.3794	0.61408	0.67518	-0.4405
Q9WUM3	2.44941e+06	1.6689e+06	2.4553e+06	2.95309e+06	0.681347	1.00241	1.76949	1.20274	-0.553538	0.00346823	0.823332	0.266325	0.0443312	0.0575883	0.302142	0.999973	0.0290403	0.640814	0.519789	1.16865e-05	1.537	0.193268	0.165485	0.0500013	1.72175	0.0780257	0.53313	0.01215	0.87434	-0.32906
Q9WUM4	2.38199e+06	3.14966e+06	5.06291e+06	5.0908e+06	1.32228	2.12549	1.6163	1.00551	0.403029	1.0878	0.692694	0.00792525	3.56501e-05	0.000118602	0.148837	0.000159875	0.00918731	0.995576	0.827288	3.79622	2.03681	0.00192548	0.335937	312.744	5.44229	0.0502222	-0.41506	1.05414	0.68114	-0.04206
Q9WUU7	4.00689e+06	2.8114e+06	4.95916e+06	7.95887e+06	0.701641	1.23766	2.83093	1.60488	-0.511195	0.307613	1.50128	0.682467	0.019729	0.0288591	0.702683	0.824019	0.014013	0.429379	0.15324	0.0840628	1.85347	0.367159	0.0711558	0.0606782	3.56813	0.116447	0.42798	0.3397	1.381	-0.61332
Q9WV54	502861	772498	821465	807323	1.53621	1.63358	1.04508	0.982785	0.619372	0.708039	0.0636152	-0.0250527	0.0970192	0.107851	0.0736554	0.403723	0.867339	0.991817	1.1328	0.393916	0.0618113	0.00356834	0.678837	0.123847	0.0576476	0.0504125	-1.4757	0.89162	-0.42708	-0.157
Q9WV55	1.03751e+06	839214	1.48352e+06	1.24771e+06	0.808871	1.42989	1.48676	0.841043	-0.306018	0.515901	0.57217	-0.249749	0.00216902	0.00407513	0.334554	0.0770276	0.0247057	0.510981	0.475534	1.11335	1.6072	0.291595	0.149453	0.649118	2.02383	0.097851	0.337905	0.511755	0.5923	0.25736
Q9WVA4	6.63658e+06	1.13359e+07	1.09704e+07	9.83228e+06	1.70809	1.65302	0.867358	0.896253	0.772386	0.725108	-0.205301	-0.158023	0.0437254	0.0569098	0.0423352	0.106349	0.868571	0.992584	1.3733	0.973266	0.0611946	0.00323289	1.18105	0.47015	0.0575658	0.0503736	-0.78588	0.65454	-0.2042	0.07286
Q9WVC3	2.6248e+06	1.3987e+06	2.26378e+06	2.31945e+06	0.532878	0.862456	1.65829	1.02459	-0.908123	-0.213478	0.729695	0.0350497	0.0417723	0.0511544	0.668719	0.153386	0.268456	0.0384665	0.174756	0.814215	0.571128	1.41492	0.0747698	0.325976	0.186251	1.29983	0.9347	-1.83394	1.54892	-2.44816
Q9WVH9	1.21156e+07	1.88318e+07	3.80288e+06	3.79701e+06	1.55435	0.313883	0.201627	0.998457	0.636308	-1.6717	-2.31024	-0.00222801	5.3191e-08	6.84458e-07	0.0840997	2.06808e-05	5.65968e-07	0.983346	1.07521	4.68443	6.24721	0.00729372	0.594532	2417.7	88344.2	0.0508468	-0.64846	-1.7222	-2.28014	-0.09052
Q9WVJ2	NA	862497	2.16757e+06	1.48157e+06	NA	NA	1.71777	0.683515			0.780534	-0.548956	6.15906e-07	4.40758e-06	0.210035	1.81624e-06	0.000736198	0.570785	0.677709	5.74083	3.13301	0.243528	0.238056	27529.5	67.9165	0.0875987	-0.78494	3.18078	1.89574	0.5001
Q9WVJ3	1.85557e+07	2.88559e+07	1.49283e+06	2.85935e+06	1.5551	0.0804515	0.0990905	1.91538	0.637004	-3.63574	-3.33511	0.937631	1.83771e-08	3.43776e-07	0.165362	1.14511e-06	1.6309e-06	0.111528	0.781565	5.94115	5.78757	0.952618	0.302367	43663.8	30657.9	0.44832	-0.87412	-3.4248	-3.33428	-0.96464
Q9WVK4	716456	534478	1.04883e+06	1.41749e+06	0.746002	1.46391	2.65209	1.3515	-0.422748	0.549825	1.40713	0.434559	0.000190547	0.000445258	0.924606	0.0186268	0.000582677	0.696025	0.0340435	1.72986	3.23457	0.157375	0.0540771	2.6843	85.8109	0.0718365	0.2269	1.2334	1.86282	-0.40252
Q9WVL0	1.57086e+07	8.57221e+06	1.36158e+07	1.3239e+07	0.545702	0.866777	1.54441	0.972324	-0.873814	-0.206267	0.627056	-0.0404905	0.0330062	0.0452923	0.034531	0.967865	0.123945	0.995561	1.46179	0.0141851	0.906771	0.00193206	1.44797	0.0516601	0.403405	0.0502229	0.81744	-0.12162	0.63434	0.06148
Q9Z0F7	6.82386e+06	4.004e+06	1.2657e+07	1.68616e+07	0.586765	1.85482	4.2112	1.3322	-0.769146	0.891279	2.07423	0.413807	2.86389e-05	9.86449e-05	0.188105	0.0300518	4.3284e-05	0.632821	0.7256	1.52213	4.36367	0.198719	0.265809	1.66379	1155.16	0.0790113	0.70144	1.032	2.13156	-0.39812
Q9Z0J0	2.79559e+07	3.68605e+07	2.23089e+07	1.57719e+07	1.31852	0.798005	0.42788	0.706975	0.39892	-0.325531	-1.22472	-0.500269	0.000517334	0.00118795	0.337802	0.402157	0.000369122	0.241	0.471338	0.395605	3.43283	0.617984	0.148016	0.12433	135.456	0.207469	-0.40644	-0.37612	-1.24266	0.4601
Q9Z0P5	967164	1.03736e+06	965737	955565	1.07258	0.998525	0.921151	0.989467	0.101084	-0.00212957	-0.118491	-0.0152768	0.913568	0.916255	0.921101	0.996214	0.927923	0.998994	0.0356928	0.00164753	0.032488	0.000437141	0.0542829	0.05019	0.0538838	0.0500504	-0.135858	0.0468583	-0.115345	0.026345
Q9Z0S1	1.37996e+07	1.61296e+07	8.97013e+06	1.04509e+07	1.16884	0.650029	0.647934	1.16508	0.225083	-0.621423	-0.626081	0.220425	0.000120693	0.000350267	0.424115	0.00324797	0.00346178	0.40749	0.372516	2.48839	2.4607	0.389883	0.117892	15.3942	14.4434	0.122702	-0.23278	-0.62778	-0.62312	-0.23744
Q9Z0X1	1.38249e+07	1.21621e+07	1.30406e+07	9.56278e+06	0.879726	0.943266	0.786274	0.733309	-0.184874	-0.0842635	-0.346896	-0.447507	0.0278287	0.0388917	0.638128	0.972047	0.237833	0.0630832	0.195092	0.0123129	0.623727	1.20009	0.0783541	0.0514379	0.210231	0.792604	0.19624	-0.07094	-0.32418	0.44948
Q9Z0Z4	628830	405578	546688	693116	0.644972	0.869374	1.70896	1.26784	-0.632691	-0.201951	0.773119	0.342378	0.00150456	0.00299158	0.0121088	0.629294	0.00105867	0.152141	1.9169	0.201146	2.97524	0.817752	4.12922	0.0794541	47.229	0.328642	0.662758	-0.213083	0.804065	-0.35439
Q9Z1Q5	1.3669e+06	2.37551e+06	3.16579e+06	4.7659e+06	1.73788	2.31603	2.00626	1.50544	0.797329	1.21166	1.00451	0.590185	1.26791e-05	5.11993e-05	0.0139983	0.000517868	0.00550378	0.132351	1.85392	3.28578	2.25934	0.878272	3.57186	96.5497	9.08467	0.377782	-0.82038	1.20284	0.92798	-0.54552
Q9Z1Z0	1.39721e+06	1.56074e+06	4.70319e+06	2.88958e+06	1.11704	3.36614	1.85142	0.614388	0.159687	1.7511	0.88863	-0.702779	5.9606e-06	2.65695e-05	0.859504	1.19462e-05	0.0107259	0.0610715	0.065752	4.92277	1.96956	1.21416	0.0581731	4185.44	4.6616	0.818712	-0.20288	1.85196	0.93814	0.71094
Q9Z204	533479	737453	598619	703239	1.38235	1.1221	0.953606	1.17477	0.467121	0.166206	-0.0685353	0.232379	0.190095	0.215356	0.161576	0.797216	0.914813	0.913563	0.791622	0.0984241	0.0386674	0.0392615	0.309451	0.0627183	0.0546559	0.0547308	-0.5202	0.215	-0.15218	-0.15302
Q9Z2I9	885121	723032	3.91439e+06	866228	0.816873	4.42243	1.19805	0.221293	-0.291816	2.14484	0.260687	-2.17597	9.19803e-05	0.000242109	0.98698	0.000187109	0.954942	0.000975326	0.00569172	3.72791	0.0200232	3.01085	0.0506596	267.224	0.0523592	51.2649	-0.19572	3.34552	0.30264	2.84716
Q9Z2U0	2.06904e+07	2.01093e+07	2.02292e+07	1.77065e+07	0.971913	0.977707	0.880512	0.875294	-0.0411007	-0.0325259	-0.183585	-0.19216	0.5682	0.588031	0.999826	0.999897	0.666726	0.659382	7.54328e-05	4.46583e-05	0.176052	0.180863	0.0500087	0.0500051	0.0749933	0.0758286	0.01358	-0.0114	-0.20136	0.20354
Q9Z2U1	1.58544e+07	1.89062e+07	2.03499e+07	1.45305e+07	1.19249	1.28355	0.768558	0.714035	0.25398	0.36014	-0.379774	-0.485934	3.39564e-06	1.67814e-05	0.00501312	0.000207054	0.000113386	6.6102e-06	2.29989	3.68392	3.94544	5.17979	9.97383	241.483	440.97	7564.07	-0.25816	0.36116	-0.38158	0.48458
Q9Z2W0	5.83934e+06	9.92646e+06	5.1933e+06	6.71663e+06	1.69993	0.889365	0.67664	1.29333	0.765474	-0.169153	-0.56354	0.371087	0.000452591	0.00105347	0.00241645	0.815285	0.032825	0.173515	2.61682	0.0886904	1.4838	0.760663	20.6915	0.0613282	1.52323	0.288159	-0.74262	-0.1495	-0.52308	-0.36904
Q9Z2X1	1.49604e+06	1.48217e+06	1.36816e+06	1.47386e+06	0.990732	0.914524	0.994394	1.07726	-0.0134339	-0.128907	-0.00810983	0.107363	0.999144	0.999144	0.999936	0.999849	1	0.999218	2.78943e-05	6.57052e-05	1.03786e-09	0.000339815	0.0500032	0.0500076	0.05	0.0500391	-0.01858	-0.02623	0.00062	-0.04543
Q9Z2Y8	1.59621e+06	1.79267e+06	1.31098e+06	1.36035e+06	1.12308	0.821306	0.758839	1.03766	0.167459	-0.284009	-0.398134	0.0533343	0.137574	0.160112	0.797187	0.580551	0.19272	0.99445	0.09844	0.236159	0.715073	0.00241702	0.0627206	0.086125	0.259443	0.050279	-0.16266	-0.265793	-0.37774	-0.0507133
NA: not detected
