# Supplementary material for: Novel Insights into the Adipokinome of Obese and Obese/Diabetic Mouse Models
Source: Int J Mol Sci. 2017 Sep 8;18(9):1928. doi: 10.3390/ijms18091928 (PMC5618577; doi:10.3390/ijms18091928)
Supplement: Supplementary file 1 [file ijms-18-01928-s001.zip › supplementary/suppl. table 4.xlsx]

## Sheet: correlation
					Spearman rank-order correlation analyses
					**. Correlation is significant with p< 0.01 (2-sided)
					*. Correlation is significant with p< 0.05 (2-sided)
					a. can not be determined0. at least one variable is constant.
					c57	BKS	obob	dbdb			c57	BKS	obob	dbdb		c57	BKS	obob	dbdb		c57	BKS	obob	dbdb		c57	BKS	obob	dbdb		c57	BKS	obob	dbdb		c57	BKS	obob	dbdb		c57	BKS	obob	dbdb		c57	BKS	obob	dbdb
			correlationen
					total_DAG	total_DAG	total_DAG	total_DAG			DAG14-0_14-0	DAG14-0_14-0	DAG14-0_14-0	DAG14-0_14-0		DAG16-1-16-1	DAG16-1-16-1	DAG16-1-16-1	DAG16-1-16-1		DAG18-2_18-2	DAG18-2_18-2	DAG18-2_18-2	DAG18-2_18-2		DAG16-0_18-2	DAG16-0_18-2	DAG16-0_18-2	DAG16-0_18-2		DAG16-0_16-0	DAG16-0_16-0	DAG16-0_16-0	DAG16-0_16-0		DAG16-0_18-1	DAG16-0_18-1	DAG16-0_18-1	DAG16-0_18-1		DAG18-1_18-1	DAG18-1_18-1	DAG18-1_18-1	DAG18-1_18-1		DAG18-0_20-4	DAG18-0_20-4	DAG18-0_20-4	DAG18-0_20-4
			body weight g	correlation	-0.0900501	-0.43056	-0.560289	-0.720363		correlation	0.170578	-0.688965	-0.875859	-0.987*		0.0474726	-0.352334	-0.981*	0.216409		-0.280445	-0.796758	0.693136	-0.277284		0.0554578	-0.167674	-0.479763	-0.70789		0.407249	-0.550271	-0.0225073	-0.905706		0.136473	-0.120979	-0.470519	-0.750788		-0.485266	-0.385715	-0.530816	-0.733234		-0.620805	-0.881457	-0.0692377	0.4013
				significance (2-sided)	0.8855	0.469237	0.325934	0.169869		significance (2-sided)	0.783871	0.311035	0.124141	0.0132591		0.939579	0.560857	0.0185713	0.783591		0.647664	0.106574	0.306864	0.722716		0.929425	0.787515	0.413465	0.180986		0.592751	0.336542	0.977493	0.0942939		0.826779	0.846342	0.529481	0.249212		0.407327	0.521357	0.469184	0.158613		0.263776	0.118543	0.930762	0.503115
				square sumn	-454.528	-554.31	-13068.3	-9744.95		square sumn	1.13309	-0.630569	-10.5823	-18.5944		7.96448	-16.5598	-564.083	21.3944		-409.17	-194.682	1882.58	-517.408		162.65	-85.2026	-2911.43	-2026.8		114.766	-42.2867	-29.5093	-322.86		202.542	-33.8428	-1989.95	-1365.68		-350.222	-95.5238	-3690.23	-2694.4		-26.481	-24.1958	-15.8282	21.9733
				covariance	-113.632	-138.578	-3267.08	-2436.24		covariance	0.283272	-0.21019	-3.52743	-6.19813		1.99112	-4.13995	-188.028	7.13146		-102.293	-48.6706	627.528	-172.469		40.6626	-21.3007	-727.856	-506.699		38.2554	-10.5717	-9.83643	-107.62		50.6356	-8.4607	-663.317	-455.228		-87.5556	-23.881	-1230.08	-673.6		-6.62024	-8.06527	-5.27607	5.49334
				N	5	5	5	5		N	5	4	4	4		5	5	4	4		5	5	4	4		5	5	5	5		4	5	4	4		5	5	4	4		5	5	4	5		5	4	4	5
			lean mass %	correlation	-0.0680932	-0.560952	-0.530164	0.907*		correlation	0.42631	-0.0649391	0.359056	0.900399		-0.25037	-0.863477	0.317531	0.42493		-0.616007	-0.887*	-0.0515938	0.73098		0.182865	-0.270806	-0.551276	0.896*		0.302448	-0.395836	-0.0725784	0.842428		0.243428	-0.278855	-0.453765	0.931236		-0.666516	-0.570383	-0.444962	0.882*		-0.811036	-0.47054	0.413591	0.324
				significance (2-sided)	0.913368	0.325235	0.358086	0.0335818		significance (2-sided)	0.474127	0.935061	0.640944	0.099601		0.684582	0.0592983	0.682469	0.57507		0.268577	0.0448773	0.948406	0.26902		0.768473	0.659461	0.335474	0.039464		0.697552	0.509495	0.927422	0.157572		0.693146	0.649608	0.546235	0.068764		0.219245	0.315333	0.555038	0.0475458		0.0957616	0.52946	0.586409	0.594806
				square sumn	-258.064	-265.26	-2738.18	15979.7		square sumn	2.12624	-0.0428735	0.973505	17.1226		-31.5386	-14.9066	40.9544	62.0389		-674.822	-79.5979	-26.1703	1799.99		402.689	-50.5443	-740.784	3342.25		69.206	-11.173	-17.3542	817.873		271.262	-28.6525	-430.653	2501.58		-361.178	-51.8846	-694.166	4223.12		-25.9756	-4.0506	17.6578	23.1056
				covariance	-64.516	-66.315	-684.545	3994.92		covariance	0.531561	-0.0142912	0.324502	5.70754		-7.88466	-3.72665	13.6515	20.6796		-168.706	-19.8995	-8.72343	599.996		100.672	-12.6361	-185.196	835.562		23.0687	-2.79325	-5.78473	272.624		67.8155	-7.16313	-143.551	833.86		-90.2946	-12.9712	-231.389	1055.78		-6.49391	-1.3502	5.88592	5.77641
				N	5	5	5	5		N	5	4	4	4		5	5	4	4		5	5	4	4		5	5	5	5		4	5	4	4		5	5	4	4		5	5	4	5		5	4	4	5
			fat mass %	correlation	0.259676	0.23167	-0.249661	-0.381506		correlation	-0.141851	0.832589	-0.90062	-0.803925		-0.0380455	-0.228428	-0.953*	-0.140382		0.377925	-0.515774	0.521987	0.111851		0.0575901	0.491577	-0.166	-0.291567		-0.18409	0.00849683	0.00534196	0.140402		-0.0141666	0.519809	-0.206604	-0.61033		0.674354	0.113144	-0.259025	-0.457485		0.610768	-0.475207	-0.229039	-0.0421033
				significance (2-sided)	0.673125	0.707689	0.685455	0.526307		significance (2-sided)	0.819998	0.167411	0.09938	0.196075		0.951571	0.711706	0.0470998	0.859618		0.530524	0.373702	0.478013	0.888149		0.926715	0.400315	0.789617	0.634095		0.81591	0.989182	0.994658	0.859598		0.981963	0.369306	0.793396	0.38967		0.211841	0.856249	0.740975	0.438522		0.273845	0.524793	0.770961	0.946408
				square sumn	221.188	59.05	-7677.13	-11895		square sumn	-0.159011	0.0821706	-14.7486	-34.2738		-1.07714	-2.12559	-742.325	-39.1535		93.0499	-24.9511	2082.38	487.516		28.5032	49.4549	-1328.08	-1924.06		-9.13015	0.129275	8.23761	143.545		-3.54804	28.7894	-1184.31	-3132.07		82.1306	5.5476	-2440.69	-3874.65		4.39651	-2.9473	-76.9064	-5.31348
				covariance	55.297	14.7625	-1919.28	-2973.76		covariance	-0.0397526	0.0273902	-4.91619	-11.4246		-0.269284	-0.531398	-247.442	-13.0512		23.2625	-6.23778	694.128	162.505		7.12579	12.3637	-332.021	-481.015		-3.04338	0.0323188	2.74587	47.8482		-0.887011	7.19735	-394.77	-1044.02		20.5326	1.3869	-813.565	-968.662		1.09913	-0.982433	-25.6355	-1.32837
				N	5	5	5	5		N	5	4	4	4		5	5	4	4		5	5	4	4		5	5	5	5		4	5	4	4		5	5	4	4		5	5	4	5		5	4	4	5
			BG mg/dl	correlation	0.427771	-0.400814	-0.273506	0.360782		correlation	-0.115975	-0.949902	-0.147552	-0.0042196		-0.0171925	0.519212	-0.558905	0.263025		0.173479	0.147686	0.528157	0.521215		0.29183	-0.556419	-0.59733	0.26685		0.404204	-0.828012	-0.746935	0.420022		0.305629	-0.414726	-0.0837378	-0.774815		0.671081	-0.00331326	-0.1484	0.367355		0.0845928	-0.486223	0.587225	-0.332797
				significance (2-sided)	0.472445	0.503682	0.656154	0.550808		significance (2-sided)	0.852668	0.0500981	0.852448	0.99578		0.978111	0.369956	0.441095	0.736975		0.780232	0.812646	0.471843	0.478785		0.633774	0.330022	0.28748	0.664312		0.595796	0.0833774	0.253065	0.579978		0.617007	0.487508	0.916262	0.225185		0.214924	0.995781	0.8516	0.543013		0.892422	0.513777	0.412775	0.584227
				square sumn	27113.4	-3693.4	-17873.4	42457.9		square sumn	-9.6739	-13.8656	-4.95223	-0.677115		-36.2202	174.666	-892.341	164.892		3178.35	258.288	2763.35	7589.12		10747.8	-2023.73	-10156.1	6646.57		1547.51	-455.437	-2508.96	2893.63		5695.91	-830.394	-983.774	-8937.33		6081.85	-5.87307	-2865.83	11743.3		45.3116	-102.395	258.601	-158.523
				covariance	6778.36	-923.35	-4468.36	10614.5		covariance	-2.41847	-4.62187	-1.65074	-0.225705		-9.05506	43.6666	-297.447	54.9639		794.587	64.5721	921.115	2529.71		2686.95	-505.933	-2539.02	1661.64		515.837	-113.859	-836.319	964.542		1423.98	-207.598	-327.925	-2979.11		1520.46	-1.46827	-955.277	2935.83		11.3279	-34.1318	86.2003	-39.6307
				N	5	5	5	5		N	5	4	4	4		5	5	4	4		5	5	4	4		5	5	5	5		4	5	4	4		5	5	4	4		5	5	4	5		5	4	4	5
			insulin µU/ml	correlation	0.1338	0.0728022	0.152476	-0.0517526		correlation	0.557255	0.514883	0.418824	0.424877		-0.434002	0.156746	-0.0723103	0.42874		-0.387634	-0.575088	0.812399	-0.529197		0.249394	0.342271	0.111201	-0.260216		0.0345313	0.431171	0.536941	-0.599553		0.222031	0.193083	0.420348	0.0863048		-0.297643	-0.69776	0.375476	0.094256		-0.33407	-0.796244	0.968*	0.203413
				significance (2-sided)	0.83015	0.927198	0.806616	0.934136		significance (2-sided)	0.329137	0.655671	0.581176	0.575123		0.465285	0.843254	0.92769	0.57126		0.519105	0.424912	0.187601	0.470803		0.685784	0.657729	0.858707	0.672461		0.965469	0.568829	0.463059	0.400447		0.719642	0.806917	0.579652	0.913695		0.626701	0.30224	0.624524	0.880167		0.582699	0.413635	0.0324947	0.742804
				square sumn	1968.08	692.49	35592.3	-8953.04		square sumn	10.7871	10.5341	42.212	84.9591		-212.186	67.2835	-346.691	632.505		-1648.12	-1270.87	24283	-11290.5		2131.52	1536.86	6753.55	-9527.71		29.3543	363.607	3761.54	-5815.7		960.27	424.286	14829.7	2342.68		-625.994	-1038.26	21774.6	4429.33		-41.5265	-203.708	2434.1	142.435
				covariance	492.019	230.83	8898.07	-2238.26		covariance	2.69678	5.26705	14.0707	28.3197		-53.0464	22.4278	-115.564	210.835		-412.029	-423.624	8094.32	-3763.49		532.879	512.287	1688.39	-2381.93		9.78478	121.202	1253.85	-1938.57		240.067	141.429	4943.24	780.894		-156.498	-346.086	7258.2	1107.33		-10.3816	-101.854	811.367	35.6087
				N	5	4	5	5		N	5	3	4	4		5	4	4	4		5	4	4	4		5	4	5	5		4	4	4	4		5	4	4	4		5	4	4	5		5	3	4	5
			HOMA-IR	correlation	0.760291	-0.657832	-0.257199	0.660029		correlation	0.845573	0.138438	0.19975	0.498333		-0.685009	-0.389557	-0.192776	0.899642		-0.429509	-0.788435	0.74728	0.615946		0.797512	-0.414725	-0.409491	0.409466		0.749307	-0.0194565	-0.251325	0.260439		0.796892	-0.560108	-0.050857	0.199451		0.22455	-0.941*	-0.0957907	0.767124		-0.619181	-0.556773	0.987*	0.310718
				significance (2-sided)	0.135704	0.22753	0.676171	0.225426		significance (2-sided)	0.0711364	0.861562	0.80025	0.501667		0.201889	0.516847	0.807224	0.100358		0.470445	0.113035	0.25272	0.384054		0.105994	0.487509	0.493581	0.49361		0.250693	0.975229	0.748675	0.739561		0.106471	0.326125	0.949143	0.800549		0.716515	0.0170206	0.904209	0.130088		0.265398	0.443227	0.0126539	0.610843
				square sumn	86.156	-253.13	-1623.03	5964.66		square sumn	0.126102	0.0850506	0.649675	6.24264		-2.58012	-5.47244	-29.8264	66.197		-14.0688	-57.5806	456.696	496.772		52.512	-62.9879	-672.314	783.172		4.96609	-0.446892	-52.8732	144.666		26.5521	-46.8316	-57.9002	270.031		3.63837	-69.6588	-179.266	1883.13		-0.59296	-5.21352	50.7886	11.3655
				covariance	21.539	-63.2825	-405.757	1491.16		covariance	0.0315255	0.0283502	0.216558	2.08088		-0.64503	-1.36811	-9.94215	22.0657		-3.51721	-14.3951	152.232	165.591		13.128	-15.747	-168.078	195.793		1.65536	-0.111723	-17.6244	48.2219		6.63803	-11.7079	-19.3001	90.0103		0.909593	-17.4147	-59.7552	470.781		-0.14824	-1.73784	16.9295	2.84137
				N	5	5	5	5		N	5	4	4	4		5	5	4	4		5	5	4	4		5	5	5	5		4	5	4	4		5	5	4	4		5	5	4	5		5	4	4	5
			HOMA-ß	correlation	-0.169041	0.369652	0.112762	0.527604		correlation	0.419296	0.778068	0.930337	0.550121		-0.30011	-0.0646233	0.881823	0.738876		-0.432718	-0.530347	0.384344	0.223591		0.0127279	0.61878	0.32686	0.316828		-0.201843	0.651395	0.923864	0.0928547		-0.00687742	0.484204	0.250998	0.419142		-0.602761	-0.442074	0.291202	0.63435		-0.329471	-0.465291	0.646967	0.436198
				significance (2-sided)	0.785799	0.630348	0.856732	0.360852		significance (2-sided)	0.48222	0.4324	0.069663	0.449879		0.623704	0.935377	0.118177	0.261124		0.466758	0.469653	0.615656	0.776409		0.983795	0.38122	0.591362	0.603457		0.798157	0.348605	0.0761362	0.907145		0.991243	0.515796	0.749002	0.580858		0.281948	0.557926	0.708798	0.250349		0.588223	0.6919	0.353033	0.462768
				square sumn	-16292	18450.4	64921.4	47787.7		square sumn	53.1821	85.8235	170.628	69.6327		-961.39	-145.561	7693.6	597.043		-12055	-6149.96	28250.8	2357.94		712.776	14579.6	48961.8	6073.63		-1138.41	2882.51	24401.2	483.934		-194.895	5583.25	16113.9	6231.67		-8306.42	-3451.74	30730.3	15607.3		-268.349	-619.656	4002.63	159.916
				covariance	-4073	6150.14	16230.3	11946.9		covariance	13.2955	42.9118	56.876	23.2109		-240.348	-48.5203	2564.53	199.014		-3013.75	-2049.99	9416.93	785.978		178.194	4859.86	12240.5	1518.41		-379.469	960.837	8133.73	161.311		-48.7238	1861.08	5371.29	2077.22		-2076.6	-1150.58	10243.4	3901.83		-67.0873	-309.828	1334.21	39.9789
				N	5	4	5	5		N	5	3	4	4		5	4	4	4		5	4	4	4		5	4	5	5		4	4	4	4		5	4	4	4		5	4	4	5		5	3	4	5
			leptin µU/ml	correlation	-0.0278742	0.54959	-0.206548	0.543077		correlation	-0.545502	-0.0908886	-0.150337	0.637149		0.408997	0.86081	-0.57469	-0.261361		0.744982	0.600924	0.293414	0.689245		-0.303005	0.373624	-0.574879	0.735532		-0.337803	0.162936	-0.838973	0.748177		-0.35335	0.432104	-0.0370762	0.93508		0.630711	0.593535	-0.103372	0.433486		0.881*	-0.0804831	0.398498	0.0744942
				significance (2-sided)	0.964514	0.337266	0.738897	0.344212		significance (2-sided)	0.341622	0.909111	0.849663	0.362851		0.494156	0.0610186	0.42531	0.738639		0.148537	0.283816	0.706586	0.310755		0.620189	0.535599	0.31064	0.156627		0.662197	0.793465	0.161027	0.251823		0.559647	0.467464	0.962924	0.0649203		0.253938	0.291362	0.896628	0.465877		0.0482158	0.919517	0.601502	0.905239
				square sumn	-6153.66	319737	-1432.16	9.42786e+06		square sumn	-158.486	-84.4083	-0.498991	12587.2		3001.16	18282.8	-90.7404	-40397.6		47539.8	66352.2	175.789	1.17255e+06		-38868.4	85794.1	-1037.1	2.70253e+06		-4455.2	5658.21	-311.378	680540		-22936.7	54623.7	-43.0767	2.65933e+06		19909	66424.2	-197.421	2.04418e+06		1644.19	-988.476	20.0951	5234.47
				covariance	-1538.41	79934.3	-358.041	2.35697e+06		covariance	-39.6216	-28.1361	-0.16633	4195.75		750.289	4570.71	-30.2468	-13465.9		11885	16588.1	58.5964	390850		-9717.11	21448.5	-259.274	675632		-1485.07	1414.55	-103.793	226847		-5734.17	13655.9	-14.3589	886444		4977.24	16606.1	-65.807	511044		411.047	-329.492	6.69837	1308.62
				N	5	5	5	5		N	5	4	4	4		5	5	4	4		5	5	4	4		5	5	5	5		4	5	4	4		5	5	4	4		5	5	4	5		5	4	4	5
			resistin µU/ml	correlation	0.18114	-0.756514	-0.0259146	-0.213799		correlation	0.075877	0.0190796	0.777776	0.344973		-0.223282	-0.547642	0.869155	0.0993456		0.104458	-0.848736	-0.227405	-0.798714		0.0871207	-0.50723	0.0560407	-0.46156		-0.30029	-0.190716	0.376508	-0.665333		0.00662679	-0.62097	-0.0447972	-0.639574		0.367893	-0.948*	0.00543074	-0.0518137		0.409706	-0.520028	0.326747	-0.443578
				significance (2-sided)	0.770633	0.138839	0.967008	0.729871		significance (2-sided)	0.903483	0.98092	0.222224	0.655027		0.718089	0.339339	0.130845	0.900654		0.867242	0.068997	0.772595	0.201286		0.889215	0.383049	0.928684	0.433914		0.69971	0.758653	0.623492	0.334667		0.991563	0.263611	0.955203	0.360426		0.542376	0.0141457	0.994569	0.934058		0.493331	0.479972	0.673253	0.45433
				square sumn	1.86259e+07	-1.65539e+07	-2.00973e+06	-3.03484e+07		square sumn	10267.8	664.197	30711.3	38399.3		-763122	-437484	1.6326e+06	123924		3.10474e+06	-3.52483e+06	-2.29455e+06	-1.15021e+07		5.20523e+06	-4.38084e+06	1.13075e+06	-1.38668e+07		-1.66877e+06	-249103	1.41417e+06	-5.78549e+06		200355	-2.95252e+06	-619177	-1.46793e+07		5.40894e+06	-3.99018e+06	123386	-1.99787e+06		356023	-275446	277500	-254858
				covariance	4.65648e+06	-4.13848e+06	-502432	-7.58711e+06		covariance	2566.95	221.399	10237.1	12799.8		-190780	-109371	544201	41308		776184	-881207	-764851	-3.83403e+06		1.30131e+06	-1.09521e+06	282688	-3.46669e+06		-556256	-62275.8	471392	-1.9285e+06		50088.8	-738131	-206392	-4.89311e+06		1.35223e+06	-997545	41128.8	-499467		89005.7	-91815.5	92500.1	-63714.6
				N	5	5	5	5		N	5	4	4	4		5	5	4	4		5	5	4	4		5	5	5	5		4	5	4	4		5	5	4	4		5	5	4	5		5	4	4	5
			glucagon µU/ml	correlation	0.494808	-0.709906	0.889*	0.109385		correlation	0.215803	-0.137597	0.307298	0.967*		-0.129082	0.0761279	0.331809	-0.066452		-0.0927143	-0.365052	0.12464	-0.490638		0.466839	-0.663127	0.966**	-0.075159		0.782321	-0.0973115	0.442637	-0.662002		0.529062	-0.794582	0.795511	-0.0689318		0.325496	-0.883*	0.819005	0.247843		-0.449022	-0.483102	0.402926	-0.498182
				significance (2-sided)	0.396737	0.179175	0.0434549	0.861005		significance (2-sided)	0.727379	0.862403	0.692702	0.033214		0.836106	0.903165	0.668191	0.933548		0.882122	0.545742	0.87536	0.509362		0.42796	0.222469	0.00764373	0.904395		0.217679	0.876295	0.557363	0.337998		0.359276	0.108252	0.204489	0.931068		0.593005	0.0474138	0.180995	0.687697		0.448126	0.516898	0.597074	0.393008
				square sumn	102086	-15453.9	153207	180713		square sumn	58.594	-4.56168	28.2185	1590.52		-885.183	60.5011	1449.44	-951.521		-5529.15	-1508.25	746.728	-106231		55964.6	-5697.74	43276.2	-26280.2		9492.13	-126.448	4355.9	-45638.1		32094.6	-3758.51	25570.5	-18160.9		9602.05	-3696.06	43273.6	111225		-782.891	-245.778	203.181	-3331.34
				covariance	25521.6	-3863.48	38301.6	45178.4		covariance	14.6485	-1.52056	9.40616	530.173		-221.296	15.1253	483.147	-317.174		-1382.29	-377.063	248.909	-35410.5		13991.2	-1424.43	10819.1	-6570.06		3164.04	-31.6119	1451.97	-15212.7		8023.65	-939.627	8523.5	-6053.65		2400.51	-924.016	14424.5	27806.1		-195.723	-81.9261	67.727	-832.835
				N	5	5	5	5		N	5	4	4	4		5	5	4	4		5	5	4	4		5	5	5	5		4	5	4	4		5	5	4	4		5	5	4	5		5	4	4	5
			ghrelin µU/ml	correlation	-0.610558	-0.0580923	0.333167	-0.102909		correlation	-0.335659	0.557728	-0.180773	0.198698		0.506128	0.0590867	-0.616717	0.555338		0.343059	-0.329159	0.746529	-0.74697		-0.618093	0.0948558	0.15651	-0.388448		-0.565634	0.575003	-0.136548	-0.578435		-0.615427	-0.0949484	0.49481	-0.326315		-0.506791	-0.524032	0.428864	0.0701201		0.308337	-0.48314	0.552057	0.123169
				significance (2-sided)	0.274056	0.926076	0.583782	0.869204		significance (2-sided)	0.580792	0.442272	0.819227	0.801302		0.384259	0.924812	0.383283	0.444662		0.57193	0.588597	0.253471	0.25303		0.266486	0.879407	0.801542	0.518149		0.434366	0.310511	0.863452	0.421565		0.269159	0.87929	0.50519	0.673685		0.383532	0.36472	0.571136	0.910793		0.613726	0.51686	0.447943	0.843574
				square sumn	-1.42087e+07	-233749	989443	-733420		square sumn	-10279.9	3598.43	-286.817	1553.76		391494	8679.65	-46547.4	35219.3		2.30768e+06	-251373	288222	-433875		-8.35789e+06	150648	120932	-585933		-703666	138105	-22272.8	-255438		-4.21112e+06	-83015.2	274807	-380775		-1.68633e+06	-405616	391520	135748		60639.4	-31044.7	17939.8	3553.03
				covariance	-3.55217e+06	-58437.2	247361	-183355		covariance	-2569.98	1199.48	-95.6057	517.919		97873.5	2169.91	-15515.8	11739.8		576920	-62843.3	96074.2	-144625		-2.08947e+06	37662	30232.9	-146483		-234555	34526.3	-7424.26	-85145.9		-1.05278e+06	-20753.8	91602.4	-126925		-421583	-101404	130507	33936.9		15159.8	-10348.2	5979.94	888.258
				N	5	5	5	5		N	5	4	4	4		5	5	4	4		5	5	4	4		5	5	5	5		4	5	4	4		5	5	4	4		5	5	4	5		5	4	4	5
			adiponectin µU/ml	correlation	-0.774846	0.749119	0.436482	-0.648177		correlation	-0.177172	0.150692	0.320768	-0.572709		0.149245	0.420804	-0.100051	0.0575099		-0.351993	0.380806	0.944498	-0.997**		-0.526924	0.703013	0.577915	-0.837631		-0.632674	0.22113	0.786724	-0.926959		-0.517584	0.7903	0.886869	-0.763226		-0.934*	0.779304	0.84997	-0.505127		-0.139611	0.0480902	0.850461	-0.198733
				significance (2-sided)	0.123827	0.145036	0.462443	0.23684		significance (2-sided)	0.775603	0.849308	0.679232	0.427291		0.810683	0.480477	0.899949	0.94249		0.561263	0.527131	0.055502	0.00283424		0.361587	0.185387	0.307481	0.0765978		0.367326	0.72076	0.213276	0.073041		0.371729	0.111577	0.113131	0.236774		0.0199626	0.120254	0.15003	0.385359		0.822821	0.95191	0.149539	0.748641
				square sumn	-2.26537e+10	14505705710	3.93228e+09	-5254838810		square sumn	-6.81684e+06	4.15369e+06	934445	-2.59242e+06		1.45031e+08	2.97474e+08	-1.38651e+07	3.95625e+06		-2.97467e+09	1.3995e+09	1.02076e+09	-9.54784e+08		-8.95132e+09	5.37303e+09	1.3546e+09	-1.43726e+09		-1.11079e+09	2.55591e+08	3.57942e+08	-4.68287e+08		-4.44937e+09	3.32521e+09	9.04362e+08	-9.66056e+08		-3.90617e+09	2.90283e+09	1.42472e+09	-1.11239e+09		-3.44941e+07	2.22809e+07	7.73624e+07	-6.52129e+06
				covariance	-5.66342e+09	3.62643e+09	9.83069e+08	-1.31371e+09		covariance	-1.70421e+06	1.38456e+06	311482	-864140		3.62578e+07	7.43686e+07	-4.6217e+06	1.31875e+06		-7.43667e+08	3.49875e+08	3.40253e+08	-3.18261e+08		-2.23783e+09	1.34326e+09	3.38651e+08	-3.59314e+08		-3.70264e+08	6.38977e+07	1.19314e+08	-1.56096e+08		-1.11234e+09	8.31303e+08	3.01454e+08	-3.22019e+08		-9.76543e+08	7.25707e+08	4.74907e+08	-2.78097e+08		-8.62353e+06	7.42696e+06	2.57875e+07	-1.63032e+06
				N	5	5	5	5		N	5	4	4	4		5	5	4	4		5	5	4	4		5	5	5	5		4	5	4	4		5	5	4	4		5	5	4	5		5	4	4	5
			GIP µU/ml	correlation	0.66552	-0.22045	0.779371	0.0650244		correlation	0.831527	0.530298	0.0564954	0.69232		-0.727775	-0.876672	-0.242248	0.223338		-0.474093	-0.849127	0.378946	-0.573223		0.724579	0.123834	0.595963	-0.197203		0.57472	0.157895	-0.101643	-0.546398		0.701621	0.0294369	0.835353	-0.314756		0.157143	-0.493391	0.802151	0.232531		-0.525675	-0.198031	0.356691	-0.345783
				significance (2-sided)	0.220191	0.721605	0.1202	0.917267		significance (2-sided)	0.0808792	0.469702	0.943505	0.30768		0.163359	0.0510179	0.757752	0.776662		0.419809	0.0687338	0.621054	0.426777		0.166157	0.842734	0.288877	0.75055		0.42528	0.7998	0.898357	0.453602		0.186648	0.962525	0.164647	0.685244		0.800746	0.398306	0.197849	0.706622		0.362939	0.801969	0.643309	0.568674
				square sumn	437546	-6742.68	134051	33053.5		square sumn	719.455	23.5164	5.12542	348.747		-15903.7	-978.905	-1045.48	981.154		-90096.3	-4929.2	7501.62	-30154.1		276799	1494.96	26669.5	-21216.3		20752.8	288.269	-1007.6	-15452.3		135631	195.638	26528.1	-25442.3		14772.2	-2902.95	41873.1	32108		-2920.67	-144.447	594.324	-711.446
				covariance	109387	-1685.67	33512.7	8263.36		covariance	179.864	7.8388	1.70847	116.249		-3975.92	-244.726	-348.493	327.051		-22524.1	-1232.3	2500.54	-10051.4		69199.7	373.74	6667.38	-5304.08		6917.59	72.0674	-335.865	-5150.77		33907.8	48.9095	8842.69	-8480.77		3693.05	-725.736	13957.7	8026.99		-730.168	-48.149	198.108	-177.861
				N	5	5	5	5		N	5	4	4	4		5	5	4	4		5	5	4	4		5	5	5	5		4	5	4	4		5	5	4	4		5	5	4	5		5	4	4	5
			GLP1 µU/ml	correlation	0.719291	-0.783786	0.453665	0.0801311		correlation	0.225565	-0.402478	-0.173087	0.998**		-0.41613	0.0402566	-0.29404	-0.263488		-0.0448855	-0.182696	0.980*	-0.491771		0.598828	-0.83331	0.697325	-0.0542567		0.506198	-0.284097	0.770733	-0.727305		0.571975	-0.917*	0.677825	-0.0352105		0.831047	-0.787785	0.657035	0.196376		0.0111519	-0.235159	0.51024	-0.62229
				significance (2-sided)	0.170816	0.116694	0.442851	0.898083		significance (2-sided)	0.715256	0.597522	0.826913	0.00176443		0.485883	0.948758	0.70596	0.736512		0.942869	0.768684	0.0200688	0.508229		0.285951	0.0796214	0.190557	0.930952		0.493802	0.643203	0.229267	0.272695		0.313669	0.0281552	0.322175	0.96479		0.0812195	0.113545	0.342965	0.751583		0.985801	0.764841	0.48976	0.262295
				square sumn	15914	-4195.37	24805	50593		square sumn	6.56764	-2.89986	-3.50333	627.935		-306.013	7.86667	-283.114	-1436.22		-287.051	-185.603	5295.87	-42750.1		7698.23	-1760.55	9919.97	-7250.33		616.579	-90.7711	2432.85	-16777.1		3720.87	-1066.98	4802.35	-3531.34		2628.97	-811.159	7651.89	33679.6		2.08508	-30.773	232.097	-1590.3
				covariance	3978.49	-1048.84	6201.25	12648.2		covariance	1.64191	-0.966619	-1.16778	209.312		-76.5031	1.96667	-94.3713	-478.739		-71.7628	-46.4007	1765.29	-14250		1924.56	-440.136	2479.99	-1812.58		205.526	-22.6928	810.95	-5592.36		930.218	-266.746	1600.78	-1177.11		657.243	-202.79	2550.63	8419.91		0.52127	-10.2577	77.3656	-397.576
				N	5	5	5	5		N	5	4	4	4		5	5	4	4		5	5	4	4		5	5	5	5		4	5	4	4		5	5	4	4		5	5	4	5		5	4	4	5
			PAI1 µU/ml	correlation	-0.196222	0.621797	0.0379043	0.247629		correlation	-0.80158	0.88349	0.829333	-0.366215		0.814227	-0.517747	0.734882	0.828688		0.974**	-0.262967	-0.356933	0.527976		-0.498418	0.85073	-0.138117	0.225277		-0.213341	0.532503	-0.295018	0.436593		-0.483554	0.830277	0.0805578	0.410027		0.503073	0.383362	0.108384	0.219516		0.797912	0.199116	0.421019	0.975**
				significance (2-sided)	0.751775	0.262786	0.95175	0.687962		significance (2-sided)	0.102883	0.11651	0.170667	0.633785		0.0933941	0.371551	0.265118	0.171312		0.00509346	0.669079	0.643067	0.472024		0.392748	0.0676584	0.824705	0.715613		0.786659	0.355562	0.704982	0.563407		0.409234	0.0817651	0.919442	0.589973		0.387618	0.524123	0.891616	0.722765		0.105687	0.800884	0.578981	0.00477608
				square sumn	-272519	392614	175713	742417		square sumn	-1465.07	742.36	2044.26	-1187.38		37586.5	-11934.8	86171.4	21048.2		390898	-31513.8	-205277	216794		-402214	212020	-166583	142949		-11969.1	20070	-55062.5	73096.3		-197464	113914	69507.9	191621		99900.2	46564.2	153723	178774		9364.95	3077.08	20380.1	11829.7
				covariance	-68129.7	98153.5	43928.1	185604		covariance	-366.268	247.453	681.42	-395.792		9396.62	-2983.71	28723.8	7016.05		97724.5	-7878.45	-68425.5	72264.6		-100554	53005	-41645.9	35737.2		-3989.7	5017.5	-18354.2	24365.4		-49366	28478.6	23169.3	63873.7		24975.1	11641	51240.8	44693.5		2341.24	1025.69	6793.38	2957.42
				N	5	5	5	5		N	5	4	4	4		5	5	4	4		5	5	4	4		5	5	5	5		4	5	4	4		5	5	4	4		5	5	4	5		5	4	4	5
			total_DAG	correlation	1	1	1	1		correlation	0.718468	0.630608	0.579722	0.920275		-0.701548	0.196027	0.40771	0.515057		-0.30618	0.566527	0.107577	0.833754		0.944*	0.930*	0.895*	0.952*		0.93169	0.729511	0.18758	0.896735		0.939*	0.940*	0.976*	0.891391		0.688937	0.867875	0.987*	0.984**		-0.466139	0.651066	0.636309	0.0661585
				significance (2-sided)						significance (2-sided)	0.171544	0.369392	0.420278	0.079725		0.186715	0.752018	0.59229	0.484943		0.616339	0.319372	0.892423	0.166246		0.0156465	0.0220011	0.0404119	0.0125703		0.0683104	0.161846	0.81242	0.103265		0.0179402	0.0173692	0.0240309	0.108609		0.198256	0.0564949	0.0133085	0.00235224		0.428749	0.348934	0.363691	0.915826
				square sumn	1.60517e+06	377721	1.51804e+06	3.97831e+06		square sumn	1517.73	382.499	471.378	4009.15		-37429.7	2703.14	15770.3	12648.9		-142062	40613.7	13884	459827		880741	138649	353337	801508		84759.7	16447.9	15942	205505		443158	77171.8	277783	402785		158120	63060	461631	1.06371e+06		-6323.22	5442.34	6912.22	1065.33
				covariance	401293	94430.2	379509	994578		covariance	379.431	127.5	157.126	1336.38		-9357.42	675.786	5256.76	4216.29		-35515.6	10153.4	4627.99	153276		220185	34662.4	88334.4	200377		28253.2	4111.98	5313.99	68501.8		110790	19293	92594.3	134262		39530.1	15765	153877	265928		-1580.81	1814.11	2304.07	266.332
				N	5	5	5	5		N	5	4	4	4		5	5	4	4		5	5	4	4		5	5	5	5		4	5	4	4		5	5	4	4		5	5	4	5		5	4	4	5
			DAG14-0_14-0	correlation	0.718468	0.630608	0.579722	0.920275		correlation	1	1	1	1		-0.942*	-0.323474	0.867462	-0.00487033		-0.829709	-0.0589718	-0.237386	0.821101		0.893*	0.80931	0.463497	0.984*		0.837704	0.958*	0.965245	0.792605		0.888*	0.683465	0.587581	0.991195		0.0105452	0.201378	0.621721	0.880356		-0.867515	0.740339	0.705063	-0.408055
				significance (2-sided)	0.171544	0.369392	0.420278	0.079725		significance (2-sided)						0.0167777	0.676526	0.132538	0.996899		0.0821683	0.941028	0.847419	0.38672		0.0412091	0.19069	0.536503	0.015699		0.162296	0.0418131	0.168333	0.417449		0.0441747	0.316535	0.412419	0.0845448		0.986574	0.798622	0.378279	0.119644		0.0567231	0.46933	0.501837	0.591945
				square sumn	1517.73	382.499	471.378	4009.15		square sumn	2.78003	0.974029	0.436267	7.7725		-66.1158	-6.93149	18.0029	-0.186444		-506.631	-5.27898	-16.5365	176.769		1096.37	186.623	93.5526	769.475		84.3074	33.8966	11.5512	28.5379		551.62	85.6456	89.7305	585.745		3.18512	23.4648	156.067	1153.92		-15.4869	7.06633	5.32224	-8.06639
				covariance	379.431	127.5	157.126	1336.38		covariance	0.695008	0.324676	0.145422	2.59083		-16.529	-2.3105	6.00096	-0.0932219		-126.658	-1.75966	-8.26825	88.3847		274.094	62.2075	31.1842	256.492		28.1025	11.2989	5.77558	14.2689		137.905	28.5485	29.9102	292.872		0.796281	7.8216	52.0224	384.639		-3.87173	3.53317	2.66112	-2.6888
				N	5	4	4	4		N	5	4	4	4		5	4	4	3		5	4	3	3		5	4	4	4		4	4	3	3		5	4	4	3		5	4	4	4		5	3	3	4
			DAG16-1-16-1	correlation	-0.701548	0.196027	0.40771	0.515057		correlation	-0.942*	-0.323474	0.867462	-0.00487033		1	1	1	1		0.860292	0.643898	-0.694978	0.956584		-0.876511	-0.057882	0.441956	0.196114		-0.924753	0.015051	0.860522	0.189725		-0.849501	-0.0304931	0.314043	0.0709494		-0.0907438	0.273661	0.376652	0.627937		0.744837	-0.162476	0.251081	0.865662
				significance (2-sided)	0.186715	0.752018	0.59229	0.484943		significance (2-sided)	0.0167777	0.676526	0.132538	0.996899							0.0613545	0.241	0.510828	0.188281		0.0511169	0.926344	0.558044	0.803886		0.075247	0.980837	0.340275	0.878481		0.0684827	0.961181	0.685957	0.929051		0.88462	0.655963	0.623348	0.372063		0.148661	0.837524	0.838428	0.134338
				square sumn	-37429.7	2703.14	15770.3	12648.9		square sumn	-66.1158	-6.93149	18.0029	-0.186444		1773.36	503.424	987.257	318.484		13267.4	1685.2	-2187.07	2477.62		-27172.6	-315.038	4243.53	1121.48		-1655.44	12.3887	674.124	321.671		-13326.5	-91.3678	2281.39	415.763		-692.25	725.925	4497.76	4147.54		335.832	-45.107	85.6215	106.901
				covariance	-9357.42	675.786	5256.76	4216.29		covariance	-16.529	-2.3105	6.00096	-0.0932219		443.339	125.856	329.086	106.161		3316.85	421.299	-1093.54	1238.81		-6793.16	-78.7596	1414.51	373.828		-551.812	3.09717	337.062	160.836		-3331.63	-22.842	760.464	138.588		-173.063	181.481	1499.25	1382.51		83.958	-15.0357	42.8108	35.6337
				N	5	5	4	4		N	5	4	4	3		5	5	4	4		5	5	3	3		5	5	4	4		4	5	3	3		5	5	4	4		5	5	4	4		5	4	3	4
			DAG18-2_18-2	correlation	-0.30618	0.566527	0.107577	0.833754		correlation	-0.829709	-0.0589718	-0.237386	0.821101		0.860292	0.643898	-0.694978	0.956584		1	1	1	1		-0.600008	0.224539	0.513446	0.879837		-0.416065	0.251898	0.538736	0.998*		-0.592306	0.287057	0.658841	0.606456		0.397144	0.735575	0.599538	0.771782		0.85742	0.693262	0.664837	0.324034
				significance (2-sided)	0.616339	0.319372	0.892423	0.166246		significance (2-sided)	0.0821683	0.941028	0.847419	0.38672		0.0613545	0.241	0.510828	0.188281							0.284748	0.716529	0.486554	0.120163		0.583935	0.682699	0.637804	0.0414522		0.292622	0.639591	0.542094	0.585181		0.507966	0.15659	0.590702	0.228218		0.0632276	0.306738	0.335163	0.675966
				square sumn	-142062	40613.7	13884	459827		square sumn	-506.631	-5.27898	-16.5365	176.769		13267.4	1685.2	-2187.07	2477.62		134116	13606.1	25709.7	77807.7		-161761	6353.48	8714.29	102189		-7598.89	1077.92	4399.78	33702.5		-80805.7	4471.56	12654.7	39794		26347.4	10143.9	18128.1	112207		3362	1156.44	1438.68	718.486
				covariance	-35515.6	10153.4	4627.99	153276		covariance	-126.658	-1.75966	-8.26825	88.3847		3316.85	421.299	-1093.54	1238.81		33529.1	3401.53	8569.89	25935.9		-40440.3	1588.37	2904.76	34063		-2532.96	269.479	2199.89	16851.2		-20201.4	1117.89	6327.36	19897		6586.84	2535.98	9064.07	37402.2		840.5	385.481	479.561	239.495
				N	5	5	4	4		N	5	4	3	3		5	5	3	3		5	5	4	4		5	5	4	4		4	5	3	3		5	5	3	3		5	5	3	4		5	4	4	4
			DAG16-0_18-2	correlation	0.944*	0.930*	0.895*	0.952*		correlation	0.893*	0.80931	0.463497	0.984*		-0.876511	-0.057882	0.441956	0.196114		-0.600008	0.224539	0.513446	0.879837		1	1	1	1		0.993**	0.764909	0.579887	0.993**		0.996**	0.980**	0.864849	0.960*		0.429223	0.690517	0.890022	0.886*		-0.704215	0.442188	0.956*	0.0440663
				significance (2-sided)	0.0156465	0.0220011	0.0404119	0.0125703		significance (2-sided)	0.0412091	0.19069	0.536503	0.015699		0.0511169	0.926344	0.558044	0.803886		0.284748	0.716529	0.486554	0.120163							0.00685635	0.131901	0.420113	0.00746532		0.000289885	0.00330722	0.135151	0.0400421		0.470774	0.196799	0.109978	0.0456939		0.184299	0.557812	0.0438441	0.943911
				square sumn	880741	138649	353337	801508		square sumn	1096.37	186.623	93.5526	769.475		-27172.6	-315.038	4243.53	1121.48		-161761	6353.48	8714.29	102189		541941	58844.6	102760	178210		47633.7	6807.02	13196	48304.5		273176	31757.1	61103.9	101006		57241	19803.4	103365	202536		-5550.66	1492.62	1365.9	150.183
				covariance	220185	34662.4	88334.4	200377		covariance	274.094	62.2075	31.1842	256.492		-6793.16	-78.7596	1414.51	373.828		-40440.3	1588.37	2904.76	34063		135485	14711.2	25690	44552.4		15877.9	1701.75	4398.66	16101.5		68294.1	7939.27	20368	33668.5		14310.3	4950.84	34455	50634		-1387.66	497.541	455.3	37.5457
				N	5	5	5	5		N	5	4	4	4		5	5	4	4		5	5	4	4		5	5	5	5		4	5	4	4		5	5	4	4		5	5	4	5		5	4	4	5
			DAG16-0_16-0	correlation	0.93169	0.729511	0.18758	0.896735		correlation	0.837704	0.958*	0.965245	0.792605		-0.924753	0.015051	0.860522	0.189725		-0.416065	0.251898	0.538736	0.998*		0.993**	0.764909	0.579887	0.993**		1	1	1	1		0.997**	0.638365	0.67247	0.990012		0.474111	0.325839	0.729263	0.79778		-0.683705	0.694214	0.365687	0.215868
				significance (2-sided)	0.0683104	0.161846	0.81242	0.103265		significance (2-sided)	0.162296	0.0418131	0.168333	0.417449		0.075247	0.980837	0.340275	0.878481		0.583935	0.682699	0.637804	0.0414522		0.00685635	0.131901	0.420113	0.00746532							0.00250863	0.246406	0.530467	0.0900506		0.525889	0.592592	0.479726	0.20222		0.316295	0.305786	0.761668	0.784132
				square sumn	84759.7	16447.9	15942	205505		square sumn	84.3074	33.8966	11.5512	28.5379		-1655.44	12.3887	674.124	321.671		-7598.89	1077.92	4399.78	33702.5		47633.7	6807.02	13196	48304.5		5856.64	1345.82	5059.6	15520.4		25176.2	3127.43	3745.55	27393.5		6572.6	1413.21	6728.9	48765.6		-519.095	256.507	89.8958	195.325
				covariance	28253.2	4111.98	5313.99	68501.8		covariance	28.1025	11.2989	5.77558	14.2689		-551.812	3.09717	337.062	160.836		-2532.96	269.479	2199.89	16851.2		15877.9	1701.75	4398.66	16101.5		1952.21	336.455	1686.53	5173.47		8392.07	781.857	1872.78	13696.8		2190.87	353.304	3364.45	16255.2		-173.032	85.5025	44.9479	65.1082
				N	4	5	4	4		N	4	4	3	3		4	5	3	3		4	5	3	3		4	5	4	4		4	5	4	4		4	5	3	3		4	5	3	4		4	4	3	4
			DAG16-0_18-1	correlation	0.939*	0.940*	0.976*	0.891391		correlation	0.888*	0.683465	0.587581	0.991195		-0.849501	-0.0304931	0.314043	0.0709494		-0.592306	0.287057	0.658841	0.606456		0.996**	0.980**	0.864849	0.960*		0.997**	0.638365	0.67247	0.990012		1	1	1	1		0.409265	0.792963	0.997**	0.796953		-0.736127	0.442625	0.985472	0.399773
				significance (2-sided)	0.0179402	0.0173692	0.0240309	0.108609		significance (2-sided)	0.0441747	0.316535	0.412419	0.0845448		0.0684827	0.961181	0.685957	0.929051		0.292622	0.639591	0.542094	0.585181		0.000289885	0.00330722	0.135151	0.0400421		0.00250863	0.246406	0.530467	0.0900506							0.493844	0.109506	0.00279239	0.203047		0.156114	0.557375	0.10865	0.600227
				square sumn	443158	77171.8	277783	402785		square sumn	551.62	85.6456	89.7305	585.745		-13326.5	-91.3678	2281.39	415.763		-80805.7	4471.56	12654.7	39794		273176	31757.1	61103.9	101006		25176.2	3127.43	3745.55	27393.5		138775	17834	53455.4	107821		27619	12519.5	87623.7	96853.7		-2936.1	861.199	2051.13	908.358
				covariance	110790	19293	92594.3	134262		covariance	137.905	28.5485	29.9102	292.872		-3331.63	-22.842	760.464	138.588		-20201.4	1117.89	6327.36	19897		68294.1	7939.27	20368	33668.5		8392.07	781.857	1872.78	13696.8		34693.6	4458.5	17818.5	35940.5		6904.74	3129.89	29207.9	32284.6		-734.025	287.066	1025.57	302.786
				N	5	5	4	4		N	5	4	4	3		5	5	4	4		5	5	3	3		5	5	4	4		4	5	3	3		5	5	4	4		5	5	4	4		5	4	3	4
			DAG18-1_18-1	correlation	0.688937	0.867875	0.987*	0.984**		correlation	0.0105452	0.201378	0.621721	0.880356		-0.0907438	0.273661	0.376652	0.627937		0.397144	0.735575	0.599538	0.771782		0.429223	0.690517	0.890022	0.886*		0.474111	0.325839	0.729263	0.79778		0.409265	0.792963	0.997**	0.796953		1	1	1	1		0.29715	0.64596	0.995556	0.0505756
				significance (2-sided)	0.198256	0.0564949	0.0133085	0.00235224		significance (2-sided)	0.986574	0.798622	0.378279	0.119644		0.88462	0.655963	0.623348	0.372063		0.507966	0.15659	0.590702	0.228218		0.470774	0.196799	0.109978	0.0456939		0.525889	0.592592	0.479726	0.20222		0.493844	0.109506	0.00279239	0.203047							0.627301	0.35404	0.0600413	0.935633
				square sumn	158120	63060	461631	1.06371e+06		square sumn	3.18512	23.4648	156.067	1153.92		-692.25	725.925	4497.76	4147.54		26347.4	10143.9	18128.1	112207		57241	19803.4	103365	202536		6572.6	1413.21	6728.9	48765.6		27619	12519.5	87623.7	96853.7		32816.8	13977.3	144438	293549		576.35	1146.35	3261.97	221.223
				covariance	39530.1	15765	153877	265928		covariance	0.796281	7.8216	52.0224	384.639		-173.063	181.481	1499.25	1382.51		6586.84	2535.98	9064.07	37402.2		14310.3	4950.84	34455	50634		2190.87	353.304	3364.45	16255.2		6904.74	3129.89	29207.9	32284.6		8204.2	3494.32	48145.9	73387.3		144.087	382.117	1630.99	55.3057
				N	5	5	4	5		N	5	4	4	4		5	5	4	4		5	5	3	4		5	5	4	5		4	5	3	4		5	5	4	4		5	5	4	5		5	4	3	5
			DAG18-0_20-4	correlation	-0.466139	0.651066	0.636309	0.0661585		correlation	-0.867515	0.740339	0.705063	-0.408055		0.744837	-0.162476	0.251081	0.865662		0.85742	0.693262	0.664837	0.324034		-0.704215	0.442188	0.956*	0.0440663		-0.683705	0.694214	0.365687	0.215868		-0.736127	0.442625	0.985472	0.399773		0.29715	0.64596	0.995556	0.0505756		1	1	1	1
				significance (2-sided)	0.428749	0.348934	0.363691	0.915826		significance (2-sided)	0.0567231	0.46933	0.501837	0.591945		0.148661	0.837524	0.838428	0.134338		0.0632276	0.306738	0.335163	0.675966		0.184299	0.557812	0.0438441	0.943911		0.316295	0.305786	0.761668	0.784132		0.156114	0.557375	0.10865	0.600227		0.627301	0.35404	0.0600413	0.935633
				square sumn	-6323.22	5442.34	6912.22	1065.33		square sumn	-15.4869	7.06633	5.32224	-8.06639		335.832	-45.107	85.6215	106.901		3362	1156.44	1438.68	718.486		-5550.66	1492.62	1365.9	150.183		-519.095	256.507	89.8958	195.325		-2936.1	861.199	2051.13	908.358		576.35	1146.35	3261.97	221.223		114.637	226.274	182.139	65.1772
				covariance	-1580.81	1814.11	2304.07	266.332		covariance	-3.87173	3.53317	2.66112	-2.6888		83.958	-15.0357	42.8108	35.6337		840.5	385.481	479.561	239.495		-1387.66	497.541	455.3	37.5457		-173.032	85.5025	44.9479	65.1082		-734.025	287.066	1025.57	302.786		144.087	382.117	1630.99	55.3057		28.6593	75.4246	60.713	16.2943
				N	5	4	4	5		N	5	3	3	4		5	4	3	4		5	4	4	4		5	4	4	5		4	4	3	4		5	4	3	4		5	4	3	5		5	4	4	5
			DAG18-0_18-2	correlation	0.3965	0.789968	0.727088	0.768872		correlation	0.951*	0.923424	0.662708	0.850477		-0.997**	0.00798654	0.584937	0.0617505		-0.874898	0.0908622	0.660561	0.73022		0.775611	0.902*	0.907*	0.876107		0.839873	0.920*	0.827584	0.878613		0.724113	0.802497	0.910822	0.997**		-0.100243	0.385565	0.938208	0.691012		-0.612418	0.323291	0.922941	0.22314
				significance (2-sided)	0.6035	0.111837	0.163959	0.128662		significance (2-sided)	0.0493038	0.0765765	0.337292	0.149523		0.00278095	0.989831	0.415063	0.93825		0.125102	0.88447	0.339439	0.26978		0.224389	0.036531	0.0336714	0.0513646		0.365259	0.0270268	0.172416	0.121387		0.275887	0.102185	0.0891785	0.00293736		0.899757	0.521534	0.0617922	0.196343		0.387582	0.676709	0.0770587	0.718265
				square sumn	8404.19	14279.5	32696.2	79469.2		square sumn	21.7947	26.402	12.373	90.9146		-787.946	5.27041	519.52	55.392		-7452.02	311.723	2343.57	9545.93		8871.84	6432.21	10609.5	19165.4		460.75	992.243	2036.7	4824.07		4197.05	3152	5952.61	16456.5		-455.75	1340.69	10079	19400.9		-132.61	105.199	275.608	93.3515
				covariance	2801.4	3569.88	8174.04	19867.3		covariance	7.26491	8.80068	4.12435	30.3049		-262.649	1.3176	173.173	18.464		-2484.01	77.9307	781.189	3181.98		2957.28	1608.05	2652.37	4791.35		230.375	248.061	678.9	1608.02		1399.02	788.001	1984.2	5485.5		-151.917	335.172	3359.66	4850.22		-44.2033	35.0663	91.8694	23.3379
				N	4	5	5	5		N	4	4	4	4		4	5	4	4		4	5	4	4		4	5	5	5		3	5	4	4		4	5	4	4		4	5	4	5		4	4	4	5
			DAG18-0_16-0	correlation	0.884366	0.867364	-0.045673	0.918*		correlation	0.944799	0.929734	0.466106	0.983*		-0.981*	-0.163249	0.0544869	0.0104825		-0.473894	0.294251	0.774324	0.77347		0.968*	0.968*	0.181139	0.978**		0.946789	0.942925	0.867111	0.999**		0.966*	0.904244	0.170761	0.997**		0.345817	0.54768	0.137585	0.857525		-0.720011	0.955743	0.699112	-0.0797395
				significance (2-sided)	0.115634	0.132636	0.941868	0.0278072		significance (2-sided)	0.0552006	0.070266	0.533894	0.0174292		0.0186585	0.836751	0.945513	0.989517		0.526106	0.705749	0.225676	0.22653		0.0323115	0.0324922	0.770634	0.00390701		0.0532109	0.0570748	0.132889	0.00119059		0.0336397	0.095756	0.829239	0.00348535		0.654183	0.45232	0.862415	0.0631593		0.279989	0.190109	0.300888	0.89858
				square sumn	13678.1	2807.84	-1076.9	51916.5		square sumn	16.1655	4.83316	2.01946	60.5304		-298.664	-18.6697	11.2301	4.11467		-1471.45	140.58	2374.83	5908.77		7890.67	1190.7	1111.22	11705.3		942.708	178.026	988.145	2935.91		4146.64	604.748	258.976	7197.16		815.041	340.59	342.993	13172.6		-92.9379	50.4253	180.472	-18.2518
				covariance	4559.37	935.946	-269.225	12979.1		covariance	5.38852	1.61105	0.673154	20.1768		-99.5546	-6.22325	3.74335	1.37156		-490.483	46.86	791.608	1969.59		2630.22	396.901	277.804	2926.33		314.236	59.3421	329.382	978.636		1382.21	201.583	86.3252	2399.05		271.68	113.53	114.331	3293.15		-30.9793	25.2126	60.1572	-4.56295
				N	4	4	5	5		N	4	4	4	4		4	4	4	4		4	4	4	4		4	4	5	5		4	4	4	4		4	4	4	4		4	4	4	5		4	3	4	5
			DAG18-0_18-1	correlation	0.733505	0.876503	0.079348	0.780606		correlation	0.78002	0.885116	0.900134	0.937038		-0.90821	-0.0453694	0.600459	-0.153577		-0.613219	0.132246	0.702145	0.553259		0.940282	0.981**	0.338007	0.858633		0.983886	0.834713	0.959*	0.975*		0.887434	0.926*	0.50073	0.956*		0.309591	0.555477	0.506312	0.731573		-0.398958	0.354566	0.687893	-0.128623
				significance (2-sided)	0.266495	0.0511216	0.899077	0.119216		significance (2-sided)	0.21998	0.114884	0.099866	0.0629621		0.0917898	0.942254	0.399541	0.846423		0.386781	0.832111	0.297855	0.446741		0.0597185	0.00321612	0.577978	0.0624346		0.114441	0.078636	0.0408138	0.0248517		0.112566	0.0237684	0.49927	0.0441627		0.690409	0.331018	0.493688	0.160053		0.601042	0.645434	0.312107	0.836685
				square sumn	21694.9	11783	16269.5	222085		square sumn	24.9526	18.3526	29.3752	336.379		-1001.37	-22.2662	932.171	-351.702		-7288.42	337.416	18337.4	20175.4		15008.2	5203.48	18031.6	51702.4		1064.96	669.803	9746	11156		7177.52	2705.67	5720	40275.6		1964.09	1436.46	9507.26	56537.3		-120.547	100.622	1512.12	-148.116
				covariance	7231.62	2945.74	4067.37	55521.2		covariance	8.31754	6.11755	9.79173	112.126		-333.789	-5.56655	310.724	-117.234		-2429.47	84.354	6112.48	6725.13		5002.73	1300.87	4507.89	12925.6		532.479	167.451	3248.67	3718.65		2392.51	676.417	1906.67	13425.2		654.695	359.115	3169.09	14134.3		-40.1822	33.5408	504.04	-37.0291
				N	4	5	5	5		N	4	4	4	4		4	5	4	4		4	5	4	4		4	5	5	5		3	5	4	4		4	5	4	4		4	5	4	5		4	4	4	5
			Col6a5	correlation	-0.0506682	0.0304625	-0.534795	0.291782		correlation	-0.471167	-0.753665	-0.991669	0.910567		0.689334	0.575697	-0.791285	-0.524794		0.775236	0.700981	-0.161109	-0.219217		-0.284122	-0.288642	-0.783842	0.296699		0.742786	-0.504411	-0.19893	-0.265535		-0.229676	-0.130168	-0.67504	0.382966		0.290263	0.478177	-0.729351	0.326286		0.342358	0.22901	-0.80952	-0.643014
				significance (2-sided)	0.935515	0.96122	0.465205	0.633832		significance (2-sided)	0.423093	0.246335	0.0822343	0.089433		0.197889	0.309788	0.418825	0.475206		0.123513	0.187229	0.838891	0.780783		0.643173	0.637658	0.216158	0.627849		0.257214	0.386145	0.872507	0.734465		0.710159	0.834734	0.528253	0.617034		0.635683	0.415237	0.479644	0.592054		0.572768	0.77099	0.19048	0.241861
				square sumn	-4.0484e+08	5.85433e+08	-1.74099e+08	1.23966e+08		square sumn	-4.95436e+06	-2.21038e+07	-243059	506599		1.83069e+08	4.03912e+08	-8.76157e+06	-1.8817e+06		1.79045e+09	2.55682e+09	-1.04479e+07	-1.25089e+07		-1.31907e+09	-2.18948e+09	-3.35565e+07	2.66794e+07		1.13351e+08	-5.78635e+08	-1.39683e+06	-1.73097e+06		-5.39583e+08	-5.43571e+08	-4.56203e+07	2.52656e+07		3.3161e+08	1.76777e+09	-7.75944e+07	3.76559e+07		2.3117e+07	1.03656e+08	-4.41864e+06	-1.10577e+06
				covariance	-1.0121e+08	1.46358e+08	-5.80329e+07	3.09915e+07		covariance	-1.23859e+06	-7.36794e+06	-121530	168866		4.57673e+07	1.00978e+08	-4.38079e+06	-627234		4.47612e+08	6.39204e+08	-3.48263e+06	-4.16963e+06		-3.29768e+08	-5.47369e+08	-1.11855e+07	6.66986e+06		3.77837e+07	-1.44659e+08	-698417	-576991		-1.34896e+08	-1.35893e+08	-2.28102e+07	8.42188e+06		8.29024e+07	4.41943e+08	-3.87972e+07	9.41398e+06		5.77924e+06	3.45519e+07	-1.47288e+06	-276441
				N	5	5	4	5		N	5	4	3	4		5	5	3	4		5	5	4	4		5	5	4	5		4	5	3	4		5	5	3	4		5	5	3	5		5	4	4	5
			Itih4	correlation	-1.000**	-0.100111	-0.00473594	-0.0877818		correlation	-1.000**	0.478681	-0.534305	-0.344226		1.000**	-0.925*	-0.131392	0.925721		1.000**	-0.78238	-0.616964	-0.033249		-1.000**	0.229928	0.0837466	-0.312915		-1.000**	0.0451079	-0.381565	-0.264798		-1.000**	0.195603	-0.209761	-0.301492		1.000**	-0.261215	-0.181363	0.0149526		1.000**	-0.121913	-0.968*	0.670323
				significance (2-sided)		0.872748	0.99397	0.888376		significance (2-sided)		0.521319	0.465695	0.655774			0.02448	0.868608	0.0742785			0.117807	0.383036	0.966751			0.709847	0.893495	0.608186			0.942586	0.618435	0.735202			0.752548	0.790239	0.698508			0.671232	0.818637	0.980962			0.878087	0.0316067	0.215639
				square sumn	-6.94874e+07	-1.98307e+07	-1.31602e+06	-3.00423e+08		square sumn	-120789	125070	-70641.4	-1.64229e+06		2.11669e+06	-6.68774e+06	-826377	2.73088e+07		1.78728e+07	-2.94141e+07	-2.07113e+07	-9.23816e+06		-4.821e+07	1.7977e+07	6.05471e+06	-2.26658e+08		-5.94589e+06	533357	-2.04514e+06	-4.91673e+07		-2.60785e+07	8.41919e+06	-9.70766e+06	-1.63646e+08		1.09326e+06	-9.95362e+06	-1.37969e+07	1.39007e+07		871680	-530866	-2.73623e+06	9.28563e+06
				covariance	-6.94874e+07	-4.95767e+06	-329004	-7.51057e+07		covariance	-120789	41690.1	-23547.1	-547429		2.11669e+06	-1.67194e+06	-275459	9.10292e+06		1.78728e+07	-7.35353e+06	-6.90376e+06	-3.07939e+06		-4.821e+07	4.49424e+06	1.51368e+06	-5.66644e+07		-5.94589e+06	133339	-681713	-1.63891e+07		-2.60785e+07	2.1048e+06	-3.23589e+06	-5.45488e+07		1.09326e+06	-2.48841e+06	-4.59896e+06	3.47518e+06		871680	-176955	-912075	2.32141e+06
				N	2	5	5	5		N	2	4	4	4		2	5	4	4		2	5	4	4		2	5	5	5		2	5	4	4		2	5	4	4		2	5	4	5		2	4	4	5
			Kng1	correlation	0.220971	0.956*	0.627571	0.277696		correlation	0.721207	0.437743	0.0111967	-0.128752		-0.577719	0.189153	-0.38816	0.986*		-0.587557	0.682681	0.432229	0.592926		0.396379	0.823316	0.37012	0.0519635		0.203473	0.543502	-0.276876	0.134042		0.382778	0.883*	0.745573	-0.0988164		-0.375029	0.969**	0.695659	0.361564		-0.57898	0.716123	0.421252	0.665727
				significance (2-sided)	0.720958	0.0108222	0.257045	0.651025		significance (2-sided)	0.169124	0.562257	0.988803	0.871248		0.307685	0.760606	0.61184	0.0144855		0.297504	0.204052	0.567771	0.407074		0.50886	0.0867507	0.539741	0.933868		0.796527	0.343758	0.723124	0.865958		0.52481	0.0473537	0.254427	0.901184		0.53394	0.00663859	0.304341	0.549879		0.306375	0.283877	0.578748	0.219994
				square sumn	6.40713e+08	4.88676e+08	2.99671e+09	1.84608e+09		square sumn	2.75203e+06	358139	27940.6	-1.17105e+06		-5.56779e+07	3.52805e+06	-4.60782e+07	5.85765e+07		-4.92447e+08	6.6197e+07	2.63623e+08	3.05351e+08		6.67814e+08	1.66025e+08	4.59827e+08	7.31131e+07		3.33273e+07	1.65748e+07	-7.47525e+07	5.06417e+07		3.2634e+08	9.79948e+07	6.51262e+08	-1.08068e+08		-1.55482e+08	9.51968e+07	9.98863e+08	6.52916e+08		-1.41871e+07	8.75542e+06	2.16254e+07	1.79133e+07
				covariance	1.60178e+08	1.22169e+08	7.49177e+08	4.6152e+08		covariance	688007	119380	9313.53	-390349		-1.39195e+07	882012	-1.53594e+07	1.95255e+07		-1.23112e+08	1.65493e+07	8.78744e+07	1.01784e+08		1.66953e+08	4.15062e+07	1.14957e+08	1.82783e+07		1.11091e+07	4.1437e+06	-2.49175e+07	1.68806e+07		8.15849e+07	2.44987e+07	2.17087e+08	-3.60227e+07		-3.88706e+07	2.37992e+07	3.32954e+08	1.63229e+08		-3.54679e+06	2.91847e+06	7.20847e+06	4.47833e+06
				N	5	5	5	5		N	5	4	4	4		5	5	4	4		5	5	4	4		5	5	5	5		4	5	4	4		5	5	4	4		5	5	4	5		5	4	4	5
			Matn2	correlation	-0.00244171	0.875139	0.973**	0.309073		correlation	-0.111092	0.190473	0.418422	0.121272		0.430646	0.362795	0.225366	-0.497599		0.402134	0.661765	0.411725	0.961*		-0.103782	0.730012	0.914*	0.583675		0.730483	0.315658	0.28206	0.687643		-0.0351898	0.830238	0.966*	0.571034		-0.0345936	0.974**	0.966*	0.141998		-0.0887505	0.469423	0.702093	-0.0843399
				significance (2-sided)	0.996891	0.05196	0.00535739	0.612834		significance (2-sided)	0.858845	0.809527	0.581578	0.878728		0.469138	0.548418	0.774634	0.502401		0.502143	0.223767	0.588275	0.0391834		0.868098	0.161409	0.0299116	0.301511		0.269517	0.60487	0.71794	0.312357		0.955204	0.0817929	0.0335934	0.428966		0.955963	0.00507122	0.0336991	0.819812		0.887148	0.530577	0.297907	0.892743
				square sumn	-1.42417e+06	5.65093e+08	1.51207e+08	5.56987e+08		square sumn	-85273.4	196198	34739	221959		8.3488e+06	8.55237e+06	890085	-7.90783e+06		6.77981e+07	8.11015e+07	5.1951e+06	1.34259e+08		-3.51725e+07	1.86055e+08	3.69598e+07	2.22623e+08		1.36304e+07	1.21666e+07	2.48706e+06	7.70412e+07		-6.03499e+06	1.16489e+08	2.80856e+07	1.66974e+08		-2.88502e+06	1.20959e+08	4.61615e+07	6.95115e+07		-437461	7.3424e+06	745650	-615198
				covariance	-356041	1.41273e+08	3.78018e+07	1.39247e+08		covariance	-21318.4	65399.3	11579.7	73986.3		2.0872e+06	2.13809e+06	296695	-2.63594e+06		1.69495e+07	2.02754e+07	1.7317e+06	4.47532e+07		-8.79314e+06	4.65138e+07	9.23995e+06	5.56559e+07		4.54348e+06	3.04164e+06	829020	2.56804e+07		-1.50875e+06	2.91222e+07	9.36185e+06	5.5658e+07		-721256	3.02398e+07	1.53872e+07	1.73779e+07		-109365	2.44747e+06	248550	-153800
				N	5	5	5	5		N	5	4	4	4		5	5	4	4		5	5	4	4		5	5	5	5		4	5	4	4		5	5	4	4		5	5	4	5		5	4	4	5
			Prdx4	correlation	-0.136764	0.567033	0.675451	0.836912		correlation	0.486666	0.04593	-0.0462204	0.471879		-0.258253	0.435255	-0.368939	0.519024		-0.556951	0.968**	0.724307	0.940225		0.102986	0.241178	0.602025	0.824153		0.131499	0.281419	0.163442	0.903161		0.138666	0.30154	0.762442	0.432736		-0.756146	0.741777	0.720448	0.783749		-0.693733	0.833546	0.53103	0.0174057
				significance (2-sided)	0.826411	0.318841	0.210809	0.0770986		significance (2-sided)	0.40577	0.95407	0.95378	0.528121		0.674875	0.463848	0.631061	0.480976		0.32946	0.00689869	0.275693	0.0597753		0.869107	0.695927	0.282697	0.0861463		0.868501	0.646473	0.836558	0.0968395		0.824012	0.621967	0.237558	0.567264		0.139145	0.151267	0.279552	0.116723		0.193843	0.166454	0.46897	0.977839
				square sumn	-6.55429e+08	5.64241e+09	5.34574e+09	1.14632e+10		square sumn	3.06936e+06	525605	-193298	6.00234e+06		-4.11373e+07	1.58118e+08	-7.33984e+07	3.73604e+07		-7.71525e+08	1.8278e+09	6.65147e+08	1.77531e+09		2.86777e+08	9.47242e+08	1.23965e+09	2.38918e+09		3.80641e+07	1.67154e+08	7.39867e+07	7.69668e+08		1.95397e+08	6.51989e+08	1.11614e+09	5.73134e+08		-5.18139e+08	1.41989e+09	1.73365e+09	2.91603e+09		-2.80962e+07	1.99563e+08	4.10456e+07	964972
				covariance	-1.63857e+08	1.4106e+09	1.33644e+09	2.86579e+09		covariance	767340	175202	-64432.7	2.00078e+06		-1.02843e+07	3.95295e+07	-2.44661e+07	1.24535e+07		-1.92881e+08	4.5695e+08	2.21716e+08	5.9177e+08		7.16944e+07	2.3681e+08	3.09912e+08	5.97295e+08		1.2688e+07	4.17886e+07	2.46622e+07	2.56556e+08		4.88493e+07	1.62997e+08	3.72048e+08	1.91045e+08		-1.29535e+08	3.54973e+08	5.77882e+08	7.29009e+08		-7.02405e+06	6.6521e+07	1.36819e+07	241243
				N	5	5	5	5		N	5	4	4	4		5	5	4	4		5	5	4	4		5	5	5	5		4	5	4	4		5	5	4	4		5	5	4	5		5	4	4	5
			Ddost	correlation	.a	0.344735	.a	.a		correlation	.a	-0.0690309	.a	.a		.a	0.820541	.a	.a		.a	0.288481	.a	.a		.a	0.272439	.a	.a		.a	0.140017	.a	.a		.a	0.284471	.a	.a		.a	0.273703	.a	.a		.a	-0.510193	.a	.a
				significance (2-sided)		0.569925				significance (2-sided)		0.930969					0.0887625					0.637855					0.65746					0.822309					0.642746					0.655912					0.489807
				square sumn	0	1.86002e+08				square sumn	0	-57221.8				0	1.61627e+07				0	2.95414e+07				0	5.8019e+07				0	4.50942e+06				0	3.33511e+07				0	2.84078e+07				0	-5.36551e+06
				covariance		4.65005e+07				covariance		-19073.9					4.04068e+06					7.38535e+06					1.45048e+07					1.12735e+06					8.33777e+06					7.10196e+06					-1.7885e+06
				N	1	5	0	0		N	1	4	0	0		1	5	0	0		1	5	0	0		1	5	0	0		1	5	0	0		1	5	0	0		1	5	0	0		1	4	0	0
			Gsto1	correlation	0.0830254	0.0291269	-0.436199	0.452948		correlation	0.211287	0.668171	0.147315	-0.219861		-0.164854	-0.602095	-0.155646	0.906378		-0.425958	-0.0507528	0.350674	0.776034		0.234482	0.0745892	-0.692918	0.350575		0.400002	0.466114	-0.696855	0.58637		0.29584	-0.031273	-0.261138	0.204775		-0.249846	-0.157573	-0.297586	0.452829		-0.610195	0.611248	0.930497	0.806307
				significance (2-sided)	0.89441	0.96292	0.462767	0.443665		significance (2-sided)	0.732997	0.331829	0.852685	0.780139		0.791056	0.282625	0.844354	0.0936221		0.474532	0.935407	0.649326	0.223966		0.704207	0.905118	0.194591	0.562954		0.599998	0.428777	0.303145	0.41363		0.628894	0.960188	0.738862	0.795225		0.685228	0.800205	0.702414	0.4438		0.274422	0.388752	0.0695031	0.0993035
				square sumn	1.58829e+08	5.05146e+07	-3.05058e+09	5.06342e+09		square sumn	531931	1.55839e+06	547408	-2.62569e+06		-1.04823e+07	-3.81214e+07	-2.75132e+07	9.04892e+07		-2.35541e+08	-1.67057e+07	1.46184e+08	1.05478e+09		2.60641e+08	5.10583e+07	-1.26081e+09	8.29455e+08		4.62049e+07	4.82529e+07	-2.11332e+08	3.57217e+08		1.66406e+08	-1.17851e+07	-3.39668e+08	3.76159e+08		-6.83406e+07	-5.25692e+07	-6.3627e+08	1.37506e+09		-9.86484e+06	2.59444e+07	3.26485e+07	3.64834e+07
				covariance	3.97072e+07	1.26287e+07	-7.62645e+08	1.26586e+09		covariance	132983	519464	182469	-875230		-2.62057e+06	-9.53036e+06	-9.17107e+06	3.01631e+07		-5.88852e+07	-4.17642e+06	4.87279e+07	3.51593e+08		6.51604e+07	1.27646e+07	-3.15203e+08	2.07364e+08		1.54016e+07	1.20632e+07	-7.04438e+07	1.19072e+08		4.16016e+07	-2.94627e+06	-1.13223e+08	1.25386e+08		-1.70851e+07	-1.31423e+07	-2.1209e+08	3.43765e+08		-2.46621e+06	8.64814e+06	1.08828e+07	9.12085e+06
				N	5	5	5	5		N	5	4	4	4		5	5	4	4		5	5	4	4		5	5	5	5		4	5	4	4		5	5	4	4		5	5	4	5		5	4	4	5
			Sod3	correlation	0.329256	-0.807501	-0.542481	0.0923084		correlation	0.331926	-0.849321	-0.386937	-0.425803		-0.594408	-0.242804	0.113925	0.370692		-0.348526	-0.382739	-0.536026	0.454145		0.360122	-0.918361	-0.25281	0.235633		-0.304535	-0.250885	0.305704	0.425719		0.278333	-0.956*	-0.712501	0.706656		0.307922	-0.85106	-0.666618	-0.00875837		0.0726433	-0.197198	-0.822317	0.841505
				significance (2-sided)	0.588481	0.192499	0.34485	0.882636		significance (2-sided)	0.585273	0.354024	0.613063	0.574197		0.290468	0.757196	0.886075	0.629308		0.565399	0.617261	0.463974	0.545855		0.551592	0.0816391	0.681575	0.702783		0.695465	0.749115	0.694296	0.574281		0.650245	0.0437593	0.287499	0.293344		0.614229	0.14894	0.333382	0.988849		0.907589	0.873632	0.177683	0.0739188
				square sumn	1.38198e+09	-1.10265e+09	-3.82458e+09	5.64367e+08		square sumn	1.83347e+06	-634670	-1.46234e+06	-2.64169e+06		-8.29258e+07	-9.92117e+06	2.04816e+07	1.73887e+07		-4.22846e+08	-9.25017e+07	-4.91036e+08	3.6099e+08		8.78279e+08	-4.2077e+08	-4.6373e+08	3.04911e+08		-3.83156e+07	-1.54666e+07	8.56022e+07	1.55269e+08		3.435e+08	-2.65604e+08	-9.42568e+08	6.09917e+08		1.84797e+08	-2.3407e+08	-1.4496e+09	-1.45457e+07		2.57671e+06	-6.87988e+06	-6.34046e+07	2.08245e+07
				covariance	3.45494e+08	-3.67549e+08	-9.56146e+08	1.41092e+08		covariance	458366	-317335	-487446	-880564		-2.07314e+07	-3.30706e+06	6.8272e+06	5.79624e+06		-1.05712e+08	-3.08339e+07	-1.63679e+08	1.2033e+08		2.1957e+08	-1.40257e+08	-1.15932e+08	7.62277e+07		-1.27719e+07	-5.15552e+06	2.85341e+07	5.17563e+07		8.58751e+07	-8.85347e+07	-3.14189e+08	2.03306e+08		4.61993e+07	-7.80233e+07	-4.832e+08	-3.63642e+06		644177	-3.43994e+06	-2.11349e+07	5.20613e+06
				N	5	4	5	5		N	5	3	4	4		5	4	4	4		5	4	4	4		5	4	5	5		4	4	4	4		5	4	4	4		5	4	4	5		5	3	4	5
			Col15a1	correlation	-0.246513	0.485897	0.807429	0.0339212		correlation	0.456512	0.545882	0.220609	0.897648		-0.354948	-0.231832	0.337222	-0.164656		-0.611826	0.567288	-0.505784	-0.529175		0.0111438	0.330748	0.906*	-0.152059		-0.220224	0.458595	0.416472	-0.602543		0.00219034	0.33133	0.672168	-0.302227		-0.778154	0.516451	0.703392	0.170438		-0.487708	0.987*	-0.381451	-0.655198
				significance (2-sided)	0.689338	0.406625	0.0984598	0.956818		significance (2-sided)	0.439623	0.454118	0.779391	0.102352		0.557743	0.707488	0.662778	0.835344		0.272779	0.318574	0.494216	0.470825		0.985812	0.586688	0.0342802	0.807142		0.779776	0.437265	0.583528	0.397457		0.997211	0.585989	0.327832	0.697773		0.121172	0.372964	0.296608	0.784047		0.404611	0.0125461	0.618549	0.23006
				square sumn	-3.70801e+09	3.34402e+08	4.25098e+09	2.29339e+08		square sumn	9.03686e+06	451567	622611	5.56337e+06		-1.77461e+08	-5.82479e+06	4.52739e+07	-9.30085e+06		-2.66017e+09	7.40985e+07	-8.65977e+07	-4.59974e+08		9.73977e+07	8.98442e+07	1.24059e+09	-2.17587e+08		-1.89457e+08	1.88392e+07	1.19954e+08	-1.99069e+08		9.68741e+06	4.95478e+07	6.64036e+08	-3.14113e+08		-1.67361e+09	6.83722e+07	1.14223e+09	3.13014e+08		-6.19959e+07	1.66279e+07	-5.4971e+06	-1.79299e+07
				covariance	-9.27003e+08	8.36005e+07	1.06274e+09	5.73347e+07		covariance	2.25922e+06	150522	207537	1.85446e+06		-4.43654e+07	-1.4562e+06	1.50913e+07	-3.10028e+06		-6.65042e+08	1.85246e+07	-2.88659e+07	-1.53325e+08		2.43494e+07	2.2461e+07	3.10146e+08	-5.43968e+07		-6.31524e+07	4.7098e+06	3.99848e+07	-6.63565e+07		2.42185e+06	1.23869e+07	2.21345e+08	-1.04704e+08		-4.18403e+08	1.7093e+07	3.80745e+08	7.82534e+07		-1.5499e+07	5.54264e+06	-1.83237e+06	-4.48247e+06
				N	5	5	5	5		N	5	4	4	4		5	5	4	4		5	5	4	4		5	5	5	5		4	5	4	4		5	5	4	4		5	5	4	5		5	4	4	5
			Cdh16	correlation	-0.828099	0.815513	.a	.a		correlation	-0.715205	0.217898	.a	.a		0.709884	0.237828	.a	.a		0.293367	0.829752	.a	.a		-0.787383	0.590649	.a	.a		-0.631575	0.355502	.a	.a		-0.747908	0.679974	.a	.a		-0.536463	0.963**	.a	.a		0.294994	0.813704	.a	.a
				significance (2-sided)	0.083315	0.0924453				significance (2-sided)	0.174441	0.782102				0.179195	0.700068				0.631903	0.0821377				0.11386	0.294323				0.368425	0.557085				0.146059	0.206575				0.351301	0.00866135				0.629923	0.186296
				square sumn	-1.63262e+09	3.82333e+08				square sumn	-1.85565e+06	156285				4.65186e+07	4.07056e+06				1.67183e+08	7.38313e+07				-9.01992e+08	1.09297e+08				-6.60366e+07	9.94857e+06				-4.33555e+08	6.92695e+07				-1.51227e+08	8.68053e+07				4.91493e+06	9.32089e+06
				covariance	-4.08154e+08	9.55832e+07				covariance	-463913	52095				1.16296e+07	1.01764e+06				4.17958e+07	1.84578e+07				-2.25498e+08	2.73242e+07				-2.20122e+07	2.48714e+06				-1.08389e+08	1.73174e+07				-3.78067e+07	2.17013e+07				1.22873e+06	3.10696e+06
				N	5	5	0	0		N	5	4	0	0		5	5	0	0		5	5	0	0		5	5	0	0		4	5	0	0		5	5	0	0		5	5	0	0		5	4	0	0
			Ppt1	correlation	.a	0.948*	.a	-1.000**		correlation	.a	0.403732	.a	-1.000**		.a	0.458328	.a	1.000**		.a	0.775698	.a	.a		.a	0.773349	.a	-1.000**		.a	0.59192	.a	.a		.a	0.811993	.a	-1.000**		.a	0.919*	.a	-1.000**		.a	0.65274	.a	1.000**
				significance (2-sided)		0.014166				significance (2-sided)		0.596268					0.437568					0.123141					0.125033					0.293018					0.0950499					0.0271402					0.34726
				square sumn	0	2.17146e+08	0	-3.9712e+07		square sumn	0	146943	0	-195781		0	3.83309e+06	0	1.49999e+06		0	3.37261e+07	0	0		0	6.99255e+07	0	-1.79394e+07		0	8.094e+06	0	0		0	4.04187e+07	0	-2.58101e+07		0	4.0515e+07	0	-6.39579e+06		0	3.26472e+06	0	385716
				covariance		5.42864e+07		-3.9712e+07		covariance		48980.8		-195781			958272		1.49999e+06			8.43151e+06					1.74814e+07		-1.79394e+07			2.0235e+06					1.01047e+07		-2.58101e+07			1.01288e+07		-6.39579e+06			1.08824e+06		385716
				N	1	5	1	2		N	1	4	1	2		1	5	1	2		1	5	1	1		1	5	1	2		1	5	1	1		1	5	1	2		1	5	1	2		1	4	1	2
			F11r	correlation	-1.000**	-0.227616	.a	1.000**		correlation	1.000**	0.58104	.a	.a		1.000**	-0.313384	.a	1.000**		-1.000**	-0.441973	.a	1.000**		-1.000**	-0.0522168	.a	1.000**		-1.000**	0.495611	.a	.a		-1.000**	-0.244787	.a	1.000**		-1.000**	-0.647424	.a	1.000**		-1.000**	-0.124431	.a	1.000**
				significance (2-sided)		0.712712				significance (2-sided)		0.41896					0.607618					0.456162					0.933546					0.395848					0.691469					0.237571					0.875569
				square sumn	-4.90432e+08	-2.78002e+08	0	5.98458e+06		square sumn	4371.84	1.11229e+06	0	0		2.6035e+06	-1.39735e+07	0	139440		-5.28592e+07	-1.02453e+08		3.76888e+06		-1.98983e+08	-2.51723e+07	0	1.98689e+06		-2.54937e+07	3.61323e+07	0	0		-1.01746e+08	-6.4964e+07	0	192766		-9.65621e+07	-1.52111e+08	0	504293		-696937	-3.29095e+06		94325
				covariance	-4.90432e+08	-6.95006e+07		5.98458e+06		covariance	4371.84	370763				2.6035e+06	-3.49337e+06		139440		-5.28592e+07	-2.56131e+07		3.76888e+06		-1.98983e+08	-6.29308e+06		1.98689e+06		-2.54937e+07	9.03307e+06				-1.01746e+08	-1.6241e+07		192766		-9.65621e+07	-3.80277e+07		504293		-696937	-1.09698e+06		94325
				N	2	5	1	2		N	2	4	1	1		2	5	1	2		2	5	0	2		2	5	1	2		2	5	1	1		2	5	1	2		2	5	1	2		2	4	0	2
			Cd93	correlation	-1.000**	-0.267583	1.000**	0.355904		correlation	-1.000**	-0.473307	.a	1.000**		1.000**	0.853105	.a	-0.0751673		1.000**	0.370894	.a	-0.362537		-1.000**	-0.478081	1.000**	0.229385		-1.000**	-0.141737	1.000**	1.000**		-1.000**	-0.50486	.a	0.521162		1.000**	-0.228588	.a	0.491115		1.000**	-0.374917	.a	-0.227823
				significance (2-sided)		0.663414		0.768346		significance (2-sided)		0.526693					0.0660751		0.952102			0.538825		0.763821			0.415344		0.852657			0.820141					0.385652		0.650998			0.711508		0.673179			0.625083		0.853678
				square sumn	-7.9322e+07	-6.20316e+07	9.02434e+07	4.02812e+07		square sumn	-137885	-160202	0	159853		2.41627e+06	7.22002e+06	0	-70105.2		2.04023e+07	1.63187e+07	0	-6.84758e+06		-5.50332e+07	-4.37446e+07	4.08613e+07	5.42671e+06		-6.78742e+06	-1.96131e+06	1.09721e+07	413452		-2.97694e+07	-2.54311e+07	0	1.23141e+07		1.24799e+06	-1.01937e+07	0	1.48494e+07		995050	-1.81922e+06	0	-121007
				covariance	-7.9322e+07	-1.55079e+07	9.02434e+07	2.01406e+07		covariance	-137885	-53400.8		159853		2.41627e+06	1.80501e+06		-35052.6		2.04023e+07	4.07968e+06		-3.42379e+06		-5.50332e+07	-1.09362e+07	4.08613e+07	2.71335e+06		-6.78742e+06	-490327	1.09721e+07	413452		-2.97694e+07	-6.35777e+06		6.15703e+06		1.24799e+06	-2.54844e+06		7.42469e+06		995050	-606408		-60503.7
				N	2	5	2	3		N	2	4	1	2		2	5	1	3		2	5	1	3		2	5	2	3		2	5	2	2		2	5	1	3		2	5	1	3		2	4	1	3
			Calu	correlation	0.0996757	0.407563	0.935416	0.591657		correlation	-0.217383	1.000**	0.304477	0.41323		0.47992	-0.398378	-0.217572	0.00488445		0.509344	0.855203	0.227892	0.981*		-0.0585107	0.182114	0.719723	0.785559		0.994**	0.852355	-0.810009	0.897015		0.0144852	0.164496	0.954608	0.755166		0.200348	0.446167	0.929105	0.44605		-0.00221504	0.961338	0.512146	0.318468
				significance (2-sided)	0.873299	0.732758	0.0645838	0.293288		significance (2-sided)	0.725415		0.803037	0.58677		0.413289	0.739147	0.860373	0.995116		0.380731	0.346865	0.772108	0.0189952		0.925544	0.883412	0.280277	0.115294		0.00577955	0.350347	0.398925	0.102985		0.981557	0.8948	0.192549	0.244834		0.746626	0.705578	0.241158	0.45151		0.99718	0.177601	0.487854	0.601477
				square sumn	3.49445e+08	4.38807e+07	1.44625e+09	1.0554e+09		square sumn	-1.00295e+06	24381	340729	356361		5.59237e+07	-372230	-1.09992e+07	76388.8		5.16156e+08	1.52778e+07	7.01888e+07	2.0623e+08		-1.1919e+08	6.78887e+06	1.46334e+08	2.96581e+08		1.01585e+08	2.5747e+06	-7.61307e+07	9.99425e+07		1.49317e+07	3.84569e+06	2.94553e+08	2.17302e+08		1.0043e+08	1.04079e+07	4.51303e+08	2.16134e+08		-65625.4	2.85809e+06	1.32766e+07	2.29939e+06
				covariance	8.73613e+07	2.19404e+07	4.82084e+08	2.63851e+08		covariance	-250738	24381	170365	118787		1.39809e+07	-186115	-5.4996e+06	25462.9		1.29039e+08	7.6389e+06	2.33963e+07	6.87433e+07		-2.97975e+07	3.39444e+06	4.8778e+07	7.41453e+07		3.38617e+07	1.28735e+06	-3.80654e+07	3.33142e+07		3.73293e+06	1.92284e+06	1.47276e+08	7.24341e+07		2.51074e+07	5.20393e+06	2.25651e+08	5.40335e+07		-16406.4	1.42905e+06	4.42553e+06	574847
				N	5	3	4	5		N	5	2	3	4		5	3	3	4		5	3	4	4		5	3	4	5		4	3	3	4		5	3	3	4		5	3	3	5		5	3	4	5
			B2m	correlation	0.940019	-0.932*	-1.000**	-1.000**		correlation	0.94017	-0.484476	.a	-1.000**		-0.795292	-0.494244	.a	1.000**		-0.877729	-0.788862	1.000**	.a		0.939729	-0.751865	1.000**	-1.000**		1.000**	-0.685329	1.000**	.a		0.968351	-0.760373	.a	-1.000**		0.00516153	-0.845498	.a	-1.000**		-0.997*	-0.72686	1.000**	1.000**
				significance (2-sided)	0.221614	0.0212557				significance (2-sided)	0.221332	0.515524				0.414635	0.397362				0.318116	0.112701				0.222155	0.142725					0.201593				0.160594	0.135637				0.996714	0.0711876				0.0474312	0.27314
				square sumn	5.32408e+09	-4.58249e+09	-5.01389e+07	-2.21829e+09		square sumn	9.25301e+06	-3.70508e+06	0	-1.09362e+07		-1.91548e+08	-8.8756e+07	0	8.37886e+07		-1.47289e+09	-7.36475e+08	2.45448e+07	0		3.69518e+09	-1.45977e+09	1.2839e+06	-1.00209e+09		3.59092e+08	-2.01225e+08	7.16352e+06	0		1.9206e+09	-8.12719e+08	0	-1.44174e+09		1.14375e+06	-8.00044e+08	0	-3.57265e+08		-5.71826e+07	-7.12932e+07	683972	2.15459e+07
				covariance	2.66204e+09	-1.14562e+09	-5.01389e+07	-2.21829e+09		covariance	4.6265e+06	-1.23503e+06		-1.09362e+07		-9.57739e+07	-2.2189e+07		8.37886e+07		-7.36443e+08	-1.84119e+08	2.45448e+07			1.84759e+09	-3.64942e+08	1.2839e+06	-1.00209e+09		3.59092e+08	-5.03063e+07	7.16352e+06			9.60298e+08	-2.0318e+08		-1.44174e+09		571874	-2.00011e+08		-3.57265e+08		-2.85913e+07	-2.37644e+07	683972	2.15459e+07
				N	3	5	2	2		N	3	4	1	2		3	5	1	2		3	5	2	1		3	5	2	2		2	5	2	1		3	5	1	2		3	5	1	2		3	4	2	2
			H2L	correlation	.a	0.739962	.a	0.897*		correlation	.a	0.974*	.a	0.65645		.a	-0.197709	.a	0.489981		.a	0.270081	.a	0.874007		.a	0.768506	.a	0.870347		.a	0.950*	.a	0.867432		.a	0.666525	.a	0.673577		.a	0.407739	.a	0.859932		.a	0.781239	.a	-0.13372
				significance (2-sided)		0.152819		0.0390002		significance (2-sided)		0.0255408		0.34355			0.749919		0.510019			0.660349		0.125993			0.12896		0.0549386			0.0133479		0.132568			0.219237		0.326423			0.495618		0.0615886			0.218761		0.830251
				square sumn	0	6.36881e+08	0	1.39993e+09		square sumn	0	1.29403e+06		1.10088e+06		0	-6.21235e+06		3.04353e+06		0	4.41189e+07	0	1.8845e+08		0	2.61074e+08	0	2.87454e+08		0	4.88032e+07	0	8.39182e+07		0	1.24653e+08		7.69828e+07		0	6.75082e+07		3.64515e+08		0	1.41319e+07	0	-844609
				covariance		1.5922e+08		3.49983e+08		covariance		431342		366959			-1.55309e+06		1.01451e+06			1.10297e+07		6.28166e+07			6.52686e+07		7.18635e+07			1.22008e+07		2.79727e+07			3.11633e+07		2.56609e+07			1.6877e+07		9.11287e+07			4.71063e+06		-211152
				N	1	5	1	5		N	1	4	0	4		1	5	0	4		1	5	1	4		1	5	1	5		1	5	1	4		1	5	0	4		1	5	0	5		1	4	1	5
			H2D1	correlation	-0.554009	.a	0.495418	.a		correlation	0.226135	.a	-0.206061	.a		-0.0525922	.a	-0.559705	.a		-0.672959	.a	0.753993	.a		-0.315119	.a	0.407758	.a		-0.307236	.a	0.0737457	.a		-0.280634	.a	0.610915	.a		-0.947776	.a	0.55588	.a		-0.442098	.a	0.472634	.a
				significance (2-sided)	0.445991		0.396062			significance (2-sided)	0.773865		0.793939			0.947408		0.440295			0.327041		0.246007			0.684881		0.495595			0.692764		0.926254			0.719366		0.389085			0.0522245		0.44412			0.557902		0.527366
				square sumn	-2.6793e+08		3.44212e+08			square sumn	120984		-75702.4			-500488		-9.78165e+06			-6.53376e+07		6.58677e+07			-8.03458e+07		7.37102e+07			-9.56548e+06		2.93354e+06			-3.76536e+07		7.85623e+07			-6.98471e+07		1.17506e+08			-1.78436e+06		3.47523e+06
				covariance	-8.931e+07		8.6053e+07			covariance	40328		-25234.1			-166829		-3.26055e+06			-2.17792e+07		2.19559e+07			-2.67819e+07		1.84275e+07			-3.18849e+06		977845			-1.25512e+07		2.61874e+07			-2.32824e+07		3.91685e+07			-594787		1.15841e+06
				N	4	0	5	0		N	4	0	4	0		4	0	4	0		4	0	4	0		4	0	5	0		4	0	4	0		4	0	4	0		4	0	4	0		4	0	4	0
			H2K1	correlation	0.148812	-0.0595496	.a	0.0576505		correlation	-0.00864458	-0.168927	.a	-0.222455		0.307398	0.855696	.a	0.920737		0.249328	0.415367	.a	0.185764		0.0744035	-0.247878	.a	-0.195043		0.874469	0.149932	.a	-0.150629		0.163255	-0.313736	.a	-0.30791		0.0240508	-0.148718	.a	0.168896		-0.282003	-0.32807	.a	0.571683
				significance (2-sided)	0.851188	0.924224		0.926638		significance (2-sided)	0.991355	0.831073		0.777545		0.692602	0.0643606		0.0792631		0.750672	0.486765		0.814236		0.925596	0.687654		0.753248		0.322419	0.809818		0.849371		0.836745	0.607192		0.69209		0.975949	0.811346		0.785982		0.717997	0.67193		0.313974
				square sumn	3.27819e+08	-1.0427e+08	0	3.93693e+08		square sumn	-26952.6	-425861	0	-2.12128e+06		2.35848e+07	5.46991e+07	0	5.614e+07		1.68458e+08	1.38036e+08	0	7.6006e+07		9.55484e+07	-1.71311e+08	0	-2.81903e+08		7.19838e+07	1.56705e+07	0	-5.75483e+07		1.05509e+08	-1.19367e+08	0	-3.45438e+08		7.4711e+06	-5.00922e+07	0	3.13303e+08		-5.57354e+06	-9.40824e+06	0	1.58018e+07
				covariance	1.09273e+08	-2.60674e+07		9.84231e+07		covariance	-8984.19	-141954		-707094		7.86159e+06	1.36748e+07		1.87133e+07		5.61526e+07	3.45091e+07		2.53353e+07		3.18495e+07	-4.28278e+07		-7.04758e+07		3.59919e+07	3.91762e+06		-1.91828e+07		3.51695e+07	-2.98416e+07		-1.15146e+08		2.49037e+06	-1.25231e+07		7.83257e+07		-1.85785e+06	-3.13608e+06		3.95046e+06
				N	4	5	1	5		N	4	4	1	4		4	5	1	4		4	5	1	4		4	5	1	5		3	5	1	4		4	5	1	4		4	5	1	5		4	4	1	5
			Ctss	correlation	0.504092	0.437598	-0.795305	-0.231428		correlation	0.405726	-0.308577	-0.219621	-0.418859		-0.410361	0.894*	0.159441	0.839624		-0.0149984	0.71865	-0.567897	-0.309096		0.41478	0.187014	-0.619504	-0.463122		0.184037	-0.028395	-0.0203259	-0.443837		0.358657	0.281296	-0.883726	-0.463197		0.437539	0.614327	-0.847661	-0.11721		0.0707901	0.0161547	-0.650841	0.561447
				significance (2-sided)	0.386496	0.461164	0.107693	0.707988		significance (2-sided)	0.497959	0.691423	0.780379	0.581141		0.492571	0.0409148	0.840559	0.160376		0.980904	0.171383	0.432103	0.690904		0.487445	0.763282	0.265075	0.43215		0.815963	0.963851	0.979674	0.556163		0.553332	0.646623	0.116274	0.536803		0.461232	0.270263	0.152339	0.851106		0.909943	0.983845	0.349159	0.324714
				square sumn	1.22905e+09	1.23503e+08	-2.97579e+09	-3.57554e+09		square sumn	1.30183e+06	-139728	-440387	-8.80878e+06		-3.32553e+07	9.20854e+06	1.52089e+07	1.10629e+08		-1.05702e+07	3.84946e+07	-2.52211e+08	-3.72548e+08		5.87613e+08	2.08326e+07	-6.03092e+08	-1.51438e+09		2.55267e+07	-478356	-4.13258e+06	-3.66573e+08		2.57117e+08	1.72506e+07	-6.20294e+08	-1.12294e+09		1.52532e+08	3.33524e+07	-9.78016e+08	-4.91903e+08		1.45859e+06	105051	-2.43288e+07	3.511e+07
				covariance	3.07261e+08	3.08757e+07	-7.43947e+08	-8.93884e+08		covariance	325458	-46575.9	-146796	-2.93626e+06		-8.31383e+06	2.30213e+06	5.06964e+06	3.68763e+07		-2.64255e+06	9.62366e+06	-8.40702e+07	-1.24183e+08		1.46903e+08	5.20814e+06	-1.50773e+08	-3.78596e+08		8.50888e+06	-119589	-1.37753e+06	-1.22191e+08		6.42793e+07	4.31265e+06	-2.06765e+08	-3.74314e+08		3.81331e+07	8.3381e+06	-3.26005e+08	-1.22976e+08		364647	35017.2	-8.10961e+06	8.77751e+06
				N	5	5	5	5		N	5	4	4	4		5	5	4	4		5	5	4	4		5	5	5	5		4	5	4	4		5	5	4	4		5	5	4	5		5	4	4	5
			Cfd	correlation	0.768027	-0.3941	1.000**	0.439421		correlation	0.598115	-0.637175	.a	0.026808		-0.381597	0.666616	.a	1.000**		-0.0711686	0.411287	-1.000**	1.000**		0.688501	-0.642011	1.000**	0.119637		0.845286	-0.193352	-1.000**	1.000**		0.710328	-0.670686	.a	-1.000**		0.435324	-0.296546	.a	0.527009		-0.431515	-0.0984159	-1.000**	0.0107692
				significance (2-sided)	0.129351	0.511527		0.710367		significance (2-sided)	0.286679	0.362825		0.982931		0.526199	0.21915				0.909462	0.491496				0.198658	0.24284		0.923654		0.154714	0.75536				0.178797	0.215297				0.463769	0.628036		0.646626		0.46814	0.901584		0.993144
				square sumn	3.99578e+11	-1.72726e+09	7.61621e+07	1.97918e+08		square sumn	4.09518e+08	-3.25398e+06	0	21571		-6.59883e+09	1.06662e+08	0	2.90689e+06		-1.07027e+10	3.4212e+08	-4.65e+06	3.48922e+06		2.08134e+11	-1.11061e+09	3.62381e+06	1.0103e+07		2.63258e+10	-5.05834e+07	-6.80739e+06	8.49847e+06		1.08662e+11	-6.38719e+08	0	-5.00185e+07		3.23836e+10	-2.50017e+08	0	6.95544e+07		-1.89724e+09	-9.90131e+06	-28961.2	16277.3
				covariance	9.98944e+10	-4.31815e+08	7.61621e+07	9.89591e+07		covariance	1.0238e+08	-1.08466e+06		10785.5		-1.64971e+09	2.66654e+07		2.90689e+06		-2.67567e+09	8.553e+07	-4.65e+06	3.48922e+06		5.20336e+10	-2.77653e+08	3.62381e+06	5.05149e+06		8.77528e+09	-1.26459e+07	-6.80739e+06	8.49847e+06		2.71655e+10	-1.5968e+08		-5.00185e+07		8.09589e+09	-6.25042e+07		3.47772e+07		-4.7431e+08	-3.30044e+06	-28961.2	8138.63
				N	5	5	2	3		N	5	4	1	3		5	5	1	2		5	5	2	2		5	5	2	3		4	5	2	2		5	5	1	2		5	5	1	3		5	4	2	3
			Ltf	correlation	.a	-0.444951	.a	-0.100616		correlation	.a	0.530881	.a	-0.247692		.a	-0.923465	.a	0.843244		.a	-0.955069	.a	-0.317581		.a	-0.105899	.a	-0.365626		.a	0.261117	.a	-0.369635		.a	-0.336607	.a	-0.410723		.a	-0.922826	.a	0.0310028		.a	-1.000**	.a	0.485879
				significance (2-sided)		0.706442		0.872108		significance (2-sided)		0.643722		0.752308			0.250688		0.156756			0.191561		0.682419			0.932456		0.545061			0.831818		0.630365			0.781441		0.589277			0.251746		0.960532					0.406646
				square sumn	0	-5.49059e+07	0	-8.78902e+08		square sumn	0	127120	0	-2.92715e+06		0	-4.74731e+06	0	6.502e+07		0	-2.13689e+07	0	-1.63011e+08		0	-4.90984e+06	0	-6.7597e+08		0	2.35854e+06	0	-1.85837e+08		0	-7.54642e+06	0	-5.82708e+08		0	-1.97896e+07	0	7.35641e+07		0	-71990.4	0	1.71791e+07
				covariance		-2.74529e+07		-2.19726e+08		covariance		63559.9		-975718			-2.37365e+06		2.16733e+07			-1.06845e+07		-5.43368e+07			-2.45492e+06		-1.68992e+08			1.17927e+06		-6.19456e+07			-3.77321e+06		-1.94236e+08			-9.89482e+06		1.8391e+07			-71990.4		4.29477e+06
				N	1	3	1	5		N	1	3	1	4		1	3	1	4		1	3	1	4		1	3	1	5		1	3	1	4		1	3	1	4		1	3	1	5		1	2	1	5
			Nid2	correlation	0.0384103	-0.447649	-0.454499	0.0894454		correlation	0.608334	-0.775185	0.419803	0.352238		-0.602601	-0.331613	0.379795	-0.936793		-0.657729	-0.314428	-0.54964	0.0192537		0.251612	-0.407124	-0.632999	0.307289		-0.177801	-0.869001	-0.516447	0.254711		0.209296	-0.253372	-0.407132	0.274846		-0.45666	-0.0547919	-0.39486	-0.0092918		-0.417346	-0.719842	0.166556	-0.698973
				significance (2-sided)	0.951106	0.449689	0.441905	0.886267		significance (2-sided)	0.276301	0.224815	0.580197	0.647762		0.282111	0.585648	0.620205	0.0632072		0.227629	0.606356	0.45036	0.980746		0.683051	0.496332	0.251679	0.614995		0.822199	0.0557842	0.483553	0.745289		0.735475	0.680882	0.592868	0.725154		0.439456	0.930272	0.60514	0.988169		0.484475	0.280158	0.833444	0.189055
				square sumn	1.53979e+09	-4.55538e+09	-7.3891e+09	9.03543e+09		square sumn	3.20936e+07	-1.13744e+07	3.53906e+06	4.9665e+07		-8.02933e+08	-1.23197e+08	1.52311e+08	-8.09054e+08		-7.62149e+09	-6.0728e+08	-8.08546e+08	1.66373e+08		5.86083e+09	-1.63524e+09	-2.67752e+09	6.56984e+09		-3.36636e+08	-5.27856e+08	-4.20044e+08	1.39379e+09		2.46699e+09	-5.60254e+08	-1.20143e+09	4.36749e+09		-2.61753e+09	-1.07258e+08	-1.91536e+09	-2.54966e+08		-1.41387e+08	-6.36016e+07	2.06224e+07	-2.85792e+08
				covariance	3.84946e+08	-1.13884e+09	-1.84727e+09	2.25886e+09		covariance	8.0234e+06	-3.79148e+06	1.17969e+06	1.6555e+07		-2.00733e+08	-3.07992e+07	5.07703e+07	-2.69685e+08		-1.90537e+09	-1.5182e+08	-2.69515e+08	5.54575e+07		1.46521e+09	-4.0881e+08	-6.6938e+08	1.64246e+09		-1.12212e+08	-1.31964e+08	-1.40015e+08	4.64597e+08		6.16746e+08	-1.40063e+08	-4.00476e+08	1.45583e+09		-6.54383e+08	-2.68145e+07	-6.38452e+08	-6.37414e+07		-3.53468e+07	-2.12005e+07	6.87413e+06	-7.14479e+07
				N	5	5	5	5		N	5	4	4	4		5	5	4	4		5	5	4	4		5	5	5	5		4	5	4	4		5	5	4	4		5	5	4	5		5	4	4	5
			Lif	correlation	.a	1.000**	.a	-0.229378		correlation	.a	.a	.a	-0.0398878		.a	1.000**	.a	-0.895009		.a	-1.000**	.a	-0.20877		.a	1.000**	.a	-0.109283		.a	-1.000**	.a	-0.0681245		.a	1.000**	.a	-0.475012		.a	1.000**	.a	-0.280676		.a	-1.000**	.a	-0.874414
				significance (2-sided)				0.710528		significance (2-sided)				0.960112					0.104991					0.79123					0.861135					0.931875					0.524988					0.647381					0.0524072
				square sumn		2.23115e+07	0	-2.84733e+08		square sumn		0		-67294.1			352024		-9.13546e+06			-225281	0	-3.37225e+07			1.03158e+07	0	-2.87113e+07			-31781.3	0	-5.27695e+06			6.57865e+06		-8.92105e+07			4.51e+06		-9.46418e+07			-334534	0	-4.39341e+06
				covariance		2.23115e+07		-7.11833e+07		covariance				-22431.4			352024		-3.04515e+06			-225281		-1.12408e+07			1.03158e+07		-7.17784e+06			-31781.3		-1.75898e+06			6.57865e+06		-2.97368e+07			4.51e+06		-2.36605e+07			-334534		-1.09835e+06
				N	0	2	1	5		N	0	1	0	4		0	2	0	4		0	2	1	4		0	2	1	5		0	2	1	4		0	2	0	4		0	2	0	5		0	2	1	5
			Cdh1	correlation	1.000**	-0.577876	.a	.a		correlation	-1.000**	-0.764109	.a	.a		-1.000**	0.287077	.a	.a		1.000**	-0.467656	.a	.a		1.000**	-0.486592	.a	.a		1.000**	-0.64968	.a	.a		1.000**	-0.449115	.a	.a		1.000**	-0.483222	.a	.a		1.000**	-0.957*	.a	.a
				significance (2-sided)		0.307522				significance (2-sided)		0.235891					0.639567					0.427041					0.405852					0.235384					0.448021					0.409605					0.0433247
				square sumn	2.46282e+07	-1.96676e+08				square sumn	-219.543	-341286				-130741	3.56695e+06				2.65445e+06	-3.02082e+07				9.99242e+06	-6.53658e+07				1.28023e+06	-1.31985e+07				5.10945e+06	-3.32134e+07				4.8491e+06	-3.16366e+07				34998.4	-7.90431e+06
				covariance	2.46282e+07	-4.91691e+07				covariance	-219.543	-113762				-130741	891737				2.65445e+06	-7.55206e+06				9.99242e+06	-1.63414e+07				1.28023e+06	-3.29963e+06				5.10945e+06	-8.30336e+06				4.8491e+06	-7.90916e+06				34998.4	-2.63477e+06
				N	2	5	0	0		N	2	4	0	0		2	5	0	0		2	5	0	0		2	5	0	0		2	5	0	0		2	5	0	0		2	5	0	0		2	4	0	0
			Ccl2	correlation	.a	0.301446	0.760564	0.117236		correlation	.a	0.157046	0.998*	0.0600734		.a	0.25171	0.964759	-0.0618598		.a	0.820168	0.0235549	0.0665799		.a	0.000103686	0.596898	-0.0177845		.a	0.276903	0.50897	0.00973963		.a	0.00943613	0.884978	-1.000**		.a	0.423752	0.871339	0.172761		.a	0.848982	0.813634	-0.611978
				significance (2-sided)		0.622082	0.239436	0.851074		significance (2-sided)		0.842954	0.0432208	0.939927			0.68293	0.169513	0.93814			0.0890346	0.985003	0.93342			0.999868	0.403102	0.977357			0.651995	0.660053	0.99026			0.987986	0.308347	0.000373538			0.477075	0.326504	0.781133			0.151018	0.394972	0.272625
				square sumn	0	4.06191e+08	1.59297e+09	3.16259e+09		square sumn	0	132264	1.49025e+06	2.20982e+06		0	1.23823e+07	6.67841e+07	-1.01206e+07		0	2.09752e+08	7.8983e+06	2.15365e+08		0	55145.4	4.15578e+08	-1.01541e+08			2.22719e+07	5.84443e+07	1.61808e+07		0	2.76283e+06	2.62962e+08	-3.00916e+09		0	1.0984e+08	4.69916e+08	1.26596e+09		0	2.76292e+07	2.19811e+07	-6.68217e+07
				covariance		1.01548e+08	5.3099e+08	7.90647e+08		covariance		44087.9	745126	736607			3.09559e+06	3.3392e+07	-3.37354e+06			5.24379e+07	3.94915e+06	7.17883e+07			13786.3	1.38526e+08	-2.53853e+07			5.56797e+06	2.92222e+07	5.3936e+06			690707	1.31481e+08	-1.00305e+09			2.74599e+07	2.34958e+08	3.1649e+08			9.20972e+06	1.09906e+07	-1.67054e+07
				N	1	5	4	5		N	1	4	3	4		1	5	3	4		1	5	3	4		1	5	4	5		0	5	3	4		1	5	3	4		1	5	3	5		1	4	3	5
			Gusb	correlation	0.312173	-0.241396	1.000**	-0.114609		correlation	0.901028	-0.803603	1.000**	-0.29764		-0.825189	0.115411	1.000**	0.854954		-0.924016	0.421678	.a	-0.444108		0.567614	-0.48468	1.000**	-0.392504		0.579159	-0.691877	1.000**	-0.38925		0.600386	-0.323079	1.000**	-0.995373		-0.410355	0.258563	1.000**	0.0292228		-0.952*	0.377855	.a	0.119072
				significance (2-sided)	0.687827	0.695657		0.885391		significance (2-sided)	0.0989717	0.196397		0.807601		0.174811	0.853381		0.347171		0.0759839	0.479468		0.707041		0.432386	0.40798		0.607496		0.420841	0.195548		0.745468		0.399614	0.595916		0.0612623		0.589645	0.674494		0.970777		0.0475048	0.622145		0.880928
				square sumn	2.22871e+07	-1.32894e+07	1.96224e+08	-5.61613e+08		square sumn	71162.9	-67396.1	27055.8	-1.96959e+06		-1.15926e+06	231955	439857	2.76642e+07		-1.32437e+07	4.40594e+06	0	-5.40073e+07		2.13647e+07	-1.05317e+07	4.81071e+07	-4.25468e+08		2.66187e+06	-2.2736e+06	2.64657e+06	-1.15239e+08		1.18919e+07	-3.86477e+06	3.57931e+07	-6.52985e+08		-4.46434e+06	2.73822e+06	5.85557e+07	3.78931e+07		-567520	379601	0	1.77118e+06
				covariance	7.42903e+06	-3.32236e+06	1.96224e+08	-1.87204e+08		covariance	23721	-22465.4	27055.8	-984795		-386419	57988.8	439857	1.38321e+07		-4.41456e+06	1.10149e+06		-2.70036e+07		7.12156e+06	-2.63293e+06	4.81071e+07	-1.41823e+08		887290	-568399	2.64657e+06	-5.76194e+07		3.96398e+06	-966192	3.57931e+07	-3.26492e+08		-1.48811e+06	684555	5.85557e+07	1.2631e+07		-189173	126534		590394
				N	4	5	2	4		N	4	4	2	3		4	5	2	3		4	5	1	3		4	5	2	4		4	5	2	3		4	5	2	3		4	5	2	4		4	4	1	4
			Tcn2	correlation	0.568291	-0.668882	0.429487	-0.419109		correlation	0.489271	-0.36833	-0.295218	-0.545024		-0.40793	-0.000786794	0.0344703	0.986*		-0.0301033	-0.0315127	-0.460901	-0.262318		0.484272	-0.763012	0.549959	-0.498183		0.3521	-0.189429	0.649334	-0.436258		0.447694	-0.842798	0.249881	-0.0975223		0.401179	-0.653951	0.277393	-0.372812		-0.0739265	0.00380441	-0.986424	0.826778
				significance (2-sided)	0.317523	0.217002	0.570513	0.482436		significance (2-sided)	0.402875	0.63167	0.809215	0.454976		0.495395	0.998998	0.978051	0.0142352		0.961677	0.959883	0.695053	0.737682		0.408435	0.133459	0.450041	0.393007		0.6479	0.760261	0.550096	0.563742		0.449638	0.073031	0.839217	0.902478		0.503256	0.23126	0.821059	0.536558		0.90596	0.996196	0.105021	0.0842593
				square sumn	7.61694e+08	-1.96966e+08	3.22023e+08	-1.60459e+09		square sumn	863025	-122738	-165690	-2.90748e+06		-1.81733e+07	-8458.34	896580	2.06529e+07		-1.16628e+07	-1.7612e+06	-3.83954e+07	-1.33704e+08		3.7715e+08	-8.86834e+07	1.37072e+08	-4.03683e+08		2.79723e+07	-3.32965e+06	1.99747e+07	-9.28533e+07		1.76435e+08	-5.39268e+07	2.78988e+07	-3.75942e+07		7.68839e+07	-3.70437e+07	5.62107e+07	-3.87719e+08		-837359	27404	-6.62068e+06	1.28122e+07
				covariance	1.90424e+08	-4.92416e+07	1.07341e+08	-4.01147e+08		covariance	215756	-40912.6	-82844.8	-969160		-4.54332e+06	-2114.59	448290	6.88431e+06		-2.91571e+06	-440300	-1.91977e+07	-4.4568e+07		9.42876e+07	-2.21708e+07	4.56905e+07	-1.00921e+08		9.32411e+06	-832412	9.98735e+06	-3.09511e+07		4.41088e+07	-1.34817e+07	1.39494e+07	-1.25314e+07		1.9221e+07	-9.26091e+06	2.81054e+07	-9.69298e+07		-209340	9134.67	-3.31034e+06	3.20305e+06
				N	5	5	4	5		N	5	4	3	4		5	5	3	4		5	5	3	4		5	5	4	5		4	5	3	4		5	5	3	4		5	5	3	5		5	4	3	5
			Cxcl1	correlation	.a	.a	-0.965*	-0.467225		correlation	.a	.a	-0.422788	0.244205		.a	.a	0.0920657	-0.865154		.a	.a	-0.118413	-0.781025		.a	.a	-0.719157	-0.393721		.a	.a	0.888198	-0.64519		.a	.a	-0.98467	-0.271821		.a	.a	-0.968495	-0.450594		.a	.a	-0.495117	-0.824438
				significance (2-sided)			0.035309	0.427526		significance (2-sided)			0.722103	0.755795				0.941306	0.134846				0.881587	0.218975				0.280843	0.51197				0.303915	0.35481				0.111616	0.728179				0.160225	0.446339				0.504883	0.0859409
				square sumn		0	-1.32164e+09	-2.81055e+09		square sumn			-404589	1.44599e+06			0	3.98009e+06	-4.65232e+07			0	-3.23167e+07	-6.00941e+08			0	-1.29566e+08	-5.01269e+08			0	7.27011e+07	-2.12379e+08			0	-2.59816e+08	-2.68948e+08			0	-4.02288e+08	-7.36279e+08			0	-1.13733e+07	-2.00735e+07
				covariance			-4.40548e+08	-7.02638e+08		covariance			-202295	481996				1.99005e+06	-1.55077e+07				-1.07722e+07	-2.00314e+08				-4.31886e+07	-1.25317e+08				3.63506e+07	-7.07929e+07				-1.29908e+08	-8.96493e+07				-2.01144e+08	-1.8407e+08				-3.79111e+06	-5.01837e+06
				N	0	1	4	5		N	0	0	3	4		0	1	3	4		0	1	4	4		0	1	4	5		0	1	3	4		0	1	3	4		0	1	3	5		0	1	4	5
			Lgmn	correlation	0.895*	-0.917*	-0.737057	-0.335121		correlation	0.376856	-0.879033	-0.548761	-0.529967		-0.3704	0.0782758	-0.0977849	0.985*		0.129792	-0.356427	-0.458621	-0.167191		0.702256	-0.933*	-0.483914	-0.432549		0.721661	-0.904*	0.10304	-0.357351		0.688483	-0.878063	-0.867261	-0.0881933		0.909*	-0.644563	-0.837161	-0.286569		-0.0442242	-0.720052	-0.841681	0.861578
				significance (2-sided)	0.0402064	0.0284123	0.155314	0.581438		significance (2-sided)	0.531785	0.120967	0.451239	0.470033		0.53941	0.900438	0.902215	0.014621		0.835209	0.555984	0.541379	0.832809		0.186073	0.0207864	0.408833	0.466953		0.278339	0.0354531	0.89696	0.642649		0.198675	0.0501682	0.132739	0.911807		0.0323475	0.240352	0.162839	0.640187		0.94371	0.279948	0.158319	0.0605219
				square sumn	1.55124e+09	-8.05464e+08	-4.70582e+09	-4.53065e+09		square sumn	859618	-1.237e+06	-1.8777e+06	-1.00141e+07		-2.1339e+07	2.51044e+06	-1.59167e+07	8.36635e+07		6.50271e+07	-5.94281e+07	-3.74504e+08	-2.91749e+08		7.07256e+08	-3.23377e+08	-8.03848e+08	-1.23768e+09		7.52294e+07	-4.73786e+07	2.66657e+07	-2.61759e+08		3.50876e+08	-1.67612e+08	-1.03875e+09	-1.37777e+08		2.25348e+08	-1.08926e+08	-1.64822e+09	-1.05239e+09		-647781	-1.36142e+07	-5.78499e+07	4.71468e+07
				covariance	3.87809e+08	-2.01366e+08	-1.17646e+09	-1.13266e+09		covariance	214905	-412334	-625901	-3.33805e+06		-5.33475e+06	627609	-5.30558e+06	2.78878e+07		1.62568e+07	-1.4857e+07	-1.24835e+08	-9.72496e+07		1.76814e+08	-8.08441e+07	-2.00962e+08	-3.09421e+08		2.50765e+07	-1.18447e+07	8.88855e+06	-8.72531e+07		8.77189e+07	-4.1903e+07	-3.46252e+08	-4.59257e+07		5.63371e+07	-2.72315e+07	-5.49408e+08	-2.63099e+08		-161945	-4.53807e+06	-1.92833e+07	1.17867e+07
				N	5	5	5	5		N	5	4	4	4		5	5	4	4		5	5	4	4		5	5	5	5		4	5	4	4		5	5	4	4		5	5	4	5		5	4	4	5
			Icam1	correlation	.a	0.101585	.a	0.730557		correlation	.a	0.828216	.a	0.725592		.a	0.0214467	.a	0.722431		.a	0.654625	.a	0.445777		.a	-0.170387	.a	0.495082		.a	0.26994	.a	0.281308		.a	-0.168296	.a	0.27072		.a	0.213198	.a	0.839468		.a	0.807777	.a	0.0188928
				significance (2-sided)		0.898415		0.160936		significance (2-sided)		0.378712		0.274408			0.978553		0.277569			0.345375		0.554223			0.829613		0.396433			0.73006		0.718692			0.831704		0.72928			0.786802		0.0753237			0.192223		0.975946
				square sumn	0	1.26731e+07	0	1.27999e+08		square sumn	0	37857.3	0	177656		0	88859.5	0	919928		0	1.62971e+07	0	8.22574e+06		0	-8.58358e+06	0	1.83589e+07		0	1.48855e+06	0	2.76762e+06		0	-4.88687e+06	0	6.34289e+06		0	5.64657e+06	0	3.99528e+07		0	2.72782e+06	0	13398.2
				covariance		4.22436e+06		3.19997e+07		covariance		18928.7		59218.6			29619.8		306643			5.43236e+06		2.74191e+06			-2.86119e+06		4.58972e+06			496185		922539			-1.62896e+06		2.1143e+06			1.88219e+06		9.9882e+06			909274		3349.55
				N	1	4	1	5		N	1	3	1	4		1	4	1	4		1	4	1	4		1	4	1	5		1	4	1	4		1	4	1	4		1	4	1	5		1	4	1	5
			Amy1	correlation	0.237041	0.567545	-0.293602	-0.0698872		correlation	0.590699	0.818072	-0.89675	-0.793856		-0.32706	-0.579709	-0.746165	-0.0935623		-0.324655	0.0995673	-0.583939	0.543645		0.334213	0.636965	-0.664461	0.169391		0.377137	0.689203	-0.994**	0.562153		0.352763	0.580326	-0.802546	0.306512		-0.290096	0.367866	-0.847498	-0.228557		-0.544391	0.765529	-0.415968	0.464066
				significance (2-sided)	0.701041	0.318305	0.706398	0.911089		significance (2-sided)	0.294272	0.181928	0.291843	0.206144		0.591122	0.305619	0.463786	0.906438		0.594017	0.873437	0.603021	0.456355		0.582527	0.247778	0.335539	0.785361		0.622863	0.19801	0.00619903	0.437847		0.560346	0.304978	0.406957	0.693488		0.635887	0.542408	0.356216	0.711546		0.342808	0.234471	0.726886	0.431085
				square sumn	1.96304e+09	4.88898e+08	-6.02806e+07	-4.95214e+07		square sumn	6.43779e+06	1.1064e+06	-30917.7	-540872		-9.00268e+07	-1.82309e+07	-1.68407e+06	-563907		-7.77157e+08	1.62786e+07	-1.04927e+07	4.37673e+07		1.60822e+09	2.16572e+08	-3.65285e+07	2.54039e+07		1.88261e+08	3.54383e+07	-1.21473e+07	2.10967e+07		8.58981e+08	1.08625e+08	-1.28784e+07	3.39909e+07		-3.43506e+08	6.09584e+07	-2.25293e+07	-4.39927e+07		-3.80995e+07	1.61269e+07	-224986	1.33098e+06
				covariance	4.9076e+08	1.22224e+08	-2.00935e+07	-1.23803e+07		covariance	1.60945e+06	368801	-15458.9	-180291		-2.25067e+07	-4.55773e+06	-842037	-187969		-1.94289e+08	4.06964e+06	-5.24636e+06	1.45891e+07		4.02055e+08	5.41429e+07	-1.21762e+07	6.35098e+06		6.27538e+07	8.85958e+06	-4.04909e+06	7.03222e+06		2.14745e+08	2.71562e+07	-6.43919e+06	1.13303e+07		-8.58766e+07	1.52396e+07	-1.12646e+07	-1.09982e+07		-9.52487e+06	5.37562e+06	-112493	332746
				N	5	5	4	5		N	5	4	3	4		5	5	3	4		5	5	3	4		5	5	4	5		4	5	4	4		5	5	3	4		5	5	3	5		5	4	3	5
			Mcpt2	correlation	.a	-0.279159	.a	.a		correlation	.a	-0.94874	.a	.a		.a	0.0871049	.a	.a		.a	-0.23152	.a	.a		.a	-0.248475	.a	.a		.a	-0.78766	.a	.a		.a	-0.095709	.a	.a		.a	0.0483247	.a	.a		.a	-0.673215	.a	.a
				significance (2-sided)		0.649236				significance (2-sided)		0.0512602					0.889235					0.707874					0.686918					0.113642					0.878326					0.938495					0.326785
				square sumn		-3.67489e+08		0		square sumn		-1.49776e+06		0			4.18617e+06		0			-5.78447e+07		0			-1.29105e+08		0			-6.18928e+07					-2.73769e+07		0			1.22374e+07		0			-1.74216e+07		0
				covariance		-9.18722e+07				covariance		-499253					1.04654e+06					-1.44612e+07					-3.22763e+07					-1.54732e+07					-6.84423e+06					3.05934e+06					-5.8072e+06
				N	0	5	0	1		N	0	4	0	1		0	5	0	1		0	5	0	1		0	5	0	1		0	5	0	0		0	5	0	1		0	5	0	1		0	4	0	1
			C3	correlation	0.310878	0.504725	0.331086	0.187801		correlation	0.433612	0.822449	0.447848	-0.306362		-0.119305	-0.709783	0.79264	0.931465		-0.0550251	-0.138211	-0.264302	0.599662		0.310762	0.666438	0.648722	-0.0153628		0.585679	0.635406	0.787792	0.168065		0.350564	0.606538	0.207791	-0.245829		-0.0758603	0.266608	0.278663	0.253986		-0.438009	0.57878	-0.0684831	0.629524
				significance (2-sided)	0.61065	0.3858	0.586282	0.762298		significance (2-sided)	0.465733	0.177551	0.552152	0.693638		0.848457	0.179285	0.20736	0.0685353		0.929975	0.824586	0.735698	0.400338		0.61079	0.219319	0.236312	0.98044		0.414321	0.249311	0.212208	0.831935		0.562967	0.278118	0.792209	0.754171		0.903504	0.66461	0.721337	0.680126		0.460694	0.42122	0.931517	0.255111
				square sumn	6.84893e+10	1.22047e+10	1.3335e+10	2.19909e+10		square sumn	1.25718e+08	3.19065e+07	8.48662e+06	-4.86639e+07		-8.73635e+08	-6.26582e+08	7.14527e+08	9.74418e+08		-3.50408e+09	-6.34301e+08	-9.23531e+08	5.66377e+09		3.97811e+10	6.36061e+09	6.798e+09	-3.80743e+08		7.23746e+09	9.17129e+08	1.81874e+09	9.85354e+08		2.27089e+10	3.1869e+09	1.37832e+09	-4.73174e+09		-2.38966e+09	1.24014e+09	3.03841e+09	8.07878e+09		-8.1549e+08	3.42365e+08	-2.01413e+07	2.9837e+08
				covariance	1.71223e+10	3.05117e+09	3.33375e+09	5.49771e+09		covariance	3.14296e+07	1.06355e+07	2.82887e+06	-1.62213e+07		-2.18409e+08	-1.56645e+08	2.38176e+08	3.24806e+08		-8.76021e+08	-1.58575e+08	-3.07844e+08	1.88792e+09		9.94527e+09	1.59015e+09	1.6995e+09	-9.51858e+07		2.41249e+09	2.29282e+08	6.06248e+08	3.28451e+08		5.67721e+09	7.96725e+08	4.59441e+08	-1.57725e+09		-5.97414e+08	3.10035e+08	1.0128e+09	2.0197e+09		-2.03873e+08	1.14122e+08	-6.71376e+06	7.45925e+07
				N	5	5	5	5		N	5	4	4	4		5	5	4	4		5	5	4	4		5	5	5	5		4	5	4	4		5	5	4	4		5	5	4	5		5	4	4	5
			Bsg	correlation	.a	-0.362461	.a	.a		correlation	.a	0.415089	.a	.a		.a	-0.245502	.a	.a		.a	-0.658797	.a	.a		.a	-0.120338	.a	.a		.a	0.308745	.a	.a		.a	-0.299125	.a	.a		.a	-0.777427	.a	.a		.a	-0.529665	.a	.a
				significance (2-sided)		0.548815				significance (2-sided)		0.584911					0.690587					0.226605					0.847152					0.613232					0.624901					0.121754					0.470335
				square sumn	0	-1.9108e+08				square sumn	0	349409				0	-4.72486e+06				0	-6.59154e+07				0	-2.50394e+07				0	9.71541e+06				0	-3.42645e+07				0	-7.88386e+07				0	-6.16995e+06
				covariance		-4.77699e+07				covariance		116470					-1.18122e+06					-1.64788e+07					-6.25985e+06					2.42885e+06					-8.56613e+06					-1.97096e+07					-2.05665e+06
				N	1	5	0	0		N	1	4	0	0		1	5	0	0		1	5	0	0		1	5	0	0		1	5	0	0		1	5	0	0		1	5	0	0		1	4	0	0
			C4b	correlation	0.631748	0.46228	0.935*	0.0630458		correlation	0.680001	0.993**	0.628208	-0.324998		-0.464376	-0.17371	0.508568	0.964*		-0.21729	0.203113	-0.338335	0.298302		0.62159	0.475838	0.744566	-0.142161		0.650289	0.898*	-0.0990086	-0.0308369		0.628142	0.33008	0.945648	-0.188543		0.199386	0.0982468	0.966*	0.142388		-0.471338	0.727378	0.239563	0.739332
				significance (2-sided)	0.252914	0.4331	0.0197685	0.919781		significance (2-sided)	0.20655	0.00710467	0.371792	0.675002		0.430735	0.779943	0.491432	0.0357695		0.725531	0.743178	0.661665	0.701698		0.262992	0.417855	0.148892	0.819606		0.349711	0.0387773	0.900991	0.969163		0.25648	0.58749	0.0543524	0.811457		0.747826	0.87511	0.0342162	0.819321		0.422901	0.272622	0.760437	0.153359
				square sumn	2.42701e+10	2.38199e+09	1.83582e+09	1.23703e+09		square sumn	3.43797e+07	7.09737e+06	613735	-8.8364e+06		-5.92974e+08	-3.26769e+07	2.36355e+07	1.6673e+08		-2.41295e+09	1.98634e+08	-6.54157e+07	5.09426e+08		1.38755e+10	9.67745e+08	3.80421e+08	-5.90364e+08		1.50889e+09	2.76045e+08	-1.11468e+07	-3.1831e+07		7.09545e+09	3.69566e+08	3.2339e+08	-5.99863e+08		1.09524e+09	9.73819e+07	5.42902e+08	7.58903e+08		-1.53025e+08	7.41896e+07	3.89859e+06	5.87165e+07
				covariance	6.06753e+09	5.95497e+08	4.58955e+08	3.09256e+08		covariance	8.59492e+06	2.36579e+06	204578	-2.94547e+06		-1.48243e+08	-8.16922e+06	7.87851e+06	5.55767e+07		-6.03236e+08	4.96584e+07	-2.18052e+07	1.69809e+08		3.46887e+09	2.41936e+08	9.51052e+07	-1.47591e+08		5.02963e+08	6.90113e+07	-3.71561e+06	-1.06103e+07		1.77386e+09	9.23915e+07	1.07797e+08	-1.99954e+08		2.73811e+08	2.43455e+07	1.80967e+08	1.89726e+08		-3.82563e+07	2.47299e+07	1.29953e+06	1.46791e+07
				N	5	5	5	5		N	5	4	4	4		5	5	4	4		5	5	4	4		5	5	5	5		4	5	4	4		5	5	4	4		5	5	4	5		5	4	4	5
			Hexb	correlation	.a	-0.0561564	.a	.a		correlation	.a	-0.0179079	.a	.a		.a	-0.573817	.a	.a		.a	0.161793	.a	.a		.a	-0.135449	.a	.a		.a	-0.111979	.a	.a		.a	-0.0872142	.a	.a		.a	0.151869	.a	.a		.a	0.895381	.a	.a
				significance (2-sided)		0.928537				significance (2-sided)		0.982092					0.311747					0.794901					0.82807					0.857723					0.889096					0.80738					0.104619
				square sumn		-2.82689e+07	0			square sumn		-12738.2	0				-1.05454e+07	0				1.54579e+07	0				-2.69125e+07	0				-3.36476e+06	0				-9.53972e+06	0				1.47064e+07	0				8.82615e+06	0
				covariance		-7.06722e+06				covariance		-4246.05					-2.63636e+06					3.86448e+06					-6.72813e+06					-841190					-2.38493e+06					3.67659e+06					2.94205e+06
				N	0	5	1	0		N	0	4	1	0		0	5	1	0		0	5	1	0		0	5	1	0		0	5	1	0		0	5	1	0		0	5	1	0		0	4	1	0
			V1	correlation	-0.351909	0.377005	0.78124	-0.175332		correlation	0.340024	-0.0832881	-0.0140343	1.000**		-0.245441	-0.354235	-0.516493	1.000**		-0.90411	0.244225	0.41602	-1.000**		-0.0455521	0.323978	0.609649	-0.484777		0.0317232	-0.185302	-0.607211	-0.573586		0.0168014	0.473853	0.810448	-1.000**		-0.913602	0.67517	0.763401	0.0194221		-0.732857	0.724523	0.441593	-0.908489
				significance (2-sided)	0.771065	0.531609	0.21876	0.8878		significance (2-sided)	0.77913	0.916712	0.991065			0.842135	0.558592	0.654475			0.281071	0.692163	0.58398			0.970991	0.594833	0.390351	0.677802		0.979801	0.765423	0.584577	0.611103		0.989303	0.420079	0.398448			0.266579	0.211074	0.447056	0.987635		0.476373	0.275477	0.558407	0.274474
				square sumn	-3.56333e+08	5.99555e+07	3.65976e+08	-1.44279e+09		square sumn	399230	-21010.2	-4984.73	3.19379e+06		-5.14846e+06	-2.05663e+06	-8.28743e+06	2.46132e+07		-1.93717e+08	7.37145e+06	3.88224e+07	-4.08523e+08		-2.45693e+07	2.0336e+07	3.75569e+07	-8.80369e+08		2.02359e+06	-1.75902e+06	-1.86654e+07	-3.36951e+08		4.73604e+06	1.63744e+07	7.93707e+07	-1.0271e+09		-1.34886e+08	2.06548e+07	1.17694e+08	4.16727e+07		-6.50217e+06	2.09593e+06	3.46852e+06	-8.30014e+06
				covariance	-1.78167e+08	1.49889e+07	1.21992e+08	-7.21394e+08		covariance	199615	-7003.41	-2492.37	3.19379e+06		-2.57423e+06	-514157	-4.14371e+06	2.46132e+07		-9.68585e+07	1.84286e+06	1.29408e+07	-4.08523e+08		-1.22846e+07	5.084e+06	1.2519e+07	-4.40184e+08		1.01179e+06	-439755	-9.33268e+06	-1.68476e+08		2.36802e+06	4.0936e+06	3.96853e+07	-1.0271e+09		-6.7443e+07	5.1637e+06	5.88468e+07	2.08364e+07		-3.25108e+06	698643	1.15617e+06	-4.15007e+06
				N	3	5	4	3		N	3	4	3	2		3	5	3	2		3	5	4	2		3	5	4	3		3	5	3	3		3	5	3	2		3	5	3	3		3	4	4	3
			Plg	correlation	.a	0.396292	-0.0713799	-0.998*		correlation	.a	-0.285705	0.718875	-1.000**		.a	0.658223	0.451122	-0.877458		.a	0.304516	-0.483051	-0.699563		.a	0.317113	-0.415432	-0.981323		.a	-0.113423	-0.932575	-1.000**		.a	0.417003	0.247347	-0.992422		.a	0.511078	0.219615	-0.9961		.a	-0.313969	0.410209	-0.793131
				significance (2-sided)		0.508962	0.92862	0.0389233		significance (2-sided)		0.714295	0.489314				0.227156	0.702048	0.318476			0.618357	0.679057	0.506756			0.603112	0.584568	0.123234			0.855896	0.235112				0.484872	0.840882	0.0784248			0.378833	0.85904	0.0562439			0.686031	0.730911	0.416899
				square sumn	0	2.34785e+08	-1.08137e+07	-1.03244e+09		square sumn	0	-238355	74958	-1.27123e+06		0	1.42367e+07	2.17997e+06	-7.47923e+06		0	3.4241e+07	-1.02413e+07	-1.20759e+08		0	7.41543e+07	-2.09208e+07	-2.12174e+08		0	-4.01109e+06	-7.72536e+06	-6.09097e+07		0	5.36824e+07	5.13064e+06	-2.14306e+08		0	5.82462e+07	8.26797e+06	-2.75256e+08		0	-4.47045e+06	700704	-3.85007e+06
				covariance		5.86962e+07	-3.60456e+06	-5.16222e+08		covariance		-79451.7	37479	-1.27123e+06			3.55917e+06	1.08999e+06	-3.73962e+06			8.56024e+06	-5.12063e+06	-6.03797e+07			1.85386e+07	-6.97359e+06	-1.06087e+08			-1.00277e+06	-3.86268e+06	-6.09097e+07			1.34206e+07	2.56532e+06	-1.07153e+08			1.45615e+07	4.13399e+06	-1.37628e+08			-1.49015e+06	350352	-1.92504e+06
				N	1	5	4	3		N	1	4	3	2		1	5	3	3		1	5	3	3		1	5	4	3		1	5	3	2		1	5	3	3		1	5	3	3		1	4	3	3
			Tpsb2	correlation	-1.000**	0.228039	.a	-0.755579		correlation	-1.000**	-0.0786685	.a	-0.801791		1.000**	0.552396	.a	1.000**		1.000**	-0.0654945	.a	-1.000**		-1.000**	0.288495	.a	-0.946933		-1.000**	0.0149594	.a	-1.000**		-1.000**	0.306414	.a	1.000**		-1.000**	0.135144	.a	-0.683478		1.000**	-0.679139	.a	0.731989
				significance (2-sided)		0.712188		0.454712		significance (2-sided)		0.921332		0.407761			0.334284					0.91667					0.637838		0.208329			0.980954		0.00968735			0.616056					0.828455		0.520933			0.320861		0.477185
				square sumn	-1.15322e+08	4.55469e+07		-2.7106e+08		square sumn	-126851	-19366.9		-268487		2.84101e+06	4.02792e+06		163362		3.53149e+07	-2.48276e+06		-1.54217e+07		-8.37261e+07	2.27434e+07		-4.13946e+07		-1.22006e+07	178349		-1.15729e+07		-4.79789e+07	1.32983e+07		341110		-2.35401e+06	5.19242e+06		-7.98764e+07		1.67836e+06	-3.04641e+06		1.58005e+06
				covariance	-1.15322e+08	1.13867e+07		-1.3553e+08		covariance	-126851	-6455.63		-134243		2.84101e+06	1.00698e+06		163362		3.53149e+07	-620690		-1.54217e+07		-8.37261e+07	5.68584e+06		-2.06973e+07		-1.22006e+07	44587.4		-5.78645e+06		-4.79789e+07	3.32457e+06		341110		-2.35401e+06	1.2981e+06		-3.99382e+07		1.67836e+06	-1.01547e+06		790024
				N	2	5	0	3		N	2	4	0	3		2	5	0	2		2	5	0	2		2	5	0	3		2	5	0	3		2	5	0	2		2	5	0	3		2	4	0	3
			Glb1	correlation	-0.265594	.a	-0.795243	-1.000**		correlation	-0.380461	.a	-0.121465	.a		0.144978	.a	-0.440294	1.000**		0.304698	.a	-0.424875	.a		-0.362686	.a	-0.935643	-1.000**		-0.724754	.a	-0.837557	-1.000**		-0.44171	.a	-0.624122	-1.000**		0.192536	.a	-0.64615	-1.000**		0.72247	.a	0.468856	-1.000**
				significance (2-sided)	0.665854		0.204757			significance (2-sided)	0.527537		0.922482			0.816057		0.709748			0.618136		0.720636			0.548547		0.0643567			0.275246		0.367966			0.456462		0.570914			0.756379		0.552756			0.168011		0.689333
				square sumn	-2.55357e+08		-1.89963e+08	-5.28292e+07		square sumn	-481398		-20514.1	0		4.63307e+06		-3.44618e+06	447638		8.46797e+07		-1.72249e+06	0		-2.02617e+08		-7.42948e+07	-2.08304e+07		-3.98265e+07		-1.44787e+07	-7.5418e+06		-1.24871e+08		-2.09687e+07	-1.86798e+07		2.64685e+07		-3.9401e+07	-6.56222e+06		5.87018e+06		153145	-132502
				covariance	-6.38393e+07		-6.33209e+07	-5.28292e+07		covariance	-120349		-10257.1			1.15827e+06		-1.72309e+06	447638		2.11699e+07		-861243			-5.06543e+07		-2.47649e+07	-2.08304e+07		-1.32755e+07		-7.23936e+06	-7.5418e+06		-3.12178e+07		-1.04843e+07	-1.86798e+07		6.61712e+06		-1.97005e+07	-6.56222e+06		1.46755e+06		76572.3	-132502
				N	5	0	4	2		N	5	0	3	1		5	0	3	2		5	0	3	1		5	0	4	2		4	0	3	2		5	0	3	2		5	0	3	2		5	0	3	2
			Il1rn	correlation	.a	.a	.a	-0.354227		correlation	.a	.a	.a	-0.454647		.a	.a	.a	0.808182		.a	.a	.a	-0.482951		.a	.a	.a	-0.570953		.a	.a	.a	-0.575672		.a	.a	.a	-0.477706		.a	.a	.a	-0.236719		.a	.a	.a	0.5592
				significance (2-sided)				0.558603		significance (2-sided)				0.545353					0.191818					0.517049					0.314737					0.424328					0.522294					0.701439					0.327083
				square sumn				-6.44475e+08		square sumn				-1.08954e+06					1.17551e+07					-8.13466e+07					-2.19858e+08					-5.81402e+07					-1.27845e+08					-1.1699e+08					4.11804e+06
				covariance				-1.61119e+08		covariance				-363179					3.91835e+06					-2.71155e+07					-5.49644e+07					-1.93801e+07					-4.26151e+07					-2.92476e+07					1.02951e+06
				N	0	0	0	5		N	0	0	0	4		0	0	0	4		0	0	0	4		0	0	0	5		0	0	0	4		0	0	0	4		0	0	0	5		0	0	0	5
			Timp2	correlation	0.766552	.a	-0.38847	0.373522		correlation	0.996583	.a	-0.863685	-0.396935		-0.983969	.a	-1.000**	0.783247		-0.12851	.a	0.697756	0.698193		0.83508	.a	-0.321697	0.356649		0.779995	.a	0.000623692	0.64107		0.828907	.a	-0.296756	0.361619		0.459611	.a	-0.359567	0.330656		-0.897552	.a	-0.0344208	0.898*
				significance (2-sided)	0.443942		0.518123	0.53572		significance (2-sided)	0.0526432		0.136315	0.603065		0.114144		0.000185773	0.216753		0.917961		0.302244	0.301807		0.370842		0.597581	0.55572		0.430444		0.999376	0.35893		0.377926		0.703244	0.638381		0.695978		0.640433	0.586799		0.290687		0.965579	0.0386356
				square sumn	5.90967e+08		-1.91271e+08	3.96866e+08		square sumn	631558		-221440	-385210		-1.11666e+07		-1.21944e+07	7.3899e+06		-7.6102e+06		4.26745e+07	1.01136e+08		2.98238e+08		-4.12106e+07	8.02018e+07		3.1961e+07		17120.4	3.67992e+07		1.49231e+08		-2.6633e+07	6.27769e+07		5.2917e+07		-5.30451e+07	9.54321e+07		-1.8433e+06		-177190	3.86088e+06
				covariance	2.95484e+08		-4.78177e+07	9.92164e+07		covariance	315779		-73813.5	-128403		-5.5833e+06		-4.06479e+06	2.4633e+06		-3.8051e+06		1.42248e+07	3.3712e+07		1.49119e+08		-1.03027e+07	2.00505e+07		1.59805e+07		5706.79	1.22664e+07		7.46153e+07		-8.87768e+06	2.09256e+07		2.64585e+07		-1.76817e+07	2.3858e+07		-921651		-59063.3	965219
				N	3	0	5	5		N	3	0	4	4		3	0	4	4		3	0	4	4		3	0	5	5		3	0	4	4		3	0	4	4		3	0	4	5		3	0	4	5
			Col4a1	correlation	-0.400574	-0.0875714	0.804387	0.0330439		correlation	-0.408858	0.667036	0.0172717	0.213551		0.582929	-0.486624	-0.155153	-0.961*		0.604665	-0.850483	0.189918	0.0553785		-0.533279	0.275057	0.675436	0.249935		-0.422923	0.149464	-0.0516251	0.244256		-0.533012	0.195125	0.809055	0.103635		-0.130996	-0.402947	0.791256	-0.0719237		0.48691	-0.577368	0.12121	-0.737807
				significance (2-sided)	0.503962	0.888643	0.100753	0.957935		significance (2-sided)	0.494317	0.332964	0.982728	0.786449		0.302283	0.405817	0.844847	0.0391177		0.280016	0.067824	0.810082	0.944621		0.354726	0.654255	0.210824	0.685118		0.577077	0.810407	0.948375	0.755744		0.355014	0.753145	0.190945	0.896365		0.833689	0.501195	0.208744	0.908503		0.405498	0.422632	0.87879	0.154668
				square sumn	-3.65546e+10	-4.46297e+09	7.21905e+09	4.16167e+09		square sumn	-4.91016e+07	3.3203e+07	80610.4	3.74974e+07		1.76812e+09	-9.05391e+08	-3.44474e+07	-1.01334e+09		1.59497e+10	-8.22637e+09	1.73085e+08	6.62318e+08		-2.82767e+10	5.53288e+09	1.57714e+09	6.66223e+09		-1.86314e+09	4.54681e+08	-2.63879e+07	1.81705e+09		-1.43018e+10	2.16079e+09	1.32177e+09	2.01094e+09		-1.70925e+09	-3.95035e+09	2.1249e+09	-2.46059e+09		3.755e+08	-7.19798e+08	9.29785e+06	-3.76112e+08
				covariance	-9.13864e+09	-1.11574e+09	1.80476e+09	1.04042e+09		covariance	-1.22754e+07	1.10677e+07	26870.1	1.24991e+07		4.4203e+08	-2.26348e+08	-1.14825e+07	-3.37781e+08		3.98744e+09	-2.05659e+09	5.7695e+07	2.20773e+08		-7.06918e+09	1.38322e+09	3.94285e+08	1.66556e+09		-6.21047e+08	1.1367e+08	-8.79596e+06	6.05682e+08		-3.57544e+09	5.40197e+08	4.40589e+08	6.70315e+08		-4.27312e+08	-9.87586e+08	7.083e+08	-6.15147e+08		9.38749e+07	-2.39933e+08	3.09928e+06	-9.4028e+07
				N	5	5	5	5		N	5	4	4	4		5	5	4	4		5	5	4	4		5	5	5	5		4	5	4	4		5	5	4	4		5	5	4	5		5	4	4	5
			Lamc1	correlation	0.252531	0.554996	0.431209	0.212229		correlation	0.486996	0.0116295	0.869821	0.424053		-0.456362	0.764796	0.978*	-0.888628		-0.255467	0.417224	-0.841283	0.209791		0.29076	0.46146	0.190643	0.428377		-0.0141158	0.208999	-0.463655	0.39506		0.23802	0.503264	0.480052	0.382475		-0.00368867	0.524396	0.540432	0.107992		-0.10776	-0.237938	-0.215994	-0.64823
				significance (2-sided)	0.681918	0.331529	0.468491	0.731824		significance (2-sided)	0.405403	0.98837	0.130179	0.575947		0.439793	0.131993	0.0223281	0.111372		0.678303	0.484616	0.158717	0.790209		0.635077	0.434026	0.758744	0.471747		0.985884	0.735845	0.536345	0.60494		0.69983	0.387407	0.519948	0.617525		0.995303	0.364326	0.459568	0.862769		0.863062	0.762062	0.784006	0.236789
				square sumn	3.18724e+10	1.62848e+10	7.03732e+09	4.0604e+10		square sumn	8.08889e+07	521721	5.26081e+06	1.11976e+08		-1.91446e+09	8.19256e+08	2.8129e+08	-1.42014e+09		-9.31996e+09	2.3235e+09	-1.75187e+09	3.49695e+09		2.13231e+10	5.34435e+09	8.09489e+08	1.73463e+10		-9.79414e+07	3.66053e+08	-4.36764e+08	4.02469e+09		8.83299e+09	3.20869e+09	1.01632e+09	1.12466e+10		-6.65667e+07	2.9599e+09	1.88073e+09	5.61234e+09		-1.14937e+08	-1.45265e+08	-3.78578e+07	-5.01985e+08
				covariance	7.96809e+09	4.0712e+09	1.75933e+09	1.0151e+10		covariance	2.02222e+07	173907	1.7536e+06	3.73253e+07		-4.78616e+08	2.04814e+08	9.37633e+07	-4.73379e+08		-2.32999e+09	5.80876e+08	-5.83957e+08	1.16565e+09		5.33077e+09	1.33609e+09	2.02372e+08	4.33656e+09		-3.26471e+07	9.15134e+07	-1.45588e+08	1.34156e+09		2.20825e+09	8.02172e+08	3.38773e+08	3.74887e+09		-1.66417e+07	7.39976e+08	6.26911e+08	1.40309e+09		-2.87342e+07	-4.84218e+07	-1.26193e+07	-1.25496e+08
				N	5	5	5	5		N	5	4	4	4		5	5	4	4		5	5	4	4		5	5	5	5		4	5	4	4		5	5	4	4		5	5	4	5		5	4	4	5
			Lamb1	correlation	0.18615	0.745988	0.123143	0.169165		correlation	0.701043	0.855593	0.558761	0.587199		-0.641545	0.214891	0.896441	-0.916575		-0.637126	0.236059	-0.720767	-0.117505		0.373951	0.788011	0.26555	0.299456		0.0525266	0.951*	0.288728	0.138518		0.340095	0.670533	-0.0349404	0.227501		-0.359881	0.334624	0.0387788	0.125653		-0.493475	0.463708	-0.261217	-0.835499
				significance (2-sided)	0.764363	0.147684	0.843606	0.785644		significance (2-sided)	0.187172	0.144407	0.441239	0.412801		0.243295	0.728513	0.103559	0.0834252		0.247621	0.702256	0.279233	0.882495		0.535213	0.113368	0.665908	0.624499		0.947473	0.0128398	0.711272	0.861482		0.575476	0.215441	0.96506	0.772499		0.551878	0.582034	0.961221	0.840436		0.398212	0.536292	0.738783	0.0780856
				square sumn	1.16285e+10	6.33329e+09	2.57494e+09	1.26354e+10		square sumn	5.76327e+07	1.16564e+07	6.26351e+06	6.04944e+07		-1.33206e+09	6.66035e+07	4.78027e+08	-5.5372e+08		-1.15044e+10	3.80364e+08	-1.81977e+09	-1.00288e+09		1.35734e+10	2.64057e+09	1.44469e+09	4.73398e+09		1.66107e+08	4.82042e+08	3.47923e+08	4.59977e+08		6.24676e+09	1.23696e+09	-1.37101e+08	2.5288e+09		-3.21445e+09	5.46488e+08	2.50121e+08	2.54942e+09		-2.60512e+08	5.07804e+07	-5.55106e+07	-2.52593e+08
				covariance	2.90712e+09	1.58332e+09	6.43735e+08	3.15884e+09		covariance	1.44082e+07	3.88547e+06	2.08784e+06	2.01648e+07		-3.33016e+08	1.66509e+07	1.59342e+08	-1.84573e+08		-2.87611e+09	9.50909e+07	-6.06591e+08	-3.34295e+08		3.39336e+09	6.60142e+08	3.61173e+08	1.18349e+09		5.53691e+07	1.2051e+08	1.15974e+08	1.53326e+08		1.56169e+09	3.09241e+08	-4.57002e+07	8.42932e+08		-8.03612e+08	1.36622e+08	8.33736e+07	6.37354e+08		-6.5128e+07	1.69268e+07	-1.85035e+07	-6.31483e+07
				N	5	5	5	5		N	5	4	4	4		5	5	4	4		5	5	4	4		5	5	5	5		4	5	4	4		5	5	4	4		5	5	4	5		5	4	4	5
			Cfb	correlation	0.596794	0.235523	-0.433331	0.210312		correlation	0.437141	0.628585	0.449565	-0.189017		-0.165377	-0.210809	0.587881	0.973*		0.0718505	0.482945	-0.17069	0.518895		0.502681	0.0773493	-0.305393	-0.0163023		0.825244	0.414617	0.276792	0.0769675		0.539875	0.0364828	-0.457864	-0.159381		0.324716	0.227221	-0.419788	0.296337		-0.360085	0.884945	0.186315	0.662426
				significance (2-sided)	0.288027	0.702919	0.466055	0.73421		significance (2-sided)	0.461688	0.371415	0.550435	0.810983		0.790399	0.733591	0.412119	0.0268048		0.908596	0.409913	0.82931	0.481105		0.388048	0.901614	0.617293	0.979244		0.174756	0.487634	0.723208	0.923032		0.347639	0.953559	0.542136	0.840619		0.593944	0.713202	0.580212	0.628289		0.551635	0.115055	0.813685	0.223136
				square sumn	3.95178e+10	1.14219e+09	-1.88846e+09	1.06561e+10		square sumn	3.80938e+07	2.69394e+06	979998	-1.32032e+07		-3.63983e+08	-3.7323e+07	6.09623e+07	4.41192e+08		1.37524e+09	4.44513e+08	-9.13321e+07	1.97782e+09		1.93409e+10	1.48057e+08	-3.46273e+08	-1.74823e+08		3.06989e+09	1.20022e+08	6.30887e+07	2.16187e+08		1.05113e+10	3.84444e+07	-3.49373e+08	-1.32945e+09		3.07439e+09	2.11973e+08	-5.26535e+08	4.0786e+09		-2.01501e+08	1.04893e+08	8.39108e+06	1.35853e+08
				covariance	9.87946e+09	2.85547e+08	-4.72116e+08	2.66401e+09		covariance	9.52345e+06	897980	326666	-4.40108e+06		-9.09958e+07	-9.33075e+06	2.03208e+07	1.47064e+08		3.4381e+08	1.11128e+08	-3.0444e+07	6.59274e+08		4.83523e+09	3.70143e+07	-8.65683e+07	-4.37057e+07		1.0233e+09	3.00055e+07	2.10296e+07	7.20624e+07		2.62782e+09	9.61109e+06	-1.16458e+08	-4.4315e+08		7.68598e+08	5.29932e+07	-1.75512e+08	1.01965e+09		-5.03751e+07	3.49644e+07	2.79703e+06	3.39632e+07
				N	5	5	5	5		N	5	4	4	4		5	5	4	4		5	5	4	4		5	5	5	5		4	5	4	4		5	5	4	4		5	5	4	5		5	4	4	5
			Mmp2	correlation	0.155694	-1.000**	-0.812563	-0.536125		correlation	-0.502749	.a	-0.0646971	-0.716362		0.620799	1.000**	0.192095	0.77634		0.917465	-1.000**	-0.354083	-0.373937		-0.169983	-1.000**	-0.658708	-0.663166		1.000**	-1.000**	0.0433787	-0.659267		-0.135362	-1.000**	-0.845381	-0.568721		0.746966	-1.000**	-0.818449	-0.468583		0.721596	-1.000**	-0.322516	0.652007
				significance (2-sided)	0.900477		0.0946268	0.351664		significance (2-sided)	0.664644		0.935303	0.283638		0.573617		0.807905	0.22366		0.260464		0.645917	0.626063		0.891258		0.22669	0.222431				0.956621	0.340733		0.913561		0.154619	0.431279		0.46302		0.181551	0.425997		0.486818		0.677484	0.233135
				square sumn	2.35317e+08	-8.93731e+06	-1.07372e+09	-7.09795e+08		square sumn	-999807	0	-45219.1	-1.29474e+06		3.25795e+07	59136	6.38692e+06	7.05003e+06		3.96469e+08	-2.86539e+06	-5.08147e+07	-5.917e+07		-1.45735e+08	-1.59419e+06	-2.26464e+08	-1.85825e+08		3.59865e+07	-483083	3.30925e+06	-4.06883e+07		-5.6892e+07	-925706	-2.06828e+08	-9.5027e+07		1.39879e+08	-2.09571e+06	-3.29149e+08	-1.68517e+08		6.47965e+06	-527034	-3.89573e+06	3.49395e+06
				covariance	1.17659e+08	-8.93731e+06	-2.68431e+08	-1.77449e+08		covariance	-499904		-15073	-431580		1.62897e+07	59136	2.12897e+06	2.35001e+06		1.98234e+08	-2.86539e+06	-1.69382e+07	-1.97233e+07		-7.28675e+07	-1.59419e+06	-5.66161e+07	-4.64563e+07		3.59865e+07	-483083	1.10308e+06	-1.35628e+07		-2.8446e+07	-925706	-6.89426e+07	-3.16757e+07		6.99395e+07	-2.09571e+06	-1.09716e+08	-4.21293e+07		3.23983e+06	-527034	-1.29858e+06	873488
				N	3	2	5	5		N	3	1	4	4		3	2	4	4		3	2	4	4		3	2	5	5		2	2	4	4		3	2	4	4		3	2	4	5		3	2	4	5
			Canx	correlation	-0.645356	0.363288	-1.000**	-1.000**		correlation	-0.972*	-0.216104	-1.000**	-1.000**		0.969*	0.899*	-1.000**	.a		0.80164	0.476603	.a	-1.000**		-0.841388	0.208365	-1.000**	-1.000**		-0.856817	0.0350226	-1.000**	.a		-0.866297	0.259154	-1.000**	.a		0.0364201	0.40842	-1.000**	-1.000**		0.947269	-0.312195	.a	1.000**
				significance (2-sided)	0.354644	0.547833				significance (2-sided)	0.0280378	0.783896				0.0306557	0.0377823				0.19836	0.416998				0.158612	0.736634				0.143183	0.955417				0.133703	0.673766				0.96358	0.494825				0.052731	0.687805
				square sumn	-4.91738e+08	4.68095e+08	-4.13085e+08	-6.16303e+08		square sumn	-819295	-441204	-216864	-1.14446e+06		1.45338e+07	4.23021e+07	-1.30447e+07	0		1.22626e+08	1.16552e+08	0	-3.30057e+07		-3.37998e+08	1.05968e+08	-1.19432e+08	-1.20997e+08		-4.20293e+07	2.69364e+06	-1.28504e+07	0		-1.83132e+08	7.2557e+07	-6.11036e+07	0		4.22878e+06	1.01231e+08	-1.11733e+08	-1.74047e+08		6.02376e+06	-8.5282e+06	0	2.13808e+06
				covariance	-1.63913e+08	1.17024e+08	-4.13085e+08	-6.16303e+08		covariance	-273098	-147068	-216864	-1.14446e+06		4.84462e+06	1.05755e+07	-1.30447e+07			4.08755e+07	2.91381e+07		-3.30057e+07		-1.12666e+08	2.6492e+07	-1.19432e+08	-1.20997e+08		-1.40098e+07	673410	-1.28504e+07			-6.1044e+07	1.81392e+07	-6.11036e+07			1.40959e+06	2.53079e+07	-1.11733e+08	-1.74047e+08		2.00792e+06	-2.84273e+06		2.13808e+06
				N	4	5	2	2		N	4	4	2	2		4	5	2	1		4	5	1	2		4	5	2	2		4	5	2	1		4	5	2	1		4	5	2	2		4	4	1	2
			Apoa4	correlation	0.296831	0.291427	-0.0896754	0.713326		correlation	0.721195	-0.0288287	0.0367983	0.279947		-0.741341	-0.635378	0.525995	0.435481		-0.653326	0.0752102	-0.167149	0.983*		0.4629	0.352405	0.323281	0.783048		0.0595223	-0.327271	0.842091	0.985*		0.412092	0.478835	-0.290259	0.537064		-0.189367	0.555241	-0.222631	0.613179		-0.425721	0.666763	-0.325085	0.441214
				significance (2-sided)	0.627688	0.708573	0.885975	0.176115		significance (2-sided)	0.169135	0.981645	0.963202	0.720053		0.15164	0.364622	0.474005	0.564519		0.231863	0.92479	0.832851	0.0173307		0.4324	0.647595	0.595672	0.117278		0.940478	0.672729	0.157909	0.0148974		0.490562	0.521165	0.709741	0.462936		0.760339	0.444759	0.777369	0.271417		0.474806	0.535359	0.674915	0.457029
				square sumn	2.69365e+08	9.56567e+07	-4.08139e+08	3.39214e+09		square sumn	861288	-5745.3	74319	401674		-2.23608e+07	-6.24068e+06	5.05349e+07	1.69902e+07		-1.71373e+08	4.36933e+06	-8.52543e+07	6.52326e+08		2.44081e+08	3.88119e+07	3.82812e+08	7.88115e+08		2.27745e+06	-4.84974e+06	2.08186e+08	2.82287e+08		1.09956e+08	3.19702e+07	-2.05199e+08	3.85535e+08		-2.4571e+07	3.67079e+07	-2.58714e+08	7.9207e+08		-3.26481e+06	3.5376e+06	-1.3956e+07	8.49245e+06
				covariance	6.73413e+07	3.18856e+07	-1.02035e+08	8.48034e+08		covariance	215322	-2872.65	24773	133891		-5.5902e+06	-2.08023e+06	1.6845e+07	5.66339e+06		-4.28432e+07	1.45644e+06	-2.84181e+07	2.17442e+08		6.10203e+07	1.29373e+07	9.57029e+07	1.97029e+08		759150	-1.61658e+06	6.93954e+07	9.40956e+07		2.74891e+07	1.06567e+07	-6.83998e+07	1.28512e+08		-6.14275e+06	1.2236e+07	-8.62381e+07	1.98017e+08		-816204	1.7688e+06	-4.65201e+06	2.12311e+06
				N	5	4	5	5		N	5	3	4	4		5	4	4	4		5	4	4	4		5	4	5	5		4	4	4	4		5	4	4	4		5	4	4	5		5	3	4	5
			Ctsl1	correlation	0.39149	0.857874	0.577254	0.149091		correlation	0.0958564	0.521703	-0.168688	-0.171767		0.187839	0.377689	-0.486333	0.93683		0.362699	0.863629	0.324225	0.414394		0.234701	0.634632	0.350377	-0.104053		0.913065	0.667673	-0.302115	-0.0486868		0.290875	0.641129	0.671936	-0.273401		0.336364	0.817852	0.624097	0.255287		-0.143999	0.908639	0.186426	0.557688
				significance (2-sided)	0.514582	0.0629306	0.308168	0.810877		significance (2-sided)	0.878139	0.478297	0.831312	0.828233		0.76225	0.530803	0.513667	0.0631702		0.548532	0.0592009	0.675775	0.585606		0.703936	0.250072	0.56319	0.867755		0.0869346	0.218148	0.697885	0.951313		0.634938	0.243701	0.328064	0.726599		0.579946	0.0907264	0.375903	0.678524		0.817291	0.0913608	0.813574	0.32868
				square sumn	1.81185e+09	9.15505e+08	7.35234e+09	3.96544e+09		square sumn	583830	775123	-1.09213e+06	-6.38381e+06		2.88951e+07	1.47147e+07	-1.49783e+08	2.22871e+08		4.85208e+08	1.74923e+08	5.20648e+08	6.31105e+08		6.31148e+08	2.67317e+08	1.16109e+09	-5.8575e+08		1.86641e+08	4.25314e+07	-2.21905e+08	-7.294e+07		3.95823e+08	1.48669e+08	1.52278e+09	-1.19674e+09		2.22586e+08	1.67895e+08	2.32491e+09	1.84443e+09		-5.63198e+06	2.09159e+07	2.51975e+07	6.00385e+07
				covariance	4.52962e+08	2.28876e+08	1.83808e+09	9.9136e+08		covariance	145957	258374	-364043	-2.12794e+06		7.22378e+06	3.67868e+06	-4.99278e+07	7.42902e+07		1.21302e+08	4.37306e+07	1.73549e+08	2.10368e+08		1.57787e+08	6.68293e+07	2.90271e+08	-1.46437e+08		6.22135e+07	1.06328e+07	-7.39684e+07	-2.43133e+07		9.89558e+07	3.71673e+07	5.07595e+08	-3.98915e+08		5.56465e+07	4.19738e+07	7.74971e+08	4.61106e+08		-1.408e+06	6.97197e+06	8.39917e+06	1.50096e+07
				N	5	5	5	5		N	5	4	4	4		5	5	4	4		5	5	4	4		5	5	5	5		4	5	4	4		5	5	4	4		5	5	4	5		5	4	4	5
			Cfh	correlation	0.312616	0.101527	-0.196134	-0.366049		correlation	0.316093	-0.639042	0.225453	-0.310227		-0.000719997	0.127907	0.671998	0.569687		0.108058	0.243274	-0.684498	-0.907418		0.256074	-0.00964761	0.0377844	-0.628866		0.626868	-0.604089	0.328407	-0.685632		0.297775	0.186311	-0.370862	-0.625845		0.0413771	0.529371	-0.300473	-0.211673		-0.309293	0.024723	-0.505686	0.198986
				significance (2-sided)	0.608546	0.870954	0.751885	0.54456		significance (2-sided)	0.604345	0.360958	0.774547	0.689773		0.999083	0.83759	0.328002	0.430313		0.862684	0.693337	0.315502	0.0925818		0.677556	0.987716	0.951903	0.255762		0.373132	0.2806	0.671593	0.314368		0.626541	0.764161	0.629138	0.374155		0.947332	0.358941	0.699527	0.732515		0.612568	0.975277	0.494314	0.748325
				square sumn	2.55987e+09	2.33866e+08	-7.40383e+08	-3.77909e+09		square sumn	3.40632e+06	-2.21606e+06	455621	-3.55503e+06		-195963	1.07562e+07	6.46034e+07	5.10788e+07		2.55767e+08	1.06356e+08	-3.26581e+08	-7.07364e+08		1.21839e+09	-8.77148e+06	3.71096e+07	-1.37411e+09		2.70747e+08	-8.30605e+07	6.79363e+07	-42610631.000**		7.16951e+08	9.3253e+07	-2.62349e+08	-1.03248e+09		4.84455e+07	2.3457e+08	-3.49395e+08	-5.93616e+08		-2.14032e+07	1.08244e+06	-2.03073e+07	8.31512e+06
				covariance	6.39968e+08	5.84665e+07	-1.85096e+08	-9.44772e+08		covariance	851579	-738685	151874	-1.18501e+06		-48990.8	2.68905e+06	2.15345e+07	1.70263e+07		6.39418e+07	2.6589e+07	-1.0886e+08	-2.35788e+08		3.04598e+08	-2.19287e+06	9.27739e+06	-3.43528e+08		9.02491e+07	-2.07651e+07	2.26454e+07	-1.42035e+08		1.79238e+08	2.33132e+07	-8.74498e+07	-3.44159e+08		1.21114e+07	5.86424e+07	-1.16465e+08	-1.48404e+08		-5.3508e+06	360814	-6.76911e+06	2.07878e+06
				N	5	5	5	5		N	5	4	4	4		5	5	4	4		5	5	4	4		5	5	5	5		4	5	4	4		5	5	4	4		5	5	4	5		5	4	4	5
			Csf1	correlation	0.697234	0.598415	-0.847114	0.166287		correlation	0.473157	-0.204523	-1.000**	0.762969		-0.271134	0.357955	-1.000**	-0.965781		-0.119701	0.759989	-0.175552	-0.365059		0.653296	0.356095	-0.975274	0.256975		0.990*	-0.0598109	1.000**	-0.101231		0.712319	0.511905	-1.000**	0.618533		0.367078	0.915*	-1.000**	0.162292		-0.57422	0.544027	-0.892693	-0.80067
				significance (2-sided)	0.190641	0.286373	0.356676	0.833713		significance (2-sided)	0.42086	0.795477		0.447482		0.659059	0.554167		0.167022		0.847957	0.135954	0.887658	0.762098		0.231892	0.556379	0.141864	0.743025		0.010445	0.923892		0.935444		0.177015	0.377928		0.575455		0.543341	0.029136		0.837708		0.311326	0.455973	0.297627	0.19933
				square sumn	1.02404e+09	1.04905e+08	-1.51225e+08	6.73366e+07		square sumn	914552	-57323.7	-231427	428743		-1.32361e+07	2.29089e+06	-9.32795e+06	-2.61147e+06		-5.08178e+07	2.52862e+07	-1.0272e+07	-1.79887e+07		5.57525e+08	2.46393e+07	-3.12369e+07	2.30191e+07		8.45943e+07	-625868	2.13619e+06	-806395		3.07615e+08	1.94994e+07	-3.36739e+07	3.39086e+07		7.70876e+07	3.08712e+07	-5.93791e+07	1.73904e+07		-7.12722e+06	2.29291e+06	-4.20842e+06	-984195
				covariance	2.5601e+08	2.62263e+07	-7.56126e+07	2.24455e+07		covariance	228638	-19107.9	-231427	214371		-3.30903e+06	572722	-9.32795e+06	-1.30573e+06		-1.27045e+07	6.32154e+06	-5.13598e+06	-8.99435e+06		1.39381e+08	6.15981e+06	-1.56184e+07	7.67303e+06		2.81981e+07	-156467	2.13619e+06	-403197		7.69038e+07	4.87486e+06	-3.36739e+07	1.69543e+07		1.92719e+07	7.71781e+06	-5.93791e+07	5.79678e+06		-1.7818e+06	764302	-2.10421e+06	-328065
				N	5	5	3	4		N	5	4	2	3		5	5	2	3		5	5	3	3		5	5	3	4		4	5	2	3		5	5	2	3		5	5	2	4		5	4	3	4
			Sparc	correlation	0.611331	0.469104	0.802995	0.202122		correlation	0.739338	0.345433	0.807188	0.314703		-0.482833	0.357501	0.643504	-0.0123245		-0.350467	0.889*	0.466113	-0.0334285		0.659102	0.167605	0.875185	0.0209689		0.767323	0.417904	0.715877	-0.0691877		0.690186	0.16962	0.928689	-0.887037		0.0518716	0.537368	0.951*	0.292681		-0.686004	0.886614	0.956*	-0.659415
				significance (2-sided)	0.273278	0.425411	0.101808	0.744414		significance (2-sided)	0.153354	0.654567	0.192812	0.685297		0.410038	0.554706	0.356496	0.987675		0.563083	0.0436641	0.533887	0.966572		0.226313	0.787603	0.0519317	0.973303		0.232677	0.483829	0.284123	0.930812		0.197103	0.785074	0.0713107	0.112963		0.933985	0.350329	0.048666	0.632738		0.200967	0.113386	0.043966	0.226014
				square sumn	4.59806e+10	5.92343e+09	7.9057e+09	2.13777e+09		square sumn	7.31822e+07	3.50663e+06	3.70141e+06	4.34812e+06		-1.20707e+09	1.64802e+08	1.40373e+08	-758523		-7.61948e+09	2.13046e+09	4.25795e+08	-4.02009e+07		2.88049e+10	8.35331e+08	2.24181e+09	4.69398e+07		3.48214e+09	3.14985e+08	3.50474e+08	-4.55381e+07		1.52637e+10	4.65392e+08	1.49067e+09	-1.0045e+09		5.57847e+08	1.30527e+09	2.51009e+09	8.4088e+08		-4.36041e+08	2.59736e+08	7.35082e+07	-2.82296e+07
				covariance	1.14951e+10	1.48086e+09	1.97643e+09	5.34443e+08		covariance	1.82956e+07	1.16888e+06	1.2338e+06	1.44937e+06		-3.01768e+08	4.12006e+07	4.67909e+07	-252841		-1.90487e+09	5.32615e+08	1.41932e+08	-1.34003e+07		7.20122e+09	2.08833e+08	5.60451e+08	1.17349e+07		1.16071e+09	7.87462e+07	1.16825e+08	-1.51794e+07		3.81592e+09	1.16348e+08	4.96891e+08	-3.34833e+08		1.39462e+08	3.26319e+08	8.36696e+08	2.1022e+08		-1.0901e+08	8.65787e+07	2.45027e+07	-7.05741e+06
				N	5	5	5	5		N	5	4	4	4		5	5	4	4		5	5	4	4		5	5	5	5		4	5	4	4		5	5	4	4		5	5	4	5		5	4	4	5
			Ttr	correlation	0.360603	0.315515	-0.251319	0.527976		correlation	0.878707	0.926083	-0.0717615	-0.107023		-0.780298	-0.370714	-0.499149	0.48943		-0.659084	-0.463293	0.884341	0.823079		0.535961	0.590771	-0.445543	0.597076		0.49227	0.731866	-0.36673	0.883743		0.541664	0.439807	-0.0312105	-0.11178		-0.264288	-0.171237	-0.0940622	0.445477		-0.720565	-0.111987	0.866034	-0.0341582
				significance (2-sided)	0.639397	0.605042	0.683412	0.472024		significance (2-sided)	0.121293	0.0739167	0.928239	0.931737		0.219702	0.539038	0.500851	0.67441		0.340916	0.431957	0.115659	0.176921		0.464039	0.294198	0.452088	0.402924		0.50773	0.159799	0.63327	0.31003		0.458336	0.458637	0.96879	0.92869		0.735712	0.783044	0.905938	0.554523		0.279435	0.888013	0.133966	0.965842
				square sumn	1.75524e+09	1.01423e+08	-1.97062e+09	6.30603e+08		square sumn	4.7316e+06	450876	-298215	-115419		-7.47371e+07	-4.35045e+06	-9.86749e+07	2.44373e+06		-6.44047e+08	-2.82652e+07	6.586e+08	1.38691e+08		1.37539e+09	7.49552e+07	-9.08945e+08	1.50181e+08		1.54255e+08	1.40428e+07	-1.27606e+08	5.93899e+07		7.31476e+08	3.07196e+07	-4.54002e+07	-1.41394e+07		-1.9603e+08	-1.05886e+07	-2.24914e+08	1.4026e+08		-2.92712e+07	-767272	5.42863e+07	-164024
				covariance	5.8508e+08	2.53556e+07	-4.92655e+08	2.10201e+08		covariance	1.5772e+06	150292	-99405	-57709.6		-2.49124e+07	-1.08761e+06	-3.28916e+07	1.22186e+06		-2.14682e+08	-7.0663e+06	2.19533e+08	4.62304e+07		4.58462e+08	1.87388e+07	-2.27236e+08	5.00605e+07		5.14185e+07	3.51071e+06	-4.25354e+07	2.96949e+07		2.43825e+08	7.67991e+06	-1.51334e+07	-7.06972e+06		-6.53434e+07	-2.64715e+06	-7.49714e+07	4.67533e+07		-9.75706e+06	-255757	1.80954e+07	-54674.7
				N	4	5	5	4		N	4	4	4	3		4	5	4	3		4	5	4	4		4	5	5	4		4	5	4	3		4	5	4	3		4	5	4	4		4	4	4	4
			Cxcl5	correlation	.a	.a	0.646867	0.338638		correlation	.a	.a	-0.20381	0.110937		.a	.a	-0.37593	-0.628759		.a	.a	0.683041	0.674994		.a	.a	0.675432	0.552037		.a	.a	0.289028	0.674855		.a	.a	0.669474	0.238913		.a	.a	0.640052	0.196684		.a	.a	0.274247	-0.402171
				significance (2-sided)			0.238112	0.577221		significance (2-sided)			0.79619	0.889063				0.62407	0.371241				0.316959	0.325006				0.210827	0.334665				0.710972	0.325145				0.330526	0.761087				0.359948	0.751198				0.725753	0.502099
				square sumn			1.85857e+09	1.19006e+10		square sumn			-308670	4.48523e+06				-2.70841e+07	-1.68433e+08				1.98651e+08	2.67532e+09				5.04913e+08	4.10599e+09				4.72897e+07	1.4813e+09				3.54913e+08	1.17758e+09				5.57759e+08	1.87756e+09				6.71336e+06	-5.72061e+07
				covariance			4.64642e+08	2.97515e+09		covariance			-102890	1.49508e+06				-9.02803e+06	-5.61444e+07				6.62172e+07	8.91772e+08				1.26228e+08	1.0265e+09				1.57632e+07	4.93765e+08				1.18304e+08	3.92527e+08				1.8592e+08	4.69389e+08				2.23779e+06	-1.43015e+07
				N	0	0	5	5		N	0	0	4	4		0	0	4	4		0	0	4	4		0	0	5	5		0	0	4	4		0	0	4	4		0	0	4	5		0	0	4	5
			Alb	correlation	-0.371243	-0.798949	0.318689	-0.130393		correlation	0.361446	-0.211625	0.355226	0.310755		-0.303109	-0.40589	0.518936	-0.980*		-0.726412	-0.922*	0.683864	-0.398856		-0.0515838	-0.53228	0.672742	0.0549907		-0.225565	-0.403376	0.991**	-0.0819902		-0.0378497	-0.603026	0.631324	0.0874239		-0.918*	-0.921*	0.675358	-0.194909		-0.607234	-0.808722	0.487479	-0.796926
				significance (2-sided)	0.538413	0.104892	0.60121	0.83445		significance (2-sided)	0.550019	0.788375	0.644774	0.689245		0.620063	0.497768	0.481064	0.0201929		0.164551	0.0257426	0.316136	0.601144		0.934351	0.355803	0.213357	0.930019		0.774435	0.500695	0.00932905	0.91801		0.95182	0.281679	0.368676	0.912576		0.0276406	0.0263781	0.324642	0.753414		0.277413	0.191278	0.512521	0.106445
				square sumn	-9.53331e+11	-1.15156e+11	4.55302e+11	-2.25295e+11		square sumn	1.2215e+09	-4.42397e+07	1.23293e+08	7.29297e+08		-2.58715e+10	-2.13577e+09	8.5681e+09	-1.4929e+10		-5.39199e+11	-2.52275e+10	9.58288e+10	-6.64057e+10		-7.69687e+10	-3.02813e+10	2.50065e+11	2.01096e+10		-3.32159e+10	-3.47044e+09	8.12941e+10	-7.49394e+09		-2.85787e+10	-1.8886e+10	7.67015e+10	2.45092e+10		-3.3721e+11	-2.55336e+10	1.34874e+11	-9.14789e+10		-1.31778e+10	-2.78139e+09	5.74957e+09	-5.57332e+09
				covariance	-2.38333e+11	-2.87889e+10	1.13826e+11	-5.63238e+10		covariance	3.05375e+08	-1.47466e+07	4.10975e+07	2.43099e+08		-6.46788e+09	-5.33943e+08	2.85603e+09	-4.97635e+09		-1.348e+11	-6.30686e+09	3.19429e+10	-2.21352e+10		-1.92422e+10	-7.57032e+09	6.25162e+10	5.0274e+09		-1.1072e+10	-8.6761e+08	2.7098e+10	-2.49798e+09		-7.14467e+09	-4.72151e+09	2.55672e+10	8.16975e+09		-8.43026e+10	-6.3834e+09	4.49581e+10	-2.28697e+10		-3.29446e+09	-9.27131e+08	1.91652e+09	-1.39333e+09
				N	5	5	5	5		N	5	4	4	4		5	5	4	4		5	5	4	4		5	5	5	5		4	5	4	4		5	5	4	4		5	5	4	5		5	4	4	5
			Fmod	correlation	-0.409352	0.986509	.a	.a		correlation	-0.121624	1.000**	.a	.a		-0.0593714	0.54536	.a	.a		-0.0896067	0.904021	.a	.a		-0.341356	0.920635	.a	.a		-0.875952	0.906346	.a	.a		-0.415999	0.913503	.a	.a		-0.2786	0.992597	.a	.a		0.376961	0.75993	.a	.a
				significance (2-sided)	0.493742	0.10469				significance (2-sided)	0.845526					0.92445	0.632786				0.886062	0.281203				0.573966	0.255344				0.124048	0.277721				0.486034	0.266733				0.649919	0.0775099				0.531661	0.450467
				square sumn	-6.46477e+08	3.38776e+08				square sumn	-252779	170800				-3.11653e+06	1.6253e+06				-4.0905e+07	5.15113e+07				-3.13242e+08	1.09465e+08				-7.2542e+07	8.73239e+06				-1.93171e+08	6.81179e+07				-6.29108e+07	7.38533e+07				5.03101e+06	7.20619e+06
				covariance	-1.61619e+08	1.69388e+08				covariance	-63194.7	170800				-779132	812649				-1.02263e+07	2.57557e+07				-7.83104e+07	5.47323e+07				-2.41807e+07	4.36619e+06				-4.82928e+07	3.40589e+07				-1.57277e+07	3.69267e+07				1.25775e+06	3.6031e+06
				N	5	3	0	0		N	5	2	0	0		5	3	0	0		5	3	0	0		5	3	0	0		4	3	0	0		5	3	0	0		5	3	0	0		5	3	0	0
			Serpina3k	correlation	0.0640614	-0.738164	0.359145	-0.41938		correlation	0.360286	-0.236852	0.0125145	-0.350186		-0.498513	0.168249	0.388707	0.625479		-0.380007	-0.373388	-0.537975	-0.798513		0.158701	-0.695528	0.661343	-0.658795		-0.480812	-0.184852	0.751469	-0.714938		0.0816483	-0.811635	0.168584	-0.543896		-0.0936731	-0.882*	0.222353	-0.273297		0.0135065	-0.602197	-0.820481	0.332522
				significance (2-sided)	0.91849	0.154362	0.552753	0.482123		significance (2-sided)	0.551397	0.763148	0.987485	0.649814		0.392643	0.786794	0.611293	0.374521		0.528071	0.535878	0.462025	0.201487		0.798788	0.192199	0.22417	0.226607		0.519188	0.765987	0.248531	0.285062		0.896158	0.095316	0.831416	0.456104		0.880906	0.0480831	0.777647	0.656409		0.982804	0.397803	0.179519	0.584557
				square sumn	1.13458e+09	-4.75913e+09	7.19251e+09	-4.4505e+09		square sumn	8.39748e+06	-2.38723e+06	131222	-4.21585e+06		-2.93462e+08	3.96012e+07	1.93889e+08	5.40816e+07		-1.9454e+09	-4.56895e+08	-7.0663e+08	-7.80625e+08		1.63317e+09	-1.76994e+09	3.44595e+09	-1.47968e+09		-3.54179e+08	-7.11388e+07	7.11698e+08	-4.58465e+08		4.25186e+08	-1.13704e+09	6.18769e+08	-8.65287e+08		-2.37214e+08	-1.09327e+09	1.34152e+09	-7.87819e+08		2.02154e+06	-9.09198e+07	-9.07092e+07	1.4283e+07
				covariance	2.83644e+08	-1.18978e+09	1.79813e+09	-1.11262e+09		covariance	2.09937e+06	-795744	43740.6	-1.40528e+06		-7.33654e+07	9.9003e+06	6.46295e+07	1.80272e+07		-4.86351e+08	-1.14224e+08	-2.35543e+08	-2.60208e+08		4.08293e+08	-4.42484e+08	8.61487e+08	-3.6992e+08		-1.1806e+08	-1.77847e+07	2.37233e+08	-1.52822e+08		1.06297e+08	-2.84259e+08	2.06256e+08	-2.88429e+08		-5.93035e+07	-2.73317e+08	4.47174e+08	-1.96955e+08		505385	-3.03066e+07	-3.02364e+07	3.57075e+06
				N	5	5	5	5		N	5	4	4	4		5	5	4	4		5	5	4	4		5	5	5	5		4	5	4	4		5	5	4	4		5	5	4	5		5	4	4	5
			Ccl9	correlation	.a	.a	0.499466	-0.0292077		correlation	.a	.a	-0.243556	-0.216334		.a	.a	-0.0333842	0.853881		.a	.a	-0.0636733	-0.155357		.a	.a	0.699137	-0.314954		.a	.a	0.567882	-0.311098		.a	.a	0.353815	-0.99557		.a	.a	0.373333	0.116129		.a	.a	-0.736504	0.0703614
				significance (2-sided)			0.391591	0.970792		significance (2-sided)			0.756444	0.86118				0.966616	0.348485				0.936327	0.900694				0.188906	0.685046				0.432118	0.798606				0.646185	0.0599479				0.626667	0.883871				0.263496	0.929639
				square sumn	0		2.46422e+08	-3.5521e+08		square sumn	0		-64232	-3.60084e+06		0		-418824	6.72104e+07		0		-2.05057e+06	-2.48084e+07		0		8.97443e+07	-8.47304e+08		0		1.22015e+07	-2.33448e+08		0		3.26624e+07	-1.58874e+09		0		5.66516e+07	3.73722e+08		0		-1.99639e+06	2.59751e+06
				covariance			6.16055e+07	-1.18403e+08		covariance			-21410.7	-1.80042e+06				-139608	3.36052e+07				-683522	-1.24042e+07				2.24361e+07	-2.82435e+08				4.06716e+06	-1.16724e+08				1.08875e+07	-7.94368e+08				1.88839e+07	1.24574e+08				-665463	865835
				N	1	0	5	4		N	1	0	4	3		1	0	4	3		1	0	4	3		1	0	5	4		1	0	4	3		1	0	4	3		1	0	4	4		1	0	4	4
			Pdia4	correlation	0.698925	0.0452061	0.65827	0.182526		correlation	0.978**	0.797625	0.113744	-0.0492546		-0.925*	-0.498421	-0.306997	0.85969		-0.766883	-0.625	0.382704	0.691533		0.851783	0.345333	0.370007	-0.101084		0.746422	0.588677	-0.324976	-0.0945496		0.833856	0.178721	0.788911	-0.405172		0.0374743	-0.428018	0.741309	0.308946		-0.764011	-0.19871	0.464009	0.315418
				significance (2-sided)	0.189098	0.942461	0.22711	0.768898		significance (2-sided)	0.00389693	0.202375	0.886256	0.950745		0.0243243	0.392744	0.693003	0.14031		0.130284	0.259597	0.617296	0.308467		0.0669548	0.569211	0.539874	0.871515		0.253578	0.296351	0.675024	0.90545		0.0792374	0.773663	0.211089	0.594828		0.952297	0.47216	0.258691	0.612988		0.132638	0.80129	0.535991	0.605159
				square sumn	4.92048e+09	1.81864e+08	3.48789e+09	1.17494e+09		square sumn	9.06132e+06	4.96788e+06	311802	-440462		-2.16474e+08	-7.3203e+07	-4.00333e+07	4.83466e+07		-1.56058e+09	-4.77214e+08	2.60007e+08	1.01857e+08		3.48434e+09	5.48349e+08	5.10081e+08	-1.37718e+08		2.45588e+08	1.41363e+08	-9.54655e+07	-3.58965e+07		1.72608e+09	1.5623e+08	7.57e+08	-4.19249e+08		3.77222e+07	-3.31237e+08	1.16926e+09	5.40214e+08		-4.54546e+07	-1.81353e+07	2.65339e+07	8.21821e+06
				covariance	1.23012e+09	4.54661e+07	8.71973e+08	2.93735e+08		covariance	2.26533e+06	1.65596e+06	103934	-146821		-5.41186e+07	-1.83007e+07	-1.33444e+07	1.61155e+07		-3.90145e+08	-1.19303e+08	8.66691e+07	3.39523e+07		8.71085e+08	1.37087e+08	1.2752e+08	-3.44296e+07		8.18628e+07	3.53408e+07	-3.18218e+07	-1.19655e+07		4.31521e+08	3.90576e+07	2.52333e+08	-1.3975e+08		9.43055e+06	-8.28093e+07	3.89754e+08	1.35054e+08		-1.13636e+07	-6.04511e+06	8.84465e+06	2.05455e+06
				N	5	5	5	5		N	5	4	4	4		5	5	4	4		5	5	4	4		5	5	5	5		4	5	4	4		5	5	4	4		5	5	4	5		5	4	4	5
			Hsp90b1	correlation	0.951*	0.769327	0.845881	0.125326		correlation	0.487506	0.942884	0.673767	-0.119797		-0.49202	-0.214098	0.30087	0.871555		-0.0780052	0.326131	0.475362	0.37769		0.824004	0.776916	0.696667	-0.151657		0.866613	0.914*	0.25914	-0.131036		0.82664	0.69393	0.953*	-0.394842		0.832274	0.483965	0.939935	0.249019		-0.279074	0.826707	0.918636	0.391758
				significance (2-sided)	0.0130412	0.128292	0.0709272	0.840849		significance (2-sided)	0.404836	0.0571162	0.326233	0.880203		0.399825	0.729498	0.69913	0.128445		0.900781	0.59224	0.524638	0.62231		0.0862537	0.122164	0.191158	0.807647		0.133387	0.0299262	0.74086	0.868964		0.0843586	0.193663	0.0474101	0.605158		0.0803519	0.408776	0.0600651	0.686247		0.64934	0.173293	0.0813635	0.514268
				square sumn	2.87969e+09	1.94354e+09	3.22253e+09	1.34991e+09		square sumn	1.94332e+06	3.65302e+06	1.34874e+06	-1.79356e+06		-4.9536e+07	-1.9746e+07	2.86507e+07	8.33642e+07		-6.82975e+07	1.56371e+08	2.13527e+08	1.31903e+08		1.45026e+09	7.74686e+08	6.90532e+08	-3.45734e+08		1.56204e+08	1.37815e+08	4.16982e+07	-8.15631e+07		7.36226e+08	3.80924e+08	6.67488e+08	-6.94891e+08		3.60458e+08	2.35193e+08	1.08263e+09	7.28595e+08		-7.14368e+06	4.59896e+07	3.47317e+07	1.70797e+07
				covariance	7.19923e+08	4.85886e+08	8.05633e+08	3.37477e+08		covariance	485831	1.21767e+06	449579	-597855		-1.2384e+07	-4.93649e+06	9.55022e+06	2.77881e+07		-1.70744e+07	3.90928e+07	7.11758e+07	4.39676e+07		3.62565e+08	1.93672e+08	1.72633e+08	-8.64334e+07		5.20681e+07	3.44538e+07	1.38994e+07	-2.71877e+07		1.84057e+08	9.5231e+07	2.22496e+08	-2.3163e+08		9.01144e+07	5.87982e+07	3.60876e+08	1.82149e+08		-1.78592e+06	1.53299e+07	1.15772e+07	4.26991e+06
				N	5	5	5	5		N	5	4	4	4		5	5	4	4		5	5	4	4		5	5	5	5		4	5	4	4		5	5	4	4		5	5	4	5		5	4	4	5
			Col3a1	correlation	0.356466	0.710851	0.159527	-0.0117892		correlation	0.586182	0.322011	-0.632404	-0.451403		-0.310653	0.769532	-0.530826	0.890036		-0.233878	0.610252	0.727183	0.303087		0.40443	0.569968	0.480965	-0.206707		0.502987	0.58046	0.783564	-0.0421888		0.426708	0.54661	0.161582	-0.352809		-0.126125	0.550652	0.145894	0.0580607		-0.514484	0.194475	-0.0221418	0.65244
				significance (2-sided)	0.555937	0.178328	0.797749	0.98499		significance (2-sided)	0.298922	0.677989	0.367596	0.548597		0.610922	0.128125	0.469174	0.109964		0.704954	0.274365	0.272817	0.696913		0.499467	0.315767	0.412122	0.738699		0.497013	0.30484	0.216436	0.957811		0.473669	0.34044	0.838418	0.647191		0.839839	0.336137	0.854106	0.926116		0.375109	0.805525	0.977858	0.232718
				square sumn	8.63579e+08	2.55283e+08	1.74366e+08	-3.50526e+07		square sumn	1.86887e+06	185132	-287332	-1.86093e+06		-2.50148e+07	1.00891e+07	-1.14731e+07	2.35212e+07		-1.63777e+08	4.15943e+07	8.49668e+07	7.64908e+07		5.69301e+08	8.07908e+07	1.36777e+08	-1.30079e+08		7.29303e+07	1.2443e+07	4.52118e+07	-5.74303e+06		3.03954e+08	4.2654e+07	2.56981e+07	-1.71554e+08		-4.36891e+07	3.80405e+07	3.81409e+07	4.6893e+07		-1.05331e+07	995818	-217756	7.85189e+06
				covariance	2.15895e+08	6.38207e+07	4.35915e+07	-8.76316e+06		covariance	467219	61710.7	-95777.4	-620311		-6.25369e+06	2.52227e+06	-3.82436e+06	7.84041e+06		-4.09443e+07	1.03986e+07	2.83223e+07	2.54969e+07		1.42325e+08	2.01977e+07	3.41942e+07	-3.25197e+07		2.43101e+07	3.11074e+06	1.50706e+07	-1.91434e+06		7.59885e+07	1.06635e+07	8.56604e+06	-5.71846e+07		-1.09223e+07	9.51013e+06	1.27136e+07	1.17233e+07		-2.63328e+06	331939	-72585.4	1.96297e+06
				N	5	5	5	5		N	5	4	4	4		5	5	4	4		5	5	4	4		5	5	5	5		4	5	4	4		5	5	4	4		5	5	4	5		5	4	4	5
			Col4a2	correlation	0.441195	-0.209531	0.414607	-0.0363841		correlation	0.547238	0.107615	0.197783	0.501359		-0.762966	-0.232816	-0.30467	-0.865259		-0.534124	-0.795341	0.842517	-0.43434		0.523326	0.0986442	0.291635	0.128694		0.00680813	-0.166415	0.177457	-0.132729		0.44884	0.0768031	0.641928	0.320493		0.23201	-0.378872	0.586158	-0.0827073		-0.159711	-0.809698	0.875627	-0.665656
				significance (2-sided)	0.457051	0.735182	0.487646	0.953685		significance (2-sided)	0.33977	0.892385	0.802217	0.498641		0.133497	0.706269	0.69533	0.134741		0.353816	0.107666	0.157483	0.56566		0.365485	0.874606	0.634011	0.836596		0.993192	0.789096	0.822543	0.867271		0.448333	0.902307	0.358072	0.679507		0.707268	0.529409	0.413842	0.894814		0.797517	0.190302	0.124373	0.220062
				square sumn	9.66394e+09	-3.47111e+09	3.17389e+09	-1.60057e+09		square sumn	1.57748e+07	1.08651e+06	751562	2.98192e+07		-5.55478e+08	-1.40804e+08	-5.50738e+07	-3.39816e+08		-3.38179e+09	-2.50066e+09	8.3932e+08	-1.82518e+09		6.66058e+09	6.44999e+08	5.80852e+08	1.19822e+09		3.265e+06	-1.64558e+08	5.85646e+07	-2.43555e+08		2.89074e+09	2.76463e+08	8.53851e+08	2.31593e+09		7.26637e+08	-1.20736e+09	1.28161e+09	-9.88324e+08		-2.95639e+07	-3.27514e+08	7.34211e+07	-1.18526e+08
				covariance	2.41599e+09	-8.67778e+08	7.93472e+08	-4.00144e+08		covariance	3.94371e+06	362170	250521	9.93973e+06		-1.38869e+08	-3.52009e+07	-1.83579e+07	-1.13272e+08		-8.45447e+08	-6.25165e+08	2.79773e+08	-6.08394e+08		1.66514e+09	1.6125e+08	1.45213e+08	2.99555e+08		1.08833e+06	-4.11396e+07	1.95215e+07	-8.11849e+07		7.22686e+08	6.91158e+07	2.84617e+08	7.71977e+08		1.81659e+08	-3.01841e+08	4.27202e+08	-2.47081e+08		-7.39097e+06	-1.09171e+08	2.44737e+07	-2.96314e+07
				N	5	5	5	5		N	5	4	4	4		5	5	4	4		5	5	4	4		5	5	5	5		4	5	4	4		5	5	4	4		5	5	4	5		5	4	4	5
			Apoe	correlation	0.819146	-0.584983	-0.29803	-0.0521265		correlation	0.719604	-0.286767	-0.0778515	-0.319006		-0.521485	-0.632717	-0.461841	0.877183		-0.229689	-0.23839	0.0741251	0.00356399		0.784473	-0.581169	-0.673138	-0.299228		0.872289	-0.41619	-0.904857	-0.24956		0.803534	-0.567394	-0.161714	-0.408974		0.388851	-0.396891	-0.219698	0.059041		-0.554603	0.349317	0.35239	0.542463
				significance (2-sided)	0.08978	0.30016	0.626231	0.933661		significance (2-sided)	0.170539	0.713233	0.922148	0.680994		0.367485	0.251958	0.538159	0.122817		0.710143	0.699373	0.925875	0.996436		0.116151	0.304104	0.212985	0.624775		0.127711	0.485812	0.0951429	0.75044		0.101399	0.318462	0.838286	0.591026		0.517676	0.508262	0.780302	0.92487		0.331945	0.650683	0.64761	0.344868
				square sumn	9.0866e+09	-4.45817e+08	-6.80033e+08	-1.67784e+09		square sumn	1.05051e+07	-325056	-81666.6	-1.42717e+07		-1.92274e+08	-1.76037e+07	-2.30467e+07	2.50944e+08		-7.3648e+08	-3.44812e+07	1.23046e+07	7.05357e+06		5.05631e+09	-1.74817e+08	-3.99617e+08	-2.0385e+09		5.84463e+08	-1.89328e+07	-1.09971e+08	-4.30617e+08		2.62083e+09	-9.39588e+07	-5.93805e+07	-2.15274e+09		6.16753e+08	-5.81849e+07	-1.32607e+08	5.16222e+08		-5.19906e+07	4.79447e+06	4.92357e+06	7.0674e+07
				covariance	2.27165e+09	-1.11454e+08	-1.70008e+08	-4.19459e+08		covariance	2.62626e+06	-108352	-27222.2	-4.75723e+06		-4.80684e+07	-4.40093e+06	-7.68223e+06	8.3648e+07		-1.8412e+08	-8.6203e+06	4.10155e+06	2.35119e+06		1.26408e+09	-4.37043e+07	-9.99043e+07	-5.09624e+08		1.94821e+08	-4.73319e+06	-3.6657e+07	-1.43539e+08		6.55207e+08	-2.34897e+07	-1.97935e+07	-7.17578e+08		1.54188e+08	-1.45462e+07	-4.42024e+07	1.29055e+08		-1.29976e+07	1.59816e+06	1.64119e+06	1.76685e+07
				N	5	5	5	5		N	5	4	4	4		5	5	4	4		5	5	4	4		5	5	5	5		4	5	4	4		5	5	4	4		5	5	4	5		5	4	4	5
			Il6	correlation	-0.452957	-0.602815	-0.336451	0.117328		correlation	-0.385876	-0.980*	-0.238061	0.0020446		0.692507	-0.0346331	0.276628	-0.593329		0.291292	-0.420842	-0.443967	0.956*		-0.495818	-0.543182	0.0256833	0.415792		0.0631228	-0.924*	0.625436	0.514041		-0.364182	-0.419973	-0.532864	0.539203		-0.386482	-0.283191	-0.476657	-0.0495404		-0.209179	-0.892288	-0.699764	-0.0795466
				significance (2-sided)	0.547043	0.281893	0.579842	0.850957		significance (2-sided)	0.614124	0.0199294	0.761939	0.997955		0.307493	0.955913	0.723372	0.406671		0.708708	0.480433	0.556033	0.0442543		0.504182	0.3441	0.967303	0.486273		0.959788	0.0249251	0.374564	0.485959		0.635818	0.481437	0.467136	0.460797		0.613518	0.64431	0.523343	0.936949		0.790821	0.107712	0.300236	0.898825
				square sumn	-1.68955e+08	-5.11001e+07	-1.82848e+09	4.03113e+08		square sumn	-155675	-110283	-675432	8147.85		9.62923e+06	-107179	3.73359e+07	-1.82308e+07		4.36624e+07	-6.77077e+06	-2.98626e+08	1.65095e+08		-9.98053e+07	-1.8174e+07	3.63152e+07	3.02355e+08		756225	-4.67474e+06	1.50387e+08	1.09641e+08		-3.71464e+07	-7.73566e+06	-5.29211e+08	3.04839e+08		-3.09216e+07	-4.61788e+06	-7.78149e+08	-4.62355e+07		-797090	-1.36682e+06	-3.9617e+07	-1.10623e+06
				covariance	-5.63183e+07	-1.2775e+07	-4.57119e+08	1.00778e+08		covariance	-51891.6	-36760.9	-225144	2715.95		3.20974e+06	-26794.8	1.24453e+07	-6.07694e+06		1.45541e+07	-1.69269e+06	-9.95421e+07	5.50316e+07		-3.32684e+07	-4.5435e+06	9.07879e+06	7.55887e+07		378113	-1.16868e+06	5.01289e+07	3.65471e+07		-1.23821e+07	-1.93392e+06	-1.76404e+08	1.01613e+08		-1.03072e+07	-1.15447e+06	-2.59383e+08	-1.15589e+07		-265697	-455606	-1.32057e+07	-276557
				N	4	5	5	5		N	4	4	4	4		4	5	4	4		4	5	4	4		4	5	5	5		3	5	4	4		4	5	4	4		4	5	4	5		4	4	4	5
			Lyz2	correlation	0.238378	0.931*	0.548425	0.144803		correlation	0.276663	0.826259	0.0952913	-0.224516		-0.331956	-0.0657251	-0.369912	0.952*		-0.0366281	0.232591	0.50909	0.429995		0.193045	0.999**	0.259936	-0.0903333		-0.151031	0.791979	-0.329848	-0.00344102		0.123453	0.972**	0.6996	-0.237589		0.225066	0.680246	0.644369	0.238391		0.186981	0.47271	0.575232	0.625447
				significance (2-sided)	0.699388	0.0214346	0.338506	0.816278		significance (2-sided)	0.652289	0.173741	0.904709	0.775484		0.585236	0.916376	0.630088	0.0479429		0.953374	0.706549	0.49091	0.570005		0.755743	4.52089e-05	0.672805	0.885141		0.848969	0.11027	0.670152	0.996559		0.843215	0.00546229	0.3004	0.762411		0.715875	0.206322	0.355631	0.699371		0.763323	0.52729	0.424768	0.259153
				square sumn	3.06651e+09	2.47866e+09	8.4198e+09	1.59281e+10		square sumn	4.68375e+06	3.43518e+06	774068	-3.43669e+07		-1.41938e+08	-6.3868e+06	-1.42943e+08	9.3687e+08		-1.36199e+08	1.17502e+08	1.01684e+09	3.25116e+09		1.44295e+09	1.04942e+09	1.0383e+09	-2.10306e+09		-1.06574e+08	1.25832e+08	-2.67162e+08	-2.06935e+07		4.66954e+08	5.62449e+08	1.98928e+09	-4.3018e+09		4.13977e+08	3.48307e+08	3.01179e+09	7.12308e+09		2.03272e+07	2.8236e+07	9.67061e+07	2.78469e+08
				covariance	7.66628e+08	6.19665e+08	2.10495e+09	3.98203e+09		covariance	1.17094e+06	1.14506e+06	258023	-1.14556e+07		-3.54844e+07	-1.5967e+06	-4.76476e+07	3.1229e+08		-3.40498e+07	2.93754e+07	3.38947e+08	1.08372e+09		3.60739e+08	2.62356e+08	2.59574e+08	-5.25764e+08		-3.55246e+07	3.14581e+07	-8.90541e+07	-6.89782e+06		1.16738e+08	1.40612e+08	6.63092e+08	-1.43393e+09		1.03494e+08	8.70768e+07	1.00393e+09	1.78077e+09		5.08181e+06	9.412e+06	3.22354e+07	6.96171e+07
				N	5	5	5	5		N	5	4	4	4		5	5	4	4		5	5	4	4		5	5	5	5		4	5	4	4		5	5	4	4		5	5	4	5		5	4	4	5
			P4hb	correlation	0.511143	0.19254	0.530435	0.26993		correlation	0.910*	0.538515	-0.243824	0.122246		-0.819564	-0.884*	-0.554453	0.857539		-0.731225	-0.242601	0.486026	0.530226		0.684637	0.34165	0.362332	-0.0274316		0.501279	0.299197	-0.170497	-0.088252		0.666279	0.316322	0.61025	-0.307303		-0.152791	0.102472	0.559325	0.408638		-0.714534	0.611923	0.242471	0.265864
				significance (2-sided)	0.378761	0.756374	0.357793	0.660534		significance (2-sided)	0.0317641	0.461485	0.756176	0.877754		0.089475	0.0463912	0.445547	0.142461		0.160355	0.694168	0.513974	0.469774		0.202235	0.573615	0.548968	0.965077		0.498721	0.624813	0.829503	0.911748		0.21947	0.604067	0.38975	0.692697		0.80622	0.869757	0.440675	0.494572		0.175038	0.388077	0.757529	0.665523
				square sumn	8.69629e+09	1.31822e+09	9.55198e+09	2.69146e+09		square sumn	2.03837e+07	5.91904e+06	-2.32607e+06	1.68386e+06		-4.63459e+08	-2.21039e+08	-2.51623e+08	7.38141e+07		-3.59602e+09	-3.1524e+08	1.10033e+09	1.41071e+08		6.7681e+09	9.23246e+08	1.69761e+09	-5.789e+07		4.28788e+08	1.22274e+08	-1.77079e+08	-5.43108e+07		3.33305e+09	4.70583e+08	2.03786e+09	-4.867e+08		-3.71686e+08	1.34958e+08	3.07026e+09	1.10679e+09		-1.02735e+08	9.4456e+07	4.62038e+07	1.07299e+07
				covariance	2.17407e+09	3.29556e+08	2.38799e+09	6.72865e+08		covariance	5.09593e+06	1.97301e+06	-775356	561285		-1.15865e+08	-5.52597e+07	-8.38743e+07	2.46047e+07		-8.99006e+08	-7.88101e+07	3.66778e+08	4.70237e+07		1.69203e+09	2.30811e+08	4.24403e+08	-1.44725e+07		1.42929e+08	3.05685e+07	-5.90264e+07	-1.81036e+07		8.33262e+08	1.17646e+08	6.79286e+08	-1.62233e+08		-9.29215e+07	3.37396e+07	1.02342e+09	2.76698e+08		-2.56836e+07	3.14853e+07	1.54013e+07	2.68247e+06
				N	5	5	5	5		N	5	4	4	4		5	5	4	4		5	5	4	4		5	5	5	5		4	5	4	4		5	5	4	4		5	5	4	5		5	4	4	5
			Ace	correlation	-0.45331	0.771493	0.541526	0.223742		correlation	-0.0469204	0.170908	0.912541	0.539522		0.250331	0.350369	0.985*	-0.943384		0.0817544	0.38231	-0.350365	0.0250386		-0.392773	0.728492	0.584505	0.370549		-0.349409	0.220807	0.416149	0.271482		-0.388041	0.822866	0.474727	0.23728		-0.581743	0.816695	0.532211	0.162616		0.0289527	0.112303	0.376862	-0.822122
				significance (2-sided)	0.443254	0.126533	0.345871	0.717518		significance (2-sided)	0.940281	0.829092	0.0874585	0.460478		0.68463	0.5632	0.0153103	0.0566163		0.896023	0.525361	0.649635	0.974961		0.513079	0.162734	0.300653	0.539233		0.650591	0.721161	0.583851	0.728518		0.518627	0.0870761	0.525273	0.76272		0.30351	0.0915751	0.467789	0.793867		0.963141	0.887697	0.623138	0.0876145
				square sumn	-1.44592e+09	9.62189e+08	6.8571e+08	2.8675e+08		square sumn	-196958	303866	610592	965522		2.65399e+07	1.59527e+07	3.13427e+07	-9.38992e+06		7.5377e+07	9.04951e+07	-4.98567e+07	3.61229e+06		-7.27955e+08	3.58609e+08	1.92566e+08	1.00512e+08		-6.39936e+07	1.6438e+07	2.76532e+07	1.70392e+07		-3.63931e+08	2.22995e+08	1.11189e+08	4.34554e+07		-2.65318e+08	1.95936e+08	2.04902e+08	5.66122e+07		780439	3.39124e+06	4.51376e+06	-4.26472e+06
				covariance	-3.61479e+08	2.40547e+08	1.71428e+08	7.16874e+07		covariance	-49239.4	101289	203531	321841		6.63498e+06	3.98818e+06	1.04476e+07	-3.12997e+06		1.88442e+07	2.26238e+07	-1.66189e+07	1.2041e+06		-1.81989e+08	8.96522e+07	4.81416e+07	2.5128e+07		-2.13312e+07	4.1095e+06	9.21773e+06	5.67972e+06		-9.09828e+07	5.57489e+07	3.7063e+07	1.44851e+07		-6.63294e+07	4.8984e+07	6.83006e+07	1.4153e+07		195110	1.13041e+06	1.50459e+06	-1.06618e+06
				N	5	5	5	5		N	5	4	4	4		5	5	4	4		5	5	4	4		5	5	5	5		4	5	4	4		5	5	4	4		5	5	4	5		5	4	4	5
			Nid1	correlation	0.210208	-0.5262	-0.616583	0.316372		correlation	0.601677	-0.418864	0.0303222	0.495673		-0.486919	0.629687	-0.132087	-0.908244		-0.404362	-0.0249704	-0.522228	0.267119		0.318113	-0.606109	-0.86259	0.494601		0.0932118	-0.224407	-0.72519	0.461491		0.288434	-0.670311	-0.526992	0.343534		-0.23043	-0.57349	-0.551399	0.226155		-0.351761	-0.67359	0.28952	-0.720104
				significance (2-sided)	0.734339	0.362371	0.267998	0.604007		significance (2-sided)	0.28305	0.581136	0.969678	0.504327		0.405488	0.25495	0.867913	0.0917564		0.499546	0.96821	0.477772	0.732881		0.601905	0.278552	0.059869	0.396966		0.906788	0.716692	0.27481	0.538509		0.637912	0.215652	0.473008	0.656466		0.709225	0.312088	0.448601	0.714525		0.561539	0.32641	0.71048	0.170097
				square sumn	2.11137e+10	-1.8139e+09	-2.48156e+10	3.96459e+10		square sumn	7.95323e+07	-2.26447e+06	614569	8.567e+07		-1.62559e+09	7.92445e+07	-1.27353e+08	-8.63143e+08		-1.174e+10	-1.63369e+07	-7.92487e+08	3.55632e+09		1.85658e+10	-8.24674e+08	-9.03249e+09	1.31181e+10		5.33865e+08	-4.61752e+07	-1.54253e+09	3.07839e+09		8.51839e+09	-5.02086e+08	-3.73882e+09	6.007e+09		-3.30934e+09	-3.8029e+08	-6.43044e+09	7.69835e+09		-2.98584e+08	-5.07555e+07	3.69797e+07	-3.65254e+08
				covariance	5.27844e+09	-4.53475e+08	-6.20389e+09	9.91148e+09		covariance	1.98831e+07	-754822	204856	2.85567e+07		-4.06397e+08	1.98111e+07	-4.2451e+07	-2.87714e+08		-2.93499e+09	-4.08423e+06	-2.64162e+08	1.18544e+09		4.64144e+09	-2.06169e+08	-2.25812e+09	3.27954e+09		1.77955e+08	-1.15438e+07	-5.14175e+08	1.02613e+09		2.1296e+09	-1.25522e+08	-1.24627e+09	2.00233e+09		-8.27336e+08	-9.50725e+07	-2.14348e+09	1.92459e+09		-7.4646e+07	-1.69185e+07	1.23266e+07	-9.13134e+07
				N	5	5	5	5		N	5	4	4	4		5	5	4	4		5	5	4	4		5	5	5	5		4	5	4	4		5	5	4	4		5	5	4	5		5	4	4	5
			Hfe	correlation	.a	.a	-0.784238	-0.076305		correlation	.a	.a	-0.554386	0.286296		.a	.a	-0.363546	0.338625		.a	.a	-0.802594	-0.706236		.a	.a	-0.905*	-0.365705		.a	.a	-0.74172	-0.546664		.a	.a	-0.983*	-0.834387		.a	.a	-0.990*	0.111688		.a	.a	-0.977*	-0.481323
				significance (2-sided)			0.116336	0.923695		significance (2-sided)			0.445614	0.815152				0.636454	0.780076				0.197406	0.500783				0.0347196	0.634295				0.25828	0.631795				0.0170734	0.371643				0.0101458	0.888312				0.0231358	0.518677
				square sumn			-4.55157e+08	-1.87505e+07		square sumn			-139737	68431.8				-4.35911e+06	538578				-3.96998e+07	-1.44943e+07				-1.36636e+08	-1.98791e+07				-2.32116e+07	-8.93717e+06				-8.67243e+07	-2.69053e+07				-1.4356e+08	7.26253e+06				-4.06704e+06	-359032
				covariance			-1.13789e+08	-6.25018e+06		covariance			-46579.1	34215.9				-1.45304e+06	269289				-1.32333e+07	-7.24717e+06				-3.4159e+07	-6.62638e+06				-7.73719e+06	-4.46858e+06				-2.89081e+07	-1.34527e+07				-4.78535e+07	2.42084e+06				-1.35568e+06	-119677
				N	0	0	5	4		N	0	0	4	3		0	0	4	3		0	0	4	3		0	0	5	4		0	0	4	3		0	0	4	3		0	0	4	4		0	0	4	4
			Ctsb	correlation	0.741232	-0.542001	-0.475946	-0.115369		correlation	0.497028	-0.00318241	-0.412458	-0.343752		-0.263997	-0.737443	0.0936266	0.898491		0.0114475	-0.3758	-0.542009	-0.118567		0.64233	-0.463773	-0.184518	-0.35034		0.934889	-0.185351	0.354689	-0.31536		0.681239	-0.508783	-0.656493	-0.35649		0.458644	-0.513506	-0.610768	-0.00504871		-0.424627	0.269266	-0.859438	0.618507
				significance (2-sided)	0.151733	0.345363	0.417734	0.853435		significance (2-sided)	0.394283	0.996818	0.587542	0.656248		0.667815	0.154981	0.906373	0.101509		0.985425	0.53303	0.457991	0.881433		0.242528	0.431415	0.766404	0.563234		0.065111	0.765362	0.645311	0.68464		0.205395	0.381346	0.343507	0.64351		0.43721	0.376178	0.389232	0.993572		0.476066	0.730734	0.140562	0.266073
				square sumn	2.58546e+10	-2.54825e+09	-8.52052e+09	-1.42254e+10		square sumn	2.28154e+07	-22443.1	-3.95817e+06	-5.87345e+07		-3.06069e+08	-1.26576e+08	4.27418e+07	9.59422e+08		1.15418e+08	-3.35336e+08	-1.25129e+09	-1.10603e+09		1.30184e+10	-8.60628e+08	-8.59446e+08	-9.1429e+09		1.88928e+09	-5.20169e+07	2.26721e+08	-2.12009e+09		6.98679e+09	-5.19772e+08	-2.20528e+09	-7.0041e+09		2.28742e+09	-4.64422e+08	-3.37252e+09	-1.69102e+08		-1.25168e+08	2.69064e+07	-1.67001e+08	3.08689e+08
				covariance	6.46365e+09	-6.37062e+08	-2.13013e+09	-3.55636e+09		covariance	5.70386e+06	-7481.02	-1.31939e+06	-1.95782e+07		-7.65173e+07	-3.1644e+07	1.42473e+07	3.19807e+08		2.88546e+07	-8.38341e+07	-4.17096e+08	-3.68677e+08		3.25459e+09	-2.15157e+08	-2.14861e+08	-2.28572e+09		6.29759e+08	-1.30042e+07	7.55736e+07	-7.06697e+08		1.7467e+09	-1.29943e+08	-7.35095e+08	-2.3347e+09		5.71856e+08	-1.16106e+08	-1.12417e+09	-4.22756e+07		-3.1292e+07	8.96881e+06	-5.56669e+07	7.71722e+07
				N	5	5	5	5		N	5	4	4	4		5	5	4	4		5	5	4	4		5	5	5	5		4	5	4	4		5	5	4	4		5	5	4	5		5	4	4	5
			Cd14	correlation	0.332956	-0.729007	-0.305721	-0.246306		correlation	0.0448548	-0.257258	-0.962*	-0.628153		-0.217948	0.171722	-0.789111	0.921016		0.193869	-0.525626	-0.200952	0.0426817		0.182207	-0.621355	-0.323018	-0.342124		-0.141548	-0.251354	-0.742877	-0.190313		0.105072	-0.723942	-0.419936	-0.168407		0.601697	-0.886*	-0.445542	-0.215577		0.455237	-0.820053	-0.768181	0.880*
				significance (2-sided)	0.584036	0.162285	0.616896	0.689594		significance (2-sided)	0.942908	0.742742	0.0378173	0.371847		0.724713	0.782436	0.210889	0.0789839		0.754713	0.362992	0.799048	0.957318		0.769297	0.263227	0.59599	0.573048		0.858452	0.683368	0.257123	0.809687		0.866465	0.166716	0.580064	0.831593		0.28303	0.0452536	0.554458	0.72766		0.441068	0.179947	0.231819	0.0492694
				square sumn	2.59694e+08	-4.14693e+08	-1.59766e+08	-9.90765e+08		square sumn	46041.5	-234477	-236058	-3.48694e+06		-5.65023e+06	3.56617e+06	-9.20953e+06	2.74597e+07		4.37084e+07	-5.67484e+07	-1.35921e+07	2.14045e+07		8.25765e+07	-1.39509e+08	-4.39194e+07	-2.9127e+08		-6.06655e+06	-8.53473e+06	-1.22627e+07	-3.49141e+07		2.40967e+07	-8.94824e+07	-3.60632e+07	-9.2384e+07		6.71028e+07	-9.698e+07	-6.28945e+07	-2.35553e+08		3.00065e+06	-1.1015e+07	-4.3733e+06	1.43203e+07
				covariance	6.49236e+07	-1.03673e+08	-3.99416e+07	-2.47691e+08		covariance	11510.4	-78159	-78685.9	-1.16231e+06		-1.41256e+06	891543	-3.06984e+06	9.15324e+06		1.09271e+07	-1.41871e+07	-4.53069e+06	7.13485e+06		2.06441e+07	-3.48773e+07	-1.09799e+07	-7.28175e+07		-2.02218e+06	-2.13368e+06	-4.08757e+06	-1.1638e+07		6.02418e+06	-2.23706e+07	-1.20211e+07	-3.07947e+07		1.67757e+07	-2.4245e+07	-2.09648e+07	-5.88883e+07		750163	-3.67165e+06	-1.45777e+06	3.58007e+06
				N	5	5	5	5		N	5	4	4	4		5	5	4	4		5	5	4	4		5	5	5	5		4	5	4	4		5	5	4	4		5	5	4	5		5	4	4	5
			Col1a1	correlation	0.431342	0.466227	-0.362438	0.29052		correlation	0.786742	0.282151	0.294439	0.298344		-0.626083	0.539022	0.662902	0.728851		-0.52355	0.914*	-0.33503	0.0299749		0.552284	0.153489	-0.0877499	-0.0151731		0.411507	0.443248	0.470532	-0.148689		0.541544	0.142421	-0.497312	-0.3545		-0.151877	0.498427	-0.435189	0.443095		-0.591531	0.811629	-0.164654	0.0306861
				significance (2-sided)	0.468339	0.428649	0.548842	0.63537		significance (2-sided)	0.114363	0.717849	0.705561	0.701656		0.258522	0.348554	0.337098	0.271149		0.365243	0.0300508	0.66497	0.970025		0.334404	0.805342	0.888417	0.980682		0.588493	0.454706	0.529468	0.851311		0.345851	0.819279	0.502688	0.6455		0.80737	0.392738	0.564811	0.454881		0.293417	0.188371	0.835346	0.960935
				square sumn	4.12816e+08	3.00977e+08	-1.56204e+09	9.20796e+08		square sumn	990903	155420	627571	1.26243e+06		-1.99161e+07	1.27035e+07	6.72133e+07	1.90686e+07		-1.44835e+08	1.11946e+08	-1.87853e+08	3.83595e+06		3.07123e+08	3.91093e+07	-9.83957e+07	-1.01784e+07		2.2594e+07	1.70801e+07	1.17071e+08	-2.94184e+07		1.52392e+08	1.99778e+07	-3.71036e+08	-1.7065e+08		-2.07833e+07	6.1896e+07	-5.33714e+08	3.81483e+08		-4.78425e+06	1.12237e+07	-7.77068e+06	393665
				covariance	1.03204e+08	7.52442e+07	-3.9051e+08	2.30199e+08		covariance	247726	51806.6	209190	420810		-4.97902e+06	3.17587e+06	2.24044e+07	6.3562e+06		-3.62087e+07	2.79864e+07	-6.26176e+07	1.27865e+06		7.67807e+07	9.77732e+06	-2.45989e+07	-2.54459e+06		7.53135e+06	4.27003e+06	3.90237e+07	-9.80612e+06		3.8098e+07	4.99445e+06	-1.23679e+08	-5.68832e+07		-5.19582e+06	1.5474e+07	-1.77905e+08	9.53707e+07		-1.19606e+06	3.74124e+06	-2.59023e+06	98416.3
				N	5	5	5	5		N	5	4	4	4		5	5	4	4		5	5	4	4		5	5	5	5		4	5	4	4		5	5	4	4		5	5	4	5		5	4	4	5
			Nrp1	correlation	0.525053	0.628068	-1.000**	1.000**		correlation	0.409698	-0.122078	.a	.a		-0.257831	0.32353	.a	.a		0.0953492	0.42472	1.000**	1.000**		0.413553	0.535958	-1.000**	1.000**		0.40732	-0.0485673	1.000**	1.000**		0.395316	0.68063	.a	.a		0.38143	0.830898	.a	1.000**		-0.0644148	0.140666	1.000**	-1.000**
				significance (2-sided)	0.363613	0.256552				significance (2-sided)	0.493341	0.877922				0.675394	0.595372				0.878782	0.475959				0.488867	0.351843				0.59268	0.938186				0.510104	0.205963				0.526396	0.0813247				0.918041	0.859334
				square sumn	1.61713e+08	1.40034e+08	-1.4622e+07	1.43895e+08		square sumn	166062	-39717.1	0	0		-2.63945e+06	2.63344e+06	0	0		8.48864e+06	1.79726e+07	892730	2.21844e+07		7.40095e+07	4.71657e+07	-695716	3.16595e+07		7.57201e+06	-646368	1.30692e+06	9.99666e+06		3.57997e+07	3.29744e+07	0	0		1.67974e+07	3.5637e+07	0	3.5658e+07		-167660	762053	5560.1	-16002.5
				covariance	4.04281e+07	3.50086e+07	-1.4622e+07	1.43895e+08		covariance	41515.4	-13239				-659862	658360				2.12216e+06	4.49316e+06	892730	2.21844e+07		1.85024e+07	1.17914e+07	-695716	3.16595e+07		2.524e+06	-161592	1.30692e+06	9.99666e+06		8.94992e+06	8.24361e+06				4.19936e+06	8.90925e+06		3.5658e+07		-41914.9	254018	5560.1	-16002.5
				N	5	5	2	2		N	5	4	1	1		5	5	1	1		5	5	2	2		5	5	2	2		4	5	2	2		5	5	1	1		5	5	1	2		5	4	2	2
			Lpl	correlation	0.822063	0.993669	-0.818339	-0.277015		correlation	0.828756	1.000**	-0.0131296	-0.653477		-0.763662	-0.0889322	0.0612542	0.884412		-0.419421	-0.159196	-0.357518	0.00767014		0.83349	0.924748	-0.826735	-0.394988		0.711891	0.976787	-0.255572	-0.267293		0.808135	0.843706	-0.764659	-0.303979		0.382259	-0.297828	-0.759942	-0.235071		-0.482837	-1.000**	-0.134976	0.812171
				significance (2-sided)	0.0876573	0.0716726	0.0903698	0.651858		significance (2-sided)	0.0828468		0.98687	0.346523		0.132925	0.943309	0.938746	0.115588		0.482076	0.89822	0.642482	0.99233		0.0794945	0.248551	0.0842903	0.510487		0.288109	0.137436	0.744428	0.732707		0.0979298	0.360739	0.235341	0.696021		0.525421	0.807476	0.240058	0.703478		0.410034		0.865024	0.0949177
				square sumn	8.57485e+09	2.1812e+08	-2.05594e+09	-1.16229e+09		square sumn	1.13766e+07	676361	-17683.3	-3.81404e+06		-2.64765e+08	-942176	3.92452e+06	2.8711e+07		-1.26459e+09	-1.05491e+07	-6.75188e+07	3.79635e+06		5.0517e+09	1.14351e+08	-5.40399e+08	-3.50759e+08		4.01579e+08	2.51823e+07	-3.60075e+07	-4.77431e+07		2.47856e+09	4.61918e+07	-3.60495e+08	-1.81571e+08		5.7012e+08	-2.83199e+06	-5.8892e+08	-2.67916e+08		-4.25622e+07	-1.85464e+06	-2.14553e+06	1.37929e+07
				covariance	2.14371e+09	1.0906e+08	-5.13985e+08	-2.90572e+08		covariance	2.84415e+06	676361	-5894.43	-1.27135e+06		-6.61912e+07	-471088	1.30817e+06	9.57035e+06		-3.16149e+08	-5.27456e+06	-2.25063e+07	1.26545e+06		1.26292e+09	5.71757e+07	-1.351e+08	-8.76898e+07		1.3386e+08	1.25912e+07	-1.20025e+07	-1.59144e+07		6.1964e+08	2.30959e+07	-1.20165e+08	-6.05238e+07		1.4253e+08	-1.416e+06	-1.96307e+08	-6.69791e+07		-1.06405e+07	-1.85464e+06	-715178	3.44822e+06
				N	5	3	5	5		N	5	2	4	4		5	3	4	4		5	3	4	4		5	3	5	5		4	3	4	4		5	3	4	4		5	3	4	5		5	2	4	5
			Fn1	correlation	0.0679995	0.1037	0.887*	-0.0514203		correlation	0.092017	-0.649879	0.190893	0.186521		-0.24305	0.160284	0.00972673	-0.933877		0.00717165	-0.159942	0.111605	-0.0897551		0.025435	0.172935	0.737147	0.201111		-0.433601	-0.436935	-0.0452965	0.181103		-0.0569096	0.303118	0.893231	0.245192		0.196939	0.28868	0.88322	-0.166825		0.361649	-0.505899	0.218562	-0.608591
				significance (2-sided)	0.913487	0.868202	0.0449292	0.934558		significance (2-sided)	0.883006	0.350121	0.809107	0.813479		0.693613	0.796797	0.990273	0.0661231		0.990869	0.797227	0.888395	0.910245		0.967619	0.780915	0.155236	0.745674		0.566399	0.461924	0.954703	0.818897		0.92758	0.620052	0.106769	0.754808		0.75088	0.637612	0.11678	0.788581		0.549778	0.494101	0.781438	0.276042
				square sumn	2.16842e+09	4.64014e+08	5.88237e+09	-5.13298e+08		square sumn	3.86163e+06	-2.67842e+06	656051	2.59639e+06		-2.57616e+08	2.61833e+07	1.5902e+06	-8.27232e+07		6.61055e+07	-1.3583e+08	7.21932e+07	-5.9691e+07		4.71287e+08	3.05424e+08	1.27217e+09	4.24899e+08		-7.20085e+08	-1.16702e+08	-1.73139e+07	1.04341e+08		-5.33603e+08	2.94716e+08	1.07456e+09	3.99625e+08		8.97961e+08	2.48482e+08	1.74654e+09	-4.52364e+08		9.74604e+07	-5.25112e+07	1.18999e+07	-2.459e+07
				covariance	5.42106e+08	1.16004e+08	1.47059e+09	-1.28324e+08		covariance	965409	-892807	218684	865464		-6.44039e+07	6.54582e+06	530067	-2.75744e+07		1.65264e+07	-3.39575e+07	2.40644e+07	-1.9897e+07		1.17822e+08	7.6356e+07	3.18043e+08	1.06225e+08		-2.40028e+08	-2.91754e+07	-5.77132e+06	3.47805e+07		-1.33401e+08	7.3679e+07	3.58186e+08	1.33208e+08		2.2449e+08	6.21205e+07	5.8218e+08	-1.13091e+08		2.43651e+07	-1.75037e+07	3.96662e+06	-6.14749e+06
				N	5	5	5	5		N	5	4	4	4		5	5	4	4		5	5	4	4		5	5	5	5		4	5	4	4		5	5	4	4		5	5	4	5		5	4	4	5
			Ear1	correlation	-0.975912	-0.639237	-0.618099	.a		correlation	-0.893257	-0.566896	-0.998**	.a		0.939833	0.290487	-0.863674	.a		0.995513	-0.520944	0.115794	.a		-0.982194	-0.529616	-0.523164	.a		-0.998*	-0.515015	-0.27858	.a		-0.989067	-0.544544	-0.6311	.a		0.282044	-0.649715	-0.665163	.a		0.993466	-0.978*	-0.651626	.a
				significance (2-sided)	0.140014	0.245551	0.26648			significance (2-sided)	0.296829	0.433104	0.00184976			0.221961	0.63541	0.136326			0.0603337	0.368073	0.884206			0.120316	0.358677	0.365662			0.0417403	0.37453	0.72142			0.0942225	0.342644	0.3689			0.817975	0.235351	0.334837			0.0728164	0.022473	0.348374
				square sumn	-1.51151e+08	-5.80008e+08	-4.42206e+08			square sumn	-242053	-734084	-380286			4.41543e+06	9.62234e+06	-1.56532e+07			4.04664e+07	-8.97107e+07	1.02022e+07			-1.05912e+08	-1.89671e+08	-9.73812e+07			-1.35894e+07	-2.78933e+07	-8.08057e+06			-5.80475e+07	-1.0736e+08	-8.4165e+07			1.2064e+06	-1.13402e+08	-1.45816e+08			1.96124e+06	-2.16802e+07	-4.83236e+06
				covariance	-7.55755e+07	-1.45002e+08	-1.10552e+08			covariance	-121026	-244695	-126762			2.20771e+06	2.40558e+06	-5.21773e+06			2.02332e+07	-2.24277e+07	3.40074e+06			-5.29562e+07	-4.74178e+07	-2.43453e+07			-6.7947e+06	-6.97333e+06	-2.69352e+06			-2.90237e+07	-2.68401e+07	-2.8055e+07			603199	-2.83505e+07	-4.86054e+07			980618	-7.22672e+06	-1.61079e+06
				N	3	5	5	0		N	3	4	4	0		3	5	4	0		3	5	4	0		3	5	5	0		3	5	4	0		3	5	4	0		3	5	4	0		3	4	4	0
			Lcn2	correlation	-0.0305855	0.163023	-0.716235	-0.586959		correlation	-0.294011	0.852214	-1.000**	-0.789322		0.0385886	-0.36342	-1.000**	0.674498		0.309475	-0.646691	0.91528	-0.227645		-0.169044	0.486919	-0.0152877	-0.547162		-0.526103	0.507897	1.000**	-0.413917		-0.249012	0.360359	-1.000**	-0.209327		0.435185	-0.278007	-1.000**	-0.606619		0.690311	-0.401947	0.227377	0.762791
				significance (2-sided)	0.961063	0.793356	0.491728	0.298121		significance (2-sided)	0.631119	0.147786		0.210678		0.95088	0.547677		0.325502		0.612348	0.238282	0.263939	0.772355		0.785796	0.405488	0.990267	0.339852		0.473897	0.382317		0.586083		0.686256	0.551311		0.790673		0.463928	0.650645		0.278036		0.196988	0.598053	0.85397	0.133641
				square sumn	-6.57264e+07	2.17939e+08	-8.60734e+06	-2.38501e+09		square sumn	-831480	1.48099e+06	-9932.56	-4.47692e+06		2.75626e+06	-1.77369e+07	-400344	1.18976e+07		1.92234e+08	-1.64084e+08	3.60524e+06	-1.2935e+08		-2.11076e+08	2.56928e+08	-32962	-4.70559e+08		-6.33469e+07	4.05295e+07	1.08926e+06	-8.09556e+07		-1.5734e+08	1.04679e+08	-1.44524e+06	-6.79381e+07		1.33717e+08	-7.14938e+07	-2.54847e+06	-6.69559e+08		1.25364e+07	-1.22435e+07	72159.8	1.25454e+07
				covariance	-1.64316e+07	5.44848e+07	-4.30367e+06	-5.96252e+08		covariance	-207870	493664	-9932.56	-1.49231e+06		689066	-4.43422e+06	-400344	3.96588e+06		4.80585e+07	-4.10209e+07	1.80262e+06	-4.31168e+07		-5.2769e+07	6.4232e+07	-16481	-1.1764e+08		-2.11156e+07	1.01324e+07	1.08926e+06	-2.69852e+07		-3.93349e+07	2.61698e+07	-1.44524e+06	-2.2646e+07		3.34292e+07	-1.78734e+07	-2.54847e+06	-1.6739e+08		3.13409e+06	-4.08117e+06	36079.9	3.13636e+06
				N	5	5	3	5		N	5	4	2	4		5	5	2	4		5	5	3	4		5	5	3	5		4	5	2	4		5	5	2	4		5	5	2	5		5	4	3	5
			Adamts1	correlation	0.524979	.a	.a	-0.838936		correlation	0.492448	.a	.a	-0.695352		-0.205043	.a	.a	-0.400049		-0.0229946	.a	.a	-0.991865		0.476213	.a	.a	-0.804592		0.744325	.a	.a	-0.988912		0.511876	.a	.a	-0.85292		0.172975	.a	.a	-0.813566		-0.4278	.a	.a	0.692611
				significance (2-sided)	0.363694			0.161064		significance (2-sided)	0.399351			0.304648		0.740772			0.737986		0.970725			0.0812563		0.417434			0.195408		0.255675			0.0948886		0.37796			0.349659		0.780865			0.186434		0.472411			0.307389
				square sumn	4.07934e+08	0		-2.29097e+08		square sumn	503586	0		-338783		-5.29579e+06	0		-176182		-5.16482e+06	0		-1.25315e+07		2.15014e+08	0		-3.94274e+07		3.3083e+07	0		-5.48074e+06		1.16952e+08	0		-5.7985e+06		1.92185e+07	0		-6.68444e+07		-2.80926e+06			858235
				covariance	1.01984e+08			-7.63657e+07		covariance	125896			-112928		-1.32395e+06			-88090.8		-1.2912e+06			-6.26577e+06		5.37534e+07			-1.31425e+07		1.10277e+07			-2.74037e+06		2.9238e+07			-2.89925e+06		4.80462e+06			-2.22815e+07		-702315			286078
				N	5	1	0	4		N	5	1	0	4		5	1	0	3		5	1	0	3		5	1	0	4		4	1	0	3		5	1	0	3		5	1	0	4		5	0	0	4
			Agt	correlation	0.709104	-0.199664	0.276441	-0.463932		correlation	0.670111	-0.963*	0.918163	-0.311746		-0.469116	0.282568	0.958*	0.655368		-0.17239	0.570214	-0.28681	-0.689767		0.669608	-0.479092	0.293249	-0.651589		0.709263	-0.0235259	0.339325	-0.720526		0.675394	-0.496304	0.25112	-0.351296		0.318653	-0.0581986	0.302948	-0.336339		-0.439346	0.485907	0.398279	0.454984
				significance (2-sided)	0.179894	0.74748	0.65256	0.431236		significance (2-sided)	0.21584	0.0374014	0.0818371	0.688254		0.425398	0.64507	0.0420876	0.344632		0.781599	0.315509	0.71319	0.310233		0.216315	0.414214	0.632046	0.233539		0.290737	0.970049	0.660675	0.279474		0.210864	0.395083	0.74888	0.648704		0.601253	0.925941	0.697052	0.579977		0.459164	0.514093	0.601721	0.441355
				square sumn	1.05534e+10	-4.42701e+08	1.47843e+08	-7.38597e+08		square sumn	1.31248e+07	-828541	258253	-578167		-2.32059e+08	2.28726e+07	1.28171e+07	7.2482e+06		-7.41606e+08	2.39956e+08	-1.96224e+07	-1.28963e+08		5.79052e+09	-4.19275e+08	4.08042e+07	-2.19555e+08		6.37569e+08	-3.11363e+06	8.55245e+06	-7.09727e+07		2.95551e+09	-2.3911e+08	2.47244e+07	-7.14869e+07		6.7809e+08	-2.48228e+07	4.90295e+07	-1.45453e+08		-5.52574e+07	2.62106e+07	2.2935e+06	2.93189e+06
				covariance	2.63835e+09	-1.10675e+08	3.69607e+07	-1.84649e+08		covariance	3.2812e+06	-276180	86084.3	-192722		-5.80148e+07	5.71816e+06	4.27237e+06	2.41607e+06		-1.85402e+08	5.9989e+07	-6.54081e+06	-4.29878e+07		1.44763e+09	-1.04819e+08	1.02011e+07	-5.48887e+07		2.12523e+08	-778408	2.85082e+06	-2.36576e+07		7.38878e+08	-5.97775e+07	8.24146e+06	-2.3829e+07		1.69522e+08	-6.20569e+06	1.63432e+07	-3.63632e+07		-1.38143e+07	8.73685e+06	764500	732972
				N	5	5	5	5		N	5	4	4	4		5	5	4	4		5	5	4	4		5	5	5	5		4	5	4	4		5	5	4	4		5	5	4	5		5	4	4	5
			Rbp4	correlation	0.59818	-0.328852	-0.171835	.a		correlation	0.36437	-0.989407	-0.423559	.a		-0.131073	-0.17307	0.091218	.a		0.189956	0.216956	-0.90291	.a		0.455988	-0.542118	-0.670484	.a		0.704272	0.180821	-0.787392	.a		0.474751	-0.587306	-0.984818	.a		0.443882	-0.34	-0.968707	.a		-0.176029	0.453816	-0.848251	.a
				significance (2-sided)	0.286612	0.671148	0.828165			significance (2-sided)	0.54655	0.0927466	0.721561			0.833591	0.82693	0.941848			0.759603	0.783044	0.09709			0.440217	0.457882	0.329516			0.295728	0.819179	0.422862			0.419072	0.412694	0.111074			0.453983	0.66	0.159683			0.777036	0.700124	0.151749
				square sumn	2.85667e+09	-2.88042e+08	-6.52996e+07	0		square sumn	2.29e+06	-227055	-68147.4	0		-2.08056e+07	-4.53619e+06	663009	0		2.62217e+08	3.36341e+07	-6.83506e+07			1.26531e+09	-1.59326e+08	-3.35064e+07	0		1.91894e+08	7.15037e+06	-1.51219e+07	0		6.66635e+08	-1.04639e+08	-4.36892e+07	0		3.03098e+08	-5.99827e+07	-6.76513e+07	0		-7.10417e+06	1.01224e+07	-5.40475e+06	0
				covariance	7.14167e+08	-9.60139e+07	-2.17665e+07			covariance	572500	-113528	-34073.7			-5.20139e+06	-1.51206e+06	331505			6.55544e+07	1.12114e+07	-2.27835e+07			3.16327e+08	-5.31086e+07	-1.11688e+07			6.39646e+07	2.38346e+06	-7.56096e+06			1.66659e+08	-3.48796e+07	-2.18446e+07			7.57744e+07	-1.99942e+07	-3.38256e+07			-1.77604e+06	5.06118e+06	-1.80158e+06
				N	5	4	4	1		N	5	3	3	1		5	4	3	1		5	4	4	0		5	4	4	1		4	4	3	1		5	4	3	1		5	4	3	1		5	3	4	1
			Serpina1e	correlation	0.119064	-0.156936	.a	.a		correlation	0.558042	-0.128058	.a	.a		-0.391464	0.587371	.a	.a		-0.378731	0.465772	.a	.a		0.239805	-0.378768	.a	.a		0.0918509	0.198061	.a	.a		0.224916	-0.465419	.a	.a		-0.346753	-0.224993	.a	.a		-0.391836	0.14889	.a	.a
				significance (2-sided)	0.848762	0.801006				significance (2-sided)	0.328306	0.871942				0.514612	0.297696				0.529575	0.429162				0.697623	0.529531				0.908149	0.74948				0.716061	0.42956				0.567515	0.715965				0.514177	0.85111
				square sumn	5.28082e+08	-4.09455e+08				square sumn	3.25726e+06	-314438				-5.771e+07	5.59471e+07				-4.85548e+08	2.30642e+08				6.18009e+08	-3.90053e+08				2.4162e+07	3.08454e+07				2.93316e+08	-2.63855e+08				-2.19902e+08	-1.12922e+08				-1.46868e+07	7.6187e+06
				covariance	1.3202e+08	-1.02364e+08				covariance	814315	-104813				-1.44275e+07	1.39868e+07				-1.21387e+08	5.76604e+07				1.54502e+08	-9.75133e+07				8.054e+06	7.71134e+06				7.3329e+07	-6.59638e+07				-5.49754e+07	-2.82305e+07				-3.6717e+06	2.53957e+06
				N	5	5	0	0		N	5	4	0	0		5	5	0	0		5	5	0	0		5	5	0	0		4	5	0	0		5	5	0	0		5	5	0	0		5	4	0	0
			Timp1	correlation	0.567329	-0.637436	0.622612	0.380991		correlation	0.616964	-0.644643	0.998*	-0.120843		-0.327087	-0.49143	0.964308	0.951*		-0.418265	-0.287831	0.575664	0.872924		0.559228	-0.634395	0.661706	0.167428		0.952699	-0.812325	0.961822	0.317387		0.621168	-0.526975	0.884181	-0.193931		-0.46819	-0.266076	0.870499	0.446962		-0.81493	-0.101013	1.000**	0.508547
				significance (2-sided)	0.432671	0.247317	0.377388	0.526913		significance (2-sided)	0.383036	0.355357	0.0421327	0.879157		0.672913	0.400479	0.170601	0.0487481		0.581735	0.638647	0.609487	0.127076		0.440772	0.250305	0.338294	0.787824		0.196588	0.0948032	0.176478	0.682613		0.378832	0.361532	0.309435	0.806069		0.53181	0.665262	0.327592	0.450471		0.18507	0.898987	0.0194561	0.381605
				square sumn	1.15787e+09	-8.40742e+08	1.72544e+09	2.55182e+09		square sumn	2.10464e+06	-1.36502e+06	1.33081e+06	-1.07748e+06		-2.81845e+07	-2.3663e+07	5.96041e+07	5.47053e+07		-2.62883e+08	-7.20519e+07	2.47956e+08	4.46371e+08		7.98342e+08	-3.30258e+08	6.09574e+08	2.37345e+08		1.24993e+08	-6.39535e+07	1.56407e+08	1.16452e+08		4.49617e+08	-1.51027e+08	2.34589e+08	-2.05205e+08		-4.62949e+07	-6.75085e+07	4.19188e+08	8.13199e+08		-1.68275e+07	-1.0471e+06	3.46874e+07	1.37868e+07
				covariance	3.85958e+08	-2.10186e+08	5.75145e+08	6.37954e+08		covariance	701547	-455007	665405	-359158		-9.39482e+06	-5.91574e+06	2.98021e+07	1.82351e+07		-8.76276e+07	-1.8013e+07	1.23978e+08	1.4879e+08		2.66114e+08	-8.25646e+07	2.03191e+08	5.93362e+07		6.24964e+07	-1.59884e+07	7.82036e+07	3.88172e+07		1.49872e+08	-3.77568e+07	1.17295e+08	-6.84018e+07		-1.54316e+07	-1.68771e+07	2.09594e+08	2.033e+08		-5.60916e+06	-349033	1.73437e+07	3.44671e+06
				N	4	5	4	5		N	4	4	3	4		4	5	3	4		4	5	3	4		4	5	4	5		3	5	3	4		4	5	3	4		4	5	3	5		4	4	3	5
			Gsn	correlation	0.481229	-0.080391	0.408758	0.781169		correlation	0.401691	0.632158	0.451193	0.247251		-0.103462	-0.711409	-0.0525918	0.813096		0.0685478	-0.287113	0.663622	0.998**		0.409959	0.0502625	0.199524	0.704205		0.7689	0.432853	-0.044906	0.842993		0.452058	-0.0744956	0.61561	0.303647		0.188497	-0.326235	0.571824	0.757617		-0.370168	0.419125	0.956*	0.379905
				significance (2-sided)	0.411828	0.897753	0.494434	0.118769		significance (2-sided)	0.502659	0.367842	0.548807	0.752749		0.868503	0.177828	0.947408	0.186904		0.912791	0.639523	0.336378	0.00153229		0.493037	0.936031	0.747654	0.184308		0.2311	0.466604	0.955094	0.157007		0.444675	0.905237	0.38439	0.696353		0.761427	0.592115	0.428176	0.137921		0.539684	0.580875	0.0442809	0.528192
				square sumn	2.22836e+11	-1.11186e+10	1.63094e+10	4.82664e+10		square sumn	2.44788e+08	1.30562e+08	9.36645e+06	1.3851e+07		-1.59241e+09	-3.59205e+09	-5.19361e+07	3.64228e+08		9.17504e+09	-7.5366e+09	3.41748e+09	7.90479e+09		1.10304e+11	2.74381e+09	2.07128e+09	9.20907e+09		1.94599e+10	3.57347e+09	-5.19236e+07	3.1366e+09		6.15492e+10	-2.23878e+09	4.4734e+09	2.5027e+09		1.24803e+10	-8.67956e+09	6.83029e+09	1.27157e+10		-1.44856e+09	1.41873e+09	4.14256e+08	9.50108e+07
				covariance	5.5709e+10	-2.77964e+09	4.07734e+09	1.20666e+10		covariance	6.1197e+07	4.35207e+07	3.12215e+06	4.617e+06		-3.98101e+08	-8.98013e+08	-1.7312e+07	1.21409e+08		2.29376e+09	-1.88415e+09	1.13916e+09	2.63493e+09		2.75759e+10	6.85952e+08	5.17819e+08	2.30227e+09		6.48662e+09	8.93367e+08	-1.73079e+07	1.04553e+09		1.53873e+10	-5.59694e+08	1.49113e+09	8.34235e+08		3.12008e+09	-2.16989e+09	2.27676e+09	3.17893e+09		-3.62139e+08	4.72912e+08	1.38085e+08	2.37527e+07
				N	5	5	5	5		N	5	4	4	4		5	5	4	4		5	5	4	4		5	5	5	5		4	5	4	4		5	5	4	4		5	5	4	5		5	4	4	5
			Nucb1	correlation	0.388328	.a	.a	0.6651		correlation	0.601311	.a	.a	0.887756		-0.503408	.a	.a	-0.257406		-0.270253	.a	.a	0.404185		0.359633	.a	.a	0.756175		0.242022	.a	.a	0.913293		0.321097	.a	.a	0.903678		-0.994277	.a	.a	0.620771		-0.289078	.a	.a	-0.180229
				significance (2-sided)	0.746106			0.220591		significance (2-sided)	0.58929			0.112244		0.664158			0.742594		0.825786			0.595815		0.765804			0.139121		0.844379			0.0867066		0.791897			0.0963217		0.0681444			0.26381		0.813303			0.771774
				square sumn	4.49182e+07	0	0	3.70571e+08		square sumn	121690		0	658311		-1.76631e+06	0	0	-1.21164e+06		-8.2043e+06	0		2.76853e+07		2.89623e+07	0	0	8.91708e+07		2.46157e+06	0	0	1.72428e+07		1.4074e+07	0	0	7.82665e+07		-3.17617e+06	0	0	9.39521e+07		-426202	0		-406450
				covariance	2.24591e+07			9.26426e+07		covariance	60845.2			219437		-883153			-403879		-4.10215e+06			9.22844e+06		1.44812e+07			2.22927e+07		1.23078e+06			5.74761e+06		7.037e+06			2.60888e+07		-1.58809e+06			2.3488e+07		-213101			-101613
				N	3	1	1	5		N	3	0	1	4		3	1	1	4		3	1	0	4		3	1	1	5		3	1	1	4		3	1	1	4		3	1	1	5		3	1	0	5
			Calr	correlation	0.702499	-0.221099	0.45381	0.628222		correlation	0.969**	0.57481	-0.0700807	0.499237		-0.994**	-0.244833	-0.514701	-0.0544622		-0.879*	-0.282813	0.546721	0.496964		0.888*	-0.113863	0.188119	0.537908		0.896994	0.499212	-0.326213	0.480527		0.86978	-0.301476	0.602855	-0.999**		0.0456977	-0.597804	0.541796	0.646008		-0.810086	0.0322828	0.48653	-0.559762
				significance (2-sided)	0.185852	0.720799	0.442687	0.2564		significance (2-sided)	0.00657109	0.42519	0.929919	0.500763		0.000548352	0.691412	0.485299	0.945538		0.0493783	0.644771	0.453279	0.503036		0.044116	0.855339	0.7619	0.349749		0.103006	0.391871	0.673787	0.519473		0.0552944	0.622045	0.397145	0.00143844		0.941836	0.286996	0.458204	0.238946		0.0964704	0.967717	0.51347	0.32649
				square sumn	1.30889e+10	-3.25642e+09	1.09209e+10	5.60248e+09		square sumn	2.37561e+07	1.23604e+07	-892858	6.14386e+06		-6.15616e+08	-1.31645e+08	-3.11945e+08	-627838		-4.73594e+09	-7.90559e+08	1.71199e+09	5.87255e+08		9.61573e+09	-6.61918e+08	1.17784e+09	1.01529e+09		6.35619e+08	4.38881e+08	-4.33226e+08	2.63533e+08		4.76498e+09	-9.64817e+08	2.68854e+09	-2.11805e+08		1.21742e+08	-1.69371e+09	3.97176e+09	1.56493e+09		-1.27553e+08	1.02202e+07	1.28233e+08	-2.02054e+07
				covariance	3.27223e+09	-8.14104e+08	2.73022e+09	1.40062e+09		covariance	5.93903e+06	4.12015e+06	-297619	2.04795e+06		-1.53904e+08	-3.29113e+07	-1.03982e+08	-209279		-1.18398e+09	-1.9764e+08	5.70663e+08	1.95752e+08		2.40393e+09	-1.6548e+08	2.9446e+08	2.53823e+08		2.11873e+08	1.0972e+08	-1.44409e+08	8.78443e+07		1.19125e+09	-2.41204e+08	8.9618e+08	-7.06016e+07		3.04354e+07	-4.23427e+08	1.32392e+09	3.91233e+08		-3.18883e+07	3.40673e+06	4.27442e+07	-5.05136e+06
				N	5	5	5	5		N	5	4	4	4		5	5	4	4		5	5	4	4		5	5	5	5		4	5	4	4		5	5	4	4		5	5	4	5		5	4	4	5
			Itih1	correlation	-0.279737	.a	-0.878244	-0.0538247		correlation	-0.357631	.a	-0.233266	-0.0242502		0.0681923	.a	0.289094	0.7875		0.17103	.a	-0.0137088	-0.495301		-0.331844	.a	-0.533294	-0.335123		-0.788906	.a	0.892764	-0.423995		-0.410458	.a	-0.92999	-0.289207		0.143313	.a	-0.899241	0.0994513		0.644974	.a	-0.281517	0.405275
				significance (2-sided)	0.648529		0.121756	0.931501		significance (2-sided)	0.554552		0.850117	0.97575		0.913242		0.813292	0.2125		0.783304		0.986291	0.504699		0.585371		0.466706	0.581435		0.211094		0.297526	0.576005		0.492458		0.23963	0.710793		0.818155		0.288239	0.873584		0.239951		0.718483	0.498483
				square sumn	-2.88189e+08		-6.20918e+07	-1.34318e+07		square sumn	-484871		-10218.6	-7816.73		2.33507e+06		572111	1.73295e+06		5.09308e+07		-193072	-8.32367e+06		-1.98645e+08		-4.95823e+06	-1.77e+07		-4.37504e+07		4.17759e+06	-6.55841e+06		-1.24334e+08		-1.12331e+07	-1.17099e+07		2.11106e+07		-1.70987e+07	6.74144e+06		5.61529e+06		-333715	409355
				covariance	-7.20473e+07		-2.06973e+07	-3.35794e+06		covariance	-121218		-5109.28	-2605.58		583768		286056	577651		1.27327e+07		-64357.2	-2.77456e+06		-4.96612e+07		-1.65274e+06	-4.42499e+06		-1.45835e+07		2.0888e+06	-2.18614e+06		-3.10835e+07		-5.61655e+06	-3.9033e+06		5.27765e+06		-8.54934e+06	1.68536e+06		1.40382e+06		-111238	102339
				N	5	0	4	5		N	5	0	3	4		5	0	3	4		5	0	4	4		5	0	4	5		4	0	3	4		5	0	3	4		5	0	3	5		5	0	4	5
			Vcan	correlation	-0.00173885	-0.260563	-1.000**	0.387972		correlation	-0.0667929	-0.236634	1.000**	0.0962176		0.355171	-0.711092	-1.000**	-0.23922		0.217511	-0.155473	.a	0.510795		-0.0375592	-0.243769	-1.000**	0.432603		0.743503	-0.436479	.a	0.555214		0.0477246	-0.153937	-1.000**	-0.761103		-0.124029	0.0219073	-1.000**	0.337404		-0.281041	0.851857	.a	-0.537319
				significance (2-sided)	0.997786	0.672034		0.612028		significance (2-sided)	0.91502	0.763366		0.938651		0.557478	0.178112		0.846217		0.725256	0.802846		0.489205		0.952189	0.692725		0.567397		0.256497	0.462446		0.625273		0.939258	0.804778		0.449316		0.842487	0.972109		0.662596		0.646936	0.148143		0.462681
				square sumn	-1.58303e+06	-1.57744e+08	-6.65764e+07	2.42481e+08		square sumn	-80024	-229440	32090.3	79192.1		1.07473e+07	-1.57162e+07	-178118	-444468		5.72384e+07	-1.78639e+07	0	4.50392e+07		-1.98681e+07	-5.82487e+07	-2.97364e+07	5.69395e+07		2.57922e+07	-1.57729e+07	0	2.11203e+07		1.2775e+07	-2.02499e+07	-5.43405e+06	-3.58257e+07		-1.6145e+07	2.55126e+06	-1.0945e+07	5.55899e+07		-2.16221e+06	5.70417e+06	0	-1.35015e+06
				covariance	-395757	-3.94359e+07	-6.65764e+07	8.08271e+07		covariance	-20006	-76479.9	32090.3	39596		2.68683e+06	-3.92904e+06	-178118	-222234		1.43096e+07	-4.46596e+06		1.50131e+07		-4.96704e+06	-1.45622e+07	-2.97364e+07	1.89798e+07		8.59739e+06	-3.94322e+06		1.05601e+07		3.19376e+06	-5.06247e+06	-5.43405e+06	-1.79128e+07		-4.03624e+06	637815	-1.0945e+07	1.853e+07		-540551	1.90139e+06		-450049
				N	5	5	2	4		N	5	4	2	3		5	5	2	3		5	5	1	4		5	5	2	4		4	5	1	3		5	5	2	3		5	5	2	4		5	4	1	4
			Ctsa	correlation	0.379652	0.536146	0.337119	0.0748407		correlation	0.552378	-0.313634	0.669885	-0.138035		-0.240378	0.647009	0.230983	0.846137		-0.232189	0.763238	0.275462	0.132825		0.432402	0.280029	0.0253249	-0.205317		0.700926	-0.101259	-0.845798	-0.193908		0.484057	0.425011	0.503058	-0.430435		-0.130403	0.82342	0.478174	0.203701		-0.639856	0.268227	0.873363	0.370341
				significance (2-sided)	0.52849	0.351641	0.579042	0.904799		significance (2-sided)	0.334304	0.686366	0.330115	0.861965		0.696915	0.237974	0.769017	0.153863		0.707046	0.133273	0.724538	0.867175		0.467121	0.648172	0.967759	0.740431		0.299074	0.871294	0.154202	0.806092		0.408674	0.475624	0.496942	0.569565		0.834438	0.0866753	0.521826	0.742445		0.244946	0.731773	0.126637	0.53948
				square sumn	3.27562e+08	1.80517e+08	4.5726e+08	3.5053e+08		square sumn	627204	-169538	486257	-891824		-6.8935e+06	7.95291e+06	7.97598e+06	3.53056e+07		-5.79068e+07	4.87726e+07	4.64439e+07	1.86876e+07		2.16776e+08	3.72139e+07	8.93714e+06	-2.0353e+08		3.48784e+07	-2.03506e+06	-2.29107e+07	-5.25403e+07		1.228e+08	3.10937e+07	1.27821e+08	-3.3046e+08		-1.60872e+07	5.33312e+07	1.99717e+08	2.59162e+08		-4.66544e+06	2.20997e+06	1.23941e+07	7.02081e+06
				covariance	8.18905e+07	4.51292e+07	1.14315e+08	8.76325e+07		covariance	156801	-56512.7	162086	-297275		-1.72338e+06	1.98823e+06	2.65866e+06	1.17685e+07		-1.44767e+07	1.21932e+07	1.54813e+07	6.22921e+06		5.41941e+07	9.30349e+06	2.23428e+06	-5.08824e+07		1.16261e+07	-508764	-7.6369e+06	-1.75134e+07		3.07e+07	7.77344e+06	4.26071e+07	-1.10153e+08		-4.02181e+06	1.33328e+07	6.65723e+07	6.47906e+07		-1.16636e+06	736655	4.13137e+06	1.7552e+06
				N	5	5	5	5		N	5	4	4	4		5	5	4	4		5	5	4	4		5	5	5	5		4	5	4	4		5	5	4	4		5	5	4	5		5	4	4	5
			Aebp1	correlation	0.499184	-1.000**	-0.764715	-0.0317907		correlation	0.870857	-1.000**	-0.313181	0.450265		-0.716291	-1.000**	0.110761	0.114411		-0.592027	-1.000**	-0.591446	-0.407171		0.633534	-1.000**	-0.569072	-0.106921		0.399697	-1.000**	-0.0141819	-0.480852		0.623902	-1.000**	-0.88071	0.672892		-0.0520914	-1.000**	-0.842969	0.0511368		-0.812682	-1.000**	-0.753535	0.257214
				significance (2-sided)	0.500816		0.13206	0.968209		significance (2-sided)	0.129143		0.686819	0.702659		0.283709		0.889239	0.927004		0.407973		0.408554	0.592829		0.366466		0.316705	0.893079		0.738231		0.985818	0.680655		0.376098		0.11929	0.530103		0.947909		0.157031	0.948863		0.187318		0.246465	0.742786
				square sumn	7.54604e+08	-1.27103e+07	-6.23899e+08	-1.32207e+07		square sumn	1.62464e+06	-6371.47	-136621	243508		-3.60048e+07	-70444.9	2.29852e+06	237686		-2.40859e+08	-1.79282e+06	-5.95264e+07	-2.38889e+07		5.36413e+08	-4.22697e+06	-1.20796e+08	-9.36403e+06		2.57897e+07	-304174	-581847	-9.5338e+06		2.59186e+08	-2.63652e+06	-1.34486e+08	3.54151e+07		-1.07962e+07	-2.75718e+06	-2.11592e+08	5.60602e+06		-6.84544e+06	-239099	-6.38339e+06	430050
				covariance	2.51535e+08	-1.27103e+07	-1.55975e+08	-4.40688e+06		covariance	541548	-6371.47	-45540.5	121754		-1.20016e+07	-70444.9	766173	118843		-8.02864e+07	-1.79282e+06	-1.98421e+07	-7.96298e+06		1.78804e+08	-4.22697e+06	-3.0199e+07	-3.12134e+06		1.28948e+07	-304174	-193949	-4.7669e+06		8.63953e+07	-2.63652e+06	-4.48285e+07	1.77075e+07		-3.59872e+06	-2.75718e+06	-7.05305e+07	1.86867e+06		-2.28181e+06	-239099	-2.1278e+06	143350
				N	4	2	5	4		N	4	2	4	3		4	2	4	3		4	2	4	4		4	2	5	4		3	2	4	3		4	2	4	3		4	2	4	4		4	2	4	4
			Ca4	correlation	.a	-0.478874	.a	.a		correlation	.a	-0.147403	.a	.a		.a	0.35735	.a	.a		.a	-0.438436	.a	.a		.a	-0.366859	.a	.a		.a	-0.098215	.a	.a		.a	-0.465983	.a	.a		.a	-0.693431	.a	.a		.a	-0.956*	.a	.a
				significance (2-sided)		0.414458				significance (2-sided)		0.852597					0.554886					0.460206					0.5436					0.87515					0.428923					0.19412					0.0437761
				square sumn		-3.58232e+08		0		square sumn		-172202		0			9.75931e+06					-6.22488e+07		0			-1.08321e+08		0			-4.38561e+06		0			-7.57448e+07					-9.97867e+07		0			-1.5516e+07		0
				covariance		-8.9558e+07				covariance		-57400.7					2.43983e+06					-1.55622e+07					-2.70801e+07					-1.0964e+06					-1.89362e+07					-2.49467e+07					-5.17199e+06
				N	0	5	0	1		N	0	4	0	1		0	5	0	0		0	5	0	1		0	5	0	1		0	5	0	1		0	5	0	0		0	5	0	1		0	4	0	1
			Nomo1	correlation	.a	0.361606	.a	.a		correlation	.a	0.528819	.a	.a		.a	0.334644	.a	.a		.a	-0.185524	.a	.a		.a	0.511822	.a	.a		.a	0.496942	.a	.a		.a	0.42308	.a	.a		.a	-0.000902815	.a	.a		.a	-0.668485	.a	.a
				significance (2-sided)		0.549829				significance (2-sided)		0.471181					0.58201					0.765145					0.378018					0.394378					0.477849					0.998851					0.331515
				square sumn	0	2.67517e+08				square sumn	0	545304				0	9.03816e+06				0	-2.60494e+07				0	1.49453e+08				0	2.19447e+07				0	6.80108e+07				0	-128482				0	-8.45129e+06
				covariance		6.68793e+07				covariance		181768					2.25954e+06					-6.51236e+06					3.73631e+07					5.48618e+06					1.70027e+07					-32120.4					-2.8171e+06
				N	1	5	0	0		N	1	4	0	0		1	5	0	0		1	5	0	0		1	5	0	0		1	5	0	0		1	5	0	0		1	5	0	0		1	4	0	0
			Cxcl3	correlation	.a	.a	-0.803097	-0.799687		correlation	.a	.a	-0.133352	-0.987*		.a	.a	-0.451023	0.164634		.a	.a	0.778992	-0.392838		.a	.a	-0.889213	-0.782451		.a	.a	-0.71197	-0.889521		.a	.a	-0.633441	-0.809309		.a	.a	-0.65525	-0.805838		.a	.a	0.96914	0.38725
				significance (2-sided)			0.196903	0.104328		significance (2-sided)			0.914852	0.0127237				0.702118	0.835366				0.431463	0.607162				0.110787	0.117751				0.495606	0.110479				0.563284	0.190691				0.545126	0.0996574				0.158568	0.519555
				square sumn			-6.77403e+08	-1.47042e+09		square sumn			-83924.3	-2.49672e+06				-1.31546e+07	2.00151e+06				2.27454e+07	-1.00315e+08				-2.49324e+08	-3.04505e+08				-4.14763e+07	-5.59243e+07				-7.93035e+07	-1.81035e+08				-1.4889e+08	-4.02494e+08				2.2799e+06	2.88211e+06
				covariance			-2.25801e+08	-3.67604e+08		covariance			-41962.1	-832242				-6.57731e+06	667171				1.13727e+07	-3.34385e+07				-8.31082e+07	-7.61262e+07				-2.07382e+07	-1.86414e+07				-3.96517e+07	-6.0345e+07				-7.44451e+07	-1.00624e+08				1.13995e+06	720527
				N	0	0	4	5		N	0	0	3	4		0	0	3	4		0	0	3	4		0	0	4	5		0	0	3	4		0	0	3	4		0	0	3	5		0	0	3	5
			Mlec	correlation	.a	-0.741364	-1.000**	.a		correlation	.a	-0.294402	.a	.a		.a	0.200848	.a	.a		.a	-0.493077	1.000**	.a		.a	-0.650693	1.000**	.a		.a	-0.276708	1.000**	.a		.a	-0.748174	.a	.a		.a	-0.879*	.a	.a		.a	-0.80847	1.000**	.a
				significance (2-sided)		0.15162				significance (2-sided)		0.705598					0.746002					0.398653					0.234405					0.652234					0.145834					0.0497016					0.19153
				square sumn	0	-9.85801e+08	-3.29505e+06	0		square sumn	0	-628231	0	0		0	9.75006e+06	0			0	-1.24438e+08	1.61305e+06	0		0	-3.41509e+08	84375.9	0		0	-2.19628e+07	470776	0		0	-2.16172e+08	0			0	-2.24796e+08	0	0		0	-2.5442e+07	44949.7	0
				covariance		-2.4645e+08	-3.29505e+06			covariance		-209410					2.43752e+06					-3.11096e+07	1.61305e+06				-8.53773e+07	84375.9				-5.4907e+06	470776				-5.4043e+07					-5.61991e+07					-8.48065e+06	44949.7
				N	1	5	2	1		N	1	4	1	1		1	5	1	0		1	5	2	1		1	5	2	1		1	5	2	1		1	5	1	0		1	5	1	1		1	4	2	1
			Ctsd	correlation	0.66336	0.987**	0.396693	-0.068565		correlation	0.730373	0.597644	-0.161398	-0.306311		-0.491148	0.14024	-0.582428	0.89047		-0.294381	0.621428	0.331455	-0.0674582		0.680019	0.891*	0.0807297	-0.31498		0.76304	0.691029	-0.516591	-0.279524		0.702232	0.914*	0.557525	-0.3723		0.154976	0.904*	0.494992	0.0455049		-0.610012	0.74398	0.269644	0.574588
				significance (2-sided)	0.222246	0.00172539	0.508493	0.912769		significance (2-sided)	0.161095	0.402356	0.838602	0.693689		0.400791	0.822028	0.417572	0.10953		0.630669	0.263154	0.668545	0.932542		0.206534	0.0427586	0.897324	0.605689		0.23696	0.196327	0.483409	0.720476		0.186094	0.0301082	0.442475	0.6277		0.803471	0.0351141	0.505008	0.942081		0.274607	0.25602	0.730356	0.310943
				square sumn	2.20854e+10	4.43691e+09	8.23126e+09	-7.0205e+09		square sumn	3.20011e+07	4.29627e+06	-1.64404e+06	-4.34856e+07		-5.43508e+08	2.30095e+07	-2.82224e+08	8.03616e+08		-2.83299e+09	5.30062e+08	8.92682e+08	-4.57977e+08		1.3155e+10	1.57968e+09	4.35828e+08	-6.82597e+09		1.53411e+09	1.85378e+08	-6.13614e+08	-1.57029e+09		6.87434e+09	8.92136e+08	1.98791e+09	-6.18202e+09		7.37749e+08	7.81652e+08	2.90118e+09	1.26565e+09		-1.71631e+08	7.72061e+07	6.11247e+07	2.38134e+08
				covariance	5.52135e+09	1.10923e+09	2.05781e+09	-1.75512e+09		covariance	8.00028e+06	1.43209e+06	-548013	-1.44952e+07		-1.35877e+08	5.75238e+06	-9.40748e+07	2.67872e+08		-7.08249e+08	1.32515e+08	2.97561e+08	-1.52659e+08		3.28876e+09	3.94921e+08	1.08957e+08	-1.70649e+09		5.1137e+08	4.63446e+07	-2.04538e+08	-5.2343e+08		1.71858e+09	2.23034e+08	6.62638e+08	-2.06067e+09		1.84437e+08	1.95413e+08	9.67062e+08	3.16413e+08		-4.29078e+07	2.57354e+07	2.03749e+07	5.95334e+07
				N	5	5	5	5		N	5	4	4	4		5	5	4	4		5	5	4	4		5	5	5	5		4	5	4	4		5	5	4	4		5	5	4	5		5	4	4	5
			Serpinh1	correlation	0.250576	-0.235905	0.510254	0.435662		correlation	0.127047	0.478545	0.853131	-0.294155		-0.360022	-0.0169401	0.633093	-0.0705428		-0.0417978	-0.203393	0.688603	0.928563		0.188824	-0.167363	0.695806	0.64042		-0.325597	0.474277	0.954*	0.900396		0.102887	-0.355492	0.921977	0.455516		0.419122	-0.609426	0.939015	0.277189		0.342332	-0.110152	0.875046	0.215828
				significance (2-sided)	0.684327	0.702447	0.379734	0.463382		significance (2-sided)	0.838675	0.521455	0.146869	0.705845		0.55171	0.978432	0.366907	0.929457		0.946797	0.742828	0.311397	0.071437		0.761018	0.787906	0.191945	0.244394		0.674403	0.419604	0.0455672	0.0996044		0.869232	0.557096	0.0780227	0.544484		0.48242	0.275199	0.0609847	0.651646		0.572799	0.889848	0.124954	0.727348
				square sumn	1.0509e+09	-5.91663e+07	3.06368e+09	2.2788e+09		square sumn	701211	173833	1.6369e+06	-821786		-5.01865e+07	-155109	5.77845e+07	-3.18968e+06		-5.06703e+07	-9.6818e+06	4.56589e+08	5.92289e+08		4.60143e+08	-1.65678e+07	1.08697e+09	7.08986e+08		-6.26926e+07	7.10032e+06	2.78712e+08	2.82322e+08		1.26874e+08	-1.93734e+07	6.1922e+08	3.78971e+08		2.51332e+08	-2.94025e+07	1.03667e+09	3.93843e+08		1.2133e+07	-532275	4.8836e+07	4.56944e+06
				covariance	2.62724e+08	-1.47916e+07	7.65921e+08	5.69701e+08		covariance	175303	57944.5	545632	-273929		-1.25466e+07	-38777.2	1.92615e+07	-1.06323e+06		-1.26676e+07	-2.42045e+06	1.52196e+08	1.9743e+08		1.15036e+08	-4.14196e+06	2.71742e+08	1.77246e+08		-2.08975e+07	1.77508e+06	9.2904e+07	9.41074e+07		3.17186e+07	-4.84336e+06	2.06407e+08	1.26324e+08		6.2833e+07	-7.35063e+06	3.45557e+08	9.84608e+07		3.03326e+06	-177425	1.62787e+07	1.14236e+06
				N	5	5	5	5		N	5	4	4	4		5	5	4	4		5	5	4	4		5	5	5	5		4	5	4	4		5	5	4	4		5	5	4	5		5	4	4	5
			Hspa5	correlation	0.444734	0.963**	0.175034	0.273207		correlation	0.846062	0.400561	-0.608758	0.177624		-0.876247	0.305528	-0.824447	0.739339		-0.776452	0.674195	0.185894	0.33089		0.630329	0.833328	-0.0274183	-0.0211574		0.341132	0.528557	-0.517159	-0.089802		0.585984	0.894*	0.247116	-0.489776		-0.126016	0.963**	0.189218	0.411586		-0.576773	0.602014	-0.177085	0.00172564
				significance (2-sided)	0.45301	0.00850284	0.778283	0.656519		significance (2-sided)	0.0708045	0.599439	0.391242	0.822376		0.0512784	0.61713	0.175553	0.260661		0.122536	0.21199	0.814106	0.66911		0.254315	0.0796088	0.965094	0.973064		0.658868	0.359821	0.482841	0.910198		0.299126	0.0409588	0.752884	0.510224		0.839977	0.0086065	0.810782	0.491149		0.308668	0.397986	0.822915	0.997803
				square sumn	6.00052e+09	1.11437e+10	1.43122e+09	3.89789e+09		square sumn	1.50229e+07	7.44313e+06	-2.36725e+06	3.44713e+06		-3.92964e+08	1.29076e+08	-1.52511e+08	8.40442e+07		-3.02819e+09	1.48075e+09	1.97763e+08	1.52049e+08		4.94164e+09	3.80626e+09	-5.83306e+07	-6.38876e+07		1.6822e+08	3.65102e+08	-2.28668e+08	-7.94871e+07		2.32471e+09	2.24711e+09	3.36372e+08	-1.0244e+09		-2.4311e+08	2.143e+09	4.23375e+08	1.59511e+09		-6.57651e+07	1.63331e+08	-1.58567e+07	99651.8
				covariance	1.50013e+09	2.78594e+09	3.57805e+08	9.74473e+08		covariance	3.75573e+06	2.48104e+06	-789084	1.14904e+06		-9.8241e+07	3.22691e+07	-5.0837e+07	2.80147e+07		-7.57047e+08	3.70187e+08	6.59211e+07	5.06831e+07		1.23541e+09	9.51564e+08	-1.45826e+07	-1.59719e+07		5.60735e+07	9.12756e+07	-7.62226e+07	-2.64957e+07		5.81177e+08	5.61777e+08	1.12124e+08	-3.41467e+08		-6.07774e+07	5.35749e+08	1.41125e+08	3.98776e+08		-1.64413e+07	5.44436e+07	-5.28558e+06	24913
				N	5	5	5	5		N	5	4	4	4		5	5	4	4		5	5	4	4		5	5	5	5		4	5	4	4		5	5	4	4		5	5	4	5		5	4	4	5
			Cst3	correlation	0.360374	0.155958	0.668219	-0.461411		correlation	0.0666737	0.0613492	-0.040463	-0.342124		0.218318	-0.510506	0.0566154	0.448371		0.39857	-0.457653	0.662657	-0.995746		0.195577	0.372776	0.875693	-0.707198		0.8704	-0.225694	0.657162	-0.795725		0.24868	0.464603	0.59817	-0.89414		0.33027	0.230249	0.613501	-0.28893		-0.0975954	-0.227603	-0.0544606	-0.195953
				significance (2-sided)	0.551292	0.802236	0.21763	0.538589		significance (2-sided)	0.915171	0.938651	0.959537	0.777708		0.724253	0.379459	0.943385	0.704009		0.506301	0.438332	0.337343	0.0587451		0.752581	0.536601	0.0516188	0.292802		0.1296	0.715096	0.342838	0.41418		0.686665	0.430479	0.40183	0.295576		0.587262	0.709449	0.386499	0.71107		0.875935	0.772397	0.945539	0.804047
				square sumn	4.22193e+09	3.974e+08	1.53687e+09	-3.70354e+09		square sumn	1.02796e+06	130450	-47307.7	-2.13231e+06		8.50128e+07	-4.74898e+07	3.14882e+06	2.39509e+07		1.34971e+09	-2.21328e+08	6.66313e+07	-7.50352e+08		1.33134e+09	3.74916e+08	5.24012e+08	-1.25567e+09		4.41611e+08	-3.43279e+07	8.14586e+07	-4.30975e+08		8.56627e+08	2.57241e+08	2.44804e+08	-9.68345e+08		5.5324e+08	1.12861e+08	4.12718e+08	-6.13679e+08		-9.66247e+06	-1.16847e+07	-460920	-4.77438e+06
				covariance	1.05548e+09	9.93499e+07	3.84218e+08	-1.23451e+09		covariance	256989	43483.4	-15769.2	-1.06616e+06		2.12532e+07	-1.18725e+07	1.04961e+06	1.19754e+07		3.37428e+08	-5.5332e+07	2.22104e+07	-3.75176e+08		3.32835e+08	9.37291e+07	1.31003e+08	-4.18557e+08		1.47204e+08	-8.58197e+06	2.71529e+07	-2.15488e+08		2.14157e+08	6.43102e+07	8.16014e+07	-4.84173e+08		1.3831e+08	2.82151e+07	1.37573e+08	-2.0456e+08		-2.41562e+06	-3.8949e+06	-153640	-1.59146e+06
				N	5	5	5	4		N	5	4	4	3		5	5	4	3		5	5	4	3		5	5	5	4		4	5	4	3		5	5	4	3		5	5	4	4		5	4	4	4
			Gc	correlation	-0.469381	0.00688621	-0.363425	-0.0416841		correlation	0.274147	-0.0260515	-0.352398	0.481057		-0.248899	0.791032	0.159699	-0.0562234		-0.638836	0.465985	-0.515207	-0.523386		-0.171036	-0.188461	-0.0396964	-0.258653		-0.438872	0.281794	0.533456	-0.475859		-0.177288	-0.273689	-0.55574	-0.666109		-0.920*	-0.122319	-0.505607	0.096448		-0.424877	-0.11528	-0.830603	-0.654005
				significance (2-sided)	0.4251	0.991232	0.547671	0.946942		significance (2-sided)	0.655369	0.973948	0.647602	0.518943		0.686395	0.111007	0.840301	0.943777		0.245944	0.428921	0.484793	0.476614		0.783297	0.761472	0.94947	0.674383		0.561128	0.646016	0.466544	0.524141		0.775458	0.655929	0.44426	0.333891		0.0269526	0.844648	0.494393	0.877389		0.475778	0.88472	0.169397	0.231208
				square sumn	-5.29909e+09	6.18183e+06	-3.93936e+09	-1.94209e+08		square sumn	4.07308e+06	-30936.9	-2.04258e+06	2.18068e+06		-9.33977e+07	2.59246e+07	4.40339e+07	-2.08255e+06		-2.08471e+09	7.93945e+07	-6.99115e+08	-2.73817e+08		-1.12196e+09	-6.67769e+07	-1.11952e+08	-2.55053e+08		-2.78944e+08	1.51e+07	2.11823e+08	-1.32925e+08		-5.88503e+08	-5.33867e+07	-1.12755e+09	-4.53975e+08		-1.4847e+09	-2.1123e+07	-1.68625e+09	1.22063e+08		-4.0536e+07	-1.54277e+06	-9.48666e+07	-1.23333e+07
				covariance	-1.32477e+09	1.54546e+06	-9.84839e+08	-4.85521e+07		covariance	1.01827e+06	-10312.3	-680860	726893		-2.33494e+07	6.48115e+06	1.4678e+07	-694183		-5.21176e+08	1.98486e+07	-2.33038e+08	-9.12725e+07		-2.8049e+08	-1.66942e+07	-2.7988e+07	-6.37634e+07		-9.29814e+07	3.775e+06	7.06078e+07	-4.43085e+07		-1.47126e+08	-1.33467e+07	-3.75851e+08	-1.51325e+08		-3.71175e+08	-5.28076e+06	-5.62083e+08	3.05156e+07		-1.0134e+07	-514257	-3.16222e+07	-3.08331e+06
				N	5	5	5	5		N	5	4	4	4		5	5	4	4		5	5	4	4		5	5	5	5		4	5	4	4		5	5	4	4		5	5	4	5		5	4	4	5
			Col6a6	correlation	0.643779	0.467378	.a	.a		correlation	0.644118	-0.346411	.a	.a		-0.385944	0.419935	.a	.a		-0.520847	0.420405	.a	.a		0.643129	0.346036	.a	.a		1.000**	-0.231996	.a	.a		0.714057	0.506957	.a	.a		-0.495228	0.739318	.a	.a		-0.900988	0.0195773	.a	.a
				significance (2-sided)	0.554731	0.427353				significance (2-sided)	0.554449	0.653589				0.747752	0.481481				0.651233	0.480938				0.555272	0.568371					0.707285				0.493711	0.383349				0.670169	0.153371				0.285686	0.980423
				square sumn	5.1808e+07	3.13753e+08		0		square sumn	90072.8	-341963		0		-1.32077e+06	1.02916e+07		0		-1.24185e+07	5.35635e+07		0		3.59321e+07	9.16873e+07		0		5.27861e+06	-9.29626e+06				2.01228e+07	7.39485e+07		0		-1.55923e+06	9.54721e+07		0		-734077	316404		0
				covariance	2.5904e+07	7.84382e+07				covariance	45036.4	-113988				-660384	2.5729e+06				-6.20927e+06	1.33909e+07				1.79661e+07	2.29218e+07				5.27861e+06	-2.32407e+06				1.00614e+07	1.84871e+07				-779614	2.3868e+07				-367038	105468
				N	3	5	0	1		N	3	4	0	1		3	5	0	1		3	5	0	1		3	5	0	1		2	5	0	0		3	5	0	1		3	5	0	1		3	4	0	1
			Serpina1b	correlation	-0.441563	0.675238	-0.121959	0.329264		correlation	0.288368	-0.1241	-0.146364	0.387511		-0.172397	0.663471	0.355519	-0.936903		-0.595404	0.874548	-0.493699	0.335466		-0.15074	0.399524	0.234822	0.482377		-0.245288	0.122464	0.708896	0.475669		-0.131684	0.513447	-0.329484	0.144769		-0.951*	0.886*	-0.269271	0.240645		-0.535194	0.441037	-0.727645	-0.750208
				significance (2-sided)	0.45663	0.21101	0.845103	0.588471		significance (2-sided)	0.637992	0.8759	0.853636	0.612489		0.78159	0.222141	0.644481	0.0630972		0.289448	0.0523244	0.506301	0.664534		0.808801	0.505187	0.703786	0.410547		0.754712	0.844464	0.291104	0.524331		0.832821	0.376242	0.670516	0.855231		0.0129589	0.045284	0.730729	0.696584		0.352665	0.558963	0.272355	0.144119
				square sumn	-2.27854e+09	3.88232e+08	-1.36328e+09	2.10534e+09		square sumn	1.95828e+06	-112783	-856284	3.38729e+06		-2.95685e+07	1.39264e+07	9.89431e+07	-3.99924e+07		-8.88087e+08	9.54332e+07	-6.18639e+08	2.58823e+08		-4.51968e+08	9.06662e+07	6.8294e+08	6.528e+08		-7.56428e+07	4.20293e+06	3.47074e+08	1.79125e+08		-1.99798e+08	6.41459e+07	-6.74742e+08	1.13701e+08		-7.01603e+08	9.80157e+07	-9.06438e+08	4.1797e+08		-2.33387e+07	6.09463e+06	-7.67445e+07	-1.94159e+07
				covariance	-5.69635e+08	9.70579e+07	-3.4082e+08	5.26334e+08		covariance	489571	-37594.3	-285428	1.1291e+06		-7.39213e+06	3.48159e+06	3.2981e+07	-1.33308e+07		-2.22022e+08	2.38583e+07	-2.06213e+08	8.62742e+07		-1.12992e+08	2.26666e+07	1.70735e+08	1.632e+08		-2.52143e+07	1.05073e+06	1.15691e+08	5.97082e+07		-4.99495e+07	1.60365e+07	-2.24914e+08	3.79005e+07		-1.75401e+08	2.45039e+07	-3.02146e+08	1.04493e+08		-5.83468e+06	2.03154e+06	-2.55815e+07	-4.85397e+06
				N	5	5	5	5		N	5	4	4	4		5	5	4	4		5	5	4	4		5	5	5	5		4	5	4	4		5	5	4	4		5	5	4	5		5	4	4	5
			Serpine1	correlation	-0.0533409	-0.217913	0.733535	0.23061		correlation	-0.117051	0.440791	0.532369	-0.356316		0.421173	-0.55024	0.713472	0.915725		0.296382	-0.0922322	-0.659087	0.661874		-0.107897	-0.199045	0.881*	0.0611785		0.730584	0.264746	0.537382	0.324473		-0.0262943	-0.30068	0.593849	-0.182995		-0.134545	-0.341664	0.648673	0.272449		-0.200864	0.493231	0.031401	0.670192
				significance (2-sided)	0.932116	0.724757	0.158353	0.709002		significance (2-sided)	0.851307	0.559209	0.467631	0.643684		0.480051	0.336575	0.286528	0.0842746		0.628234	0.882733	0.340913	0.338126		0.862888	0.748251	0.0481911	0.922154		0.269416	0.666896	0.462618	0.675527		0.966525	0.623012	0.406151	0.817005		0.829211	0.573598	0.351327	0.657448		0.745982	0.506769	0.968599	0.215763
				square sumn	-1.76937e+09	-2.37645e+09	2.75156e+09	4.31659e+09		square sumn	-5.10974e+06	5.99405e+06	1.05777e+06	-8.65804e+06		4.64361e+08	-2.19068e+08	6.74361e+07	1.5301e+08		2.84178e+09	-1.90902e+08	-1.23722e+08	1.17776e+09		-2.07962e+09	-8.56772e+08	8.60134e+08	2.4237e+08		8.13312e+08	1.72339e+08	1.158e+08	2.89347e+08		-2.56456e+08	-7.12507e+08	4.13022e+08	-5.62604e+08		-6.38133e+08	-7.16756e+08	7.41594e+08	1.38529e+09		-5.6307e+07	1.31386e+08	496138	5.07763e+07
				covariance	-4.42342e+08	-5.94112e+08	6.87889e+08	1.07915e+09		covariance	-1.27743e+06	1.99802e+06	352589	-2.88601e+06		1.1609e+08	-5.4767e+07	2.24787e+07	5.10034e+07		7.10444e+08	-4.77254e+07	-4.12408e+07	3.92588e+08		-5.19905e+08	-2.14193e+08	2.15034e+08	6.05925e+07		2.71104e+08	4.30847e+07	3.86001e+07	9.64489e+07		-6.4114e+07	-1.78127e+08	1.37674e+08	-1.87535e+08		-1.59533e+08	-1.79189e+08	2.47198e+08	3.46322e+08		-1.40768e+07	4.37954e+07	165379	1.26941e+07
				N	5	5	5	5		N	5	4	4	4		5	5	4	4		5	5	4	4		5	5	5	5		4	5	4	4		5	5	4	4		5	5	4	5		5	4	4	5
			Agpat2	correlation	.a	.a	0.421798	.a		correlation	.a	.a	0.982*	.a		.a	.a	0.898023	.a		.a	.a	-0.295208	.a		.a	.a	0.296912	.a		.a	.a	0.0529558	.a		.a	.a	0.424373	.a		.a	.a	0.4633	.a		.a	.a	0.492832	.a
				significance (2-sided)			0.479329			significance (2-sided)			0.0179581					0.101977					0.704792					0.62759					0.947044					0.575627					0.5367					0.507168
				square sumn			1.06195e+08			square sumn			132521					5.76477e+06					-9.59708e+06					1.94491e+07					556406					2.00458e+07					3.59734e+07					1.34854e+06
				covariance			2.65489e+07			covariance			44173.8					1.92159e+06					-3.19903e+06					4.86227e+06					185469					6.68192e+06					1.19911e+07					449512
				N	0	0	5	0		N	0	0	4	0		0	0	4	0		0	0	4	0		0	0	5	0		0	0	4	0		0	0	4	0		0	0	4	0		0	0	4	0
			Ces1c	correlation	-0.534297	0.129512	0.580765	0.514498		correlation	0.246852	-0.399698	-0.122327	0.493673		-0.089259	-0.281497	-0.47006	-0.515242		-0.763219	-0.182457	0.759911	0.871198		-0.270679	0.214177	0.503756	0.744582		-0.241737	-0.454342	0.134018	0.787677		-0.22679	0.369156	0.690143	0.700369		-0.964*	0.392035	0.640515	0.37295		-0.532913	-0.147101	0.522046	-0.224118
				significance (2-sided)	0.465703	0.835563	0.304524	0.375094		significance (2-sided)	0.753148	0.600302	0.877673	0.506327		0.910741	0.646379	0.52994	0.484758		0.236781	0.768983	0.240089	0.128802		0.729321	0.729401	0.386866	0.148877		0.758263	0.442083	0.865982	0.212323		0.77321	0.540882	0.309857	0.299631		0.0362038	0.513944	0.359485	0.536396		0.467087	0.852899	0.477954	0.717052
				square sumn	-2.42031e+09	1.05011e+08	1.89153e+09	7.72746e+08		square sumn	1.23704e+06	-368130	-209625	798356		-7.95625e+06	-8.33258e+06	-3.83188e+07	-6.4032e+06		-6.94076e+08	-2.80781e+07	3.01973e+08	1.21437e+08		-6.46437e+08	6.85433e+07	4.26878e+08	2.36691e+08		-7.04956e+07	-2.19895e+07	2.49006e+07	6.94465e+07		-2.8502e+08	6.50389e+07	4.1398e+08	1.60148e+08		-6.65291e+08	6.1147e+07	6.31558e+08	1.52158e+08		-2.01467e+07	-2.10914e+06	1.74609e+07	-1.36247e+06
				covariance	-8.0677e+08	2.62527e+07	4.72882e+08	1.93187e+08		covariance	412345	-122710	-69875.1	266119		-2.65208e+06	-2.08315e+06	-1.27729e+07	-2.1344e+06		-2.31359e+08	-7.01953e+06	1.00658e+08	4.04791e+07		-2.15479e+08	1.71358e+07	1.06719e+08	5.91728e+07		-2.34985e+07	-5.49739e+06	8.30021e+06	2.31488e+07		-9.50066e+07	1.62597e+07	1.37993e+08	5.33827e+07		-2.21764e+08	1.52868e+07	2.10519e+08	3.80395e+07		-6.71557e+06	-703047	5.82031e+06	-340618
				N	4	5	5	5		N	4	4	4	4		4	5	4	4		4	5	4	4		4	5	5	5		4	5	4	4		4	5	4	4		4	5	4	5		4	4	4	5
			Pdia3	correlation	0.442799	0.233349	0.285062	0.0509435		correlation	0.501652	0.914994	0.0362312	-0.411937		-0.737571	-0.258332	-0.463746	0.968*		-0.499422	0.0086971	0.564358	0.305848		0.511079	0.293604	-0.0340837	-0.0593654		-0.0131257	0.80217	-0.497582	0.108979		0.436107	0.123888	0.476082	0.103565		0.279952	-0.158188	0.411719	0.0792449		-0.117298	0.511672	0.63431	0.945*
				significance (2-sided)	0.455218	0.705609	0.642025	0.935165		significance (2-sided)	0.389182	0.0850059	0.963769	0.588063		0.154871	0.674777	0.536254	0.0315764		0.39164	0.988927	0.435642	0.694152		0.378832	0.631614	0.956612	0.924458		0.986874	0.102434	0.502418	0.891021		0.462872	0.842665	0.523918	0.896435		0.648266	0.799431	0.588281	0.899208		0.850995	0.488328	0.36569	0.0155101
				square sumn	5.45941e+09	4.75076e+09	9.4517e+09	1.98273e+09		square sumn	8.13964e+06	2.61286e+07	635416	-2.10771e+07		-3.02259e+08	-1.92007e+08	-3.86895e+08	3.09691e+08		-1.77986e+09	3.36056e+07	2.3308e+09	1.46114e+09		3.66135e+09	2.35932e+09	-2.94027e+08	-4.89018e+08		-3.61946e+06	9.74835e+08	-8.15736e+08	2.2383e+08		1.58098e+09	5.48056e+08	2.92265e+09	6.09374e+08		4.93526e+08	-6.19522e+08	4.15469e+09	8.37793e+08		-1.22217e+07	2.12697e+08	2.20499e+08	1.48811e+08
				covariance	1.36485e+09	1.18769e+09	2.36292e+09	4.95682e+08		covariance	2.03491e+06	8.70953e+06	211805	-7.02569e+06		-7.55648e+07	-4.80016e+07	-1.28965e+08	1.0323e+08		-4.44965e+08	8.40141e+06	7.76933e+08	4.87047e+08		9.15338e+08	5.8983e+08	-7.35068e+07	-1.22254e+08		-1.20649e+06	2.43709e+08	-2.71912e+08	7.461e+07		3.95245e+08	1.37014e+08	9.74216e+08	2.03125e+08		1.23382e+08	-1.54881e+08	1.3849e+09	2.09448e+08		-3.05542e+06	7.0899e+07	7.34995e+07	3.72027e+07
				N	5	5	5	5		N	5	4	4	4		5	5	4	4		5	5	4	4		5	5	5	5		4	5	4	4		5	5	4	4		5	5	4	5		5	4	4	5
			Esam	correlation	-0.719114	.a	-0.953415	-0.241485		correlation	-0.0936873	.a	-0.457282	-1.000**		0.0136307	.a	-0.723664	1.000**		-0.426018	.a	1.000**	-0.216166		-0.463254	.a	-1.000**	-0.256203		-0.734644	.a	-1.000**	-0.279237		-0.476562	.a	-0.855842	1.000**		-0.888*	.a	-0.870245	-0.229455		-0.105334	.a	-1.000**	0.867221
				significance (2-sided)	0.170972		0.195083	0.844731		significance (2-sided)	0.880888		0.697646			0.982645		0.484913			0.474463			0.861289		0.432001		0.0100291	0.835057		0.265356			0.819837		0.417045		0.346079			0.0439886		0.327921	0.852611		0.866133			0.331807
				square sumn	-1.5627e+09		-3.90398e+08	-6.96244e+07		square sumn	-267931		-144396	-70007.9		984542		-1.05901e+07	871136		-2.676e+08		3.80825e+06	-9.69079e+06		-5.84942e+08		-1.22346e+08	-1.61772e+07		-9.16495e+07		-1.22583e+07	-5.52967e+06		-3.04503e+08		-5.37606e+07	1.96438e+07		-2.76046e+08		-9.92166e+07	-1.64588e+07		-1.93441e+06		-936841	1.01829e+06
				covariance	-3.90675e+08		-1.95199e+08	-3.48122e+07		covariance	-66982.7		-72197.9	-70007.9		246136		-5.29505e+06	871136		-6.69001e+07		3.80825e+06	-4.8454e+06		-1.46236e+08		-6.1173e+07	-8.08858e+06		-3.05498e+07		-1.22583e+07	-2.76483e+06		-7.61257e+07		-2.68803e+07	1.96438e+07		-6.90114e+07		-4.96083e+07	-8.22942e+06		-483602		-936841	509143
				N	5	0	3	3		N	5	0	3	2		5	0	3	2		5	0	2	3		5	0	3	3		4	0	2	3		5	0	3	2		5	0	3	3		5	0	2	3
			Tinagl1	correlation	-0.363982	-0.118477	-1.000**	-0.342017		correlation	-0.945454	-0.821333	-1.000**	-0.108681		0.996541	0.41656	-1.000**	-0.942829		0.752883	-0.0625343	.a	-0.374684		-0.733258	-0.132369	-1.000**	-0.338085		-0.804143	-0.611129	-1.000**	-0.3231		-0.796544	-0.00179311	-1.000**	-0.960034		0.153488	0.131939	-1.000**	-0.337511		0.895967	-0.62805	.a	-0.888931
				significance (2-sided)	0.762834	0.849504		0.657983		significance (2-sided)	0.211237	0.178667		0.930674		0.0529696	0.485385		0.21631		0.457325	0.920431		0.625316		0.475998	0.831956		0.661915		0.40525	0.273481		0.79055		0.413318	0.997717		0.180591		0.901899	0.832499		0.662489		0.292968	0.37195		0.111069
				square sumn	-4.70169e+08	-1.01995e+08	-1.54727e+08	-1.05096e+09		square sumn	-852642	-879909	-81229.8	-405461		1.74297e+07	1.3092e+07	-4.8861e+06	-1.51659e+07		2.69229e+08	-1.02175e+07	0	-1.62431e+08		-4.3825e+08	-4.49779e+07	-4.47352e+07	-2.1878e+08		-6.60223e+07	-3.14041e+07	-4.81331e+06	-6.12777e+07		-2.58712e+08	-335421	-2.28873e+07	-3.91227e+08		4.37924e+07	2.18496e+07	-4.18513e+07	-2.73397e+08		1.16755e+07	-1.28152e+07	0	-1.09819e+07
				covariance	-2.35085e+08	-2.54987e+07	-1.54727e+08	-3.50319e+08		covariance	-426321	-293303	-81229.8	-202731		8.71487e+06	3.27299e+06	-4.8861e+06	-7.58293e+06		1.34615e+08	-2.55438e+06		-5.41436e+07		-2.19125e+08	-1.12445e+07	-4.47352e+07	-7.29268e+07		-3.30112e+07	-7.85103e+06	-4.81331e+06	-3.06389e+07		-1.29356e+08	-83855.4	-2.28873e+07	-1.95613e+08		2.18962e+07	5.46241e+06	-4.18513e+07	-9.11322e+07		5.83775e+06	-4.27172e+06		-3.66063e+06
				N	3	5	2	4		N	3	4	2	3		3	5	2	3		3	5	1	4		3	5	2	4		3	5	2	3		3	5	2	3		3	5	2	4		3	4	1	4
			Bgn	correlation	-0.0758766	-0.898*	-0.26772	0.0447769		correlation	0.0753338	-0.855885	-0.0741428	0.0376114		-0.316386	-0.158374	0.431366	-0.664128		-0.20002	-0.485535	-0.451247	0.986*		-0.030359	-0.854687	0.093117	0.344801		-0.760629	-0.949*	0.626231	0.409732		-0.116362	-0.780974	-0.465472	0.549507		0.0126334	-0.60303	-0.402119	-0.112988		0.286596	-0.809833	-0.589565	-0.121435
				significance (2-sided)	0.903484	0.0387795	0.663245	0.943007		significance (2-sided)	0.904173	0.144115	0.925857	0.962389		0.60399	0.799199	0.568634	0.335872		0.747035	0.407028	0.548753	0.0138218		0.961352	0.0650266	0.881611	0.569847		0.239371	0.0138748	0.373769	0.590268		0.852179	0.118923	0.534528	0.450493		0.983915	0.281675	0.597881	0.856445		0.640153	0.190167	0.410435	0.845765
				square sumn	-1.43738e+09	-9.69618e+09	-7.25203e+09	2.43916e+09		square sumn	1.8781e+06	-1.44819e+07	-1.03234e+06	2.56247e+06		-1.99214e+08	-6.24638e+07	2.85718e+08	-3.21851e+08		-1.09526e+09	-9.95558e+08	-1.49383e+09	1.67842e+09		-3.3417e+08	-3.64451e+09	6.56264e+08	3.97531e+09		-6.06979e+08	-6.11734e+08	8.41504e+08	1.36628e+09		-6.48139e+08	-1.83333e+09	-2.26864e+09	4.89987e+09		3.42195e+07	-1.25323e+09	-3.2216e+09	-1.6719e+09		4.58815e+07	-1.56502e+08	-1.64276e+08	-2.67749e+07
				covariance	-3.59346e+08	-2.42405e+09	-1.81301e+09	6.0979e+08		covariance	469525	-4.8273e+06	-344113	854158		-4.98035e+07	-1.5616e+07	9.52394e+07	-1.07284e+08		-2.73816e+08	-2.48889e+08	-4.97944e+08	5.59474e+08		-8.35426e+07	-9.11128e+08	1.64066e+08	9.93828e+08		-2.02326e+08	-1.52933e+08	2.80501e+08	4.55427e+08		-1.62035e+08	-4.58332e+08	-7.56214e+08	1.63329e+09		8.55487e+06	-3.13307e+08	-1.07387e+09	-4.17976e+08		1.14704e+07	-5.21674e+07	-5.47585e+07	-6.69372e+06
				N	5	5	5	5		N	5	4	4	4		5	5	4	4		5	5	4	4		5	5	5	5		4	5	4	4		5	5	4	4		5	5	4	5		5	4	4	5
			Dcn	correlation	-0.275957	0.134387	0.145564	0.16751		correlation	-0.32858	-0.512432	0.333667	0.472758		0.624802	-0.105703	0.750437	-0.941505		0.538651	0.10247	-0.677272	0.0120056		-0.384589	0.0924936	0.404763	0.345839		0.183358	-0.542543	0.523096	0.261307		-0.327415	0.279688	-0.0457819	0.264973		-0.17072	0.519557	0.0278548	0.090736		0.13782	0.0995365	-0.454054	-0.77486
				significance (2-sided)	0.653153	0.829409	0.815319	0.787722		significance (2-sided)	0.589294	0.487568	0.666333	0.527242		0.259795	0.865666	0.249563	0.0584953		0.348951	0.869759	0.322728	0.987994		0.52268	0.882402	0.49908	0.568607		0.816642	0.344783	0.476904	0.738693		0.590695	0.648589	0.954218	0.735027		0.783693	0.369581	0.972145	0.88463		0.82508	0.900463	0.545946	0.123815
				square sumn	-6.68606e+10	1.4133e+10	5.66739e+09	5.78805e+10		square sumn	-1.04769e+08	-7.74832e+07	6.8877e+06	2.28318e+08		5.03163e+09	-4.05831e+08	7.36909e+08	-2.65978e+09		3.7724e+10	2.0453e+09	-2.79542e+09	4.21215e+08		-5.41429e+10	3.83934e+09	4.10016e+09	2.52919e+10		1.15229e+09	-3.4058e+09	1.11759e+09	4.56346e+09		-2.3325e+10	6.39131e+09	-3.30807e+08	1.37732e+10		-5.91427e+09	1.05108e+10	3.30844e+08	8.51654e+09		2.82191e+08	1.76768e+08	-1.57741e+08	-1.08371e+09
				covariance	-1.67152e+10	3.53325e+09	1.41685e+09	1.44701e+10		covariance	-2.61923e+07	-2.58277e+07	2.2959e+06	7.61059e+07		1.25791e+09	-1.01458e+08	2.45636e+08	-8.86593e+08		9.43099e+09	5.11324e+08	-9.31806e+08	1.40405e+08		-1.35357e+10	9.59835e+08	1.02504e+09	6.32298e+09		3.84097e+08	-8.5145e+08	3.72531e+08	1.52115e+09		-5.83126e+09	1.59783e+09	-1.10269e+08	4.59106e+09		-1.47857e+09	2.6277e+09	1.10281e+08	2.12913e+09		7.05477e+07	5.89225e+07	-5.25804e+07	-2.70928e+08
				N	5	5	5	5		N	5	4	4	4		5	5	4	4		5	5	4	4		5	5	5	5		4	5	4	4		5	5	4	4		5	5	4	5		5	4	4	5
			Retn	correlation	0.384559	0.392894	.a	-1.000**		correlation	0.414678	-0.111756	.a	-1.000**		-0.358496	-0.0584695	.a	-1.000**		0.16866	0.673812	.a	.a		0.313287	0.159936	.a	-1.000**		0.202268	-0.0315711	.a	1.000**		0.268138	0.278443	.a	-1.000**		0.260747	0.70545	.a	-1.000**		0.0384999	0.92291	.a	-1.000**
				significance (2-sided)	0.615441	0.512938				significance (2-sided)	0.585322	0.888244				0.641504	0.925597				0.83134	0.21235				0.686713	0.797234				0.797732	0.959809				0.731862	0.650112				0.739253	0.183183				0.9615	0.0770899
				square sumn	1.64177e+09	2.43636e+08	0	-1.31624e+08		square sumn	1.95847e+06	-99044.2	0	-111422		-3.01164e+07	-1.32366e+06	0	-3.13252e+06		1.44555e+08	7.93024e+07	0	0		7.05143e+08	3.91454e+07	0	-7.42729e+06		5.55913e+07	-1.1686e+06	0	305700		3.17593e+08	3.75181e+07	0	-6.5409e+06		1.69632e+08	8.41508e+07	0	-4.81083e+07		1.37173e+06	1.28558e+07	0	-881337
				covariance	5.47257e+08	6.0909e+07		-1.31624e+08		covariance	652824	-33014.7		-111422		-1.00388e+07	-330915		-3.13252e+06		4.8185e+07	1.98256e+07				2.35048e+08	9.78635e+06		-7.42729e+06		1.85304e+07	-292149		305700		1.05864e+08	9.37952e+06		-6.5409e+06		5.6544e+07	2.10377e+07		-4.81083e+07		457243	4.28526e+06		-881337
				N	4	5	1	2		N	4	4	1	2		4	5	1	2		4	5	1	1		4	5	1	2		4	5	1	2		4	5	1	2		4	5	1	2		4	4	1	2
			D17Wsu104e	correlation	0.919736	0.662993	-0.97396	-1.000**		correlation	0.778422	0.92152	-1.000**	-1.000**		-0.826458	-0.485695	-1.000**	1.000**		-0.416219	-0.218125	1.000**	.a		0.909126	0.882*	-0.826563	-1.000**		0.848777	0.629176	-0.340683	.a		0.869413	0.843236	-1.000**	-1.000**		0.558682	0.384002	-1.000**	-1.000**		-0.377538	0.247182	1.000**	1.000**
				significance (2-sided)	0.0802638	0.222596	0.145601			significance (2-sided)	0.221578	0.0784802				0.173542	0.406849				0.583781	0.724493				0.0908741	0.0478658	0.380586			0.354679	0.255455	0.778683			0.130587	0.0727306				0.441318	0.52337				0.622462	0.752818
				square sumn	2.43368e+09	9.14724e+08	-9.41228e+07	-2.81242e+07		square sumn	2.91525e+06	1.78858e+06	-49853.3	-138653		-7.61652e+07	-2.4464e+07	-2.99875e+06	1.0623e+06		-3.37791e+08	-5.71174e+07	8.61886e+06	0		1.40236e+09	4.80235e+08	-2.66414e+07	-1.27048e+07		1.07192e+08	5.18158e+07	-2.61199e+06	0		6.74922e+08	2.52796e+08	-1.40466e+07	-1.82789e+07		2.08461e+08	1.01916e+08	-2.56855e+07	-4.52953e+06		-8.96281e+06	8.29732e+06	240175	273166
				covariance	8.11228e+08	2.28681e+08	-4.70614e+07	-2.81242e+07		covariance	971751	596194	-49853.3	-138653		-2.53884e+07	-6.11599e+06	-2.99875e+06	1.0623e+06		-1.12597e+08	-1.42793e+07	8.61886e+06			4.67453e+08	1.20059e+08	-1.33207e+07	-1.27048e+07		5.35958e+07	1.29539e+07	-1.30599e+06			2.24974e+08	6.31989e+07	-1.40466e+07	-1.82789e+07		6.94871e+07	2.54789e+07	-2.56855e+07	-4.52953e+06		-2.9876e+06	2.76577e+06	240175	273166
				N	4	5	3	2		N	4	4	2	2		4	5	2	2		4	5	2	1		4	5	3	2		3	5	3	1		4	5	2	2		4	5	2	2		4	4	2	2
			Grn	correlation	0.629862	-0.757178	-0.539628	-0.366079		correlation	0.413239	-0.22951	-0.371869	-0.579061		-0.148299	-0.430673	0.129631	0.952*		0.054741	-0.340236	-0.476886	-0.189989		0.539157	-0.732113	-0.22131	-0.479014		0.953*	-0.289018	0.403262	-0.408402		0.591198	-0.799746	-0.709214	-0.225877		0.357086	-0.733163	-0.662487	-0.310972		-0.427931	-0.00302356	-0.771913	0.825407
				significance (2-sided)	0.254777	0.138286	0.347904	0.544524		significance (2-sided)	0.489232	0.77049	0.628131	0.420939		0.811875	0.469107	0.870369	0.0479448		0.930336	0.575307	0.523114	0.810011		0.348409	0.159584	0.720537	0.414302		0.0474199	0.6372	0.596738	0.591598		0.293759	0.104282	0.290786	0.774123		0.5552	0.158674	0.337513	0.610535		0.472261	0.996976	0.228087	0.0852436
				square sumn	1.67556e+09	-2.02957e+08	-1.22166e+09	-5.17769e+09		square sumn	1.44671e+06	-86629.5	-448981	-1.14366e+07		-1.31127e+07	-4.21439e+06	7.44535e+06	8.8965e+07		4.20929e+07	-1.73088e+07	-1.40057e+08	-3.34999e+08		8.33387e+08	-7.74555e+07	-1.30355e+08	-1.43392e+09		1.39395e+08	-4.62423e+06	3.81381e+07	-2.9795e+08		4.62427e+08	-4.65797e+07	-2.99733e+08	-3.88362e+08		1.35824e+08	-3.78035e+07	-4.60234e+08	-1.19474e+09		-9.62036e+06	-18936.1	-1.90815e+07	4.72527e+07
				covariance	4.18891e+08	-5.07392e+07	-3.05415e+08	-1.29442e+09		covariance	361677	-28876.5	-149660	-3.81219e+06		-3.27816e+06	-1.0536e+06	2.48178e+06	2.9655e+07		1.05232e+07	-4.32721e+06	-4.66858e+07	-1.11666e+08		2.08347e+08	-1.93639e+07	-3.25888e+07	-3.5848e+08		4.64648e+07	-1.15606e+06	1.27127e+07	-9.93168e+07		1.15607e+08	-1.16449e+07	-9.9911e+07	-1.29454e+08		3.3956e+07	-9.45088e+06	-1.53411e+08	-2.98685e+08		-2.40509e+06	-6312.05	-6.36049e+06	1.18132e+07
				N	5	5	5	5		N	5	4	4	4		5	5	4	4		5	5	4	4		5	5	5	5		4	5	4	4		5	5	4	4		5	5	4	5		5	4	4	5
			Mmp3	correlation	-0.456613	0.612768	0.912*	0.41725		correlation	-0.120393	-0.0630615	0.578782	-0.0867259		0.4068	0.0938131	0.241558	0.796524		0.0656425	0.693844	0.486003	0.818894		-0.370369	0.405261	0.779565	0.237749		-0.023571	0.016284	0.240932	0.430435		-0.304185	0.549025	0.988*	-0.443867		-0.660004	0.907*	0.976*	0.460573		-0.242423	0.748916	0.867816	0.143856
				significance (2-sided)	0.439508	0.27183	0.0307414	0.484586		significance (2-sided)	0.847082	0.936939	0.421218	0.913274		0.496709	0.880729	0.758442	0.203476		0.916481	0.193742	0.513997	0.181106		0.539446	0.498501	0.120046	0.700165		0.976429	0.979268	0.759068	0.569565		0.618758	0.337867	0.0118977	0.556133		0.225451	0.0333637	0.0240103	0.435028		0.694388	0.251084	0.132184	0.81747
				square sumn	-6.81736e+08	3.44066e+08	3.31752e+09	1.84201e+09		square sumn	-236556	-56151	1.11452e+06	-509709		2.01877e+07	1.92305e+06	2.21275e+07	2.54616e+07		2.83291e+07	7.39416e+07	1.93333e+08	3.29614e+08		-3.21305e+08	8.98148e+07	7.37528e+08	2.22142e+08		-1.61609e+06	545776	4.28145e+07	1.03671e+08		-1.33536e+08	6.69849e+07	6.6603e+08	-2.61065e+08		-1.40897e+08	9.80077e+07	1.08139e+09	5.52313e+08		-3.05875e+06	9.80251e+06	2.90567e+07	2.57053e+06
				covariance	-1.70434e+08	8.60165e+07	8.2938e+08	4.60503e+08		covariance	-59139	-18717	371506	-169903		5.04692e+06	480763	7.37583e+06	8.48721e+06		7.08228e+06	1.84854e+07	6.44443e+07	1.09871e+08		-8.03263e+07	2.24537e+07	1.84382e+08	5.55356e+07		-538696	136444	1.42715e+07	3.4557e+07		-3.33841e+07	1.67462e+07	2.2201e+08	-8.70217e+07		-3.52242e+07	2.45019e+07	3.60462e+08	1.38078e+08		-764687	3.2675e+06	9.68558e+06	642633
				N	5	5	5	5		N	5	4	4	4		5	5	4	4		5	5	4	4		5	5	5	5		4	5	4	4		5	5	4	4		5	5	4	5		5	4	4	5
			Vcam1	correlation	-0.785347	0.222125	0.0690901	-0.544013		correlation	-0.571061	0.790397	-0.386456	-0.226051		0.702279	-0.0696056	0.0371859	0.177667		0.478074	-0.311614	-0.65361	-0.623582		-0.813219	0.416939	0.232443	-0.543682		-0.785607	0.760828	0.190461	-0.632983		-0.805991	0.23548	-0.140485	0.365805		-0.528161	-0.289377	-0.101571	-0.500407		0.467369	-0.248264	-0.997**	0.443048
				significance (2-sided)	0.115461	0.719525	0.912102	0.343211		significance (2-sided)	0.314624	0.209603	0.613544	0.773949		0.186051	0.911447	0.962814	0.822333		0.415352	0.609759	0.34639	0.376418		0.0941404	0.484946	0.706732	0.343566		0.214393	0.13526	0.809539	0.367017		0.0995418	0.702971	0.859515	0.634195		0.360249	0.636762	0.898429	0.390554		0.427363	0.751736	0.00292772	0.454934
				square sumn	-4.4747e+08	9.53723e+07	3.36794e+07	-7.54992e+08		square sumn	-428202	542792	-96262.8	-400379		1.32999e+07	-1.09106e+06	440631	936557		7.87368e+07	-2.53935e+07	-3.5285e+07	-1.20049e+08		-2.69231e+08	7.06586e+07	2.94805e+07	-1.59696e+08		-2.23108e+07	1.94993e+07	2.16105e+06	-5.45116e+07		-1.35029e+08	2.19694e+07	-1.22492e+07	3.54801e+07		-4.30285e+07	-2.39009e+07	-1.45576e+07	-1.88646e+08		2.25042e+06	-1.72303e+06	-4.53056e+06	2.48875e+06
				covariance	-1.11867e+08	2.38431e+07	8.41985e+06	-1.88748e+08		covariance	-107050	180931	-32087.6	-133460		3.32498e+06	-272766	146877	312186		1.96842e+07	-6.34838e+06	-1.17617e+07	-4.00162e+07		-6.73077e+07	1.76646e+07	7.37013e+06	-3.9924e+07		-7.43693e+06	4.87483e+06	720351	-1.81705e+07		-3.37572e+07	5.49235e+06	-4.08306e+06	1.18267e+07		-1.07571e+07	-5.97524e+06	-4.85255e+06	-4.71615e+07		562606	-574343	-1.51019e+06	622189
				N	5	5	5	5		N	5	4	4	4		5	5	4	4		5	5	4	4		5	5	5	5		4	5	4	4		5	5	4	4		5	5	4	5		5	4	4	5
			Ppic	correlation	-0.428035	0.179851	0.54511	-0.3921		correlation	-0.0293829	0.867511	-0.30688	-0.873708		-0.0143706	-0.608293	-0.204912	-0.0170913		-0.0810183	-0.367832	-0.0403785	0.150059		-0.346252	0.393704	0.610927	-0.193954		-0.686941	0.708563	0.191299	0.17318		-0.40288	0.235397	0.438602	0.110843		-0.431474	-0.238394	0.440608	-0.514497		0.24452	0.268832	-0.528346	0.580797
				significance (2-sided)	0.472141	0.772247	0.34204	0.513868		significance (2-sided)	0.962594	0.132489	0.69312	0.126292		0.981703	0.276343	0.795088	0.982909		0.896957	0.542448	0.959621	0.849941		0.568114	0.511989	0.273684	0.754608		0.313059	0.18038	0.808701	0.82682		0.501273	0.703075	0.561398	0.889157		0.468187	0.699367	0.559392	0.375095		0.691798	0.731168	0.471654	0.30449
				square sumn	-2.24035e+08	1.802e+07	4.17002e+08	-2.4181e+08		square sumn	-20239.3	139131	-124236	-666505		-250006	-2.22503e+06	-3.94626e+06	-74069.7		-1.22574e+07	-6.99475e+06	-2.70444e+06	1.15191e+07		-1.05304e+08	1.55697e+07	1.21595e+08	-2.53158e+07		-2.07904e+07	4.23768e+06	6.5298e+06	4.9876e+06		-6.20021e+07	5.12485e+06	6.21542e+07	8.83857e+06		-3.22908e+07	-4.59476e+06	1.02635e+08	-8.6189e+07		1.08157e+06	629522	-2.9785e+06	1.44978e+06
				covariance	-5.60088e+07	4.50501e+06	1.04251e+08	-6.04525e+07		covariance	-5059.82	46377.1	-41412.1	-222168		-62501.4	-556257	-1.31542e+06	-24689.9		-3.06436e+06	-1.74869e+06	-901479	3.8397e+06		-2.63259e+07	3.89242e+06	3.03986e+07	-6.32896e+06		-6.93013e+06	1.05942e+06	2.1766e+06	1.66253e+06		-1.55005e+07	1.28121e+06	2.07181e+07	2.94619e+06		-8.0727e+06	-1.14869e+06	3.42117e+07	-2.15473e+07		270392	209841	-992833	362444
				N	5	5	5	5		N	5	4	4	4		5	5	4	4		5	5	4	4		5	5	5	5		4	5	4	4		5	5	4	4		5	5	4	5		5	4	4	5
			Hint2	correlation	0.352237	.a	-0.298042	-0.759397		correlation	-0.0831949	.a	-0.78964	-0.487254		-0.0807176	.a	-0.407949	0.0595859		0.367315	.a	0.350758	-0.841938		0.140791	.a	0.131393	-0.819006		-0.0762546	.a	0.887418	-0.879406		0.0727184	.a	-0.500771	-0.47758		0.73684	.a	-0.489622	-0.677683		0.559562	.a	-0.337354	0.240945
				significance (2-sided)	0.560973		0.626216	0.136444		significance (2-sided)	0.894195		0.21036	0.512746		0.897339		0.592051	0.940414		0.54306		0.649242	0.158062		0.821334		0.833187	0.0898818		0.923745		0.112582	0.120594		0.907494		0.499229	0.52242		0.1555		0.510378	0.208717		0.326701		0.662646	0.696215
				square sumn	5.02945e+08	0	-1.89061e+08	-5.76359e+08		square sumn	-156332		-202159	-376073		-3.83082e+06	0	-4.96831e+06	213729		1.51602e+08	0	2.73266e+07	-8.89982e+07		1.16809e+08	0	2.16854e+07	-1.31561e+08		-6.35905e+06	0	2.6927e+07	-4.16672e+07		3.05298e+07	0	-4.48769e+07	-3.15191e+07		1.50434e+08	0	-7.21254e+07	-1.39714e+08		6.75206e+06	0	-2.21216e+06	740183
				covariance	1.25736e+08		-4.72653e+07	-1.4409e+08		covariance	-39082.9		-67386.2	-125358		-957704		-1.6561e+06	71242.9		3.79005e+07		9.10885e+06	-2.96661e+07		2.92021e+07		5.42136e+06	-3.28902e+07		-2.11968e+06		8.97565e+06	-1.38891e+07		7.63245e+06		-1.4959e+07	-1.05064e+07		3.76085e+07		-2.40418e+07	-3.49286e+07		1.68802e+06		-737388	185046
				N	5	1	5	5		N	5	0	4	4		5	1	4	4		5	1	4	4		5	1	5	5		4	1	4	4		5	1	4	4		5	1	4	5		5	1	4	5
			Serpinc1	correlation	0.625348	0.35674	0.6784	-0.542258		correlation	0.524993	-0.425941	0.0502415	-0.547443		-0.37033	0.201062	0.1513	-0.784669		-0.0128444	0.301812	0.858431	-0.289844		0.536184	0.266498	0.908*	-0.271162		0.518821	-0.368808	0.720773	-0.0573092		0.521585	0.446597	0.633837	-0.130948		0.396044	0.688531	0.654365	-0.675588		-0.190719	0.0569993	0.190633	-0.212241
				significance (2-sided)	0.259251	0.555612	0.208046	0.345088		significance (2-sided)	0.363678	0.574059	0.949759	0.452557		0.539492	0.745736	0.8487	0.215331		0.983646	0.621638	0.141569	0.710156		0.351601	0.664745	0.0331066	0.659024		0.481179	0.541293	0.279227	0.942691		0.367376	0.450887	0.366163	0.869052		0.509252	0.19863	0.345635	0.210681		0.758649	0.943001	0.809367	0.731809
				square sumn	4.41056e+09	8.68364e+08	1.82455e+09	-2.19063e+09		square sumn	4.87292e+06	-1.4916e+06	66302.2	-3.07816e+06		-8.68157e+07	1.78674e+07	9.49826e+06	-2.67011e+07		-2.61858e+07	1.39434e+08	8.61367e+07	-1.02136e+08		2.19736e+09	2.56042e+08	6.3527e+08	-2.31851e+08		2.20952e+08	-5.35869e+07	1.07504e+08	-1.37921e+07		1.08166e+09	2.36214e+08	2.92794e+08	-8.19882e+07		3.99395e+08	3.22403e+08	4.96878e+08	-7.41373e+08		-1.13676e+07	3.06987e+06	1.61003e+06	-3.4705e+06
				covariance	1.10264e+09	2.17091e+08	4.56137e+08	-5.47658e+08		covariance	1.21823e+06	-497199	22100.7	-1.02605e+06		-2.17039e+07	4.46684e+06	3.16609e+06	-8.90037e+06		-6.54645e+06	3.48584e+07	2.87122e+07	-3.40454e+07		5.4934e+08	6.40106e+07	1.58817e+08	-5.79628e+07		7.36506e+07	-1.33967e+07	3.58345e+07	-4.59736e+06		2.70415e+08	5.90534e+07	9.75981e+07	-2.73294e+07		9.98488e+07	8.06009e+07	1.65626e+08	-1.85343e+08		-2.8419e+06	1.02329e+06	536676	-867624
				N	5	5	5	5		N	5	4	4	4		5	5	4	4		5	5	4	4		5	5	5	5		4	5	4	4		5	5	4	4		5	5	4	5		5	4	4	5
			Ephx1	correlation	.a	-0.590323	0.471964	-0.773949		correlation	.a	-0.168222	-0.209932	-0.900095		.a	-0.436659	-0.575515	0.427569		.a	-0.962**	0.372236	-0.443247		.a	-0.273532	0.21543	-0.777118		.a	-0.369032	-0.379098	-0.772739		.a	-0.313556	0.59426	-0.760111		.a	-0.714798	0.537276	-0.762418		.a	-0.862121	0.229155	0.551993
				significance (2-sided)		0.294659	0.422198	0.124549		significance (2-sided)		0.831778	0.790068	0.0999051			0.462239	0.424485	0.572431			0.00887979	0.627764	0.556753			0.656121	0.727843	0.122002			0.541028	0.620902	0.227261			0.60741	0.40574	0.239889			0.174803	0.462724	0.133948			0.137879	0.770845	0.334712
				square sumn	0	-5.80079e+07	7.4144e+08	-1.56737e+09		square sumn	0	-18117.5	-167353	-2.49245e+06		0	-1.56647e+06	-2.18248e+07	4.35622e+06		0	-1.79393e+07	7.57914e+07	-1.24441e+08		0	-1.0609e+07	8.80529e+07	-3.3309e+08		0	-2.16456e+06	-3.43716e+07	-6.88346e+07		0	-6.69502e+06	1.65826e+08	-1.42491e+08		0	-1.35116e+07	2.46443e+08	-4.19414e+08		0	-1.99649e+06	3.92721e+06	4.52471e+06
				covariance		-1.4502e+07	1.8536e+08	-3.91842e+08		covariance		-6039.15	-55784.4	-830817			-391617	-7.27495e+06	1.45207e+06			-4.48481e+06	2.52638e+07	-4.14804e+07			-2.65225e+06	2.20132e+07	-8.32725e+07			-541140	-1.14572e+07	-2.29449e+07			-1.67375e+06	5.52752e+07	-4.74971e+07			-3.3779e+06	8.21477e+07	-1.04853e+08			-665498	1.30907e+06	1.13118e+06
				N	1	5	5	5		N	1	4	4	4		1	5	4	4		1	5	4	4		1	5	5	5		1	5	4	4		1	5	4	4		1	5	4	5		1	4	4	5
			Mmp12	correlation	-0.451948	0.253994	0.728557	-0.0432075		correlation	-0.650725	0.946146	0.0649537	1.000**		0.701945	-0.195283	-0.29012	1.000**		0.778539	0.214075	0.393572	-1.000**		-0.651094	0.226062	0.500426	-0.364491		-0.729973	0.741564	-0.192838	-0.459876		-0.697103	0.084386	0.817461	-1.000**		0.0745464	-0.0383253	0.776757	0.151856		0.867679	0.693545	0.403257	-0.95589
				significance (2-sided)	0.548052	0.680116	0.162677	0.972485		significance (2-sided)	0.349275	0.0538537	0.935046			0.298055	0.752948	0.70988			0.221461	0.729528	0.606428			0.348906	0.714639	0.390532	0.762486		0.270027	0.151449	0.807162	0.695788		0.302897	0.892684	0.182539			0.925454	0.951215	0.223243	0.90295		0.132321	0.306455	0.596743	0.189789
				square sumn	-1.13421e+08	3.59011e+07	9.276e+08	-1.81024e+07		square sumn	-180659	156934	43345.8	186002		3.46638e+06	-1.00769e+06	-9.21002e+06	1.20984e+06		3.92244e+07	5.7429e+06	6.13148e+07	-1.26148e+07		-8.61457e+07	1.26119e+07	1.65771e+08	-3.37011e+07		-1.17935e+07	6.25664e+06	-1.4018e+07	-1.37545e+07		-4.85361e+07	2.59175e+06	1.90955e+08	-5.04862e+07		2.85083e+06	-1.04207e+06	2.98258e+08	1.6589e+07		1.81729e+06	2.11178e+06	5.28781e+06	-444641
				covariance	-3.7807e+07	8.97528e+06	2.319e+08	-9.05118e+06		covariance	-60219.7	52311.4	14448.6	186002		1.15546e+06	-251923	-3.07001e+06	1.20984e+06		1.30748e+07	1.43572e+06	2.04383e+07	-1.26148e+07		-2.87152e+07	3.15297e+06	4.14427e+07	-1.68506e+07		-3.93117e+06	1.56416e+06	-4.67265e+06	-6.87724e+06		-1.61787e+07	647937	6.36516e+07	-5.04862e+07		950276	-260516	9.94195e+07	8.2945e+06		605763	703928	1.7626e+06	-222320
				N	4	5	5	3		N	4	4	4	2		4	5	4	2		4	5	4	2		4	5	5	3		4	5	4	3		4	5	4	2		4	5	4	3		4	4	4	3
			Icam2	correlation	-0.659515	0.876534	0.59357	0.761215		correlation	0.0908429	0.0902489	-0.266114	0.678321		0.0672367	0.403346	-0.212084	0.428387		-0.67291	0.816964	0.357008	0.988*		-0.414702	0.628711	0.722761	0.83222		-0.381814	0.307868	0.424943	0.977*		-0.371169	0.72541	0.509944	0.631633		-0.994**	0.992**	0.50776	0.663019		-0.409645	0.622162	-0.263965	0.442696
				significance (2-sided)	0.340485	0.123466	0.291326	0.13494		significance (2-sided)	0.909157	0.942467	0.733886	0.321679		0.932763	0.596654	0.787916	0.571613		0.32709	0.183036	0.642992	0.0122899		0.585298	0.371289	0.167755	0.0803898		0.618186	0.692132	0.575057	0.0229731		0.628831	0.27459	0.490056	0.368367		0.00616681	0.00830103	0.49224	0.222571		0.590355	0.377838	0.736035	0.455336
				square sumn	-2.77429e+08	2.23828e+08	1.82131e+08	5.88644e+08		square sumn	42274.1	34101.8	-43545.7	158938		556546	3.42072e+06	-1.65091e+06	2.71982e+06		-5.68269e+07	4.16309e+07	8.37714e+06	1.06368e+08		-9.19702e+07	6.48305e+07	5.77002e+07	1.36207e+08		-1.03397e+07	3.47502e+06	6.5064e+06	4.65332e+07		-4.33173e+07	4.31158e+07	2.92092e+07	7.37865e+07		-6.37058e+07	5.37623e+07	4.78078e+07	1.39271e+08		-1.43812e+06	4.30054e+06	-521335	1.38563e+06
				covariance	-9.24763e+07	7.46094e+07	4.55328e+07	1.47161e+08		covariance	14091.4	17050.9	-14515.2	52979.4		185515	1.14024e+06	-550305	906608		-1.89423e+07	1.3877e+07	2.79238e+06	3.54558e+07		-3.06567e+07	2.16102e+07	1.44251e+07	3.40517e+07		-3.44657e+06	1.15834e+06	2.1688e+06	1.55111e+07		-1.44391e+07	1.43719e+07	9.73639e+06	2.45955e+07		-2.12353e+07	1.79208e+07	1.59359e+07	3.48178e+07		-479372	1.43351e+06	-173778	346409
				N	4	4	5	5		N	4	3	4	4		4	4	4	4		4	4	4	4		4	4	5	5		4	4	4	4		4	4	4	4		4	4	4	5		4	4	4	5
			Thbs1	correlation	0.58076	-0.495354	-0.467212	0.0349216		correlation	0.464729	0.0195761	0.260531	-0.525467		-0.178852	-0.820738	0.58238	0.905719		-0.00858228	-0.423672	-0.23884	0.403614		0.521042	-0.3894	-0.207559	-0.0992822		0.891863	-0.200398	0.438089	0.169211		0.571071	-0.420169	-0.586381	-0.16362		0.242849	-0.455367	-0.532936	0.066196		-0.475836	0.294695	-0.0867354	0.810202
				significance (2-sided)	0.304529	0.396133	0.42754	0.955546		significance (2-sided)	0.430337	0.980424	0.739469	0.474533		0.773498	0.0886198	0.41762	0.0942808		0.989073	0.477167	0.76116	0.596386		0.367966	0.517032	0.737638	0.873798		0.108137	0.746564	0.561911	0.830789		0.314613	0.481211	0.413619	0.83638		0.693862	0.440921	0.467064	0.915778		0.417857	0.705305	0.913265	0.0963836
				square sumn	1.86554e+10	-2.21201e+09	-6.75107e+09	9.1822e+08		square sumn	1.96459e+07	136041	1.82044e+06	-1.82137e+07		-1.90959e+08	-1.338e+08	1.93581e+08	2.08358e+08		-7.96876e+07	-3.59073e+08	-4.45697e+08	1.16509e+09		9.72515e+09	-6.86333e+08	-7.80317e+08	-5.52511e+08		1.59563e+09	-5.34161e+07	3.63637e+08	1.93478e+08		5.39377e+09	-4.07694e+08	-1.43423e+09	-6.92563e+08		1.1154e+09	-3.91164e+08	-2.14268e+09	4.72798e+08		-1.29172e+08	2.62305e+07	-1.36233e+07	8.62273e+07
				covariance	4.66385e+09	-5.53002e+08	-1.68777e+09	2.29555e+08		covariance	4.91147e+06	45347.1	606815	-6.07124e+06		-4.77397e+07	-3.34501e+07	6.45271e+07	6.94525e+07		-1.99219e+07	-8.97682e+07	-1.48566e+08	3.88364e+08		2.43129e+09	-1.71583e+08	-1.95079e+08	-1.38128e+08		5.31878e+08	-1.3354e+07	1.21212e+08	6.44928e+07		1.34844e+09	-1.01923e+08	-4.78076e+08	-2.30854e+08		2.7885e+08	-9.7791e+07	-7.14227e+08	1.182e+08		-3.22929e+07	8.74349e+06	-4.5411e+06	2.15568e+07
				N	5	5	5	5		N	5	4	4	4		5	5	4	4		5	5	4	4		5	5	5	5		4	5	4	4		5	5	4	4		5	5	4	5		5	4	4	5
			Rpn2	correlation	-1.000**	-0.636694	.a	-0.0732175		correlation	1.000**	-0.525957	.a	1.000**		-1.000**	0.487841	.a	1.000**		-1.000**	-0.297303	.a	-1.000**		-1.000**	-0.621728	.a	-0.392316		1.000**	-0.431598	.a	-0.486359		1.000**	-0.65662	.a	-1.000**		-1.000**	-0.649442	.a	0.122078		-1.000**	-0.878316	.a	-0.94663
				significance (2-sided)		0.248045		0.953347		significance (2-sided)		0.474043					0.404463					0.627114					0.262854		0.743348			0.468044		0.67665			0.228693					0.235615		0.922088			0.121684		0.208927
				square sumn	-2.37086e+08	-2.00934e+09	0	-1.25701e+07		square sumn	318748	-2.63593e+06	0	74164.7		-4.26006e+06	5.62059e+07	0	500555		-1.43771e+08	-1.78075e+08		-5.93735e+06		-4.736e+06	-7.74445e+08	0	-1.48642e+07		3.04198e+06	-8.13036e+07	0	-5.96083e+06		1.0372e+07	-4.50272e+08	0	-2.08879e+07		-9.70727e+07	-3.94265e+08	0	5.46478e+06		-4.89839e+06	-6.59789e+07		-180438
				covariance	-2.37086e+08	-5.02334e+08		-6.28504e+06		covariance	318748	-878642		74164.7		-4.26006e+06	1.40515e+07		500555		-1.43771e+08	-4.45188e+07		-5.93735e+06		-4.736e+06	-1.93611e+08		-7.43208e+06		3.04198e+06	-2.03259e+07		-2.98041e+06		1.0372e+07	-1.12568e+08		-2.08879e+07		-9.70727e+07	-9.85662e+07		2.73239e+06		-4.89839e+06	-2.1993e+07		-90218.9
				N	2	5	1	3		N	2	4	1	2		2	5	1	2		2	5	0	2		2	5	1	3		2	5	1	3		2	5	1	2		2	5	1	3		2	4	0	3
			Fbln2	correlation	0.592623	0.0870352	0.572436	0.697749		correlation	0.78445	0.380751	-0.114542	0.64307		-0.563405	-0.929*	0.217611	1.000**		-0.406858	-0.492215	-0.669949	-1.000**		0.656254	0.319328	0.640054	0.375775		0.655629	0.030569	0.524456	0.0427607		0.668289	0.339063	0.423628	1.000**		0.0247816	0.0598394	0.449288	0.768357		-0.642984	0.290963	-0.995938	0.637747
				significance (2-sided)	0.292297	0.889323	0.427564	0.50837		significance (2-sided)	0.116169	0.619249	0.92692	0.555321		0.322652	0.0226963	0.860347			0.496642	0.399608	0.532632			0.229045	0.600439	0.359946	0.754753		0.344371	0.961084	0.648538	0.972769		0.217564	0.576712	0.721513			0.96845	0.923856	0.703355	0.442149		0.24189	0.709037	0.0573993	0.559733
				square sumn	9.62868e+08	4.17021e+07	4.36829e+08	1.3682e+08		square sumn	1.67733e+06	267346	-65202.1	117702		-3.04261e+07	-1.62417e+07	5.74076e+06	2.9373e+06		-1.91078e+08	-4.47609e+07	-4.97071e+07	-4.0359e+06		6.19549e+08	6.03903e+07	1.62361e+08	8.97875e+06		6.39995e+07	874284	2.05336e+07	270521		3.19262e+08	3.53006e+07	4.79711e+07	6.13326e+06		5.75713e+06	5.51539e+06	9.23406e+07	4.9082e+07		-8.82857e+06	2.72823e+06	-5.95356e+06	752452
				covariance	2.40717e+08	1.04255e+07	1.4561e+08	6.841e+07		covariance	419332	89115.3	-32601	58851.1		-7.60653e+06	-4.06043e+06	2.87038e+06	2.9373e+06		-4.77696e+07	-1.11902e+07	-2.48535e+07	-4.0359e+06		1.54887e+08	1.50976e+07	5.41203e+07	4.48938e+06		2.13332e+07	218571	1.02668e+07	135261		7.98155e+07	8.82514e+06	2.39855e+07	6.13326e+06		1.43928e+06	1.37885e+06	4.61703e+07	2.4541e+07		-2.20714e+06	909410	-2.97678e+06	376226
				N	5	5	4	3		N	5	4	3	3		5	5	3	2		5	5	3	2		5	5	4	3		4	5	3	3		5	5	3	2		5	5	3	3		5	4	3	3
			Myg1	correlation	-0.700862	0.660673	-1.000**	-0.312663		correlation	-0.713016	-0.141123	1.000**	-0.251895		0.864715	0.361495	1.000**	-0.851451		0.549431	0.649108	-1.000**	-0.135768		-0.753911	0.476993	-1.000**	-0.12225		-0.615337	-0.0238718	1.000**	0.016484		-0.69352	0.629854	-1.000**	-0.3696		-0.39832	0.925*	-1.000**	-0.408035		0.315592	0.394859	-1.000**	-0.686132
				significance (2-sided)	0.187337	0.224811		0.608489		significance (2-sided)	0.176392	0.858877		0.748105		0.0585052	0.549961		0.148549		0.337435	0.235939		0.864232		0.141011	0.416562		0.844735		0.384663	0.969608		0.983516		0.194039	0.254784		0.6304		0.506593	0.024189		0.495273		0.60495	0.605141		0.200849
				square sumn	-5.50671e+08	5.732e+08	-5.24536e+07	-1.24009e+08		square sumn	-737265	-195030	50914.2	-139484		2.25824e+07	1.14499e+07	4.28913e+06	-2.94957e+06		1.24782e+08	1.06885e+08	-1.88168e+07	-6.34754e+06		-3.44188e+08	1.63343e+08	-6.25675e+06	-1.02622e+07		-1.49742e+07	-1.23627e+06	1.93935e+06	404285		-1.60219e+08	1.18741e+08	-1.47486e+07	-2.35581e+07		-4.47486e+07	1.54444e+08	-1.98479e+07	-4.39608e+07		2.0955e+06	8.30557e+06	-661538	-1.10149e+06
				covariance	-1.37668e+08	1.433e+08	-5.24536e+07	-3.10023e+07		covariance	-184316	-65010	50914.2	-46494.7		5.6456e+06	2.86249e+06	4.28913e+06	-983190		3.11956e+07	2.67213e+07	-1.88168e+07	-2.11585e+06		-8.6047e+07	4.08357e+07	-6.25675e+06	-2.56556e+06		-4.99141e+06	-309068	1.93935e+06	134762		-4.00547e+07	2.96851e+07	-1.47486e+07	-7.85269e+06		-1.11872e+07	3.86109e+07	-1.98479e+07	-1.09902e+07		523875	2.76852e+06	-661538	-275374
				N	5	5	2	5		N	5	4	2	4		5	5	2	4		5	5	2	4		5	5	2	5		4	5	2	4		5	5	2	4		5	5	2	5		5	4	2	5
			Col18a1	correlation	-0.678779	0.640998	0.58968	0.12171		correlation	-0.176405	-0.124659	0.270296	0.438981		0.36467	0.228091	-0.215993	-0.919774		0.0272762	0.55979	0.560146	-0.028002		-0.560491	0.492668	0.31503	0.323714		-0.49238	-0.0548305	-0.244784	0.240402		-0.540653	0.651127	0.746347	0.324611		-0.806534	0.912*	0.69702	0.0353376		-0.00949506	0.408601	0.741427	-0.706126
				significance (2-sided)	0.207692	0.243828	0.295319	0.845418		significance (2-sided)	0.776565	0.875341	0.729704	0.561019		0.546195	0.712123	0.784007	0.0802262		0.965275	0.326461	0.439854	0.971998		0.325721	0.399107	0.605628	0.59515		0.50762	0.930223	0.755216	0.759598		0.346806	0.233985	0.253653	0.675389		0.0991328	0.0310238	0.30298	0.955016		0.987911	0.591399	0.258573	0.182574
				square sumn	-6.90181e+09	7.09019e+09	2.79671e+09	3.27689e+08		square sumn	-2.36053e+06	-2.17005e+06	686838	1.65197e+06		1.23246e+08	9.21067e+07	-2.61091e+07	-2.11708e+07		8.01677e+07	1.17519e+09	3.45525e+08	-6.7154e+06		-3.31145e+09	2.15091e+09	3.88736e+08	1.84465e+08		-2.8206e+08	-3.62019e+07	-5.41001e+07	3.25471e+07		-1.61639e+09	1.56497e+09	6.63857e+08	1.37476e+08		-1.17259e+09	1.94011e+09	1.01912e+09	2.58443e+07		-815896	1.07263e+08	3.84946e+07	-7.69515e+06
				covariance	-1.72545e+09	1.77255e+09	6.99178e+08	8.19222e+07		covariance	-590132	-723351	228946	550656		3.08115e+07	2.30267e+07	-8.70303e+06	-7.05694e+06		2.00419e+07	2.93797e+08	1.15175e+08	-2.23847e+06		-8.27863e+08	5.37729e+08	9.71839e+07	4.61163e+07		-9.40199e+07	-9.05048e+06	-1.80334e+07	1.0849e+07		-4.04099e+08	3.91242e+08	2.21286e+08	4.58255e+07		-2.93147e+08	4.85029e+08	3.39705e+08	6.46107e+06		-203974	3.57544e+07	1.28315e+07	-1.92379e+06
				N	5	5	5	5		N	5	4	4	4		5	5	4	4		5	5	4	4		5	5	5	5		4	5	4	4		5	5	4	4		5	5	4	5		5	4	4	5
			Sema7a	correlation	.a	0.599977	1.000**	.a		correlation	.a	0.963*	.a	.a		.a	-0.181872	.a	.a		.a	-0.268009	1.000**	.a		.a	0.831998	1.000**	.a		.a	0.709154	.a	.a		.a	0.745374	.a	.a		.a	0.199625	.a	.a		.a	-0.0792745	1.000**	.a
				significance (2-sided)		0.284781				significance (2-sided)		0.0370476					0.769717					0.662891					0.0805462					0.17985					0.148205					0.747528					0.920726
				square sumn		3.43743e+08	4.19346e+07			square sumn		747694	0				-3.80405e+06	0				-2.91427e+07	2.92039e+07				1.88144e+08	1.96382e+07				2.42521e+07	0				9.27924e+07	0				2.20009e+07	0				-981645	3.12761e+06
				covariance		8.59358e+07	4.19346e+07			covariance		249231					-951012					-7.28568e+06	2.92039e+07				4.7036e+07	1.96382e+07				6.06301e+06					2.31981e+07					5.50023e+06					-327215	3.12761e+06
				N	0	5	2	0		N	0	4	1	0		0	5	1	0		0	5	2	0		0	5	2	0		0	5	1	0		0	5	1	0		0	5	1	0		0	4	2	0
			Cnpy2	correlation	0.950701	1.000**	-0.329287	-0.91322		correlation	0.924436	.a	-0.15695	-1.000**		-0.957591	-1.000**	-0.556415	1.000**		-0.386841	1.000**	0.769482	-0.522893		1.000**	1.000**	-0.589118	-0.871529		0.997*	1.000**	-0.594124	-1.000**		0.998*	1.000**	-0.121789	1.000**		0.446671	1.000**	-0.185509	-0.952812		-0.647259	1.000**	0.74443	0.726604
				significance (2-sided)	0.200732		0.588443	0.267175		significance (2-sided)	0.249073		0.84305			0.186068		0.443585			0.747132		0.230518	0.649706		0.000806546		0.295898	0.326258		0.0484018		0.405876			0.0388995		0.878211			0.705219		0.814491	0.19635		0.55183		0.25557	0.482195
				square sumn	3.04315e+09	1.43607e+08	-1.29702e+08	-8.4556e+07		square sumn	3.43119e+06	0	-33007.8	-128102		-6.34988e+07	-950215	-5.56664e+06	89116.3		-2.6202e+08	4.6042e+07	2.40732e+07	-7.19609e+06		1.70505e+09	2.56159e+07	-6.03732e+07	-1.72288e+07		2.01068e+08	7.76232e+06	-1.15565e+07	-4.28467e+06		8.89431e+08	1.48745e+07	-8.96568e+06	123197		2.08474e+08	3.36744e+07	-2.24483e+07	-2.29617e+07		-1.8154e+07	8.46854e+06	1.96025e+06	204308
				covariance	1.52158e+09	1.43607e+08	-3.24255e+07	-4.2278e+07		covariance	1.7156e+06		-11002.6	-128102		-3.17494e+07	-950215	-1.85555e+06	89116.3		-1.3101e+08	4.6042e+07	8.0244e+06	-3.59805e+06		8.52527e+08	2.56159e+07	-1.50933e+07	-8.61439e+06		1.00534e+08	7.76232e+06	-3.85216e+06	-4.28467e+06		4.44716e+08	1.48745e+07	-2.98856e+06	123197		1.04237e+08	3.36744e+07	-7.48277e+06	-1.14808e+07		-9.07699e+06	8.46854e+06	653418	102154
				N	3	2	5	3		N	3	1	4	2		3	2	4	2		3	2	4	3		3	2	5	3		3	2	4	2		3	2	4	2		3	2	4	3		3	2	4	3
			Asah1	correlation	.a	0.354752	0.910885	-0.739689		correlation	.a	0.921828	0.874177	-0.869592		.a	-0.263891	0.876618	0.770276		.a	-0.473493	1.000**	-0.787384		.a	0.620992	0.729024	-0.89676		.a	0.179032	1.000**	-0.939114		.a	0.628716	0.975938	-0.999*		.a	0.173183	0.967316	-0.629697		.a	-0.358582	1.000**	0.328303
				significance (2-sided)		0.557977	0.270801	0.260311		significance (2-sided)		0.0781716	0.322803	0.328764			0.667944	0.319589	0.440237			0.420482		0.42287			0.263589	0.479948	0.10324			0.773273		0.223296			0.255911	0.139938	0.0318043			0.780604	0.163213	0.370303			0.641418		0.671697
				square sumn	0	9.22018e+07	7.9473e+08	-7.22101e+08		square sumn	0	153882	230523	-947006		0	-2.50392e+06	1.69684e+06	4.37493e+06		0	-2.33566e+07	5.03158e+07	-8.7019e+07		0	6.37042e+07	1.55528e+08	-1.93656e+08		0	2.7775e+06	9.58424e+06	-5.32964e+07		0	3.55065e+07	1.6463e+08	-1.15007e+08		0	8.65855e+06	2.63304e+08	-1.62667e+08		0	-2.28091e+06	7.83142e+06	972880
				covariance		2.30504e+07	3.97365e+08	-2.407e+08		covariance		51293.9	115261	-473503			-625980	848418	2.18747e+06			-5.83915e+06	5.03158e+07	-4.35095e+07			1.5926e+07	7.77641e+07	-6.4552e+07			694375	9.58424e+06	-2.66482e+07			8.87661e+06	8.23152e+07	-5.75035e+07			2.16464e+06	1.31652e+08	-5.42225e+07			-760305	7.83142e+06	324293
				N	1	5	3	4		N	1	4	3	3		1	5	3	3		1	5	2	3		1	5	3	4		1	5	2	3		1	5	3	3		1	5	3	4		1	4	2	4
			Gpx3	correlation	-0.120262	0.191343	0.537955	-0.226368		correlation	-0.573083	-0.57761	-0.283095	0.221168		0.29933	0.235708	-0.541705	-0.972*		0.511625	0.0144418	0.361898	-0.571508		-0.310038	0.198187	0.372033	-0.0136691		-0.461935	-0.430104	-0.213679	-0.140293		-0.364593	0.348818	0.599563	0.145602		0.526745	0.431963	0.553858	-0.301236		0.803404	-0.358425	0.102719	-0.682869
				significance (2-sided)	0.847248	0.757869	0.349698	0.71426		significance (2-sided)	0.312513	0.42239	0.716905	0.778832		0.624651	0.70269	0.458295	0.027783		0.378234	0.981613	0.638102	0.428492		0.611666	0.749322	0.537479	0.982597		0.538065	0.469762	0.786321	0.859707		0.546286	0.565049	0.400437	0.854398		0.361781	0.467626	0.446142	0.622336		0.101498	0.641575	0.897281	0.203878
				square sumn	-2.21932e+08	3.11208e+08	7.74077e+08	-4.01378e+08		square sumn	-1.39179e+06	-1.06339e+06	-211465	533787		1.83603e+07	1.39956e+07	-1.9249e+07	-1.54232e+07		2.72913e+08	4.45801e+06	6.44518e+07	-8.20835e+07		-3.32446e+08	1.27227e+08	1.3928e+08	-5.12972e+06		-5.10586e+07	-4.1756e+07	-1.74927e+07	-1.34432e+07		-1.97831e+08	1.23275e+08	1.56769e+08	4.24998e+07		1.38989e+08	1.35148e+08	2.3805e+08	-1.4509e+08		1.25293e+07	-1.34727e+07	1.53977e+06	-4.90087e+06
				covariance	-5.54829e+07	7.78019e+07	1.93519e+08	-1.00344e+08		covariance	-347947	-354462	-70488.3	177929		4.59008e+06	3.49891e+06	-6.41632e+06	-5.14107e+06		6.82282e+07	1.1145e+06	2.14839e+07	-2.73612e+07		-8.31116e+07	3.18069e+07	3.48201e+07	-1.28243e+06		-1.70195e+07	-1.0439e+07	-5.83091e+06	-4.48105e+06		-4.94577e+07	3.08188e+07	5.22563e+07	1.41666e+07		3.47471e+07	3.3787e+07	7.93499e+07	-3.62724e+07		3.13233e+06	-4.49089e+06	513255	-1.22522e+06
				N	5	5	5	5		N	5	4	4	4		5	5	4	4		5	5	4	4		5	5	5	5		4	5	4	4		5	5	4	4		5	5	4	5		5	4	4	5
			Ptx3	correlation	0.315092	0.691297	0.175871	0.221745		correlation	0.156857	0.779907	0.579115	0.840303		0.155645	-0.290979	0.907743	-0.477204		0.228173	0.447993	-0.449634	-0.263195		0.221792	0.627751	0.419716	0.117831		0.901566	0.709126	0.583967	-0.260058		0.288473	0.595151	0.0380998	-0.186185		0.143041	0.570164	0.112029	0.304816		-0.292662	0.93852	-0.0697818	-0.84637
				significance (2-sided)	0.605553	0.196081	0.777233	0.719996		significance (2-sided)	0.801105	0.220093	0.420885	0.159697		0.80263	0.634811	0.0922566	0.522796		0.712022	0.449298	0.550366	0.736805		0.719939	0.256867	0.481735	0.850321		0.0984339	0.179875	0.416033	0.739942		0.637864	0.289707	0.9619	0.813815		0.818498	0.315561	0.887971	0.617993		0.632762	0.0614801	0.930218	0.0705954
				square sumn	7.71965e+09	1.21896e+09	5.19921e+08	1.5125e+09		square sumn	5.05741e+06	1.97874e+06	867835	6.77099e+06		1.26745e+08	-1.87313e+07	6.47104e+07	-2.32296e+07		1.61586e+09	1.49927e+08	-1.49826e+08	-2.48362e+08		3.15734e+09	4.36899e+08	3.22825e+08	1.70106e+08		9.82598e+08	7.46376e+07	9.96463e+07	-7.85644e+07		2.07807e+09	2.2803e+08	1.99855e+07	-1.66759e+08		5.01081e+08	1.93398e+08	9.65977e+07	5.64769e+08		-6.05937e+07	4.0022e+07	-1.95714e+06	-2.33669e+07
				covariance	1.92991e+09	3.04741e+08	1.2998e+08	3.78126e+08		covariance	1.26435e+06	659582	289278	2.257e+06		3.16864e+07	-4.68283e+06	2.15701e+07	-7.7432e+06		4.03965e+08	3.74816e+07	-4.99419e+07	-8.27875e+07		7.89334e+08	1.09225e+08	8.07064e+07	4.25264e+07		3.27533e+08	1.86594e+07	3.32154e+07	-2.61881e+07		5.19517e+08	5.70075e+07	6.66184e+06	-5.55863e+07		1.2527e+08	4.83495e+07	3.21992e+07	1.41192e+08		-1.51484e+07	1.33407e+07	-652381	-5.84172e+06
				N	5	5	5	5		N	5	4	4	4		5	5	4	4		5	5	4	4		5	5	5	5		4	5	4	4		5	5	4	4		5	5	4	5		5	4	4	5
			Lum	correlation	0.81675	-0.0115956	0.281655	-0.259254		correlation	0.442379	-0.719133	-0.213376	0.179501		-0.473376	0.0400103	0.149854	-0.836117		0.0346782	0.0291429	-0.176246	-0.767537		0.661045	-0.0490259	0.617693	-0.0340448		0.538821	-0.671525	0.873995	-0.188346		0.620165	0.137155	0.110471	0.466515		0.798141	0.380775	0.151072	-0.335913		0.00803712	-0.233938	-0.778489	-0.284453
				significance (2-sided)	0.091535	0.985236	0.646185	0.673643		significance (2-sided)	0.455698	0.280867	0.786624	0.820499		0.420614	0.949071	0.850146	0.163883		0.955855	0.962899	0.823754	0.232463		0.224455	0.937603	0.266887	0.956661		0.461179	0.214504	0.126005	0.811654		0.264415	0.825918	0.889529	0.533485		0.105511	0.527167	0.848928	0.580488		0.989767	0.766062	0.221511	0.642768
				square sumn	7.66165e+10	-1.05737e+09	1.16287e+10	-3.06904e+10		square sumn	5.46125e+07	-8.94658e+07	-4.50756e+06	2.93884e+07		-1.47597e+09	1.33195e+08	1.50592e+08	-8.21087e+08		9.40308e+08	5.04372e+08	-5.23777e+08	-5.84113e+09		3.60313e+10	-1.76453e+09	6.63522e+09	-8.52992e+08		2.91309e+09	-3.65516e+09	1.5612e+09	-1.17811e+09		1.71055e+10	2.71761e+09	8.16895e+08	8.42938e+09		1.07053e+10	6.67928e+09	1.8363e+09	-1.08018e+10		6.37142e+06	-3.8597e+08	-1.9473e+08	-1.36297e+08
				covariance	1.91541e+10	-2.64343e+08	2.90716e+09	-7.67261e+09		covariance	1.36531e+07	-2.98219e+07	-1.50252e+06	9.79614e+06		-3.68992e+08	3.32988e+07	5.01974e+07	-2.73696e+08		2.35077e+08	1.26093e+08	-1.74592e+08	-1.94704e+09		9.00783e+09	-4.41132e+08	1.6588e+09	-2.13248e+08		9.71029e+08	-9.1379e+08	5.20399e+08	-3.92704e+08		4.27636e+09	6.79402e+08	2.72298e+08	2.80979e+09		2.67633e+09	1.66982e+09	6.121e+08	-2.70044e+09		1.59285e+06	-1.28657e+08	-6.49099e+07	-3.40743e+07
				N	5	5	5	5		N	5	4	4	4		5	5	4	4		5	5	4	4		5	5	5	5		4	5	4	4		5	5	4	4		5	5	4	5		5	4	4	5
			Pltp	correlation	0.835497	0.87123	-0.736155	0.0721568		correlation	0.918105	1.000**	-0.489595	-0.499201		-0.927793	0.95035	-0.641584	0.915308		-0.370938	0.436354	0.150303	0.394758		0.892576	0.962031	-0.935*	-0.00461819		0.843914	0.44127	-0.681934	0.243474		0.879749	0.96676	-0.650243	0.118438		0.336014	0.849485	-0.699319	0.0759989		-0.607694	0.1846	-0.42185	0.952*
				significance (2-sided)	0.164503	0.326646	0.15609	0.908207		significance (2-sided)	0.0818951		0.510405	0.500799		0.0722074	0.20145	0.358416	0.0846923		0.629062	0.712539	0.849697	0.605242		0.107424	0.175992	0.0197487	0.99412		0.156086	0.709056	0.318066	0.756526		0.120251	0.164603	0.349757	0.881562		0.663986	0.353826	0.300681	0.903328		0.392306	0.881802	0.57815	0.0124905
				square sumn	1.46613e+09	2.46386e+07	-9.94996e+08	7.31175e+08		square sumn	1.78229e+06	11976.3	-333544	-6.30148e+06		-3.20367e+07	233241	-2.07926e+07	7.7259e+07		-1.30677e+08	2.04755e+06	7.64462e+06	5.11681e+08		8.25767e+08	9.4199e+06	-3.28762e+08	-9.90449e+06		9.53361e+07	350118	-5.31138e+07	1.22142e+08		4.28303e+08	5.93664e+06	-1.55064e+08	1.83942e+08		8.98513e+07	5.20504e+06	-2.74129e+08	2.09191e+08		-8.89966e+06	144156	-1.80592e+06	3.90507e+07
				covariance	4.88711e+08	1.23193e+07	-2.48749e+08	1.82794e+08		covariance	594096	11976.3	-111181	-2.10049e+06		-1.06789e+07	116620	-6.93085e+06	2.5753e+07		-4.35592e+07	1.02378e+06	2.54821e+06	1.7056e+08		2.75256e+08	4.70995e+06	-8.21906e+07	-2.47612e+06		3.17787e+07	175059	-1.77046e+07	4.07142e+07		1.42768e+08	2.96832e+06	-5.1688e+07	6.13139e+07		2.99504e+07	2.60252e+06	-9.13763e+07	5.22977e+07		-2.96655e+06	72078.2	-601975	9.76268e+06
				N	4	3	5	5		N	4	2	4	4		4	3	4	4		4	3	4	4		4	3	5	5		4	3	4	4		4	3	4	4		4	3	4	5		4	3	4	5
			Erp29	correlation	0.584264	-0.138931	0.212492	0.0797117		correlation	0.444036	0.564434	-0.208112	-0.187271		-0.638518	-0.00413748	-0.65647	0.716302		-0.255301	-0.150211	0.243191	0.225221		0.547882	-0.0759405	-0.151152	0.102011		0.18325	0.558082	-0.693127	0.159072		0.473428	-0.266598	0.398009	0.720365		0.539828	-0.532454	0.328389	0.0556614		0.0289917	-0.0304789	0.216206	0.938*
				significance (2-sided)	0.300902	0.823679	0.731497	0.898616		significance (2-sided)	0.453806	0.435566	0.791888	0.812729		0.246255	0.994732	0.34353	0.283698		0.678507	0.809468	0.756809	0.774779		0.339084	0.903403	0.808283	0.870341		0.81675	0.328264	0.306873	0.840928		0.420555	0.664622	0.601991	0.279635		0.34769	0.355615	0.671611	0.929166		0.963092	0.969521	0.783794	0.0183867
				square sumn	8.73207e+08	-1.15358e+08	7.40115e+08	1.24248e+08		square sumn	873355	674762	-332353	-370132		-3.17189e+07	-125420	-4.98718e+07	7.93738e+06		-1.10291e+08	-2.36718e+07	1.05147e+08	4.90224e+07		4.75784e+08	-2.48881e+07	-1.36975e+08	3.36533e+07		1.09403e+07	2.76602e+07	-1.37712e+08	1.53123e+07		2.08044e+08	-4.81e+07	2.22492e+08	1.46873e+08		1.15359e+08	-8.50468e+07	3.01755e+08	2.35674e+07		366171	-461320	7.86816e+06	5.91749e+06
				covariance	2.18302e+08	-2.88395e+07	1.85029e+08	3.10619e+07		covariance	218339	224921	-110784	-123377		-7.92973e+06	-31355	-1.66239e+07	2.64579e+06		-2.75728e+07	-5.91796e+06	3.50491e+07	1.63408e+07		1.18946e+08	-6.22202e+06	-3.42437e+07	8.41333e+06		3.64678e+06	6.91506e+06	-4.5904e+07	5.10412e+06		5.20111e+07	-1.2025e+07	7.4164e+07	4.89577e+07		2.88397e+07	-2.12617e+07	1.00585e+08	5.89184e+06		91542.7	-153773	2.62272e+06	1.47937e+06
				N	5	5	5	5		N	5	4	4	4		5	5	4	4		5	5	4	4		5	5	5	5		4	5	4	4		5	5	4	4		5	5	4	5		5	4	4	5
			Npr3	correlation	-0.737166	0.781792	0.672035	0.185729		correlation	-0.991**	0.739771	0.044686	0.509701		0.996**	-0.148906	-0.346145	-0.85728		0.698966	0.753108	0.474425	0.0264757		-0.89703	0.444759	0.438851	0.386811		-0.895074	0.590413	-0.19749	0.306656		-0.911663	0.45848	0.777459	0.446542		-0.0874246	0.88849	0.730561	0.100157		0.881153	1.000**	0.467177	-0.630715
				significance (2-sided)	0.262834	0.218208	0.214024	0.764889		significance (2-sided)	0.00871008	0.469868	0.955314	0.490299		0.00403688	0.851094	0.653855	0.14272		0.301034	0.246892	0.525575	0.973524		0.10297	0.555241	0.45973	0.52007		0.104926	0.409587	0.80251	0.693344		0.088337	0.54152	0.222541	0.553458		0.912575	0.11151	0.269439	0.87269		0.118847	0.00955472	0.532823	0.253934
				square sumn	-3.07853e+08	2.10072e+08	1.22692e+09	1.29502e+09		square sumn	-457968	313922	43195	4.96186e+06		8.18445e+06	-1.80565e+06	-1.59169e+07	-5.16011e+07		5.86009e+07	4.70147e+07	1.08974e+08	1.58753e+07		-1.97501e+08	5.64154e+07	2.08456e+08	5.70837e+08		-2.4064e+07	1.40652e+07	-2.03042e+07	9.97757e+07		-1.05627e+08	2.84606e+07	2.63063e+08	4.94547e+08		-5.56353e+06	3.73474e+07	4.06334e+08	1.89701e+08		3.07107e+06	9.67684e+06	9.03215e+06	-1.78004e+07
				covariance	-1.02618e+08	7.00241e+07	3.06731e+08	3.23756e+08		covariance	-152656	156961	14398.3	1.65395e+06		2.72815e+06	-601882	-5.30564e+06	-1.72004e+07		1.95336e+07	1.56716e+07	3.63247e+07	5.29178e+06		-6.58337e+07	1.88051e+07	5.21139e+07	1.42709e+08		-8.02132e+06	4.68841e+06	-6.76808e+06	3.32586e+07		-3.5209e+07	9.48685e+06	8.76876e+07	1.64849e+08		-1.85451e+06	1.24491e+07	1.35445e+08	4.74252e+07		1.02369e+06	4.83842e+06	3.01072e+06	-4.45009e+06
				N	4	4	5	5		N	4	3	4	4		4	4	4	4		4	4	4	4		4	4	5	5		4	4	4	4		4	4	4	4		4	4	4	5		4	3	4	5
			Sparcl1	correlation	0.255596	0.250662	-0.722567	0.494824		correlation	-0.0161227	-0.226968	-0.0216715	0.427246		0.310167	-0.315524	0.485594	-0.797946		0.424795	-0.109895	-0.664265	0.558126		0.101279	0.32633	-0.728244	0.637939		0.912448	-0.34022	0.356174	0.658748		0.163218	0.477572	-0.830845	0.296092		0.24572	0.493013	-0.785974	0.396685		-0.0882611	0.0403407	-0.638888	-0.607652
				significance (2-sided)	0.678144	0.684222	0.277433	0.39672		significance (2-sided)	0.979473	0.773032	0.986202	0.572754		0.611509	0.605031	0.677207	0.202054		0.475872	0.86036	0.335735	0.441874		0.871268	0.592001	0.271756	0.246823		0.0875524	0.575326	0.768162	0.341252		0.793111	0.415914	0.375715	0.703908		0.690317	0.398724	0.424324	0.508503		0.887769	0.959659	0.361112	0.276991
				square sumn	5.22319e+08	1.19483e+08	-6.43765e+08	1.10065e+09		square sumn	-43359.5	-131439	-15325.4	1.21388e+06		2.10676e+07	-5.49075e+06	1.5513e+07	-1.0557e+07		2.50924e+08	-9.94205e+06	-1.17894e+08	1.56226e+08		1.20259e+08	6.13963e+07	-8.53232e+07	3.00326e+08		7.10064e+07	-9.68025e+06	1.95099e+07	8.84494e+07		9.80717e+07	4.94647e+07	-1.62003e+08	7.20776e+07		7.17976e+07	4.52067e+07	-2.41255e+08	2.39682e+08		-1.52424e+06	353637	-9.54393e+06	-5.4708e+06
				covariance	1.3058e+08	2.98708e+07	-2.14588e+08	2.75162e+08		covariance	-10839.9	-43813	-7662.68	404628		5.2669e+06	-1.37269e+06	7.75652e+06	-3.51899e+06		6.2731e+07	-2.48551e+06	-3.92979e+07	5.20753e+07		3.00647e+07	1.53491e+07	-2.84411e+07	7.50815e+07		2.36688e+07	-2.42006e+06	9.75495e+06	2.94831e+07		2.45179e+07	1.23662e+07	-8.10016e+07	2.40259e+07		1.79494e+07	1.13017e+07	-1.20628e+08	5.99204e+07		-381060	117879	-3.18131e+06	-1.3677e+06
				N	5	5	4	5		N	5	4	3	4		5	5	3	4		5	5	4	4		5	5	4	5		4	5	3	4		5	5	3	4		5	5	3	5		5	4	4	5
			Tgfbi	correlation	0.358884	0.247709	0.793744	-0.0638054		correlation	0.433967	-0.33664	0.000356515	0.47208		-0.125747	-0.208054	-0.0629941	-0.942614		-0.0235904	0.165632	0.575794	-0.374847		0.339114	0.200704	0.861226	0.0430401		0.615452	-0.409702	0.397537	-0.181489		0.376558	0.379393	0.751663	-0.0395867		-0.00338183	0.608704	0.747767	-0.0845322		-0.410578	0.37963	0.244521	-0.922*
				significance (2-sided)	0.553063	0.687863	0.1089	0.918816		significance (2-sided)	0.465325	0.66336	0.999643	0.52792		0.840317	0.737021	0.937006	0.0573857		0.969967	0.790079	0.424206	0.625153		0.576651	0.746181	0.0607497	0.945217		0.384548	0.493336	0.602463	0.818511		0.532136	0.528795	0.248337	0.960413		0.995694	0.275928	0.252233	0.892499		0.492319	0.62037	0.755479	0.0256919
				square sumn	1.30441e+10	3.30978e+09	2.39292e+09	-2.18085e+09		square sumn	2.07579e+07	-6.7676e+06	569.455	2.07921e+07		-1.51913e+08	-1.01488e+08	-4.78653e+06	-2.71915e+08		-2.47843e+08	4.20033e+08	1.18841e+08	-1.55354e+09		7.1618e+09	1.05848e+09	6.75515e+08	3.11356e+08		1.25567e+09	-3.26764e+08	6.75403e+07	-3.05791e+08		4.02428e+09	1.1015e+09	4.20267e+08	-2.10115e+08		-1.75752e+07	1.56455e+09	6.87246e+08	-7.8484e+08		-1.26113e+08	8.58984e+07	4.24783e+06	-1.27597e+08
				covariance	3.26104e+09	8.27445e+08	5.98229e+08	-5.45212e+08		covariance	5.18947e+06	-2.25587e+06	189.818	6.93071e+06		-3.79783e+07	-2.5372e+07	-1.59551e+06	-9.06384e+07		-6.19607e+07	1.05008e+08	3.96135e+07	-5.17847e+08		1.79045e+09	2.6462e+08	1.68879e+08	7.78391e+07		4.18557e+08	-8.1691e+07	2.25134e+07	-1.0193e+08		1.00607e+09	2.75375e+08	1.40089e+08	-7.00383e+07		-4.39381e+06	3.91137e+08	2.29082e+08	-1.9621e+08		-3.15282e+07	2.86328e+07	1.41594e+06	-3.18993e+07
				N	5	5	5	5		N	5	4	4	4		5	5	4	4		5	5	4	4		5	5	5	5		4	5	4	4		5	5	4	4		5	5	4	5		5	4	4	5
			Serping1	correlation	0.20386	0.241365	0.176429	-0.129168		correlation	0.300461	-0.199468	-0.00857566	-0.13477		0.0362987	-0.262266	0.431778	0.747679		0.0249185	0.446533	-0.445789	-0.674729		0.198962	0.0786604	0.528236	-0.413505		0.640106	-0.216164	0.805715	-0.471805		0.256946	0.2163	-0.020177	-0.440428		-0.134833	0.595991	0.0402259	0.02402		-0.423132	0.936481	-0.678054	0.338213
				significance (2-sided)	0.742247	0.695695	0.776534	0.835997		significance (2-sided)	0.623278	0.800532	0.991424	0.86523		0.953793	0.669941	0.568222	0.252321		0.968276	0.45096	0.554211	0.325271		0.748355	0.89995	0.360168	0.488924		0.359894	0.72693	0.194285	0.528195		0.676482	0.726761	0.979823	0.559572		0.828847	0.288848	0.959774	0.96942		0.47779	0.0635189	0.321946	0.57773
				square sumn	3.58076e+09	1.09114e+09	1.67406e+09	-9.92692e+08		square sumn	6.94539e+06	-1.39751e+06	-41611.3	-1.31371e+06		2.11921e+07	-4.3284e+07	9.96652e+07	5.09416e+07		1.26516e+08	3.83123e+08	-3.63543e+08	-2.88849e+08		2.03063e+09	1.40355e+08	1.30407e+09	-6.72601e+08		5.71806e+08	-5.83305e+07	3.65211e+08	-2.20287e+08		1.32703e+09	2.12471e+08	-3.42706e+07	-5.52129e+08		-3.38631e+08	5.18286e+08	1.12309e+08	5.01446e+07		-6.2809e+07	7.97323e+07	-4.65419e+07	1.05208e+07
				covariance	8.9519e+08	2.72784e+08	4.18516e+08	-2.48173e+08		covariance	1.73635e+06	-465836	-13870.4	-437903		5.29802e+06	-1.0821e+07	3.32217e+07	1.69805e+07		3.16291e+07	9.57808e+07	-1.21181e+08	-9.62829e+07		5.07657e+08	3.50888e+07	3.26017e+08	-1.6815e+08		1.90602e+08	-1.45826e+07	1.21737e+08	-7.3429e+07		3.31757e+08	5.31178e+07	-1.14235e+07	-1.84043e+08		-8.46577e+07	1.29571e+08	3.74363e+07	1.25362e+07		-1.57022e+07	2.65774e+07	-1.5514e+07	2.6302e+06
				N	5	5	5	5		N	5	4	4	4		5	5	4	4		5	5	4	4		5	5	5	5		4	5	4	4		5	5	4	4		5	5	4	5		5	4	4	5
			Serpinf1	correlation	0.568758	0.554223	0.718906	-0.136038		correlation	0.577532	0.577325	0.365875	-0.0803261		-0.297234	-0.503438	0.482975	0.594417		-0.125344	0.309931	0.619554	-0.999**		0.547847	0.522828	0.953*	-0.430759		0.766802	0.474162	0.768885	-0.500753		0.583078	0.530667	0.698674	-0.601361		0.148352	0.538801	0.73721	0.0249691		-0.517097	0.921617	0.705101	0.0739171
				significance (2-sided)	0.317034	0.332347	0.171157	0.827327		significance (2-sided)	0.307879	0.422675	0.634125	0.919674		0.627199	0.387216	0.517025	0.405583		0.840826	0.611795	0.380446	0.00083011		0.339121	0.366027	0.012313	0.469009		0.233198	0.419733	0.231115	0.499247		0.302128	0.357543	0.301326	0.398639		0.811808	0.348791	0.26279	0.968212		0.372259	0.0783827	0.294899	0.905972
				square sumn	3.96296e+09	6.69338e+08	3.6261e+09	-7.2678e+08		square sumn	5.29581e+06	1.05963e+06	873517	-508316		-6.88379e+07	-2.21967e+07	5.48531e+07	2.83721e+07		-2.5245e+08	7.10408e+07	1.04691e+08	-2.37248e+08		2.21803e+09	2.49223e+08	1.25007e+09	-4.87073e+08		3.13276e+08	3.41819e+07	2.23206e+08	-1.63939e+08		1.19457e+09	1.39258e+08	5.83892e+08	-5.28133e+08		1.47799e+08	1.25174e+08	1.01273e+09	3.62358e+07		-3.04485e+07	2.68135e+07	1.00285e+07	1.59841e+06
				covariance	9.90739e+08	1.67335e+08	9.06526e+08	-1.81695e+08		covariance	1.32395e+06	353210	291172	-169439		-1.72095e+07	-5.54917e+06	1.82844e+07	9.45736e+06		-6.31125e+07	1.77602e+07	3.48969e+07	-7.90826e+07		5.54506e+08	6.23057e+07	3.12517e+08	-1.21768e+08		1.04425e+08	8.54547e+06	7.44021e+07	-5.46464e+07		2.98643e+08	3.48146e+07	1.94631e+08	-1.76044e+08		3.69497e+07	3.12936e+07	3.37576e+08	9.05895e+06		-7.61212e+06	8.93783e+06	3.34282e+06	399602
				N	5	5	5	5		N	5	4	4	4		5	5	4	4		5	5	4	4		5	5	5	5		4	5	4	4		5	5	4	4		5	5	4	5		5	4	4	5
			Ctsc	correlation	0.425323	-0.711111	-0.399988	-0.361444		correlation	0.173281	-0.776036	-0.914221	-0.566237		-0.0174026	0.413413	-0.73075	0.920563		0.352036	0.115245	-0.428181	-0.231087		0.242245	-0.887*	-0.333103	-0.506217		0.343462	-0.482207	-0.951658	-0.455608		0.229081	-0.901*	-0.565748	-0.323945		0.469293	-0.547699	-0.542003	-0.289687		0.152079	-0.264549	-0.979768	0.769358
				significance (2-sided)	0.475264	0.178095	0.600012	0.550022		significance (2-sided)	0.780481	0.223964	0.265607	0.433763		0.977843	0.48903	0.478341	0.0794369		0.561212	0.853591	0.718309	0.768913		0.694608	0.0446114	0.666897	0.384161		0.656538	0.410736	0.198756	0.544392		0.710896	0.0365648	0.617175	0.676055		0.425199	0.339279	0.635332	0.636384		0.807116	0.735451	0.128277	0.128267
				square sumn	9.26793e+08	-5.71764e+08	-2.1842e+08	-1.37617e+09		square sumn	496911	-835036	-303609	-2.99629e+06		-1.26042e+06	1.21352e+07	-1.12467e+07	2.49584e+07		2.21733e+08	1.75867e+07	-4.01802e+07	-1.02185e+08		3.06714e+08	-2.81607e+08	-6.04652e+07	-4.0793e+08		4.38037e+07	-2.31431e+07	-1.65073e+07	-8.87855e+07		1.46773e+08	-1.57499e+08	-3.73754e+07	-1.61601e+08		1.46216e+08	-8.47126e+07	-6.49887e+07	-2.99608e+08		2.8005e+06	-5.20358e+06	-7.40756e+06	1.18566e+07
				covariance	2.31698e+08	-1.42941e+08	-7.28068e+07	-3.44044e+08		covariance	124228	-278345	-151805	-998763		-315105	3.03379e+06	-5.62335e+06	8.31947e+06		5.54333e+07	4.39667e+06	-2.00901e+07	-3.40615e+07		7.66785e+07	-7.04017e+07	-2.01551e+07	-1.01983e+08		1.46012e+07	-5.78578e+06	-8.25367e+06	-2.95952e+07		3.66933e+07	-3.93747e+07	-1.86877e+07	-5.38669e+07		3.6554e+07	-2.11781e+07	-3.24943e+07	-7.4902e+07		700126	-1.73453e+06	-3.70378e+06	2.96415e+06
				N	5	5	4	5		N	5	4	3	4		5	5	3	4		5	5	3	4		5	5	4	5		4	5	3	4		5	5	3	4		5	5	3	5		5	4	3	5
			Lama4	correlation	0.0123703	-0.451212	-0.133765	0.0164245		correlation	0.379047	0.284541	0.140998	0.412006		-0.46459	-0.0806791	0.61386	-0.935293		-0.386084	-0.455647	-0.911958	-0.229685		0.122949	-0.31298	-0.0211222	0.213225		-0.426068	0.261369	-0.0187315	0.0854951		0.0536047	-0.492715	-0.349945	0.268482		-0.199966	-0.805801	-0.279891	-0.05904		-0.0381291	-0.426984	-0.727921	-0.724027
				significance (2-sided)	0.98425	0.445636	0.830195	0.979089		significance (2-sided)	0.529202	0.715459	0.859002	0.587994		0.430494	0.897388	0.38614	0.0647074		0.520924	0.440604	0.0880421	0.770315		0.843852	0.608106	0.973108	0.730585		0.573932	0.671044	0.981269	0.914505		0.931781	0.399055	0.650055	0.731518		0.747103	0.0996851	0.720109	0.924872		0.951464	0.573016	0.272079	0.166642
				square sumn	1.18462e+09	-9.30575e+09	-2.48937e+09	1.74338e+09		square sumn	4.77703e+07	9.22881e+06	1.32506e+06	6.07791e+07		-1.4788e+09	-6.07453e+07	2.7443e+08	-8.69337e+08		-1.06872e+10	-1.78353e+09	-2.15719e+09	-2.162e+09		6.84132e+09	-2.54774e+09	-1.02272e+08	4.79023e+09		-1.88924e+09	3.2176e+08	-1.74029e+07	4.48124e+08		1.50937e+09	-2.20803e+09	-1.15118e+09	4.59161e+09		-2.73807e+09	-3.19686e+09	-1.51348e+09	-1.70231e+09		-3.08574e+07	-1.88447e+08	-1.44928e+08	-3.11068e+08
				covariance	2.96156e+08	-2.32644e+09	-6.22342e+08	4.35846e+08		covariance	1.19426e+07	3.07627e+06	441687	2.02597e+07		-3.69699e+08	-1.51863e+07	9.14768e+07	-2.89779e+08		-2.67179e+09	-4.45882e+08	-7.19063e+08	-7.20668e+08		1.71033e+09	-6.36936e+08	-2.55681e+07	1.19756e+09		-6.29747e+08	8.044e+07	-5.80097e+06	1.49375e+08		3.77344e+08	-5.52007e+08	-3.83727e+08	1.53054e+09		-6.84516e+08	-7.99216e+08	-5.04493e+08	-4.25578e+08		-7.71434e+06	-6.28158e+07	-4.83092e+07	-7.77669e+07
				N	5	5	5	5		N	5	4	4	4		5	5	4	4		5	5	4	4		5	5	5	5		4	5	4	4		5	5	4	4		5	5	4	5		5	4	4	5
			Cpe	correlation	-0.15391	-0.608662	0.50027	0.550657		correlation	-0.232425	-0.777038	1.000**	0.115172		0.542885	-0.0754568	1.000**	0.992773		0.456757	-0.10918	0.615552	1.000**		-0.250207	-0.771639	0.965411	0.0540388		0.573694	0.0190672	1.000**	-1.000**		-0.181098	-0.835487	1.000**	-0.017374		-0.126096	-0.686857	1.000**	0.673841		-0.00633488	0.022151	1.000**	0.999*
				significance (2-sided)	0.804812	0.391338	0.666468	0.628754		significance (2-sided)	0.706754	0.433443		0.926516		0.344418	0.924543		0.0765842		0.439345	0.89082	0.577866			0.684782	0.228361	0.167928	0.965581		0.426306	0.980933				0.770686	0.164513		0.988939		0.839876	0.313143		0.529286		0.991934	0.985897	0.0121655	0.0324217
				square sumn	-8.15515e+07	-1.27438e+08	2.49373e+07	1.26213e+08		square sumn	-162073	-72360	44629.5	57278.3		9.56112e+06	-472753	1.79884e+06	3.75107e+06		6.99568e+07	-4.04594e+06	1.00572e+07	1.75885e+06		-7.70334e+07	-5.42093e+07	8.63409e+06	2.32392e+06		8.03724e+06	180233	1.57928e+06	-351625		-2.82144e+07	-3.55824e+07	6.49384e+06	-1.01336e+06		-9.5533e+06	-2.89654e+07	1.14509e+07	4.86122e+07		-28366.4	116266	1.31614e+06	1.04427e+06
				covariance	-2.03879e+07	-4.24792e+07	1.24687e+07	6.31067e+07		covariance	-40518.2	-36180	44629.5	28639.2		2.39028e+06	-157584	1.79884e+06	1.87553e+06		1.74892e+07	-1.34865e+06	5.0286e+06	1.75885e+06		-1.92583e+07	-1.80698e+07	4.31704e+06	1.16196e+06		2.67908e+06	60077.6	1.57928e+06	-351625		-7.05361e+06	-1.18608e+07	6.49384e+06	-506680		-2.38833e+06	-9.65514e+06	1.14509e+07	2.43061e+07		-7091.6	58132.9	658068	522135
				N	5	4	3	3		N	5	3	2	3		5	4	2	3		5	4	3	2		5	4	3	3		4	4	2	2		5	4	2	3		5	4	2	3		5	3	3	3
			Apoa1	correlation	-0.639119	0.768181	0.405564	0.648316		correlation	-0.0264551	-0.00970842	0.234104	0.559889		0.181124	0.543709	0.453065	-0.190416		-0.308305	0.808146	0.61298	0.986*		-0.408194	0.538183	0.763135	0.845289		-0.317917	0.188515	0.967*	0.920418		-0.366418	0.653156	0.528492	0.744077		-0.962**	0.949*	0.573612	0.50466		-0.352727	0.46956	0.36027	0.0433832
				significance (2-sided)	0.245667	0.129226	0.498147	0.236706		significance (2-sided)	0.96632	0.990292	0.765896	0.440111		0.770653	0.343536	0.546935	0.809584		0.613764	0.0979217	0.38702	0.013523		0.495088	0.349454	0.133358	0.0713297		0.682083	0.761404	0.0334303	0.0795823		0.544123	0.232027	0.471508	0.255923		0.00874724	0.0137866	0.426388	0.385872		0.560389	0.53044	0.63973	0.94478
				square sumn	-7.88636e+09	2.56866e+09	4.7648e+09	1.30752e+10		square sumn	-429604	-52036.6	924167	8.07312e+06		7.42863e+07	6.63729e+07	8.50827e+07	-3.14117e+07		-1.09965e+09	5.12878e+08	5.70632e+08	2.27929e+09		-2.92669e+09	7.10299e+08	2.33269e+09	3.60814e+09		-2.3189e+08	3.76269e+07	6.54579e+08	1.14884e+09		-1.32943e+09	4.74568e+08	7.30298e+08	2.25847e+09		-1.69777e+09	6.10321e+08	1.30294e+09	2.76472e+09		-3.6782e+07	3.79957e+07	2.82287e+07	3.54146e+06
				covariance	-1.97159e+09	6.42164e+08	1.1912e+09	3.2688e+09		covariance	-107401	-17345.5	308056	2.69104e+06		1.85716e+07	1.65932e+07	2.83609e+07	-1.04706e+07		-2.74914e+08	1.2822e+08	1.90211e+08	7.59763e+08		-7.31673e+08	1.77575e+08	5.83173e+08	9.02035e+08		-7.72967e+07	9.40672e+06	2.18193e+08	3.82946e+08		-3.32358e+08	1.18642e+08	2.43433e+08	7.52823e+08		-4.24444e+08	1.5258e+08	4.34313e+08	6.9118e+08		-9.1955e+06	1.26652e+07	9.40957e+06	885364
				N	5	5	5	5		N	5	4	4	4		5	5	4	4		5	5	4	4		5	5	5	5		4	5	4	4		5	5	4	4		5	5	4	5		5	4	4	5
			Serpina1d	correlation	0.163703	-0.278433	-0.213387	0.108696		correlation	0.79748	0.157506	-0.449113	0.553179		-0.774081	0.266837	0.034903	-0.468805		-0.948*	-0.456797	-0.490839	-0.255821		0.465893	-0.118317	0.0892987	-0.0118396		0.19288	0.175218	0.694061	-0.225104		0.455485	-0.252375	-0.412001	-0.601656		-0.552493	-0.618265	-0.369536	0.190414		-0.806397	-0.942555	-0.922749	-0.884*
				significance (2-sided)	0.792502	0.650123	0.730384	0.861877		significance (2-sided)	0.106018	0.842494	0.550887	0.446821		0.124443	0.664329	0.965097	0.531195		0.013994	0.439301	0.509161	0.744179		0.429026	0.849706	0.886453	0.984926		0.80712	0.778052	0.305939	0.774896		0.440787	0.68211	0.587999	0.398344		0.334181	0.266314	0.630464	0.75903		0.0992362	0.0574451	0.0772515	0.0465322
				square sumn	5.51527e+09	-1.34673e+09	-8.30147e+09	2.58035e+09		square sumn	3.53586e+07	1.18033e+06	-9.36651e+06	1.55086e+07		-8.66832e+08	4.71182e+07	3.46277e+07	-7.36935e+07		-9.23519e+09	-4.1934e+08	-2.26492e+09	-8.13513e+08		9.12037e+09	-2.2588e+08	9.03865e+08	-5.94866e+07		2.90902e+08	5.05882e+07	6.98829e+08	-3.04924e+08		4.51211e+09	-2.65245e+08	-3.00774e+09	-1.74018e+09		-2.6615e+09	-5.75257e+08	-4.43448e+09	1.22788e+09		-2.29595e+08	-8.80061e+07	-3.58385e+08	-8.49503e+07
				covariance	1.37882e+09	-3.36684e+08	-2.07537e+09	6.45087e+08		covariance	8.83966e+06	393443	-3.12217e+06	5.16952e+06		-2.16708e+08	1.17795e+07	1.15426e+07	-2.45645e+07		-2.3088e+09	-1.04835e+08	-7.54973e+08	-2.71171e+08		2.28009e+09	-5.647e+07	2.25966e+08	-1.48716e+07		9.69672e+07	1.2647e+07	2.32943e+08	-1.01641e+08		1.12803e+09	-6.63113e+07	-1.00258e+09	-5.80059e+08		-6.65374e+08	-1.43814e+08	-1.47816e+09	3.06969e+08		-5.73987e+07	-2.93354e+07	-1.19462e+08	-2.12376e+07
				N	5	5	5	5		N	5	4	4	4		5	5	4	4		5	5	4	4		5	5	5	5		4	5	4	4		5	5	4	4		5	5	4	5		5	4	4	5
			Col1a2	correlation	0.434463	0.662777	-0.057415	-0.444217		correlation	0.0567631	-0.00328992	-0.208792	-0.304201		-0.248022	0.165519	0.279878	0.787781		0.197272	0.334693	-0.483634	-0.482873		0.265723	0.61764	0.293939	-0.526835		-0.0260764	0.00708986	0.764586	-0.565534		0.192754	0.755134	-0.265986	0.106174		0.719844	0.831983	-0.210232	-0.373088		0.432673	0.184482	-0.799424	0.652626
				significance (2-sided)	0.464757	0.222802	0.926937	0.4536		significance (2-sided)	0.927766	0.99671	0.791208	0.695799		0.687477	0.790221	0.720122	0.212219		0.750464	0.581951	0.516366	0.517127		0.665695	0.26694	0.631206	0.361683		0.973924	0.990973	0.235414	0.434466		0.756106	0.139989	0.734014	0.893826		0.170327	0.080557	0.789768	0.536233		0.46681	0.815518	0.200576	0.232538
				square sumn	8.7323e+08	4.73103e+08	-2.68549e+08	-1.24487e+09		square sumn	150143	-3306.56	-514266	-1.12968e+06		-1.65692e+07	4.31337e+06	3.2793e+07	1.07032e+07		1.1461e+08	4.53437e+07	-2.40906e+08	-1.85443e+08		3.10328e+08	1.74017e+08	3.57706e+08	-3.12479e+08		-2.86799e+06	302089	1.43111e+08	-9.85485e+07		1.13913e+08	1.17125e+08	-2.29326e+08	2.65421e+07		2.06872e+08	1.14243e+08	-2.97946e+08	-2.84008e+08		7.34916e+06	3.17354e+06	-3.35167e+07	7.40274e+06
				covariance	2.18307e+08	1.18276e+08	-6.71371e+07	-3.11218e+08		covariance	37535.8	-1102.19	-171422	-376561		-4.14231e+06	1.07834e+06	1.0931e+07	3.56773e+06		2.86524e+07	1.13359e+07	-8.03021e+07	-6.18144e+07		7.7582e+07	4.35043e+07	8.94264e+07	-7.81197e+07		-955996	75522.2	4.77038e+07	-3.28495e+07		2.84783e+07	2.92814e+07	-7.64419e+07	8.84737e+06		5.1718e+07	2.85607e+07	-9.93152e+07	-7.10021e+07		1.83729e+06	1.05785e+06	-1.11722e+07	1.85068e+06
				N	5	5	5	5		N	5	4	4	4		5	5	4	4		5	5	4	4		5	5	5	5		4	5	4	4		5	5	4	4		5	5	4	5		5	4	4	5
			Apoh	correlation	0.0306285	-0.288458	-0.558344	0.352544		correlation	0.435208	-0.993**	0.205009	0.101282		-0.218091	-0.102751	0.082314	-0.491805		-0.234595	-0.582286	0.392116	0.893763		0.122221	-0.0992538	-0.518268	0.609281		0.0826969	-0.580289	0.139385	0.736108		0.120798	-0.0154923	-0.482717	0.481188		-0.375479	-0.174109	-0.492836	0.187911		-0.328274	-0.835991	0.597964	-0.150536
				significance (2-sided)	0.961009	0.637882	0.327986	0.560606		significance (2-sided)	0.463903	0.0066462	0.794991	0.898718		0.724535	0.869404	0.917686	0.508195		0.704067	0.302948	0.607884	0.106237		0.844771	0.873834	0.370984	0.275345		0.917303	0.305017	0.860615	0.263892		0.84657	0.980275	0.517283	0.518812		0.533409	0.779443	0.507164	0.76216		0.589662	0.164009	0.402036	0.809058
				square sumn	1.23808e+08	-2.94553e+08	-1.02536e+09	9.55374e+08		square sumn	2.31517e+06	-673335	180387	270242		-2.9302e+07	-3.83043e+06	3.44545e+06	-1.13591e+07		-2.74107e+08	-1.12849e+08	7.12416e+07	2.26384e+08		2.87067e+08	-4.00033e+07	-2.47627e+08	3.49457e+08		2.01872e+07	-3.53699e+07	1.15233e+07	1.24564e+08		1.43574e+08	-3.43743e+06	-1.48678e+08	2.04492e+08		-2.17018e+08	-3.42002e+07	-2.49517e+08	1.38326e+08		-1.1214e+07	-1.88599e+07	9.14423e+06	-1.6512e+06
				covariance	3.0952e+07	-7.36383e+07	-2.56339e+08	2.38844e+08		covariance	578792	-224445	60129.1	90080.8		-7.32551e+06	-957606	1.14848e+06	-3.78638e+06		-6.85269e+07	-2.82123e+07	2.37472e+07	7.54615e+07		7.17668e+07	-1.00008e+07	-6.19066e+07	8.73642e+07		6.72906e+06	-8.84246e+06	3.84109e+06	4.15214e+07		3.58934e+07	-859359	-4.95592e+07	6.81639e+07		-5.42544e+07	-8.55004e+06	-8.31723e+07	3.45815e+07		-2.8035e+06	-6.28662e+06	3.04808e+06	-412799
				N	5	5	5	5		N	5	4	4	4		5	5	4	4		5	5	4	4		5	5	5	5		4	5	4	4		5	5	4	4		5	5	4	5		5	4	4	5
			Col6a2	correlation	0.171354	0.687477	-0.053134	0.239176		correlation	-0.129484	0.139625	0.0483548	0.505158		0.263566	0.618652	0.534156	-0.886707		0.587904	0.400071	-0.727743	0.138129		-0.0545431	0.624618	0.216896	0.433277		0.0896796	0.279483	0.450212	0.377199		-0.0699741	0.677162	-0.263666	0.398112		0.424233	0.650455	-0.195774	0.150463		0.425335	-0.0987073	-0.726221	-0.684536
				significance (2-sided)	0.782898	0.199604	0.93238	0.6984		significance (2-sided)	0.835598	0.860375	0.951645	0.494842		0.668344	0.265927	0.465844	0.113293		0.297147	0.504549	0.272257	0.861871		0.930588	0.259976	0.726021	0.466117		0.91032	0.64884	0.549788	0.622801		0.910979	0.209205	0.736334	0.601888		0.47652	0.234634	0.804226	0.80915		0.47525	0.901293	0.273779	0.202329
				square sumn	9.21238e+08	8.18743e+08	-1.68828e+08	4.29128e+09		square sumn	-916132	246088	82356.5	1.2613e+07		4.70983e+07	2.68978e+07	4.32778e+07	-1.31438e+08		9.13619e+08	9.0429e+07	-2.65204e+08	2.33466e+08		-1.70386e+08	2.93611e+08	1.79305e+08	1.64532e+09		2.65967e+07	1.9868e+07	6.76732e+07	3.35342e+08		-1.10614e+08	1.75235e+08	-1.57193e+08	1.08581e+09		3.26115e+08	1.49016e+08	-1.91857e+08	7.33315e+08		1.93247e+07	-2.57763e+06	-2.22753e+07	-4.97123e+07
				covariance	2.30309e+08	2.04686e+08	-4.2207e+07	1.07282e+09		covariance	-229033	82029.4	27452.2	4.20435e+06		1.17746e+07	6.72446e+06	1.44259e+07	-4.38126e+07		2.28405e+08	2.26072e+07	-8.84013e+07	7.78221e+07		-4.25965e+07	7.34027e+07	4.48263e+07	4.11331e+08		8.86555e+06	4.96699e+06	2.25577e+07	1.11781e+08		-2.76535e+07	4.38088e+07	-5.23976e+07	3.61937e+08		8.15287e+07	3.7254e+07	-6.39522e+07	1.83329e+08		4.83116e+06	-859210	-7.42511e+06	-1.24281e+07
				N	5	5	5	5		N	5	4	4	4		5	5	4	4		5	5	4	4		5	5	5	5		4	5	4	4		5	5	4	4		5	5	4	5		5	4	4	5
			Col6a1	correlation	-0.0968118	0.395379	-0.0688656	0.123838		correlation	-0.153937	-0.432545	0.149526	0.448422		0.422326	0.708978	0.621137	-0.912655		0.499081	0.894*	-0.726408	-0.0352914		-0.229965	0.0596961	0.187737	0.325742		0.101965	-0.134405	0.410207	0.238903		-0.20538	0.189956	-0.269713	0.3401		-0.0165387	0.71985	-0.198898	0.0382291		0.193076	0.388342	-0.62901	-0.696852
				significance (2-sided)	0.876928	0.51003	0.912387	0.842729		significance (2-sided)	0.804779	0.567455	0.850474	0.551578		0.47872	0.180007	0.378863	0.0873449		0.392016	0.0405402	0.273592	0.964709		0.709802	0.924038	0.762377	0.592709		0.898035	0.829387	0.589793	0.761097		0.740352	0.759603	0.730287	0.6599		0.978943	0.170322	0.801102	0.951337		0.755704	0.611658	0.37099	0.190989
				square sumn	-1.02199e+09	9.24653e+08	-3.1247e+08	3.57056e+09		square sumn	-2.13857e+06	-1.52088e+06	363532	1.80716e+07		1.48184e+08	6.05312e+07	7.18378e+07	-2.25783e+08		1.52289e+09	3.96985e+08	-3.89414e+08	-8.98415e+07		-1.41057e+09	5.51035e+07	2.21629e+08	1.9878e+09		4.75793e+07	-1.87624e+07	9.51146e+07	3.41945e+08		-6.37484e+08	9.6529e+07	-2.29535e+08	1.5481e+09		-2.49635e+07	3.23842e+08	-2.78241e+08	2.99412e+08		1.72245e+07	2.2206e+07	-2.83819e+07	-8.13248e+07
				covariance	-2.55497e+08	2.31163e+08	-7.81174e+07	8.9264e+08		covariance	-534642	-506959	121177	6.02386e+06		3.70461e+07	1.51328e+07	2.39459e+07	-7.52611e+07		3.80722e+08	9.92462e+07	-1.29805e+08	-2.99472e+07		-3.52641e+08	1.37759e+07	5.54072e+07	4.96951e+08		1.58598e+07	-4.6906e+06	3.17049e+07	1.13982e+08		-1.59371e+08	2.41322e+07	-7.65117e+07	5.16034e+08		-6.24088e+06	8.09605e+07	-9.27471e+07	7.4853e+07		4.30613e+06	7.40202e+06	-9.46065e+06	-2.03312e+07
				N	5	5	5	5		N	5	4	4	4		5	5	4	4		5	5	4	4		5	5	5	5		4	5	4	4		5	5	4	4		5	5	4	5		5	4	4	5
			Hspg2	correlation	-0.219457	0.341709	-0.208247	0.0810165		correlation	0.141878	-0.348224	0.276856	0.331054		-0.251463	-0.0109436	-0.0809611	-0.903013		-0.234315	0.155243	-0.250527	0.0501009		-0.12616	0.314245	-0.604738	0.318309		-0.657411	-0.355143	-0.974*	0.275362		-0.197438	0.488571	-0.0868532	0.351985		-0.281701	0.647079	-0.123461	-0.0278595		0.160277	0.0803606	0.392925	-0.613205
				significance (2-sided)	0.722838	0.573544	0.736781	0.89696		significance (2-sided)	0.819963	0.651776	0.723144	0.668946		0.683235	0.986067	0.919039	0.0969867		0.704414	0.803135	0.749473	0.949899		0.839795	0.606578	0.279942	0.601669		0.342589	0.557511	0.0263723	0.724638		0.750257	0.403652	0.913147	0.648015		0.64613	0.237906	0.876539	0.964533		0.796806	0.919639	0.607075	0.271391
				square sumn	-2.06474e+10	8.66879e+09	-6.70092e+09	1.72651e+10		square sumn	1.75669e+07	-1.19881e+07	3.95185e+06	9.8084e+07		-7.8637e+08	-1.01354e+07	-5.49744e+07	-1.68316e+09		-6.37229e+09	7.47472e+08	-6.56433e+08	7.74046e+08		-6.89689e+09	3.14657e+09	-5.06283e+09	1.43569e+10		-3.14312e+09	-5.37791e+08	-1.54118e+09	3.18357e+09		-5.46187e+09	2.6932e+09	-4.33961e+08	1.20716e+10		-3.78958e+09	3.1578e+09	-1.014e+09	-1.61272e+09		1.27435e+08	4.2106e+07	8.66559e+07	-5.28932e+08
				covariance	-5.16185e+09	2.1672e+09	-1.67523e+09	4.31628e+09		covariance	4.39173e+06	-3.99604e+06	1.31728e+06	3.26947e+07		-1.96593e+08	-2.53385e+06	-1.83248e+07	-5.61053e+08		-1.59307e+09	1.86868e+08	-2.18811e+08	2.58015e+08		-1.72422e+09	7.86643e+08	-1.26571e+09	3.58922e+09		-1.04771e+09	-1.34448e+08	-5.13727e+08	1.06119e+09		-1.36547e+09	6.733e+08	-1.44654e+08	4.02386e+09		-9.47394e+08	7.8945e+08	-3.38001e+08	-4.03181e+08		3.18589e+07	1.40353e+07	2.88853e+07	-1.32233e+08
				N	5	5	5	5		N	5	4	4	4		5	5	4	4		5	5	4	4		5	5	5	5		4	5	4	4		5	5	4	4		5	5	4	5		5	4	4	5
			Clu	correlation	0.132407	-0.999*	-0.149016	-0.264298		correlation	-0.0188434	1.000**	-0.984011	-0.659476		-0.0507936	-0.0280575	-0.99586	0.893207		0.285118	-0.963932	-0.199876	0.0401039		-0.00820488	-0.963699	-0.539305	-0.364685		-0.246785	-0.703472	-0.959*	-0.213092		-0.0763751	-0.680638	-0.289841	-0.238616		0.371808	-0.866088	-0.365122	-0.232496		0.482607	-1.000**	-0.00666635	0.849458
				significance (2-sided)	0.831908	0.0339244	0.850984	0.667445		significance (2-sided)	0.976009		0.113996	0.340524		0.935355	0.982136	0.0579468	0.106793		0.641957	0.171502	0.871892	0.959896		0.989553	0.172059	0.460695	0.546176		0.753215	0.503264	0.041141	0.786908		0.902851	0.523405	0.812795	0.761384		0.537744	0.333253	0.762055	0.706666		0.41029		0.995756	0.0685112
				square sumn	2.18835e+08	-1.88552e+08	-4.23002e+07	-7.628e+08		square sumn	-40985.3	22708.8	-58535.3	-2.63153e+06		-2.7903e+06	-305519	-3.87799e+06	1.95401e+07		1.3621e+08	-6.24393e+07	-5.53282e+06	1.41916e+07		-7.87939e+06	-3.21165e+07	-4.09908e+07	-2.22767e+08		-2.41435e+07	-1.18062e+07	-1.62041e+07	-2.64181e+07		-3.71151e+07	-1.68151e+07	-8.02477e+06	-9.60464e+07		8.78641e+07	-4.05589e+07	-1.67467e+07	-1.82273e+08		6.74064e+06	-1.08172e+07	-5554.54	9.92332e+06
				covariance	5.47087e+07	-9.42758e+07	-1.41001e+07	-1.907e+08		covariance	-10246.3	22708.8	-29267.6	-877178		-697576	-152759	-1.93899e+06	6.51335e+06		3.40526e+07	-3.12197e+07	-2.76641e+06	4.73054e+06		-1.96985e+06	-1.60583e+07	-1.36636e+07	-5.56918e+07		-8.04782e+06	-5.9031e+06	-5.40136e+06	-8.80602e+06		-9.27878e+06	-8.40757e+06	-4.01238e+06	-3.20155e+07		2.1966e+07	-2.02795e+07	-8.37333e+06	-4.55683e+07		1.68516e+06	-1.08172e+07	-2777.27	2.48083e+06
				N	5	3	4	5		N	5	2	3	4		5	3	3	4		5	3	3	4		5	3	4	5		4	3	4	4		5	3	3	4		5	3	3	5		5	2	3	5
			Lgals3bp	correlation	0.622623	-0.13494	0.476808	-0.0445561		correlation	0.569853	-0.854354	1.000**	-0.188504		-0.421293	0.280967	0.945429	0.970*		-0.0781983	0.118046	-0.730643	-0.0369416		0.555592	-0.233862	0.0986506	-0.189333		0.507185	-0.760485	-0.473456	-0.190286		0.538414	-0.0516132	0.852542	0.197878		0.352575	0.285321	0.83729	0.0280014		-0.232266	-0.349088	0.107349	0.861145
				significance (2-sided)	0.261962	0.828712	0.523192	0.943288		significance (2-sided)	0.315887	0.145646	0.001448	0.811496		0.479913	0.647026	0.211285	0.0301044		0.900536	0.850049	0.478441	0.963058		0.330897	0.704975	0.901349	0.760382		0.492815	0.135544	0.686013	0.809714		0.349206	0.934313	0.35012	0.802122		0.56057	0.641709	0.368277	0.964352		0.70695	0.650912	0.931528	0.060802
				square sumn	2.17057e+09	-6.97076e+07	2.13684e+08	-6.0399e+07		square sumn	2.61442e+06	-646649	286039	-357023		-4.88168e+07	5.29878e+06	1.25328e+07	9.8534e+06		-7.87998e+07	1.15737e+07	-5.6347e+07	-6.18558e+06		1.12543e+09	-4.76833e+07	1.46963e+07	-5.43205e+07		1.06404e+08	-2.34497e+07	-1.5324e+07	-1.57283e+07		5.51897e+08	-5.79347e+06	4.85111e+07	3.69885e+07		1.75746e+08	2.8353e+07	8.64718e+07	1.03108e+07		-6.84284e+06	-3.66331e+06	667009	4.72495e+06
				covariance	5.42642e+08	-1.74269e+07	7.12279e+07	-1.50997e+07		covariance	653604	-215550	143020	-119008		-1.22042e+07	1.3247e+06	6.2664e+06	3.28447e+06		-1.97e+07	2.89343e+06	-2.81735e+07	-2.06186e+06		2.81358e+08	-1.19208e+07	4.89877e+06	-1.35801e+07		3.54681e+07	-5.86244e+06	-7.66199e+06	-5.24277e+06		1.37974e+08	-1.44837e+06	2.42556e+07	1.23295e+07		4.39366e+07	7.08825e+06	4.32359e+07	2.5777e+06		-1.71071e+06	-1.2211e+06	333505	1.18124e+06
				N	5	5	4	5		N	5	4	3	4		5	5	3	4		5	5	3	4		5	5	4	5		4	5	3	4		5	5	3	4		5	5	3	5		5	4	3	5
			Pecam1	correlation	-0.840329	0.330187	0.0187799	0.75321		correlation	-0.557318	0.794293	0.274164	0.240215		0.501143	0.0490621	-0.200608	0.519925		0.0336436	-0.201547	0.654438	0.990*		-0.714166	0.494507	-0.241519	0.779157		-0.647042	0.802644	-0.537332	0.976*		-0.688781	0.323251	0.235457	0.432572		-0.683211	-0.172932	0.184612	0.67355		0.159207	-0.243365	0.957*	0.339205
				significance (2-sided)	0.0747286	0.587362	0.97609	0.141598		significance (2-sided)	0.329072	0.205707	0.725836	0.759785		0.389743	0.937557	0.799392	0.480075		0.957172	0.74513	0.345562	0.0104612		0.175366	0.39707	0.695505	0.120371		0.352958	0.102074	0.462668	0.0239526		0.198399	0.595708	0.764543	0.567428		0.20356	0.780919	0.815388	0.212596		0.798151	0.756635	0.0431408	0.576542
				square sumn	-2.35678e+09	1.34817e+09	4.56014e+07	2.69541e+09		square sumn	-2.05701e+06	5.18592e+06	355412	487646		4.67164e+07	7.3133e+06	-1.23711e+07	1.39536e+07		2.72742e+07	-1.56187e+08	1.7354e+08	4.93275e+08		-1.16382e+09	7.96941e+08	-1.52584e+08	5.90133e+08		-1.07341e+08	1.95622e+08	-4.02628e+07	2.09561e+08		-5.67997e+08	2.86791e+08	1.06845e+08	2.13605e+08		-2.73976e+08	-1.35827e+08	1.37704e+08	6.54741e+08		3.77342e+06	-1.38313e+07	2.13565e+07	4.91326e+06
				covariance	-5.89196e+08	3.37043e+08	1.14004e+07	6.73852e+08		covariance	-514254	1.72864e+06	118471	162549		1.16791e+07	1.82833e+06	-4.12371e+06	4.6512e+06		6.81856e+06	-3.90467e+07	5.78465e+07	1.64425e+08		-2.90954e+08	1.99235e+08	-3.81459e+07	1.47533e+08		-3.57803e+07	4.89054e+07	-1.34209e+07	6.98537e+07		-1.41999e+08	7.16976e+07	3.56149e+07	7.12017e+07		-6.8494e+07	-3.39568e+07	4.59013e+07	1.63685e+08		943356	-4.61045e+06	7.11884e+06	1.22831e+06
				N	5	5	5	5		N	5	4	4	4		5	5	4	4		5	5	4	4		5	5	5	5		4	5	4	4		5	5	4	4		5	5	4	5		5	4	4	5
			Pros1	correlation	0.34873	0.695862	0.808077	-0.428316		correlation	0.465068	0.0288743	0.2476	-0.456103		-0.146132	0.496914	0.551668	0.308684		-0.0978895	0.423951	-0.987074	-0.768786		0.359346	0.619763	0.780271	-0.6575		0.664621	0.13768	0.41234	-0.671521		0.406551	0.719217	0.719056	-0.888723		-0.0730674	0.770475	0.738582	-0.298291		-0.510003	0.017147	-0.720785	-0.123994
				significance (2-sided)	0.565154	0.191893	0.191923	0.471818		significance (2-sided)	0.429955	0.971126	0.840716	0.543897		0.814604	0.394409	0.627983	0.691316		0.875563	0.476845	0.102468	0.231214		0.552513	0.264816	0.219729	0.227849		0.335379	0.825255	0.729423	0.328479		0.496999	0.170882	0.489149	0.111277		0.907051	0.127359	0.470991	0.625914		0.380009	0.982853	0.487563	0.842531
				square sumn	4.08502e+08	2.18951e+08	2.28567e+08	-3.03126e+08		square sumn	716944	13167.9	52383.5	-354675		-5.68966e+06	5.70804e+06	5.40897e+06	1.9546e+06		-3.31452e+07	2.53176e+07	-2.22476e+07	-4.58491e+07		2.44587e+08	7.69694e+07	7.33646e+07	-9.84851e+07		4.35886e+07	2.58586e+06	8.01313e+06	-2.70025e+07		1.40028e+08	4.91726e+07	3.02626e+07	-1.03543e+08		-1.22381e+07	4.66347e+07	5.64177e+07	-5.73443e+07		-5.0487e+06	129650	-1.3089e+06	-355188
				covariance	1.02125e+08	5.47379e+07	7.61891e+07	-7.57814e+07		covariance	179236	4389.31	26191.7	-118225		-1.42242e+06	1.42701e+06	2.70449e+06	651533		-8.28631e+06	6.32939e+06	-1.11238e+07	-1.5283e+07		6.11467e+07	1.92424e+07	2.44549e+07	-2.46213e+07		1.45295e+07	646465	4.00656e+06	-9.00083e+06		3.50069e+07	1.22931e+07	1.51313e+07	-3.45142e+07		-3.05953e+06	1.16587e+07	2.82088e+07	-1.43361e+07		-1.26217e+06	43216.5	-654450	-88797
				N	5	5	4	5		N	5	4	3	4		5	5	3	4		5	5	3	4		5	5	4	5		4	5	3	4		5	5	3	4		5	5	3	5		5	4	3	5
			Fbln1	correlation	-0.286714	0.733787	0.935*	0.582401		correlation	-0.0120966	0.425942	0.399273	0.47622		0.220803	0.72037	0.0972238	-0.558668		0.178848	0.642613	0.350795	0.782096		-0.287923	0.586047	0.760053	0.764231		-0.231497	0.680865	0.0365187	0.8117		-0.28948	0.54222	0.975*	0.554214		-0.366697	0.53745	0.959*	0.456296		0.0918225	0.439482	0.622083	-0.372242
				significance (2-sided)	0.64001	0.158134	0.019578	0.302828		significance (2-sided)	0.984598	0.574058	0.600727	0.52378		0.721166	0.169863	0.902776	0.441332		0.773504	0.242252	0.649205	0.217904		0.638535	0.299061	0.135901	0.132457		0.768503	0.205744	0.963481	0.1883		0.636637	0.345129	0.0253559	0.445786		0.543792	0.350241	0.041427	0.439869		0.883252	0.560518	0.377917	0.537232
				square sumn	-2.87746e+08	4.35479e+08	1.03232e+09	1.37026e+09		square sumn	-15976.8	397612	235626	1.22624e+06		7.36551e+06	1.56075e+07	2.72938e+06	-9.09718e+06		5.18829e+07	7.23817e+07	4.11408e+07	2.15232e+08		-1.679e+08	1.37277e+08	2.18269e+08	3.80558e+08		-1.32588e+07	2.41194e+07	2.22504e+06	1.15972e+08		-8.54228e+07	6.99216e+07	2.01334e+08	1.6605e+08		-5.26206e+07	6.13566e+07	3.25493e+08	2.9162e+08		778774	3.23755e+06	6.14074e+06	-3.5449e+06
				covariance	-7.19365e+07	1.0887e+08	2.58079e+08	3.42565e+08		covariance	-3994.19	132537	78541.9	408745		1.84138e+06	3.90188e+06	909793	-3.03239e+06		1.29707e+07	1.80954e+07	1.37136e+07	7.17439e+07		-4.19751e+07	3.43193e+07	5.45674e+07	9.51396e+07		-4.4196e+06	6.02985e+06	741680	3.86573e+07		-2.13557e+07	1.74804e+07	6.71115e+07	5.535e+07		-1.31551e+07	1.53392e+07	1.08498e+08	7.29051e+07		194694	1.07918e+06	2.04691e+06	-886225
				N	5	5	5	5		N	5	4	4	4		5	5	4	4		5	5	4	4		5	5	5	5		4	5	4	4		5	5	4	4		5	5	4	5		5	4	4	5
			Cd300lg	correlation	0.555211	-0.326279	0.545872	-0.618177		correlation	0.804661	-0.431501	0.999*	-0.0747862		-0.602687	-0.0875447	0.930887	-0.969*		-0.461377	0.336614	-0.582542	-0.942067		0.640826	-0.524662	0.188596	-0.451999		0.591141	-0.108408	-0.353232	-0.568262		0.645397	-0.540162	0.829802	-0.129869		-0.0311485	-0.17263	0.81355	-0.651272		-0.643521	0.532774	0.300261	-0.572235
				significance (2-sided)	0.331301	0.592062	0.454128	0.266402		significance (2-sided)	0.100546	0.568499	0.0253388	0.925214		0.282024	0.888677	0.238072	0.0305562		0.434119	0.579647	0.604116	0.0579332		0.243997	0.364037	0.811404	0.444743		0.408859	0.862241	0.770165	0.431738		0.23954	0.347331	0.376907	0.870131		0.960347	0.781298	0.395064	0.233845		0.241367	0.467226	0.805852	0.313397
				square sumn	8.08621e+08	-5.67638e+08	7.80329e+07	-8.49719e+08		square sumn	1.54229e+06	-547625	100748	-120634		-2.91754e+07	-5.56023e+06	4.34981e+06	-1.11237e+07		-1.94233e+08	1.11146e+08	-1.43173e+07	-1.34786e+08		5.42304e+08	-3.60271e+08	8.9619e+06	-1.31497e+08		5.11146e+07	-1.12578e+07	-3.33237e+06	-4.59978e+07		2.76381e+08	-2.04195e+08	1.66439e+07	-2.74183e+07		-6.48652e+06	-5.77728e+07	2.96168e+07	-2.43173e+08		-7.92049e+06	2.23673e+07	594565	-3.18372e+06
				covariance	2.02155e+08	-1.41909e+08	2.6011e+07	-2.1243e+08		covariance	385571	-182542	50374.1	-40211.2		-7.29385e+06	-1.39006e+06	2.17491e+06	-3.70789e+06		-4.85584e+07	2.77866e+07	-7.15863e+06	-4.49288e+07		1.35576e+08	-9.00678e+07	2.9873e+06	-3.28742e+07		1.70382e+07	-2.81444e+06	-1.66618e+06	-1.53326e+07		6.90954e+07	-5.10487e+07	8.32194e+06	-9.13942e+06		-1.62163e+06	-1.44432e+07	1.48084e+07	-6.07933e+07		-1.98012e+06	7.45578e+06	297282	-795930
				N	5	5	4	5		N	5	4	3	4		5	5	3	4		5	5	3	4		5	5	4	5		4	5	3	4		5	5	3	4		5	5	3	5		5	4	3	5
			Pxdn	correlation	0.436906	0.449211	-0.511125	0.74661		correlation	0.541898	-0.393146	0.13412	0.663367		-0.254261	0.427424	0.509482	0.173513		-0.125431	0.683244	-0.833614	0.997**		0.436571	0.210666	-0.454522	0.86623		0.618373	-0.250153	-0.187426	0.995**		0.465782	0.384641	-0.654834	0.644957		0.0154067	0.81993	-0.600579	0.626437		-0.472327	0.3559	-0.582928	0.220729
				significance (2-sided)	0.461957	0.447912	0.378781	0.147157		significance (2-sided)	0.345473	0.606854	0.86588	0.336633		0.679788	0.472844	0.490518	0.826487		0.840716	0.203529	0.166386	0.00264059		0.462341	0.733769	0.441879	0.0575387		0.381627	0.684849	0.812574	0.00461035		0.42915	0.52262	0.345166	0.355043		0.980384	0.0892075	0.399421	0.25817		0.421791	0.6441	0.417072	0.721258
				square sumn	4.28758e+08	1.42762e+08	-2.90972e+08	5.29243e+08		square sumn	699852	-200634	39170.6	191821		-8.29357e+06	4.95909e+06	7.07837e+06	953958		-3.55803e+07	4.12116e+07	-5.92452e+07	9.55417e+07		2.4894e+08	2.64256e+07	-6.73208e+07	1.2996e+08		3.56105e+07	-4.74544e+06	-6.00485e+06	4.38959e+07		1.34401e+08	2.65617e+07	-6.69447e+07	6.52433e+07		2.16183e+06	5.01262e+07	-1.00925e+08	1.20623e+08		-3.91714e+06	2.67337e+06	-3.48703e+06	633315
				covariance	1.07189e+08	3.56905e+07	-7.27431e+07	1.32311e+08		covariance	174963	-66878	13056.9	63940.2		-2.07339e+06	1.23977e+06	2.35946e+06	317986		-8.89507e+06	1.03029e+07	-1.97484e+07	3.18472e+07		6.22349e+07	6.6064e+06	-1.68302e+07	3.24901e+07		1.18702e+07	-1.18636e+06	-2.00162e+06	1.4632e+07		3.36001e+07	6.64043e+06	-2.23149e+07	2.17478e+07		540457	1.25316e+07	-3.36417e+07	3.01557e+07		-979285	891122	-1.16234e+06	158329
				N	5	5	5	5		N	5	4	4	4		5	5	4	4		5	5	4	4		5	5	5	5		4	5	4	4		5	5	4	4		5	5	4	5		5	4	4	5
			Orm1	correlation	0.968532	0.773459	-0.21185	0.112605		correlation	-0.209245	0.998*	0.477272	0.661187		-0.202796	-0.486597	0.162661	0.834025		0.562458	-0.376568	0.448064	-0.316427		0.763492	0.94955	-0.326934	-0.205896		0.68716	0.835899	-0.473982	-0.321883		0.696313	0.884169	-0.0546659	-0.249438		0.962397	0.10662	-0.0831188	0.288452		0.332718	0.164914	0.983955	0.374577
				significance (2-sided)	0.16013	0.226541	0.78815	0.887395		significance (2-sided)	0.865799	0.0440087	0.683251	0.540106		0.869994	0.513403	0.895984	0.372062		0.619711	0.623432	0.704227	0.795034		0.446966	0.05045	0.673066	0.794104		0.517714	0.164101	0.685632	0.678117		0.509646	0.115831	0.965181	0.839508		0.175137	0.89338	0.947024	0.711548		0.784068	0.894531	0.114196	0.625423
				square sumn	9.89903e+07	1.79729e+08	-4.12144e+07	1.32522e+09		square sumn	-14930.9	539530	67152.9	4.03773e+06		-280647	-5.10262e+06	1.06066e+06	8.96307e+07		1.59144e+07	-2.03293e+07	1.22098e+07	-2.11083e+08		3.61056e+07	1.04158e+08	-2.11427e+07	-5.14591e+08		4.46396e+06	1.72206e+07	-2.23591e+06	-2.56551e+08		1.78943e+07	4.74637e+07	-1.53008e+06	-4.37482e+08		2.17262e+07	3.87568e+06	-4.2225e+06	9.05475e+08		343056	1.23824e+06	2.16028e+06	1.74053e+07
				covariance	4.94951e+07	5.99096e+07	-1.37381e+07	4.4174e+08		covariance	-7465.44	269765	33576.4	2.01887e+06		-140324	-1.70087e+06	530329	4.48153e+07		7.95718e+06	-6.77644e+06	6.10488e+06	-1.05542e+08		1.80528e+07	3.47194e+07	-7.04757e+06	-1.7153e+08		2.23198e+06	5.7402e+06	-1.11795e+06	-8.55169e+07		8.94717e+06	1.58212e+07	-765040	-2.18741e+08		1.08631e+07	1.29189e+06	-2.11125e+06	3.01825e+08		171528	619121	1.08014e+06	5.80176e+06
				N	3	4	4	4		N	3	3	3	3		3	4	3	3		3	4	3	3		3	4	4	4		3	4	3	4		3	4	3	3		3	4	3	4		3	3	3	4
			Gm2a	correlation	-0.600065	-0.414231	-0.283436	-0.303447		correlation	-0.746222	-0.0314967	-0.354903	0.284534		0.736201	-0.558574	0.152974	-0.0342436		0.447622	-0.0726262	-0.545596	-0.636355		-0.648333	-0.44646	0.0277976	-0.347737		-0.394968	-0.114821	0.559782	-0.716841		-0.600428	-0.478944	-0.483375	0.348942		-0.206525	-0.333969	-0.433481	-0.226344		0.348182	0.496156	-0.874456	0.148565
				significance (2-sided)	0.284691	0.488082	0.64401	0.619653		significance (2-sided)	0.147485	0.968503	0.645097	0.715466		0.15605	0.327744	0.847026	0.965756		0.44972	0.907611	0.454404	0.363645		0.236689	0.451043	0.964612	0.566339		0.605032	0.854127	0.440218	0.283159		0.284321	0.41438	0.516625	0.651058		0.738926	0.58282	0.566519	0.71429		0.565809	0.503844	0.125544	0.81154
				square sumn	-6.17211e+10	-7.73125e+09	-2.29477e+09	-2.49657e+09		square sumn	-1.01011e+08	-747864	-1.53993e+06	2.73613e+06		2.51692e+09	-3.806e+08	3.15752e+07	-1.97677e+06		1.33084e+10	-2.57266e+08	-5.39557e+08	-7.29141e+08		-3.8748e+10	-3.28895e+09	5.85548e+07	-6.0552e+08		-1.99346e+09	-1.2792e+08	1.51237e+08	-3.10837e+08		-1.8159e+10	-1.94236e+09	-7.34166e+08	3.70629e+08		-3.03735e+09	-1.19905e+09	-1.08224e+09	-5.0585e+08		3.02652e+08	2.07097e+08	-7.27875e+07	4.94738e+06
				covariance	-1.54303e+10	-1.93281e+09	-5.73693e+08	-6.24143e+08		covariance	-2.52527e+07	-249288	-513309	912042		6.29231e+08	-9.515e+07	1.05251e+07	-658924		3.32711e+09	-6.43164e+07	-1.79852e+08	-2.43047e+08		-9.687e+09	-8.22239e+08	1.46387e+07	-1.5138e+08		-6.64485e+08	-3.198e+07	5.04125e+07	-1.03612e+08		-4.53974e+09	-4.85591e+08	-2.44722e+08	1.23543e+08		-7.59338e+08	-2.99764e+08	-3.60747e+08	-1.26462e+08		7.5663e+07	6.90322e+07	-2.42625e+07	1.23684e+06
				N	5	5	5	5		N	5	4	4	4		5	5	4	4		5	5	4	4		5	5	5	5		4	5	4	4		5	5	4	4		5	5	4	5		5	4	4	5
			Lama2	correlation	0.336591	0.166544	0.388598	-0.00071265		correlation	0.636689	0.461697	0.991**	0.408768		-0.578346	0.477175	0.828321	-0.978*		-0.406065	0.0567474	-0.683337	-0.234349		0.417547	0.185683	0.0190459	0.156022		0.134776	0.618242	-0.728536	0.0179198		0.37413	0.0302635	0.693002	0.0729278		-0.0589515	-0.229699	0.723254	-0.0561762		-0.300212	-0.779332	-0.0899107	-0.864208
				significance (2-sided)	0.579674	0.788934	0.517973	0.999093		significance (2-sided)	0.24805	0.538303	0.00946381	0.591232		0.307034	0.416358	0.171679	0.0218414		0.497564	0.927786	0.316663	0.765651		0.484242	0.764946	0.975751	0.802156		0.865224	0.266337	0.271464	0.98208		0.535002	0.961473	0.306998	0.927072		0.924984	0.710131	0.276746	0.928512		0.62358	0.220668	0.910089	0.0588295
				square sumn	1.2803e+10	1.67399e+09	2.76058e+09	-2.71843e+07		square sumn	3.18715e+07	7.34638e+06	1.9534e+06	2.13272e+07		-7.31199e+08	1.75099e+08	7.77066e+07	-3.13621e+08		-4.46464e+09	1.08256e+08	-6.31143e+08	-9.72087e+08		9.22851e+09	7.36658e+08	3.52024e+07	1.25963e+09		2.75179e+08	3.7093e+08	-2.95594e+08	3.52908e+07		4.18435e+09	6.60972e+07	4.78382e+08	4.30227e+08		-3.20622e+08	-4.44129e+08	8.20683e+08	-5.82084e+08		-9.65031e+07	-5.73396e+07	-6.98968e+06	-1.33432e+08
				covariance	3.20076e+09	4.18498e+08	6.90144e+08	-6.79608e+06		covariance	7.96787e+06	2.44879e+06	651133	7.10906e+06		-1.828e+08	4.37747e+07	2.59022e+07	-1.0454e+08		-1.11616e+09	2.7064e+07	-2.10381e+08	-3.24029e+08		2.30713e+09	1.84164e+08	8.8006e+06	3.14907e+08		9.17263e+07	9.27324e+07	-9.85312e+07	1.17636e+07		1.04609e+09	1.65243e+07	1.59461e+08	1.43409e+08		-8.01554e+07	-1.11032e+08	2.73561e+08	-1.45521e+08		-2.41258e+07	-1.91132e+07	-2.32989e+06	-3.33579e+07
				N	5	5	5	5		N	5	4	4	4		5	5	4	4		5	5	4	4		5	5	5	5		4	5	4	4		5	5	4	4		5	5	4	5		5	4	4	5
			Col12a1	correlation	-0.228695	0.313437	-0.277173	0.059187		correlation	0.276972	-0.479906	-0.648126	0.328184		-0.383199	0.43414	-0.19749	-0.784828		-0.461923	0.24777	-0.661436	0.00600154		-0.0528096	0.239745	-0.208386	0.313341		-0.671972	-0.340547	-0.761039	0.255427		-0.116016	0.392605	-0.523457	0.559854		-0.452268	0.566485	-0.496021	-0.0537166		-0.0572136	-0.223761	-0.990**	-0.365198
				significance (2-sided)	0.711375	0.607555	0.651665	0.924685		significance (2-sided)	0.65191	0.520094	0.351874	0.671816		0.524314	0.465127	0.80251	0.215172		0.433504	0.687787	0.338564	0.993998		0.932792	0.697697	0.736608	0.607669		0.328028	0.574935	0.238961	0.744573		0.852616	0.513276	0.476543	0.440146		0.444437	0.319417	0.503979	0.931639		0.927193	0.776239	0.00961109	0.545568
				square sumn	-8.12794e+09	1.00034e+09	-1.42528e+08	4.97108e+08		square sumn	1.29546e+07	-2.06367e+06	-151534	3.80682e+06		-4.52675e+08	5.05836e+07	-2.19653e+06	-5.89364e+07		-4.74541e+09	1.50082e+08	-4.40544e+07	2.40495e+06		-1.09057e+09	3.02006e+08	-2.78796e+07	5.57005e+08		-1.09721e+09	-6.4876e+07	-8.03589e+06	1.11978e+08		-1.21238e+09	2.72266e+08	-4.28403e+07	7.73557e+08		-2.2983e+09	3.47786e+08	-6.67292e+07	-1.22553e+08		-1.71841e+07	-1.71838e+07	-5.55214e+06	-1.24151e+07
				covariance	-2.03198e+09	2.50085e+08	-3.56319e+07	1.24277e+08		covariance	3.23866e+06	-687889	-50511.5	1.26894e+06		-1.13169e+08	1.26459e+07	-732175	-1.96455e+07		-1.18635e+09	3.75205e+07	-1.46848e+07	801649		-2.72642e+08	7.55015e+07	-6.96991e+06	1.39251e+08		-3.65736e+08	-1.6219e+07	-2.67863e+06	3.7326e+07		-3.03094e+08	6.80665e+07	-1.42801e+07	2.57852e+08		-5.74576e+08	8.69465e+07	-2.22431e+07	-3.06383e+07		-4.29601e+06	-5.72793e+06	-1.85071e+06	-3.10379e+06
				N	5	5	5	5		N	5	4	4	4		5	5	4	4		5	5	4	4		5	5	5	5		4	5	4	4		5	5	4	4		5	5	4	5		5	4	4	5
			Pla2g7	correlation	0.955*	0.993**	-0.259927	-0.0705761		correlation	0.911341	0.925465	-0.521557	-0.323925		-0.852764	-0.440609	-0.0379391	0.955*		-0.537156	0.317749	-0.719242	-0.00699382		0.998**	0.853807	-0.151783	-0.283592		0.990245	0.856388	-0.441851	-0.236268		0.992**	0.843006	-0.50402	-0.212786		0.386155	0.742144	-0.465731	0.026536		-0.657503	0.853087	-0.997**	0.731971
				significance (2-sided)	0.0454112	0.00706909	0.672816	0.910214		significance (2-sided)	0.0886593	0.247349	0.478443	0.676075		0.147236	0.559391	0.962061	0.0448298		0.462844	0.682251	0.280758	0.993006		0.00179314	0.146193	0.807489	0.64382		0.0889945	0.143612	0.558149	0.763732		0.00765065	0.156994	0.49598	0.787214		0.613845	0.257856	0.534269	0.966217		0.342497	0.349456	0.00292467	0.159707
				square sumn	2.69297e+08	3.89502e+07	-7.61948e+08	-9.20375e+08		square sumn	363878	82203.9	-724603	-5.90061e+06		-8.37873e+06	-779985	-2.5074e+06	1.05494e+08		-4.64772e+07	2.89583e+06	-2.70715e+08	-8.22339e+06		1.64161e+08	1.58105e+07	-1.15762e+08	-7.82739e+08		1.49962e+07	2.97834e+06	-2.96695e+07	-1.7077e+08		8.21308e+07	7.63953e+06	-2.45113e+08	-4.32414e+08		1.53616e+07	4.55417e+06	-3.72304e+08	9.40011e+07		-1.66416e+06	1.16321e+06	-3.15877e+07	3.86366e+07
				covariance	8.97656e+07	1.29834e+07	-1.90487e+08	-2.30094e+08		covariance	121293	41102	-241534	-1.96687e+06		-2.79291e+06	-259995	-835801	3.51647e+07		-1.54924e+07	965277	-9.02383e+07	-2.74113e+06		5.47202e+07	5.27016e+06	-2.89406e+07	-1.95685e+08		7.49808e+06	992780	-9.88983e+06	-5.69233e+07		2.73769e+07	2.54651e+06	-8.17042e+07	-1.44138e+08		5.12053e+06	1.51806e+06	-1.24101e+08	2.35003e+07		-554719	581604	-1.05292e+07	9.65916e+06
				N	4	4	5	5		N	4	3	4	4		4	4	4	4		4	4	4	4		4	4	5	5		3	4	4	4		4	4	4	4		4	4	4	5		4	3	4	5
			Adipoq	correlation	0.415295	0.889*	0.457557	0.13975		correlation	0.523071	0.534638	0.0970612	0.551449		-0.231015	0.140154	0.445631	-0.916926		-0.111224	0.764997	-0.895002	-0.149813		0.414138	0.713065	0.641811	0.178208		0.60934	0.627493	0.444286	-0.00407821		0.444683	0.741057	0.252375	-0.175513		0.00123337	0.881*	0.306978	0.140089		-0.462927	0.912193	-0.913734	-0.973**
				significance (2-sided)	0.486849	0.0436538	0.43844	0.822646		significance (2-sided)	0.365763	0.465362	0.902939	0.448551		0.7085	0.822137	0.554369	0.0830735		0.858678	0.131829	0.104998	0.850187		0.488189	0.176349	0.243035	0.774306		0.39066	0.257122	0.555714	0.995922		0.453069	0.151883	0.747625	0.824487		0.99843	0.0486678	0.693022	0.822219		0.43237	0.087807	0.0862663	0.0052515
				square sumn	3.42465e+10	7.61997e+09	3.01465e+09	2.75951e+09		square sumn	5.67654e+07	6.80314e+06	341521	1.4422e+07		-6.33194e+08	4.38574e+07	7.45909e+07	-1.26947e+08		-2.65117e+09	1.24451e+09	-4.16527e+08	-4.01309e+08		1.98436e+10	2.41243e+09	1.1002e+09	7.44772e+08		2.93149e+09	3.21052e+08	1.36043e+08	-4.17312e+06		1.07821e+10	1.38022e+09	3.10841e+08	-4.47101e+08		1.45426e+07	1.45188e+09	6.21503e+08	7.51407e+08		-3.22607e+08	1.84876e+08	-3.57925e+07	-7.77807e+07
				covariance	8.56162e+09	1.90499e+09	7.53664e+08	6.89877e+08		covariance	1.41914e+07	2.26771e+06	113840	4.80732e+06		-1.58298e+08	1.09644e+07	2.48636e+07	-4.23157e+07		-6.62793e+08	3.11128e+08	-1.38842e+08	-1.3377e+08		4.96089e+09	6.03108e+08	2.75049e+08	1.86193e+08		9.77164e+08	8.02629e+07	4.53477e+07	-1.39104e+06		2.69552e+09	3.45055e+08	1.03614e+08	-1.49034e+08		3.63564e+06	3.62971e+08	2.07168e+08	1.87852e+08		-8.06517e+07	6.16252e+07	-1.19308e+07	-1.94452e+07
				N	5	5	5	5		N	5	4	4	4		5	5	4	4		5	5	4	4		5	5	5	5		4	5	4	4		5	5	4	4		5	5	4	5		5	4	4	5
			Lama5	correlation	-0.287429	0.0970481	0.474531	-0.134055		correlation	0.00538619	-0.692951	0.899666	0.280395		0.170667	0.276962	0.991**	-0.986*		0.142929	0.0693031	-0.778238	-0.374664		-0.280699	0.061646	0.295399	0.0572984		-0.283682	-0.547356	-0.260221	-0.0584039		-0.292752	0.227638	0.439889	0.0723141		-0.361891	0.406338	0.499132	-0.203713		0.117265	-0.354511	-0.0508259	-0.796217
				significance (2-sided)	0.639138	0.876629	0.419319	0.829829		significance (2-sided)	0.993142	0.307049	0.100334	0.719605		0.783759	0.651923	0.00932366	0.0135484		0.818639	0.911831	0.221762	0.625336		0.647353	0.92156	0.62943	0.927085		0.716318	0.339645	0.739779	0.941596		0.632651	0.712686	0.560111	0.927686		0.549491	0.497246	0.500868	0.74243		0.851037	0.645489	0.949174	0.10699
				square sumn	-3.7977e+09	6.07605e+08	1.3117e+09	-1.93957e+09		square sumn	93656.2	-5.48416e+06	1.14738e+06	5.54094e+06		7.49512e+07	6.33046e+07	6.01028e+07	-1.25664e+08		5.45872e+08	8.23509e+07	-2.69631e+08	-5.16741e+08		-2.155e+09	1.52338e+08	2.12446e+08	1.75461e+08		-2.20403e+08	-2.04556e+08	-4.08438e+07	-4.57957e+07		-1.13733e+09	3.09683e+08	1.96375e+08	1.69499e+08		-6.83684e+08	4.89382e+08	3.66272e+08	-8.00631e+08		1.30936e+07	-4.97306e+07	-1.48216e+06	-4.66286e+07
				covariance	-9.49425e+08	1.51901e+08	3.27924e+08	-4.84891e+08		covariance	23414	-1.82805e+06	382459	1.84698e+06		1.87378e+07	1.58262e+07	2.00343e+07	-4.1888e+07		1.36468e+08	2.05877e+07	-8.9877e+07	-1.72247e+08		-5.3875e+08	3.80844e+07	5.31116e+07	4.38653e+07		-7.34677e+07	-5.1139e+07	-1.36146e+07	-1.52652e+07		-2.84332e+08	7.74207e+07	6.54585e+07	5.64996e+07		-1.70921e+08	1.22345e+08	1.22091e+08	-2.00158e+08		3.27341e+06	-1.65769e+07	-494054	-1.16572e+07
				N	5	5	5	5		N	5	4	4	4		5	5	4	4		5	5	4	4		5	5	5	5		4	5	4	4		5	5	4	4		5	5	4	5		5	4	4	5
			Cp	correlation	-0.0747456	-0.345836	-0.111715	-0.342548		correlation	0.085319	-0.0907201	-0.378314	-0.488961		0.245478	0.578323	0.100853	0.823775		0.168002	-0.033326	-0.611176	-0.407503		-0.0863299	-0.383709	0.143124	-0.552841		0.319876	0.0936892	0.516139	-0.545264		-0.0360421	-0.500292	-0.323506	-0.483336		-0.288313	-0.549773	-0.277692	-0.232878		-0.213052	-0.693982	-0.969*	0.586297
				significance (2-sided)	0.90492	0.56861	0.858057	0.572541		significance (2-sided)	0.8915	0.90928	0.621686	0.511039		0.690615	0.307057	0.899147	0.176225		0.787103	0.957576	0.388824	0.592497		0.890218	0.523715	0.818392	0.333812		0.680124	0.880886	0.483861	0.454736		0.95412	0.390681	0.676494	0.516664		0.63806	0.337072	0.722308	0.706193		0.7308	0.306018	0.0314692	0.298803
				square sumn	-2.70954e+08	-3.56716e+08	-4.81396e+08	-3.45408e+09		square sumn	407024	-145582	-867252	-6.61828e+06		2.95774e+07	2.17773e+07	1.09981e+07	6.68978e+07		1.76038e+08	-6.52404e+06	-3.04328e+08	-3.79968e+08		-1.81839e+08	-1.56215e+08	1.60464e+08	-1.17985e+09		5.43287e+07	5.76832e+06	5.68424e+07	-2.93751e+08		-3.84162e+07	-1.12128e+08	-2.59594e+08	-7.22207e+08		-1.49438e+08	-1.09084e+08	-3.66286e+08	-6.37867e+08		-6.52676e+06	-1.27942e+07	-4.05922e+07	2.39292e+07
				covariance	-6.77385e+07	-8.91789e+07	-1.20349e+08	-8.6352e+08		covariance	101756	-48527.5	-289084	-2.20609e+06		7.39436e+06	5.44432e+06	3.66604e+06	2.22993e+07		4.40094e+07	-1.63101e+06	-1.01443e+08	-1.26656e+08		-4.54597e+07	-3.90536e+07	4.0116e+07	-2.94963e+08		1.81096e+07	1.44208e+06	1.89475e+07	-9.79168e+07		-9.60404e+06	-2.8032e+07	-8.65312e+07	-2.40736e+08		-3.73595e+07	-2.7271e+07	-1.22095e+08	-1.59467e+08		-1.63169e+06	-4.26472e+06	-1.35307e+07	5.98229e+06
				N	5	5	5	5		N	5	4	4	4		5	5	4	4		5	5	4	4		5	5	5	5		4	5	4	4		5	5	4	4		5	5	4	5		5	4	4	5
			Psap	correlation	0.275517	-0.393109	0.434732	0.0470984		correlation	0.359127	-0.24687	0.19782	-0.30048		-0.0330839	-0.478781	-0.308582	0.936934		-0.0759568	0.0571049	0.489193	0.259761		0.295799	-0.483647	0.100055	-0.181855		0.76338	-0.259335	-0.486601	-0.0946836		0.365063	-0.468428	0.616836	-0.282149		-0.123542	-0.193948	0.56036	0.141219		-0.554904	0.596709	0.673903	0.646209
				significance (2-sided)	0.65369	0.512686	0.464449	0.940055		significance (2-sided)	0.552774	0.75313	0.80218	0.69952		0.957884	0.414562	0.691418	0.0630659		0.903382	0.927331	0.510807	0.740239		0.628944	0.409131	0.872819	0.769737		0.23662	0.673543	0.513399	0.905316		0.545728	0.426171	0.383164	0.717851		0.843102	0.754614	0.43964	0.820793		0.331625	0.403291	0.326097	0.238751
				square sumn	2.17019e+09	-1.07917e+09	6.10643e+09	3.01958e+09		square sumn	3.72272e+06	-858026	1.4648e+06	-2.68998e+07		-8.66169e+06	-4.79837e+07	-1.08697e+08	5.3429e+08		-1.7294e+08	2.9753e+07	8.80521e+08	1.21353e+09		1.35382e+09	-5.2405e+08	3.65657e+08	-2.46764e+09		3.13365e+08	-4.24958e+07	-3.21943e+08	-3.22577e+08		8.45495e+08	-2.7942e+08	1.59882e+09	-2.96043e+09		-1.3914e+08	-1.02421e+08	2.38748e+09	2.45938e+09		-3.69376e+07	3.38324e+07	1.02096e+08	1.67692e+08
				covariance	5.42547e+08	-2.69792e+08	1.52661e+09	7.54895e+08		covariance	930680	-286009	488267	-8.96661e+06		-2.16542e+06	-1.19959e+07	-3.62324e+07	1.78097e+08		-4.3235e+07	7.43825e+06	2.93507e+08	4.04508e+08		3.38454e+08	-1.31012e+08	9.14143e+07	-6.1691e+08		1.04455e+08	-1.06239e+07	-1.07314e+08	-1.07526e+08		2.11374e+08	-6.98551e+07	5.32938e+08	-9.86811e+08		-3.4785e+07	-2.56052e+07	7.95826e+08	6.14844e+08		-9.2344e+06	1.12775e+07	3.40322e+07	4.19229e+07
				N	5	5	5	5		N	5	4	4	4		5	5	4	4		5	5	4	4		5	5	5	5		4	5	4	4		5	5	4	4		5	5	4	5		5	4	4	5
			Lamb2	correlation	0.165383	-0.096008	0.117226	0.20583		correlation	0.343805	0.30994	0.458534	0.448724		-0.324975	0.299522	-0.00762373	-0.882857		-0.112576	-0.364113	-0.369959	0.162916		0.166405	0.0571333	-0.336551	0.419083		-0.125013	0.342498	-0.974*	0.374296		0.109794	-0.0850241	0.339092	0.402756		0.0282715	-0.483035	0.299085	0.106088		0.0508497	-0.93162	0.13469	-0.645298
				significance (2-sided)	0.790392	0.877947	0.851086	0.739791		significance (2-sided)	0.571038	0.69006	0.541466	0.551276		0.593631	0.624419	0.992376	0.117143		0.856967	0.546855	0.630041	0.837084		0.789108	0.927295	0.579722	0.482466		0.874987	0.5726	0.0256599	0.625704		0.860487	0.891874	0.660908	0.597244		0.964008	0.409813	0.700915	0.865178		0.935284	0.0683799	0.86531	0.239637
				square sumn	1.11439e+10	-1.66879e+09	2.7744e+09	2.90829e+10		square sumn	3.04875e+07	8.37918e+06	3.48536e+06	8.78774e+07		-7.27837e+08	1.90066e+08	-2.75665e+06	-1.05247e+09		-2.19267e+09	-1.20119e+09	-9.96809e+08	1.98087e+09		6.5152e+09	3.91969e+08	-2.07238e+09	1.25327e+10		-4.79158e+08	3.55354e+08	-1.25011e+09	2.72837e+09		2.1753e+09	-3.21126e+08	9.0222e+08	8.83426e+09		2.72385e+08	-1.6151e+09	1.30808e+09	4.07181e+09		2.89559e+07	-2.7134e+08	3.05455e+07	-3.69052e+08
				covariance	2.78597e+09	-4.17197e+08	6.93601e+08	7.27073e+09		covariance	7.62188e+06	2.79306e+06	1.16179e+06	2.92925e+07		-1.81959e+08	4.75164e+07	-918884	-3.50823e+08		-5.48168e+08	-3.00297e+08	-3.3227e+08	6.60289e+08		1.6288e+09	9.79922e+07	-5.18095e+08	3.13318e+09		-1.59719e+08	8.88384e+07	-4.16704e+08	9.09457e+08		5.43826e+08	-8.02814e+07	3.0074e+08	2.94475e+09		6.80962e+07	-4.03774e+08	4.36027e+08	1.01795e+09		7.23898e+06	-9.04466e+07	1.01818e+07	-9.22629e+07
				N	5	5	5	5		N	5	4	4	4		5	5	4	4		5	5	4	4		5	5	5	5		4	5	4	4		5	5	4	4		5	5	4	5		5	4	4	5
			Pcolce	correlation	0.435075	0.68254	0.650232	0.456655		correlation	0.528886	0.789538	0.528308	-0.250685		-0.220859	-0.541911	0.274058	0.861301		-0.141962	0.121773	0.874142	0.878369		0.445837	0.758973	0.805224	0.33379		0.720247	0.67177	0.82429	0.658636		0.491265	0.729495	0.996**	-0.0579549		-0.013219	0.509064	0.993**	0.460947		-0.553075	0.737644	0.919999	0.559277
				significance (2-sided)	0.464054	0.204184	0.23485	0.439461		significance (2-sided)	0.359465	0.210462	0.471692	0.749315		0.721097	0.345459	0.725942	0.138699		0.819858	0.845338	0.125858	0.121631		0.451753	0.136796	0.10012	0.583035		0.279753	0.214273	0.17571	0.341364		0.400662	0.16186	0.00363869	0.942045		0.98317	0.381038	0.00667075	0.434606		0.333565	0.262356	0.0800011	0.327002
				square sumn	4.62309e+08	1.30058e+08	5.72629e+08	6.44762e+08		square sumn	739596	241242	172788	-398061		-7.80047e+06	-3.7698e+06	4.2639e+06	1.03269e+07		-4.36034e+07	4.40393e+06	7.6607e+07	1.3824e+08		2.75271e+08	5.70825e+07	1.84498e+08	9.9747e+07		4.38393e+07	7.64079e+06	3.82457e+07	4.69231e+07		1.53489e+08	3.02044e+07	1.14068e+08	-1.27854e+07		-2.00842e+06	1.86598e+07	1.86932e+08	1.76788e+08		-4.96654e+06	3.44012e+06	6.7862e+06	3.19622e+06
				covariance	1.15577e+08	3.25145e+07	1.43157e+08	1.6119e+08		covariance	184899	80414	57595.9	-132687		-1.95012e+06	-942451	1.4213e+06	3.44231e+06		-1.09008e+07	1.10098e+06	2.55357e+07	4.60799e+07		6.88177e+07	1.42706e+07	4.61246e+07	2.49368e+07		1.46131e+07	1.9102e+06	1.27486e+07	1.5641e+07		3.83723e+07	7.5511e+06	3.80225e+07	-4.26181e+06		-502104	4.66495e+06	6.23106e+07	4.4197e+07		-1.24164e+06	1.14671e+06	2.26207e+06	799054
				N	5	5	5	5		N	5	4	4	4		5	5	4	4		5	5	4	4		5	5	5	5		4	5	4	4		5	5	4	4		5	5	4	5		5	4	4	5
			Ecm1	correlation	0.185345	0.683398	0.431713	0.581059		correlation	0.356049	0.0404399	0.630066	0.57914		-0.0261325	0.262914	0.910491	0.236968		-0.123337	0.320515	-0.760651	0.343601		0.236849	0.649027	0.550538	0.421117		0.663805	0.0666063	0.34745	0.290921		0.305572	0.769735	0.266782	-0.57954		-0.245312	0.79979	0.337998	0.647076		-0.57526	0.0859683	-0.194126	-0.566402
				significance (2-sided)	0.76537	0.203386	0.467912	0.304219		significance (2-sided)	0.556434	0.95956	0.369934	0.42086		0.966731	0.669146	0.0895087	0.763032		0.843361	0.599007	0.239349	0.656399		0.701278	0.236017	0.336258	0.480116		0.336195	0.915257	0.65255	0.709079		0.617076	0.127961	0.733218	0.42046		0.690821	0.104248	0.662002	0.237909		0.310243	0.914032	0.805874	0.319504
				square sumn	3.79031e+08	2.25147e+08	7.26466e+08	4.29324e+08		square sumn	958225	18238.4	568357	597154		-1.77629e+06	3.16218e+06	3.90705e+07	547840		-7.2907e+07	2.00411e+07	-1.29503e+08	3.09401e+07		2.81437e+08	8.43961e+07	2.41034e+08	6.58543e+07		7.15907e+07	1.30983e+06	3.36891e+07	1.28738e+07		1.83739e+08	5.51026e+07	8.42386e+07	-2.46522e+07		-7.17298e+07	5.06867e+07	1.75433e+08	1.29871e+08		-9.9417e+06	692707	-2.78184e+06	-1.6939e+06
				covariance	9.47577e+07	5.62867e+07	1.81617e+08	1.07331e+08		covariance	239556	6079.47	189452	199051		-444071	790545	1.30235e+07	182613		-1.82267e+07	5.01027e+06	-4.31676e+07	1.03134e+07		7.03592e+07	2.1099e+07	6.02585e+07	1.64636e+07		2.38636e+07	327458	1.12297e+07	4.29126e+06		4.59348e+07	1.37756e+07	2.80795e+07	-8.21739e+06		-1.79325e+07	1.26717e+07	5.84778e+07	3.24677e+07		-2.48542e+06	230902	-927278	-423475
				N	5	5	5	5		N	5	4	4	4		5	5	4	4		5	5	4	4		5	5	5	5		4	5	4	4		5	5	4	4		5	5	4	5		5	4	4	5
			Fbn1	correlation	-0.306325	0.140891	-0.245113	-0.153141		correlation	0.441475	-0.493268	0.221205	0.12514		-0.371678	-0.141794	-0.171835	-0.953*		-0.734264	-0.0188855	0.726682	-0.227136		0.00401184	0.153742	-0.403216	-0.0373092		-0.219766	-0.512352	-0.270845	-0.0643303		0.00723361	0.329585	-0.0389074	-0.369184		-0.881*	0.472866	-0.0827905	-0.196867		-0.599152	-0.0620374	0.991**	-0.930*
				significance (2-sided)	0.616164	0.821207	0.691066	0.80578		significance (2-sided)	0.456731	0.506732	0.778795	0.87486		0.537898	0.820069	0.828165	0.0473189		0.157722	0.975956	0.273318	0.772864		0.994892	0.805023	0.500882	0.952507		0.780234	0.377439	0.729155	0.93567		0.99079	0.588086	0.961093	0.630816		0.0485041	0.421186	0.91721	0.75097		0.285621	0.937963	0.008976	0.0217834
				square sumn	-4.92319e+10	4.95476e+09	-3.62488e+09	-7.37497e+09		square sumn	9.33759e+07	-2.24524e+07	1.69111e+06	8.11358e+06		-1.9855e+09	-1.82046e+08	-6.24924e+07	-3.70141e+08		-3.41112e+10	-1.26052e+08	1.04486e+09	-1.40179e+09		3.74648e+08	2.13404e+09	-1.55144e+09	-3.80279e+08		-1.98549e+09	-1.07552e+09	-1.29803e+08	-1.88924e+08		3.41833e+08	2.51852e+09	-1.04119e+08	-2.63919e+09		-2.02411e+10	3.19893e+09	-3.64184e+08	-2.57533e+09		-8.13774e+08	-3.86649e+07	1.19936e+08	-1.8137e+08
				covariance	-1.2308e+10	1.23869e+09	-9.0622e+08	-1.84374e+09		covariance	2.3344e+07	-7.48415e+06	563702	2.70453e+06		-4.96374e+08	-4.55114e+07	-2.08308e+07	-1.2338e+08		-8.52781e+09	-3.1513e+07	3.48285e+08	-4.67264e+08		9.3662e+07	5.33509e+08	-3.8786e+08	-9.50697e+07		-6.6183e+08	-2.68879e+08	-4.32676e+07	-6.29748e+07		8.54583e+07	6.29631e+08	-3.47062e+07	-8.79732e+08		-5.06027e+09	7.99732e+08	-1.21395e+08	-6.43833e+08		-2.03443e+08	-1.28883e+07	3.99786e+07	-4.53425e+07
				N	5	5	5	5		N	5	4	4	4		5	5	4	4		5	5	4	4		5	5	5	5		4	5	4	4		5	5	4	4		5	5	4	5		5	4	4	5
			Igfbp7	correlation	0.469856	-0.156633	-0.305378	-0.177022		correlation	0.557552	-0.866378	0.150585	-0.429159		-0.265313	0.651427	0.587551	0.969*		-0.140465	0.629452	-0.0198285	-0.0655911		0.470923	-0.475782	0.0794733	-0.347046		0.679172	-0.570901	0.751639	-0.281922		0.50549	-0.34137	-0.531399	-0.17637		0.0325851	0.268831	-0.467018	-0.0992932		-0.51304	0.0692523	-0.0704624	0.81146
				significance (2-sided)	0.424566	0.801387	0.617311	0.775792		significance (2-sided)	0.328823	0.133622	0.849415	0.570841		0.666199	0.233696	0.412449	0.0308193		0.821744	0.255183	0.980171	0.934409		0.423367	0.417918	0.898918	0.567165		0.320828	0.314791	0.248361	0.718078		0.38496	0.57395	0.468601	0.82363		0.958519	0.661883	0.532982	0.873784		0.376686	0.930748	0.929538	0.0954465
				square sumn	6.80355e+09	-4.39934e+08	-4.12396e+09	-1.19558e+09		square sumn	1.06248e+07	-3.62714e+06	800600	-4.05111e+06		-1.27693e+08	6.67961e+07	1.486e+08	5.12218e+07		-5.87922e+08	3.35543e+08	-3.41962e+07	-4.8023e+07		3.9622e+09	-5.27448e+08	2.79234e+08	-4.96083e+08		5.75032e+08	-9.57136e+07	5.85335e+08	-1.02515e+08		2.15218e+09	-2.08338e+08	-9.88948e+08	-1.71508e+08		6.74647e+07	1.45248e+08	-1.42867e+09	-1.82163e+08		-6.27805e+07	4.66553e+06	-1.02282e+07	2.21828e+07
				covariance	1.70089e+09	-1.09983e+08	-1.03099e+09	-2.98894e+08		covariance	2.6562e+06	-1.20905e+06	266867	-1.35037e+06		-3.19232e+07	1.6699e+07	4.95332e+07	1.70739e+07		-1.4698e+08	8.38858e+07	-1.13987e+07	-1.60077e+07		9.9055e+08	-1.31862e+08	6.98086e+07	-1.24021e+08		1.91677e+08	-2.39284e+07	1.95112e+08	-3.41717e+07		5.38044e+08	-5.20845e+07	-3.29649e+08	-5.71692e+07		1.68662e+07	3.63119e+07	-4.76222e+08	-4.55409e+07		-1.56951e+07	1.55518e+06	-3.40939e+06	5.54569e+06
				N	5	5	5	5		N	5	4	4	4		5	5	4	4		5	5	4	4		5	5	5	5		4	5	4	4		5	5	4	4		5	5	4	5		5	4	4	5
			Hp	correlation	0.507128	-0.123843	-0.864804	0.170317		correlation	0.27281	0.3587	-0.103039	-0.165329		0.0112383	-0.121644	-0.0246913	0.916271		0.214839	0.345376	-0.333076	0.549058		0.381539	-0.283772	-0.866118	-0.0864096		0.885775	0.226619	-0.266675	-0.0204752		0.431243	-0.351915	-0.809042	-0.330628		0.335279	-0.130736	-0.808441	0.275894		-0.270971	0.629444	-0.221894	0.486278
				significance (2-sided)	0.383161	0.842723	0.0584482	0.784199		significance (2-sided)	0.657006	0.6413	0.896961	0.834671		0.985691	0.845501	0.975309	0.0837291		0.728577	0.56916	0.666924	0.450942		0.526267	0.6436	0.0576098	0.890117		0.114225	0.713949	0.733325	0.979525		0.468452	0.561356	0.190958	0.669372		0.581248	0.834017	0.191559	0.653229		0.659259	0.370556	0.778106	0.406201
				square sumn	2.0092e+11	-4.15978e+09	-1.96653e+10	2.31602e+10		square sumn	1.42243e+08	7.33576e+06	-1.25609e+06	-3.14136e+07		1.47993e+08	-1.49167e+08	-1.43186e+07	1.10792e+09		2.46037e+10	2.20178e+09	-5.31752e+08	3.69804e+09		8.78335e+10	-3.76216e+09	-5.12426e+09	-2.48693e+09		1.78344e+10	4.54365e+08	-3.44292e+08	-1.55381e+08		5.02368e+10	-2.56849e+09	-3.45229e+09	-7.35581e+09		1.89933e+10	-8.44739e+08	-5.6706e+09	1.0191e+10		-9.07256e+08	5.15576e+08	-2.98171e+07	2.6765e+08
				covariance	5.023e+10	-1.03994e+09	-4.91633e+09	5.79004e+09		covariance	3.55607e+07	2.44525e+06	-418695	-1.04712e+07		3.69984e+07	-3.72918e+07	-4.77286e+06	3.69305e+08		6.15091e+09	5.50445e+08	-1.77251e+08	1.23268e+09		2.19584e+10	-9.40539e+08	-1.28107e+09	-6.21732e+08		5.94481e+09	1.13591e+08	-1.14764e+08	-5.17936e+07		1.25592e+10	-6.42122e+08	-1.15076e+09	-2.45194e+09		4.74832e+09	-2.11185e+08	-1.8902e+09	2.54776e+09		-2.26814e+08	1.71859e+08	-9.93902e+06	6.69126e+07
				N	5	5	5	5		N	5	4	4	4		5	5	4	4		5	5	4	4		5	5	5	5		4	5	4	4		5	5	4	4		5	5	4	5		5	4	4	5
			Lbp	correlation	0.768158	0.686301	0.189116	-0.385457		correlation	0.901093	0.183158	0.517175	-0.76395		-0.843991	0.366929	0.863113	0.386767		-0.682222	0.944*	0.0176563	-0.0424353		0.747983	0.392289	0.54075	-0.489599		0.66058	0.366973	0.874608	-0.453904		0.720158	0.453451	0.114852	-0.787656		-0.932291	0.829038	0.188657	-0.355989		-0.696426	0.872885	0.1419	0.215997
				significance (2-sided)	0.442347	0.200692	0.760653	0.521661		significance (2-sided)	0.285532	0.816842	0.482825	0.23605		0.3604	0.543517	0.136887	0.613233		0.522027	0.0159577	0.982344	0.957565		0.462045	0.513647	0.346702	0.40251		0.540621	0.543465	0.125392	0.546096		0.488138	0.443094	0.885148	0.212344		0.235614	0.0826459	0.811343	0.556505		0.509545	0.127115	0.8581	0.727138
				square sumn	7.30163e+08	9.9663e+07	2.09599e+08	-2.79185e+08		square sumn	1.49855e+06	34121.4	225723	-772531		-2.43349e+07	1.94528e+06	1.79202e+07	2.50159e+06		-1.70194e+08	2.60059e+07	2.04266e+06	-3.53137e+06		4.95006e+08	2.2485e+07	1.55929e+08	-7.5054e+07		5.52114e+07	3.18099e+06	5.59161e+07	-8.78719e+06		2.59391e+08	1.43083e+07	1.75466e+07	-9.37374e+07		-2.44734e+07	2.3159e+07	4.73776e+07	-7.00397e+07		-8.43764e+06	3.04876e+06	1.38176e+06	633232
				covariance	3.65082e+08	2.49158e+07	5.23998e+07	-6.97964e+07		covariance	749277	11373.8	75240.8	-257510		-1.21674e+07	486321	5.97341e+06	833864		-8.50968e+07	6.50147e+06	680887	-1.17712e+06		2.47503e+08	5.62125e+06	3.89823e+07	-1.87635e+07		2.76057e+07	795247	1.86387e+07	-2.92906e+06		1.29695e+08	3.57708e+06	5.84888e+06	-3.12458e+07		-1.22367e+07	5.78974e+06	1.57925e+07	-1.75099e+07		-4.21882e+06	1.01625e+06	460585	158308
				N	3	5	5	5		N	3	4	4	4		3	5	4	4		3	5	4	4		3	5	5	5		3	5	4	4		3	5	4	4		3	5	4	5		3	4	4	5
			Mrc1	correlation	0.103231	-0.569424	0.740783	0.49586		correlation	0.67281	-0.449743	0.474507	-0.987565		-0.534336	-0.566045	0.0222303	0.854154		-0.514237	-0.885*	0.360614	0.878036		0.253423	-0.289203	0.436794	0.565404		0.191511	-0.581472	-0.283896	0.941783		0.251879	-0.257373	0.871477	0.389853		-0.400009	-0.519966	0.837609	0.408996		-0.503121	-0.857551	0.716213	0.642609
				significance (2-sided)	0.896769	0.316336	0.152117	0.50414		significance (2-sided)	0.32719	0.550257	0.525493	0.100502		0.465664	0.319877	0.97777	0.348151		0.485763	0.0458795	0.639386	0.121964		0.746577	0.636975	0.462085	0.434596		0.808489	0.303791	0.716104	0.218298		0.748121	0.675958	0.128523	0.745052		0.599991	0.369136	0.162391	0.591004		0.496879	0.142449	0.283787	0.357391
				square sumn	5.15821e+07	-2.01039e+08	7.00895e+08	2.85678e+08		square sumn	371911	-163044	237854	-184143		-5.2538e+06	-7.29589e+06	530093	2.77673e+06		-5.1585e+07	-5.93156e+07	4.38274e+07	7.13668e+07		6.67607e+07	-4.0301e+07	1.07525e+08	6.85997e+07		6.16049e+06	-1.22541e+07	-1.23786e+07	2.8418e+07		3.49177e+07	-1.97445e+07	1.52913e+08	3.21074e+07		-3.04578e+07	-3.5314e+07	2.41587e+08	6.21162e+07		-2.09808e+06	-5.7966e+06	7.32653e+06	1.48845e+06
				covariance	1.7194e+07	-5.02598e+07	1.75224e+08	9.52261e+07		covariance	123970	-54348	79284.7	-92071.3		-1.75127e+06	-1.82397e+06	176698	1.38836e+06		-1.7195e+07	-1.48289e+07	1.46091e+07	2.37889e+07		2.22536e+07	-1.00752e+07	2.68813e+07	2.28666e+07		2.0535e+06	-3.06353e+06	-4.12621e+06	1.4209e+07		1.16392e+07	-4.93613e+06	5.0971e+07	1.60537e+07		-1.01526e+07	-8.82849e+06	8.0529e+07	2.07054e+07		-699360	-1.9322e+06	2.44218e+06	496152
				N	4	5	5	4		N	4	4	4	3		4	5	4	3		4	5	4	4		4	5	5	4		4	5	4	3		4	5	4	3		4	5	4	4		4	4	4	4
			A2m	correlation	-0.473803	0.223115	-0.221947	0.533431		correlation	0.267635	0.850238	-0.046882	-0.291176		-0.252549	-0.171205	0.456264	0.614575		-0.655415	-0.548534	-0.319399	0.838489		-0.169382	0.499333	0.17095	0.577144		-0.439741	0.118141	0.73348	0.8234		-0.174198	0.491567	-0.427257	0.520895		-0.924*	0.0190374	-0.362658	0.453584		-0.436529	-0.538555	-0.477924	0.774374
				significance (2-sided)	0.420135	0.718296	0.719746	0.354562		significance (2-sided)	0.663349	0.149762	0.953118	0.708824		0.681896	0.783085	0.543736	0.385425		0.229852	0.338389	0.680601	0.161511		0.785371	0.391738	0.783404	0.308283		0.560259	0.849929	0.26652	0.1766		0.779332	0.400327	0.572743	0.479105		0.0248805	0.975762	0.637342	0.442943		0.462388	0.461445	0.522076	0.124207
				square sumn	-2.00919e+10	1.00415e+09	-6.11238e+09	1.14484e+10		square sumn	1.49359e+07	2.10244e+06	-626990	-3.55394e+06		-3.55965e+08	-2.813e+07	2.90275e+08	1.17941e+08		-8.03378e+09	-4.68551e+08	-1.05101e+09	2.51615e+09		-4.17356e+09	8.87012e+08	1.2249e+09	2.6216e+09		-1.04427e+09	3.17381e+07	1.04825e+09	1.02219e+09		-2.172e+09	4.80721e+08	-2.00015e+09	1.83929e+09		-5.60228e+09	1.64818e+07	-2.79071e+09	2.64433e+09		-1.56437e+08	-5.92022e+07	-1.32369e+08	6.72691e+07
				covariance	-5.02297e+09	2.51038e+08	-1.5281e+09	2.8621e+09		covariance	3.73397e+06	700815	-208997	-1.18465e+06		-8.89912e+07	-7.03249e+06	9.67582e+07	3.93137e+07		-2.00845e+09	-1.17138e+08	-3.50337e+08	8.38717e+08		-1.04339e+09	2.21753e+08	3.06226e+08	6.554e+08		-3.48091e+08	7.93452e+06	3.49416e+08	3.40729e+08		-5.43e+08	1.2018e+08	-6.66718e+08	6.13095e+08		-1.40057e+09	4.12046e+06	-9.30238e+08	6.61082e+08		-3.91092e+07	-1.97341e+07	-4.41228e+07	1.68173e+07
				N	5	5	5	5		N	5	4	4	4		5	5	4	4		5	5	4	4		5	5	5	5		4	5	4	4		5	5	4	4		5	5	4	5		5	4	4	5
			Ogn	correlation	-0.531596	-0.500851	-0.227947	-0.172641		correlation	-0.720456	-0.537884	-0.162405	0.402863		0.901*	-0.548729	0.348889	-0.936921		0.727745	-0.19518	-0.677334	-0.543181		-0.672217	-0.513313	0.0505157	-0.0217542		-0.737008	-0.706183	0.409268	-0.270379		-0.613107	-0.402617	-0.435297	0.092155		-0.147003	-0.132277	-0.375246	-0.208742		0.414269	0.48582	-0.826167	-0.792619
				significance (2-sided)	0.356541	0.390064	0.712302	0.781283		significance (2-sided)	0.169786	0.462116	0.837595	0.597137		0.0365881	0.338183	0.651111	0.0630794		0.163386	0.753076	0.322666	0.456819		0.213852	0.376388	0.935709	0.972304		0.262992	0.182522	0.590732	0.729621		0.271489	0.501579	0.564703	0.907845		0.813506	0.832072	0.624754	0.736165		0.488038	0.51418	0.173833	0.109772
				square sumn	-4.97121e+10	-9.09022e+09	-3.99696e+09	-1.35691e+10		square sumn	-8.8665e+07	-1.56623e+07	-1.52591e+06	4.09014e+07		2.80192e+09	-3.63584e+08	1.55939e+08	-6.55911e+08		1.96716e+10	-6.7233e+08	-1.44998e+09	-4.47841e+09		-3.65263e+10	-3.67719e+09	2.30459e+08	-3.6188e+08		-9.8023e+08	-7.65052e+08	2.93018e+08	-1.01995e+09		-1.68582e+10	-1.5878e+09	-1.43164e+09	1.18705e+09		-1.9656e+09	-4.61823e+08	-2.02866e+09	-4.45663e+09		3.2739e+08	6.53174e+07	-1.48861e+08	-2.52156e+08
				covariance	-1.2428e+10	-2.27255e+09	-9.99241e+08	-3.39228e+09		covariance	-2.21663e+07	-5.22078e+06	-508635	1.36338e+07		7.00481e+08	-9.08959e+07	5.19797e+07	-2.18637e+08		4.9179e+09	-1.68082e+08	-4.83327e+08	-1.4928e+09		-9.13157e+09	-9.19297e+08	5.76147e+07	-9.04701e+07		-3.26743e+08	-1.91263e+08	9.76726e+07	-3.39983e+08		-4.21455e+09	-3.96951e+08	-4.77214e+08	3.95684e+08		-4.91399e+08	-1.15456e+08	-6.7622e+08	-1.11416e+09		8.18474e+07	2.17725e+07	-4.96202e+07	-6.3039e+07
				N	5	5	5	5		N	5	4	4	4		5	5	4	4		5	5	4	4		5	5	5	5		4	5	4	4		5	5	4	4		5	5	4	5		5	4	4	5
			Postn	correlation	0.309476	-0.220729	-0.411708	-0.231019		correlation	0.121032	-0.960*	-0.223591	0.1081		-0.225282	0.0572644	0.286568	-0.942555		0.165553	-0.43243	-0.390854	-0.620727		0.178216	-0.0875067	-0.0420252	0.0259131		-0.118339	-0.595243	0.602349	-0.0275795		0.105429	0.0147691	-0.603705	0.257947		0.486697	-0.0629454	-0.547879	-0.33569		0.380567	-0.785889	-0.625489	-0.512167
				significance (2-sided)	0.612346	0.721258	0.491007	0.708495		significance (2-sided)	0.846274	0.0402651	0.776409	0.8919		0.715607	0.927129	0.713432	0.0574451		0.790179	0.467089	0.609146	0.379273		0.774295	0.888725	0.946508	0.96701		0.881661	0.289614	0.397651	0.97242		0.866012	0.981196	0.396295	0.742053		0.405735	0.919908	0.452121	0.580755		0.527412	0.214111	0.374511	0.377641
				square sumn	8.51415e+09	-1.23876e+09	-9.752e+09	-1.47293e+10		square sumn	4.38207e+06	-4.3313e+06	-2.71836e+06	9.6147e+06		-2.06005e+08	1.17326e+07	1.65737e+08	-5.33471e+08		1.31653e+09	-4.60602e+08	-1.17375e+09	-2.09885e+09		2.8489e+09	-1.93837e+08	-2.58991e+08	3.49679e+08		-1.84064e+08	-1.99402e+08	6.79178e+08	-1.00624e+08		8.52845e+08	1.80103e+07	-2.56919e+09	2.68623e+09		1.91452e+09	-6.79544e+07	-3.83266e+09	-5.81385e+09		8.84805e+07	-9.9737e+07	-1.581e+08	-1.32174e+08
				covariance	2.12854e+09	-3.0969e+08	-2.438e+09	-3.68233e+09		covariance	1.09552e+06	-1.44377e+06	-906119	3.2049e+06		-5.15013e+07	2.93314e+06	5.52456e+07	-1.77824e+08		3.29133e+08	-1.1515e+08	-3.91249e+08	-6.99615e+08		7.12224e+08	-4.84593e+07	-6.47478e+07	8.74197e+07		-6.13547e+07	-4.98506e+07	2.26393e+08	-3.35412e+07		2.13211e+08	4.50257e+06	-8.56397e+08	8.95411e+08		4.78631e+08	-1.69886e+07	-1.27755e+09	-1.45346e+09		2.21201e+07	-3.32457e+07	-5.27001e+07	-3.30434e+07
				N	5	5	5	5		N	5	4	4	4		5	5	4	4		5	5	4	4		5	5	5	5		4	5	4	4		5	5	4	4		5	5	4	5		5	4	4	5
			Dag1	correlation	0.802657	0.86955	-0.0842791	-0.590392		correlation	0.868442	0.167023	-0.325433	-0.176677		-0.811439	0.472369	-0.74755	-0.343171		-0.498069	0.777752	0.284618	-0.721639		0.843728	0.673814	-0.438758	-0.539582		0.715015	0.346185	-0.770582	-0.66215		0.817273	0.765644	0.0776906	0.374652		0.316673	0.972**	0.00392081	-0.565684		-0.535676	0.533411	0.198895	0.264867
				significance (2-sided)	0.102064	0.0554386	0.89282	0.294588		significance (2-sided)	0.056137	0.832977	0.674567	0.823323		0.0954619	0.421743	0.25245	0.656829		0.393133	0.121494	0.715382	0.278361		0.0723946	0.212348	0.459837	0.347954		0.284985	0.568193	0.229418	0.33785		0.091151	0.131298	0.922309	0.625348		0.603644	0.00548591	0.996079	0.320257		0.352146	0.466589	0.801105	0.666747
				square sumn	7.30314e+08	5.83368e+08	-6.83341e+07	-5.57959e+08		square sumn	1.03988e+06	179784	-122929	-207830		-2.45399e+07	1.15694e+07	-1.34329e+07	-1.35847e+06		-1.30993e+08	9.90309e+07	2.45452e+07	-9.05101e+07		4.46064e+08	1.78425e+08	-9.25578e+07	-1.07928e+08		3.38874e+07	1.38632e+07	-3.54722e+07	-3.81027e+07		2.18646e+08	1.11613e+08	1.02726e+07	2.72883e+07		4.11981e+07	1.25491e+08	852179	-1.4522e+08		-4.11893e+06	8.51939e+06	1.44372e+06	1.01318e+06
				covariance	1.82578e+08	1.45842e+08	-1.70835e+07	-1.3949e+08		covariance	259971	59928	-40976.2	-69276.7		-6.13497e+06	2.89235e+06	-4.47764e+06	-452823		-3.27483e+07	2.47577e+07	8.18174e+06	-3.017e+07		1.11516e+08	4.46063e+07	-2.31395e+07	-2.69821e+07		1.12958e+07	3.46581e+06	-1.18241e+07	-1.27009e+07		5.46614e+07	2.79032e+07	3.42419e+06	9.0961e+06		1.02995e+07	3.13727e+07	284060	-3.63051e+07		-1.02973e+06	2.8398e+06	481239	253296
				N	5	5	5	5		N	5	4	4	4		5	5	4	4		5	5	4	4		5	5	5	5		4	5	4	4		5	5	4	4		5	5	4	5		5	4	4	5
			Fstl1	correlation	0.357878	-0.241919	0.668615	0.702279		correlation	0.668908	0.308714	0.182879	0.709104		-0.409762	-0.879806	-0.138826	-0.131147		-0.367354	-0.972*	0.940131	0.973*		0.450217	0.197148	0.741487	0.885*		0.48902	-0.0923906	0.583833	0.935245		0.469825	0.179104	0.894488	0.82963		-0.203041	-0.477341	0.864642	0.568427		-0.60734	-0.766545	0.811458	0.0875994
				significance (2-sided)	0.554258	0.758081	0.217255	0.186052		significance (2-sided)	0.216978	0.800203	0.817121	0.290896		0.493267	0.120194	0.861174	0.868853		0.543014	0.028014	0.0598689	0.0270965		0.446767	0.802852	0.151515	0.0462491		0.51098	0.907609	0.416167	0.0647554		0.4246	0.820896	0.105512	0.17037		0.743268	0.522659	0.135358	0.31738		0.277306	0.443948	0.188542	0.888608
				square sumn	1.16666e+09	-1.17024e+08	2.17603e+09	2.8179e+09		square sumn	2.86971e+06	181736	263472	2.07761e+06		-4.43994e+07	-1.87318e+07	-9.51439e+06	-4.33683e+06		-3.46157e+08	-1.03737e+08	3.26638e+08	4.54769e+08		8.52795e+08	4.05715e+07	6.2786e+08	7.51223e+08		9.62721e+07	-3.22418e+06	1.04122e+08	2.2866e+08		4.50337e+08	1.92949e+07	4.51092e+08	5.04784e+08		-9.46408e+07	-3.99143e+07	7.16755e+08	6.19559e+08		-1.67318e+07	-3.64785e+06	2.373e+07	1.42271e+06
				covariance	2.91664e+08	-3.90081e+07	5.44008e+08	7.04476e+08		covariance	717427	90868.2	87824.1	692536		-1.10998e+07	-6.24394e+06	-3.17146e+06	-1.44561e+06		-8.65392e+07	-3.45791e+07	1.08879e+08	1.5159e+08		2.13199e+08	1.35238e+07	1.56965e+08	1.87806e+08		3.20907e+07	-1.07473e+06	3.47073e+07	7.62199e+07		1.12584e+08	6.43165e+06	1.50364e+08	1.68261e+08		-2.36602e+07	-1.33048e+07	2.38918e+08	1.5489e+08		-4.18294e+06	-1.82392e+06	7.90999e+06	355677
				N	5	4	5	5		N	5	3	4	4		5	4	4	4		5	4	4	4		5	4	5	5		4	4	4	4		5	4	4	4		5	4	4	5		5	3	4	5
			Islr	correlation	-0.787089	0.948*	0.860373	0.564463		correlation	-0.290386	0.810615	0.552906	0.292618		0.446303	0.141826	0.795607	-0.426993		-0.0353174	0.387144	0.671571	0.790843		-0.626524	0.954*	0.974*	0.718177		-0.489174	0.885*	0.897407	0.821512		-0.582998	0.904*	0.907834	0.356731		-0.906*	0.665825	0.919423	0.44155		-0.0991266	0.580369	0.995739	-0.318522
				significance (2-sided)	0.114091	0.0140026	0.139627	0.321539		significance (2-sided)	0.635533	0.189385	0.627038	0.707382		0.451222	0.820029	0.414305	0.573007		0.955042	0.51968	0.53124	0.209157		0.258084	0.0118833	0.0260241	0.171802		0.510826	0.0462887	0.290897	0.178488		0.302211	0.0351108	0.27547	0.643269		0.0341111	0.219901	0.257313	0.456644		0.873995	0.419631	0.0587915	0.601411
				square sumn	-4.20507e+08	1.79311e+08	9.13692e+07	3.41464e+08		square sumn	-204169	245931	33684.6	182418		7.92533e+06	979037	2.24632e+06	-1.66499e+06		-5.45405e+06	1.38936e+07	5.67545e+06	6.16395e+07		-1.94492e+08	7.1176e+07	3.43828e+07	9.19511e+07		-1.43711e+07	9.9833e+06	7.4863e+06	3.10399e+07		-9.15822e+07	3.71482e+07	1.10024e+07	2.55941e+07		-6.92084e+07	2.42186e+07	2.0224e+07	7.25572e+07		-447551	2.12282e+06	677988	-779914
				covariance	-1.05127e+08	4.48278e+07	3.04564e+07	8.5366e+07		covariance	-51042.3	81976.9	16842.3	60806.1		1.98133e+06	244759	1.12316e+06	-554998		-1.36351e+06	3.47341e+06	2.83772e+06	2.05465e+07		-4.86231e+07	1.7794e+07	1.14609e+07	2.29878e+07		-4.79037e+06	2.49583e+06	3.74315e+06	1.03466e+07		-2.28956e+07	9.28705e+06	5.50118e+06	8.53138e+06		-1.73021e+07	6.05465e+06	1.0112e+07	1.81393e+07		-111888	707606	338994	-194978
				N	5	5	4	5		N	5	4	3	4		5	5	3	4		5	5	3	4		5	5	4	5		4	5	3	4		5	5	3	4		5	5	3	5		5	4	3	5
			Prcp	correlation	0.506012	0.867063	0.682723	0.0429492		correlation	0.275877	0.625979	0.979773	-0.127121		-0.0697667	0.469259	0.691238	0.871352		0.2719	0.456438	0.338157	-0.0801297		0.345041	0.825063	0.286449	-0.235426		0.526537	0.786792	-0.528468	-0.246645		0.348878	0.778354	0.865123	-0.347377		0.439808	0.601931	0.846212	0.176206		-0.0204154	0.365019	0.60723	0.457159
				significance (2-sided)	0.384386	0.0570097	0.317277	0.945332		significance (2-sided)	0.65325	0.374021	0.12826	0.872879		0.911242	0.425237	0.514131	0.128648		0.658121	0.439707	0.780393	0.91987		0.56956	0.0854907	0.713551	0.703039		0.473463	0.114324	0.645534	0.753355		0.564978	0.121012	0.33448	0.652623		0.458636	0.282792	0.357755	0.776814		0.974008	0.634981	0.584561	0.43889
				square sumn	9.05173e+07	1.49087e+08	6.10936e+08	2.26718e+07		square sumn	64945.8	172579	248573	-92147.2		-414817	2.94566e+06	1.28728e+06	4.1137e+06		1.40592e+07	1.48954e+07	2.92508e+07	-1.92269e+06		3.58638e+07	5.59942e+07	6.81443e+07	-2.63027e+07		5.42063e+06	8.07526e+06	-2.35512e+07	-7.68759e+06		1.83501e+07	2.90807e+07	1.40404e+08	-3.01751e+07		1.12492e+07	1.99095e+07	2.21607e+08	2.52664e+07		-30862.5	962429	6.30743e+06	976779
				covariance	2.26293e+07	3.72717e+07	2.03645e+08	5.66795e+06		covariance	16236.5	57526.2	124287	-30715.7		-103704	736414	643639	1.37123e+06		3.5148e+06	3.72385e+06	1.46254e+07	-640896		8.96596e+06	1.39986e+07	2.27148e+07	-6.57567e+06		1.80688e+06	2.01881e+06	-1.17756e+07	-2.56253e+06		4.58752e+06	7.27017e+06	7.02022e+07	-1.00584e+07		2.81229e+06	4.97738e+06	1.10804e+08	6.31659e+06		-7715.63	320810	3.15372e+06	244195
				N	5	5	4	5		N	5	4	3	4		5	5	3	4		5	5	3	4		5	5	4	5		4	5	3	4		5	5	3	4		5	5	3	5		5	4	3	5
			Col14a1	correlation	-0.663333	-0.459406	0.541533	0.1372		correlation	-0.187236	-0.426923	0.166718	0.2365		0.00364874	-0.692089	0.47787	-0.917286		-0.287383	-0.378817	-0.955*	0.250792		-0.479444	-0.383732	0.683821	0.359677		-0.952*	-0.659557	0.364289	0.375773		-0.526146	-0.281079	0.346181	0.183163		-0.639833	-0.153421	0.399602	0.0208089		0.173927	0.279974	-0.85668	-0.676621
				significance (2-sided)	0.222272	0.436348	0.345863	0.825861		significance (2-sided)	0.763004	0.573077	0.833282	0.7635		0.995354	0.195352	0.52213	0.0827137		0.639194	0.529473	0.0453049	0.749208		0.413821	0.523688	0.202993	0.55212		0.0484334	0.225878	0.635711	0.624227		0.36243	0.646889	0.653819	0.816837		0.244968	0.805428	0.600398	0.973507		0.77967	0.720026	0.14332	0.209712
				square sumn	-2.58646e+10	-5.46971e+09	4.55089e+09	1.65422e+09		square sumn	-9.6079e+06	-8.02587e+06	743637	3.90522e+06		4.72884e+06	-3.00823e+08	1.01397e+08	-9.02343e+07		-3.23904e+09	-8.56009e+08	-5.39022e+08	2.87908e+08		-1.08625e+10	-1.80328e+09	1.49515e+09	9.17842e+08		-1.98129e+09	-4.68736e+08	1.49142e+08	2.70157e+08		-6.03219e+09	-7.27168e+08	5.40506e+08	3.31523e+08		-3.56721e+09	-3.51381e+08	1.02558e+09	6.81521e+07		5.73119e+07	1.55509e+07	-4.07111e+07	-3.30204e+07
				covariance	-6.46615e+09	-1.36743e+09	1.13772e+09	4.13554e+08		covariance	-2.40197e+06	-2.67529e+06	247879	1.30174e+06		1.18221e+06	-7.52058e+07	3.37991e+07	-3.00781e+07		-8.09759e+08	-2.14002e+08	-1.79674e+08	9.59693e+07		-2.71561e+09	-4.50821e+08	3.73787e+08	2.29461e+08		-6.60431e+08	-1.17184e+08	4.97139e+07	9.00524e+07		-1.50805e+09	-1.81792e+08	1.80169e+08	1.10508e+08		-8.91803e+08	-8.78452e+07	3.4186e+08	1.7038e+07		1.4328e+07	5.18362e+06	-1.35704e+07	-8.25511e+06
				N	5	5	5	5		N	5	4	4	4		5	5	4	4		5	5	4	4		5	5	5	5		4	5	4	4		5	5	4	4		5	5	4	5		5	4	4	5
			Tnc	correlation	0.407275	0.382427	0.343512	-0.275099		correlation	0.450833	0.595583	0.963612	-0.611853		-0.143732	-0.362844	0.998*	-0.00173784		-0.0269853	0.427106	-0.944696	0.0677322		0.381289	0.27294	-0.0205454	-0.302433		0.673789	0.457028	-0.600844	-0.0230696		0.421092	0.25201	0.960599	-0.830564		0.0413249	0.373291	0.952282	-0.288266		-0.431327	0.946214	-0.304913	-0.203999
				significance (2-sided)	0.496157	0.525223	0.656488	0.654203		significance (2-sided)	0.446067	0.404417	0.172265	0.388147		0.817626	0.54836	0.040468	0.998262		0.965645	0.47321	0.212714	0.932268		0.526562	0.656846	0.979455	0.620884		0.326211	0.439039	0.589663	0.97693		0.480144	0.68256	0.179302	0.169436		0.947399	0.535993	0.19746	0.638117		0.468356	0.0537863	0.802745	0.742074
				square sumn	2.66939e+09	1.54218e+08	2.98189e+08	-5.01596e+08		square sumn	3.88869e+06	291586	375173	-1.55926e+06		-3.13124e+07	-5.34181e+06	1.80071e+07	-27315		-5.11248e+07	3.26892e+07	-1.41116e+08	1.63536e+07		1.45209e+09	4.34433e+07	-5.92847e+06	-1.1671e+08		2.47794e+08	1.10012e+07	-4.11687e+07	-1.69362e+06		8.11513e+08	2.20823e+07	7.43996e+07	-2.402e+08		3.87278e+07	2.89575e+07	1.33865e+08	-1.42774e+08		-2.38909e+07	9.32364e+06	-3.66968e+06	-1.50553e+06
				covariance	6.67347e+08	3.85546e+07	9.93963e+07	-1.25399e+08		covariance	972174	97195.2	187586	-519753		-7.8281e+06	-1.33545e+06	9.00355e+06	-9105.01		-1.27812e+07	8.1723e+06	-7.05582e+07	5.45122e+06		3.63022e+08	1.08608e+07	-1.97616e+06	-2.91776e+07		8.25979e+07	2.75029e+06	-2.05843e+07	-564539		2.02878e+08	5.52058e+06	3.71998e+07	-8.00667e+07		9.68195e+06	7.23937e+06	6.69325e+07	-3.56935e+07		-5.97272e+06	3.10788e+06	-1.83484e+06	-376383
				N	5	5	4	5		N	5	4	3	4		5	5	3	4		5	5	3	4		5	5	4	5		4	5	3	4		5	5	3	4		5	5	3	5		5	4	3	5
			Ganab	correlation	0.38328	0.747214	0.759584	-0.208983		correlation	0.841841	0.375493	0.487526	-0.0315958		-0.749221	0.237533	0.0414708	-0.0986347		-0.701175	0.879*	0.468593	-0.442898		0.566396	0.495406	0.507565	-0.384978		0.338226	0.488766	-0.106812	-0.419242		0.544501	0.536071	0.883381	-0.940327		-0.25349	0.825268	0.851085	-0.105844		-0.650569	0.938882	0.802892	-0.633862
				significance (2-sided)	0.524219	0.146646	0.136289	0.735865		significance (2-sided)	0.0736877	0.624507	0.512474	0.968404		0.14495	0.700432	0.958529	0.901365		0.187053	0.0498656	0.531407	0.557102		0.31951	0.396075	0.382682	0.522223		0.661774	0.403436	0.893188	0.580758		0.34269	0.351722	0.116619	0.0596733		0.680737	0.0853431	0.148915	0.865488		0.234525	0.0611175	0.197108	0.250829
				square sumn	1.01761e+09	9.8375e+08	8.95659e+08	-3.45699e+08		square sumn	2.94142e+06	645261	308176	-58047.6		-6.61165e+07	1.14168e+07	1.24705e+06	-1.30802e+06		-5.38108e+08	2.1953e+08	7.01098e+07	-8.3305e+07		8.73772e+08	2.57436e+08	1.55714e+08	-1.34784e+08		4.59385e+07	3.84104e+07	-5.57043e+06	-4.30614e+07		4.25065e+08	1.53356e+08	1.95465e+08	-2.29442e+08		-9.62301e+07	2.09007e+08	3.09555e+08	-4.75603e+07		-1.45968e+07	2.95988e+07	1.0111e+07	-4.24406e+06
				covariance	2.54402e+08	2.45938e+08	2.23915e+08	-8.64247e+07		covariance	735355	215087	102725	-19349.2		-1.65291e+07	2.85421e+06	415682	-436007		-1.34527e+08	5.48824e+07	2.33699e+07	-2.77683e+07		2.18443e+08	6.43591e+07	3.89286e+07	-3.36961e+07		1.53128e+07	9.60261e+06	-1.85681e+06	-1.43538e+07		1.06266e+08	3.8339e+07	6.51549e+07	-7.64805e+07		-2.40575e+07	5.22518e+07	1.03185e+08	-1.18901e+07		-3.6492e+06	9.86626e+06	3.37032e+06	-1.06101e+06
				N	5	5	5	5		N	5	4	4	4		5	5	4	4		5	5	4	4		5	5	5	5		4	5	4	4		5	5	4	4		5	5	4	5		5	4	4	5
			Qsox1	correlation	0.557634	0.0457283	-0.14689	-0.114402		correlation	0.535505	-0.548731	-0.379926	-0.323002		-0.256382	0.0211261	-0.783118	0.744272		-0.0643895	0.549454	0.49087	-0.28451		0.516725	-0.200648	-0.448098	-0.37667		0.747316	-0.450127	-0.651168	-0.346754		0.549504	-0.0413341	0.0244842	-0.600375		0.181594	0.501364	-0.049663	0.00885826		-0.454727	0.707024	0.286717	0.313431
				significance (2-sided)	0.328737	0.941797	0.813649	0.854657		significance (2-sided)	0.352331	0.451269	0.620074	0.676998		0.677177	0.973103	0.216882	0.255728		0.918073	0.337411	0.50913	0.71549		0.372665	0.746251	0.449177	0.532004		0.252684	0.446869	0.348832	0.653246		0.337358	0.947387	0.975516	0.399625		0.770064	0.389499	0.950337	0.988721		0.441646	0.292976	0.713283	0.607561
				square sumn	6.9436e+09	6.53416e+07	-3.4037e+08	-4.68289e+08		square sumn	8.77532e+06	-1.17559e+06	-445772	-1.79048e+06		-1.06111e+08	1.10206e+06	-4.37098e+07	2.72563e+07		-2.31756e+08	1.49011e+08	1.19199e+08	-5.21497e+07		3.73861e+09	-1.13164e+08	-2.70149e+08	-3.26331e+08		5.41267e+08	-3.83927e+07	-8.52469e+07	-7.62713e+07		2.01187e+09	-1.28337e+07	1.00558e+07	-4.04545e+08		3.23314e+08	1.37811e+08	-3.35282e+07	9.84964e+06		-4.78507e+07	1.93941e+07	5.86018e+06	5.19303e+06
				covariance	1.7359e+09	1.63354e+07	-8.50925e+07	-1.17072e+08		covariance	2.19383e+06	-391865	-148591	-596828		-2.65277e+07	275516	-1.45699e+07	9.08544e+06		-5.7939e+07	3.72527e+07	3.97328e+07	-1.73832e+07		9.34653e+08	-2.8291e+07	-6.75374e+07	-8.15827e+07		1.80422e+08	-9.59817e+06	-2.84156e+07	-2.54238e+07		5.02968e+08	-3.20842e+06	3.35195e+06	-1.34848e+08		8.08285e+07	3.44527e+07	-1.11761e+07	2.46241e+06		-1.19627e+07	6.46472e+06	1.95339e+06	1.29826e+06
				N	5	5	5	5		N	5	4	4	4		5	5	4	4		5	5	4	4		5	5	5	5		4	5	4	4		5	5	4	4		5	5	4	5		5	4	4	5
			Efemp1	correlation	-0.186689	-0.122902	-0.145557	0.186325		correlation	-0.177892	0.225491	0.526949	0.458943		0.478283	-0.835767	0.206743	-0.952*		0.453179	-0.749308	0.333388	0.0588083		-0.283171	0.18085	-0.324214	0.361692		0.140192	-0.191234	-0.409149	0.290036		-0.241109	0.206707	0.0232214	0.237658		-0.159803	-0.152526	0.00470738	0.107756		0.095768	-0.264771	0.901559	-0.787404
				significance (2-sided)	0.763688	0.843911	0.815328	0.764143		significance (2-sided)	0.774701	0.774509	0.473051	0.541057		0.415118	0.0778982	0.793257	0.0480627		0.443402	0.144877	0.666612	0.941192		0.644333	0.770996	0.594549	0.549728		0.859808	0.758006	0.590851	0.709964		0.696012	0.738699	0.976779	0.762342		0.797402	0.806554	0.995293	0.863066		0.878251	0.735229	0.098441	0.113844
				square sumn	-1.54864e+09	-4.60644e+08	-2.44202e+08	3.28247e+08		square sumn	-1.94202e+06	927750	466892	1.12999e+06		1.31873e+08	-1.1436e+08	8.71401e+06	-1.3388e+07		1.08663e+09	-5.33026e+08	5.89209e+07	1.08417e+07		-1.36489e+09	2.67543e+08	-1.41521e+08	1.3486e+08		4.48109e+07	-4.27838e+07	-1.56816e+07	2.66239e+07		-5.88084e+08	1.68345e+08	7.20205e+06	6.1499e+07		-1.89542e+08	-1.0997e+08	2.39989e+06	5.15658e+07		6.71359e+06	-1.91128e+07	1.34112e+07	-5.61467e+06
				covariance	-3.87161e+08	-1.15161e+08	-6.10506e+07	8.20617e+07		covariance	-485505	309250	155631	376663		3.29682e+07	-2.85899e+07	2.90467e+06	-4.46266e+06		2.71658e+08	-1.33257e+08	1.96403e+07	3.61391e+06		-3.41222e+08	6.68858e+07	-3.53802e+07	3.3715e+07		1.4937e+07	-1.0696e+07	-5.22718e+06	8.87464e+06		-1.47021e+08	4.20863e+07	2.40068e+06	2.04997e+07		-4.73854e+07	-2.74926e+07	799962	1.28915e+07		1.6784e+06	-6.37092e+06	4.47039e+06	-1.40367e+06
				N	5	5	5	5		N	5	4	4	4		5	5	4	4		5	5	4	4		5	5	5	5		4	5	4	4		5	5	4	4		5	5	4	5		5	4	4	5
			H6pd	correlation	0.287036	0.443469	0.721851	0.251967		correlation	0.431409	0.982*	0.26666	-0.337904		-0.444466	0.105477	-0.172253	-0.155938		-0.187729	0.505323	0.481463	0.63189		0.291036	0.318225	0.460687	0.364859		-0.0443423	0.791127	-0.190994	0.738218		0.229262	0.202197	0.843752	-0.204813		0.120141	0.198834	0.801435	0.142038		-0.00177832	0.878518	0.650693	-0.162501
				significance (2-sided)	0.639617	0.454454	0.168556	0.682614		significance (2-sided)	0.468262	0.0183275	0.73334	0.662096		0.453317	0.865952	0.827747	0.844062		0.762387	0.385143	0.518537	0.36811		0.634741	0.601769	0.434899	0.54597		0.955658	0.110933	0.809006	0.261782		0.710672	0.744319	0.156248	0.795187		0.8474	0.748514	0.198565	0.819762		0.997736	0.121482	0.349307	0.794012
				square sumn	1.28441e+09	1.45411e+09	3.12748e+09	5.15992e+08		square sumn	2.54051e+06	3.34762e+06	616204	-768575		-6.61063e+07	1.26262e+07	-1.89353e+07	-2.41493e+06		-2.42817e+08	3.14474e+08	2.6503e+08	1.79312e+08		7.5671e+08	4.11848e+08	5.19307e+08	1.5814e+08		-1.06857e+07	1.54842e+08	-4.26473e+07	8.14832e+07		3.01643e+08	1.44062e+08	6.82498e+08	-5.83604e+07		7.68681e+07	1.25415e+08	1.06561e+09	7.90123e+07		-67248.1	5.51971e+07	3.01481e+07	-1.34696e+06
				covariance	3.21102e+08	3.63527e+08	7.8187e+08	1.28998e+08		covariance	635126	1.11587e+06	205401	-256192		-1.65266e+07	3.15656e+06	-6.31176e+06	-804976		-6.07043e+07	7.86184e+07	8.83432e+07	5.97706e+07		1.89177e+08	1.02962e+08	1.29827e+08	3.95349e+07		-3.56191e+06	3.87105e+07	-1.42158e+07	2.71611e+07		7.54108e+07	3.60154e+07	2.27499e+08	-1.94535e+07		1.9217e+07	3.13539e+07	3.55204e+08	1.97531e+07		-16812	1.8399e+07	1.00494e+07	-336739
				N	5	5	5	5		N	5	4	4	4		5	5	4	4		5	5	4	4		5	5	5	5		4	5	4	4		5	5	4	4		5	5	4	5		5	4	4	5
			C1sa	correlation	0.143976	-0.574194	0.122065	-0.666429		correlation	0.196949	0.0701589	-0.451481	-0.721645		-0.131943	-0.391327	-0.159765	0.860193		0.117924	-0.944*	0.619776	-0.990429		0.0739206	-0.256026	0.53092	-0.82025		-0.0879976	-0.161293	0.967*	-0.905722		0.0273588	-0.352025	0.0894727	-0.623194		0.126386	-0.818374	0.108446	-0.587648		0.186118	-0.797615	0.006068	0.921915
				significance (2-sided)	0.817319	0.311353	0.844969	0.333571		significance (2-sided)	0.750867	0.929841	0.548519	0.278355		0.832494	0.514774	0.840235	0.340686		0.850204	0.015914	0.380224	0.0881493		0.905967	0.677615	0.357269	0.17975		0.912002	0.79553	0.0332851	0.278659		0.96517	0.561226	0.910527	0.571669		0.83951	0.090344	0.891554	0.412352		0.764403	0.202385	0.993932	0.078085
				square sumn	2.3205e+08	-2.70711e+08	8.66792e+07	-3.40152e+08		square sumn	417744	43634.9	-105589	-657155		-7.06827e+06	-6.73546e+06	-1.77745e+06	2.47518e+06		5.49379e+07	-8.44396e+07	4.42671e+07	-2.45614e+07		6.92265e+07	-4.76429e+07	9.809e+07	-7.5127e+07		-8.52627e+06	-4.53909e+06	3.75682e+07	-8.05372e+06		1.29653e+07	-3.60627e+07	7.32466e+06	-2.76817e+07		2.91257e+07	-7.42206e+07	1.45933e+07	-9.02438e+07		2.53502e+06	-9.20044e+06	36479.2	2.13518e+06
				covariance	5.80126e+07	-6.76776e+07	2.16698e+07	-1.13384e+08		covariance	104436	14545	-35196.2	-219052		-1.76707e+06	-1.68386e+06	-592483	1.23759e+06		1.37345e+07	-2.11099e+07	1.47557e+07	-1.22807e+07		1.73066e+07	-1.19107e+07	2.45225e+07	-2.50423e+07		-2.84209e+06	-1.13477e+06	1.25227e+07	-4.02686e+06		3.24133e+06	-9.01568e+06	2.44155e+06	-1.38409e+07		7.28143e+06	-1.85551e+07	4.86444e+06	-3.00813e+07		633755	-3.06681e+06	12159.7	711728
				N	5	5	5	4		N	5	4	4	4		5	5	4	3		5	5	4	3		5	5	5	4		4	5	4	3		5	5	4	3		5	5	4	4		5	4	4	4
			Fgb	correlation	-0.429037	0.653563	-0.812139	-0.172343		correlation	-0.444145	0.0224293	-0.31906	-0.414607		0.706701	0.117025	-0.0550905	0.872126		0.601292	0.282647	-0.855813	-0.154243		-0.539993	0.629889	-0.859466	-0.398843		-0.272796	0.00906672	-0.549032	-0.356461		-0.496222	0.764417	-0.954*	-0.42054		-0.237293	0.8102	-0.939384	-0.0667178		0.28934	0.165501	-0.867365	0.603803
				significance (2-sided)	0.470988	0.231635	0.0949417	0.781657		significance (2-sided)	0.453682	0.977571	0.68094	0.585393		0.182055	0.85134	0.944909	0.127874		0.283441	0.644974	0.144187	0.845757		0.347513	0.25475	0.0618918	0.505982		0.727204	0.988456	0.450968	0.643539		0.395173	0.132304	0.0457779	0.57946		0.70073	0.0963851	0.0606156	0.915115		0.636808	0.834499	0.132635	0.28089
				square sumn	-7.16742e+09	2.78674e+09	-5.73255e+09	-5.29212e+09		square sumn	-9.76467e+06	131000	-1.07629e+06	-1.76175e+07		3.92411e+08	1.82167e+07	-8.84046e+06	2.30789e+08		2.90358e+09	2.28737e+08	-5.62843e+08	-3.69379e+08		-5.24169e+09	1.06009e+09	-1.5784e+09	-2.59211e+09		-1.33065e+08	2.30764e+06	-2.13959e+08	-5.71169e+08		-2.43746e+09	7.08238e+08	-1.12675e+09	-2.04763e+09		-5.66813e+08	6.64551e+08	-1.82333e+09	-5.56504e+08		4.08487e+07	1.69446e+07	-4.80134e+07	7.50463e+07
				covariance	-1.79186e+09	6.96686e+08	-1.43314e+09	-1.32303e+09		covariance	-2.44117e+06	43666.5	-358765	-5.87251e+06		9.81028e+07	4.55417e+06	-2.94682e+06	7.69298e+07		7.25895e+08	5.71842e+07	-1.87614e+08	-1.23126e+08		-1.31042e+09	2.65022e+08	-3.946e+08	-6.48028e+08		-4.43552e+07	576911	-7.13198e+07	-1.9039e+08		-6.09366e+08	1.7706e+08	-3.75584e+08	-6.82544e+08		-1.41703e+08	1.66138e+08	-6.07778e+08	-1.39126e+08		1.02122e+07	5.64819e+06	-1.60045e+07	1.87616e+07
				N	5	5	5	5		N	5	4	4	4		5	5	4	4		5	5	4	4		5	5	5	5		4	5	4	4		5	5	4	4		5	5	4	5		5	4	4	5
			Ltbp4	correlation	0.632082	0.316163	0.35813	-0.35708		correlation	0.42693	-0.465708	0.757527	-0.0699626		-0.298357	0.191838	0.335705	-0.86743		0.108184	0.437075	0.649097	-0.388447		0.496892	0.159731	0.349238	-0.265642		0.490152	-0.413827	0.920662	-0.25364		0.477591	0.350891	0.63305	-0.557438		0.514722	0.717715	0.615638	-0.382746		-0.0594641	0.261578	0.975*	-0.900*
				significance (2-sided)	0.252584	0.60426	0.553959	0.555207		significance (2-sided)	0.473413	0.534292	0.242473	0.930037		0.625834	0.75725	0.664295	0.13257		0.862525	0.461764	0.350903	0.611553		0.394433	0.797493	0.564548	0.665795		0.509848	0.488551	0.0793382	0.74636		0.415892	0.562576	0.36695	0.442562		0.374849	0.172212	0.384362	0.524847		0.924333	0.738422	0.0252764	0.0372238
				square sumn	1.89836e+09	8.77196e+08	1.56788e+08	-5.72556e+08		square sumn	1.68743e+06	-2.02265e+06	139676	-142850		-2.97837e+07	1.94314e+07	2.94457e+06	-1.18714e+07		9.3918e+07	2.30156e+08	3.69069e+07	-8.3075e+07		8.67127e+08	1.74921e+08	3.97799e+07	-9.015e+07		8.8917e+07	-6.85351e+07	1.06159e+07	-2.53453e+07		4.21751e+08	2.11543e+08	4.08586e+07	-1.40369e+08		2.21037e+08	3.83057e+08	6.53152e+07	-1.66707e+08		-1.50925e+06	1.53241e+07	4.66479e+06	-5.84298e+06
				covariance	4.7459e+08	2.19299e+08	3.9197e+07	-1.43139e+08		covariance	421858	-674216	46558.8	-47616.6		-7.44593e+06	4.85784e+06	981524	-3.95714e+06		2.34795e+07	5.75391e+07	1.23023e+07	-2.76917e+07		2.16782e+08	4.37303e+07	9.94498e+06	-2.25375e+07		2.9639e+07	-1.71338e+07	3.53862e+06	-8.44844e+06		1.05438e+08	5.28856e+07	1.36195e+07	-4.67898e+07		5.52593e+07	9.57643e+07	2.17717e+07	-4.16768e+07		-377313	5.10803e+06	1.55493e+06	-1.46075e+06
				N	5	5	5	5		N	5	4	4	4		5	5	4	4		5	5	4	4		5	5	5	5		4	5	4	4		5	5	4	4		5	5	4	5		5	4	4	5
			Apoa1bp	correlation	-0.234387	-0.825529	-0.757556	-0.347287		correlation	-0.259051	-0.940971	-0.760203	-0.414295		-0.00495643	0.158074	-0.364091	0.236062		0.121579	-0.313872	-0.331139	-0.136004		-0.275865	-0.84753	-0.533329	-0.215551		-0.776348	-0.940*	-0.0267993	-0.121134		-0.358971	-0.765705	-0.866778	0.879553		0.120565	-0.518655	-0.854564	-0.406271		0.593743	-0.776177	-0.881673	0.72366
				significance (2-sided)	0.704325	0.0851553	0.137972	0.566877		significance (2-sided)	0.673893	0.0590288	0.239797	0.585705		0.993689	0.799576	0.635909	0.763938		0.845583	0.607029	0.668861	0.863996		0.653265	0.0698106	0.354672	0.727692		0.223652	0.0174666	0.973201	0.878866		0.552959	0.131248	0.133222	0.120447		0.846865	0.370563	0.145436	0.497325		0.291148	0.223823	0.118327	0.166964
				square sumn	-7.7803e+08	-2.13405e+09	-2.05066e+09	-1.88844e+09		square sumn	-1.13165e+06	-3.82818e+06	-1.10019e+06	-3.08417e+06		-546851	1.4918e+07	-2.5066e+07	5.50891e+06		1.16655e+08	-1.53994e+08	-1.13463e+08	-9.38629e+07		-5.32078e+08	-8.64757e+08	-3.75616e+08	-2.48075e+08		-1.35624e+08	-1.45052e+08	-2.4865e+06	-4.04826e+07		-3.50361e+08	-4.30102e+08	-4.39101e+08	3.77669e+08		5.7223e+07	-2.57914e+08	-7.11615e+08	-6.00098e+08		1.66557e+07	-4.27252e+07	-2.54276e+07	1.59275e+07
				covariance	-1.94507e+08	-5.33511e+08	-5.12665e+08	-4.72111e+08		covariance	-282913	-1.27606e+06	-366729	-1.02806e+06		-136713	3.72951e+06	-8.35533e+06	1.8363e+06		2.91637e+07	-3.84986e+07	-3.7821e+07	-3.12876e+07		-1.3302e+08	-2.16189e+08	-9.39041e+07	-6.20187e+07		-4.5208e+07	-3.62631e+07	-828833	-1.34942e+07		-8.75903e+07	-1.07526e+08	-1.46367e+08	1.2589e+08		1.43058e+07	-6.44785e+07	-2.37205e+08	-1.50024e+08		4.16394e+06	-1.42417e+07	-8.47587e+06	3.98188e+06
				N	5	5	5	5		N	5	4	4	4		5	5	4	4		5	5	4	4		5	5	5	5		4	5	4	4		5	5	4	4		5	5	4	5		5	4	4	5
			Ccdc80	correlation	0.795954	0.569513	-0.68117	0.272316		correlation	0.655191	0.957*	-1.000**	0.0284292		-0.484519	0.0607853	-0.947968	-0.224245		-0.128429	0.575392	-0.338876	0.841808		0.724176	0.433705	-0.620938	0.529843		0.759965	0.803985	-0.826181	0.625848		0.726418	0.343612	-0.856634	0.776913		0.461944	0.36503	-0.841573	0.116465		-0.391344	0.954*	-0.95585	0.323894
				significance (2-sided)	0.107193	0.316243	0.31883	0.657611		significance (2-sided)	0.230067	0.0429004	0.00646464	0.971571		0.40816	0.922654	0.206269	0.775755		0.83693	0.310105	0.779907	0.158192		0.166511	0.465626	0.379062	0.358431		0.240035	0.101057	0.381018	0.374152		0.164546	0.571268	0.345103	0.223087		0.43348	0.545768	0.363261	0.852048		0.514753	0.0456764	0.189876	0.594934
				square sumn	3.2232e+09	1.47309e+08	-2.84024e+07	4.9156e+07		square sumn	3.49165e+06	274453	-25432	4788.02		-6.5215e+07	573993	-1.11735e+06	-357268		-1.50329e+08	2.8247e+07	-2.25524e+06	1.29017e+07		1.70396e+09	4.42782e+07	-8.60653e+06	2.02426e+07		1.85772e+08	1.24132e+07	-1.80147e+06	7.04043e+06		8.64928e+08	1.93123e+07	-4.33409e+06	2.27747e+07		2.6747e+08	1.81627e+07	-7.728e+06	5.7107e+06		-1.33925e+07	5.09077e+06	-512520	236649
				covariance	8.058e+08	3.68273e+07	-9.46748e+06	1.2289e+07		covariance	872913	91484.3	-12716	1596.01		-1.63037e+07	143498	-558675	-119089		-3.75823e+07	7.06175e+06	-1.12762e+06	4.30058e+06		4.25989e+08	1.10695e+07	-2.86884e+06	5.06066e+06		6.19239e+07	3.1033e+06	-900733	2.34681e+06		2.16232e+08	4.82808e+06	-2.16705e+06	7.59155e+06		6.68676e+07	4.54068e+06	-3.864e+06	1.42767e+06		-3.34812e+06	1.69692e+06	-256260	59162.2
				N	5	5	4	5		N	5	4	3	4		5	5	3	4		5	5	3	4		5	5	4	5		4	5	3	4		5	5	3	4		5	5	3	5		5	4	3	5
			Mcam	correlation	0.288617	-0.139879	0.775616	-0.0038448		correlation	0.747257	-0.1473	0.387667	0.761761		-0.800644	0.803764	0.55025	-0.713512		-0.750604	0.219924	-0.867749	-0.449827		0.487403	-0.256704	0.795668	-0.0138364		0.0506454	0.114102	0.195871	-0.46961		0.436395	-0.335214	0.635204	-0.0911397		-0.230041	-0.278098	0.680687	0.0449272		-0.484499	-0.626299	-0.406784	-0.897*
				significance (2-sided)	0.637689	0.822483	0.123207	0.995105		significance (2-sided)	0.146609	0.8527	0.612333	0.238239		0.103596	0.101225	0.44975	0.286488		0.143785	0.722258	0.132251	0.550173		0.40495	0.676781	0.107414	0.982384		0.949355	0.855037	0.804129	0.53039		0.462542	0.581326	0.364796	0.90886		0.709707	0.650534	0.319313	0.942816		0.408181	0.373701	0.593216	0.039199
				square sumn	9.39833e+09	-1.9407e+09	8.11351e+09	-1.18047e+08		square sumn	3.2023e+07	-3.17155e+06	2.11466e+06	2.61346e+07		-8.66573e+08	4.07113e+08	1.42785e+08	-1.82716e+08		-7.06512e+09	5.79108e+08	-5.84427e+08	-1.89872e+09		9.22215e+09	-1.40574e+09	2.16553e+09	-8.99129e+07		5.86743e+07	9.44946e+07	1.13015e+08	-5.88581e+08		4.17833e+09	-1.01057e+09	1.21287e+09	-4.29428e+08		-1.07108e+09	-7.42213e+08	2.13645e+09	3.747e+08		-1.33329e+08	-1.41817e+08	-2.30597e+07	-1.11444e+08
				covariance	2.34958e+09	-4.85176e+08	2.02838e+09	-2.95119e+07		covariance	8.00576e+06	-1.05718e+06	704888	8.71153e+06		-2.16643e+08	1.01778e+08	4.75949e+07	-6.09052e+07		-1.76628e+09	1.44777e+08	-1.94809e+08	-6.32907e+08		2.30554e+09	-3.51436e+08	5.41382e+08	-2.24782e+07		1.95581e+07	2.36236e+07	3.76718e+07	-1.96194e+08		1.04458e+09	-2.52643e+08	4.04291e+08	-1.43143e+08		-2.67769e+08	-1.85553e+08	7.12151e+08	9.36751e+07		-3.33322e+07	-4.72723e+07	-7.68656e+06	-2.7861e+07
				N	5	5	5	5		N	5	4	4	4		5	5	4	4		5	5	4	4		5	5	5	5		4	5	4	4		5	5	4	4		5	5	4	5		5	4	4	5
			Fgg	correlation	-0.180353	-0.341081	0.582405	0.0642158		correlation	0.145219	-0.970*	0.86592	-0.177968		0.161217	-0.169262	0.911396	0.885427		0.0215049	-0.628035	-0.772216	0.148769		-0.128361	-0.140683	0.344069	-0.204919		0.110695	-0.609599	-0.387783	-0.180296		-0.0901613	-0.0587121	0.652732	-0.369842		-0.469133	-0.221453	0.705404	0.186101		-0.256612	-0.858433	-0.122453	0.472526
				significance (2-sided)	0.771618	0.574296	0.302825	0.918294		significance (2-sided)	0.815753	0.0297724	0.13408	0.822032		0.795625	0.785522	0.0886039	0.114573		0.972621	0.256585	0.227784	0.851231		0.837015	0.821469	0.570721	0.740927		0.889305	0.275024	0.612217	0.819704		0.885359	0.925288	0.347268	0.630158		0.425379	0.720359	0.294596	0.764424		0.676893	0.141567	0.877547	0.421567
				square sumn	-1.52279e+09	-9.3789e+08	2.00481e+09	2.14454e+09		square sumn	1.61363e+06	-1.85498e+06	1.19402e+06	-8.25651e+06		4.52445e+07	-1.69917e+07	5.97833e+07	2.64554e+08		5.24848e+07	-3.27763e+08	-3.27248e+08	2.23193e+08		-6.29748e+08	-1.52688e+08	3.08152e+08	-1.44841e+09		4.97186e+07	-1.00057e+08	-7.69339e+07	-3.43418e+08		-2.23837e+08	-3.50801e+07	3.15056e+08	-2.03323e+09		-5.6637e+08	-1.17139e+08	5.59674e+08	1.68823e+09		-1.83103e+07	-5.05657e+07	-4.36776e+06	6.38729e+07
				covariance	-3.80698e+08	-2.34473e+08	5.01203e+08	5.36135e+08		covariance	403409	-618325	398007	-2.75217e+06		1.13111e+07	-4.24792e+06	1.99278e+07	8.81846e+07		1.31212e+07	-8.19408e+07	-1.09083e+08	7.43977e+07		-1.57437e+08	-3.8172e+07	7.7038e+07	-3.62101e+08		1.65729e+07	-2.50142e+07	-2.56446e+07	-1.14473e+08		-5.59592e+07	-8.77003e+06	1.05019e+08	-6.77742e+08		-1.41592e+08	-2.92848e+07	1.86558e+08	4.22058e+08		-4.57759e+06	-1.68552e+07	-1.45592e+06	1.59682e+07
				N	5	5	5	5		N	5	4	4	4		5	5	4	4		5	5	4	4		5	5	5	5		4	5	4	4		5	5	4	4		5	5	4	5		5	4	4	5
			Ces1d	correlation	0.77332	-0.182017	0.386991	-0.128986		correlation	0.930*	0.420184	-0.0129854	0.221215		-0.770244	0.150772	-0.489941	-0.983*		-0.601967	0.184366	0.731993	-0.317006		0.871402	-0.276596	0.174348	0.0874869		0.8525	0.400438	-0.166676	0.0149711		0.885*	-0.421995	0.563248	0.11026		0.121215	-0.397852	0.500238	-0.216268		-0.813384	0.266858	0.675522	-0.740797
				significance (2-sided)	0.125057	0.769535	0.519859	0.836227		significance (2-sided)	0.0220873	0.579816	0.987015	0.778785		0.127547	0.808761	0.510059	0.0166846		0.282755	0.766595	0.268007	0.682994		0.0542779	0.65237	0.779143	0.88875		0.1475	0.50412	0.833324	0.985029		0.0460606	0.479102	0.436752	0.88974		0.846043	0.507139	0.499762	0.726801		0.0940179	0.733142	0.324478	0.152105
				square sumn	7.81792e+10	-1.14259e+10	4.55101e+09	-3.32652e+09		square sumn	1.23706e+08	2.5759e+07	-81579.6	7.91417e+06		-2.5882e+09	3.45526e+08	-1.46423e+08	-2.24235e+08		-1.75908e+10	2.19655e+09	1.11731e+09	-6.99816e+08		5.11878e+10	-6.85321e+09	5.33451e+08	4.77538e+08		4.96301e+09	1.50046e+09	-9.99408e+07	2.16719e+07		2.63038e+10	-5.75606e+09	1.23865e+09	4.62636e+08		1.75217e+09	-4.80427e+09	1.80829e+09	-1.51507e+09		-6.94912e+08	3.42965e+08	8.67876e+07	-7.73296e+07
				covariance	1.95448e+10	-2.85648e+09	1.13775e+09	-8.3163e+08		covariance	3.09264e+07	8.58635e+06	-27193.2	2.63806e+06		-6.47051e+08	8.63814e+07	-4.88078e+07	-7.47451e+07		-4.3977e+09	5.49138e+08	3.72435e+08	-2.33272e+08		1.27969e+10	-1.7133e+09	1.33363e+08	1.19384e+08		1.65434e+09	3.75114e+08	-3.33136e+07	7.22397e+06		6.57595e+09	-1.43902e+09	4.12882e+08	1.54212e+08		4.38043e+08	-1.20107e+09	6.02763e+08	-3.78767e+08		-1.73728e+08	1.14322e+08	2.89292e+07	-1.93324e+07
				N	5	5	5	5		N	5	4	4	4		5	5	4	4		5	5	4	4		5	5	5	5		4	5	4	4		5	5	4	4		5	5	4	5		5	4	4	5
			Cspg4	correlation	0.461284	0.342528	0.928*	-0.109018		correlation	0.341054	0.401674	0.579516	0.319723		-0.498897	-0.729356	0.378312	-0.856743		-0.11482	-0.310011	0.573862	-0.527697		0.397852	0.534866	0.939*	0.115407		-0.00243411	0.0684365	0.514604	-0.0404018		0.319883	0.595271	0.987*	0.43533		0.484241	0.356637	0.994**	-0.19064		0.163087	0.301022	0.954*	-0.46008
				significance (2-sided)	0.434225	0.572565	0.022781	0.861469		significance (2-sided)	0.574328	0.598326	0.420484	0.680277		0.392218	0.161981	0.621688	0.143257		0.854128	0.611699	0.426138	0.472303		0.50714	0.353018	0.0177777	0.853386		0.997566	0.912932	0.485396	0.959598		0.599769	0.289585	0.012638	0.56467		0.408469	0.555734	0.00589272	0.758748		0.793275	0.698978	0.0458267	0.435586
				square sumn	1.45256e+09	8.81215e+07	1.09481e+09	-1.96051e+08		square sumn	1.41336e+06	139033	346016	799680		-5.22171e+07	-6.85026e+06	1.07453e+07	-1.36603e+07		-1.04511e+08	-1.51372e+07	5.56505e+07	-6.12534e+07		7.27949e+08	5.43124e+07	2.88217e+08	4.39256e+07		-361099	1.05095e+06	3.26957e+07	-3.57563e+06		2.96176e+08	3.32767e+07	2.06361e+08	1.27713e+08		2.18028e+08	1.76497e+07	3.41529e+08	-9.3127e+07		4.33997e+06	1.59759e+06	7.78827e+06	-3.34889e+06
				covariance	3.63139e+08	2.20304e+07	2.73702e+08	-4.90128e+07		covariance	353339	46344.4	115339	266560		-1.30543e+07	-1.71256e+06	3.58177e+06	-4.55342e+06		-2.61278e+07	-3.7843e+06	1.85502e+07	-2.04178e+07		1.81987e+08	1.35781e+07	7.20542e+07	1.09814e+07		-120366	262738	1.08986e+07	-1.19188e+06		7.4044e+07	8.31917e+06	6.87869e+07	4.2571e+07		5.45071e+07	4.41244e+06	1.13843e+08	-2.32817e+07		1.08499e+06	532531	2.59609e+06	-837224
				N	5	5	5	5		N	5	4	4	4		5	5	4	4		5	5	4	4		5	5	5	5		4	5	4	4		5	5	4	4		5	5	4	5		5	4	4	5
			Isoc1	correlation	-0.113872	-0.438265	-0.736645	-0.0920663		correlation	-0.462651	-0.23814	-0.636338	0.237416		0.151445	-0.293917	-0.264257	-0.868982		0.322238	0.115738	0.169455	-0.42132		-0.242977	-0.557936	-0.358955	0.162181		-0.509431	-0.139368	0.550019	0.0832124		-0.303893	-0.589288	-0.962*	0.43115		0.436035	-0.324176	-0.948035	-0.197641		0.687978	0.460312	-0.323701	-0.435642
				significance (2-sided)	0.855327	0.460401	0.155667	0.882943		significance (2-sided)	0.432681	0.76186	0.363662	0.762584		0.807913	0.631233	0.735743	0.131018		0.596929	0.852968	0.830545	0.57868		0.693704	0.328418	0.552978	0.794414		0.490569	0.823127	0.449981	0.916788		0.619112	0.295722	0.0376639	0.56885		0.462954	0.594594	0.0519653	0.750003		0.199141	0.539688	0.676299	0.463405
				square sumn	-3.47279e+08	-2.31617e+08	-1.50902e+09	-3.77065e+08		square sumn	-1.85686e+06	-125639	-563679	1.35876e+06		1.53516e+07	-5.67075e+06	-1.11355e+07	-3.16685e+07		2.84065e+08	1.16089e+07	4.44504e+07	-8.1391e+07		-4.30567e+08	-1.16382e+08	-1.91314e+08	1.40582e+08		-8.90555e+07	-4.39649e+06	6.10741e+07	1.83141e+07		-2.72505e+08	-6.76707e+07	-2.98394e+08	2.89104e+08		1.90138e+08	-3.29565e+07	-4.83206e+08	-2.1988e+08		1.77311e+07	5.74088e+06	-7.1469e+06	-7.22177e+06
				covariance	-8.68198e+07	-5.79042e+07	-3.77255e+08	-9.42663e+07		covariance	-464214	-41879.8	-187893	452920		3.8379e+06	-1.41769e+06	-3.71183e+06	-1.05562e+07		7.10163e+07	2.90222e+06	1.48168e+07	-2.71303e+07		-1.07642e+08	-2.90955e+07	-4.78285e+07	3.51456e+07		-2.96852e+07	-1.09912e+06	2.0358e+07	6.1047e+06		-6.81264e+07	-1.69177e+07	-9.94647e+07	9.6368e+07		4.75346e+07	-8.23912e+06	-1.61069e+08	-5.49699e+07		4.43279e+06	1.91363e+06	-2.3823e+06	-1.80544e+06
				N	5	5	5	5		N	5	4	4	4		5	5	4	4		5	5	4	4		5	5	5	5		4	5	4	4		5	5	4	4		5	5	4	5		5	4	4	5
			Txndc5	correlation	0.237687	-0.559209	0.546664	-0.152386		correlation	0.384079	0.076914	0.214345	-0.735648		-0.507023	-0.210231	-0.275185	0.588682		-0.268619	-0.846103	0.539808	0.277235		0.266399	-0.279338	0.254038	-0.0692642		-0.245926	-0.0836496	-0.318935	0.246457		0.188512	-0.396307	0.708392	0.305966		0.129544	-0.842091	0.655647	-0.223371		0.0622458	-0.83498	0.694558	0.912*
				significance (2-sided)	0.700242	0.327073	0.340382	0.80673		significance (2-sided)	0.52328	0.923086	0.785655	0.264352		0.383277	0.73431	0.724815	0.411318		0.662142	0.0707767	0.460192	0.722765		0.664866	0.649017	0.680062	0.911881		0.754074	0.893618	0.681065	0.753543		0.761409	0.508945	0.291608	0.694034		0.835522	0.0735155	0.344353	0.717979		0.920797	0.16502	0.305442	0.0310105
				square sumn	4.05679e+08	-5.6948e+08	6.07768e+08	-3.18249e+08		square sumn	862703	111608	127207	-1.81134e+06		-2.87635e+07	-7.81596e+06	-7.76893e+06	8.65482e+06		-1.32524e+08	-1.63534e+08	7.80901e+07	8.05189e+07		2.64195e+08	-1.1228e+08	7.34829e+07	-3.0616e+07		-1.89063e+07	-5.08483e+06	-1.70594e+07	2.51518e+07		9.46038e+07	-8.7695e+07	1.4716e+08	8.27674e+07		3.16141e+07	-1.64964e+08	2.23889e+08	-1.26719e+08		897819	-2.05233e+07	8.45703e+06	7.70786e+06
				covariance	1.0142e+08	-1.4237e+08	1.51942e+08	-7.95623e+07		covariance	215676	37202.7	42402.4	-603778		-7.19087e+06	-1.95399e+06	-2.58964e+06	2.88494e+06		-3.3131e+07	-4.08836e+07	2.603e+07	2.68396e+07		6.60488e+07	-2.80699e+07	1.83707e+07	-7.65399e+06		-6.30211e+06	-1.27121e+06	-5.68647e+06	8.38394e+06		2.3651e+07	-2.19237e+07	4.90535e+07	2.75891e+07		7.90351e+06	-4.1241e+07	7.46295e+07	-3.16796e+07		224455	-6.84111e+06	2.81901e+06	1.92697e+06
				N	5	5	5	5		N	5	4	4	4		5	5	4	4		5	5	4	4		5	5	5	5		4	5	4	4		5	5	4	4		5	5	4	5		5	4	4	5
			Serpina3n	correlation	0.666998	0.258299	-0.18924	0.189814		correlation	0.620056	-0.529478	-0.286845	-0.453937		-0.381626	0.766643	0.219645	0.894712		-0.123177	0.906*	-0.00460767	0.604951		0.622891	-0.104116	0.257686	0.0560566		0.749323	-0.147882	0.919632	0.381847		0.642165	0.00143095	-0.414336	-0.120986		0.279678	0.56812	-0.360874	0.211814		-0.457374	0.367725	-0.403798	0.754479
				significance (2-sided)	0.218788	0.674818	0.760498	0.75978		significance (2-sided)	0.264524	0.470522	0.713155	0.546063		0.526165	0.13048	0.780355	0.105288		0.843564	0.0338903	0.995392	0.395049		0.261695	0.867675	0.675573	0.928664		0.250677	0.8124	0.0803679	0.618153		0.242689	0.998178	0.585664	0.879014		0.648601	0.317702	0.639126	0.73234		0.438647	0.632275	0.596202	0.140536
				square sumn	1.57336e+10	9.54169e+08	-7.42547e+08	1.52682e+09		square sumn	1.92486e+07	-2.68315e+06	-479313	-4.57565e+06		-2.99213e+08	1.0339e+08	1.74596e+07	6.436e+07		-8.39874e+08	6.3548e+08	-2.07305e+06	5.27384e+08		8.53752e+09	-1.51806e+08	2.6307e+08	9.54341e+07		1.05991e+09	-3.2608e+07	1.82375e+08	1.37739e+08		4.45395e+09	1.14859e+06	-2.42351e+08	-1.60132e+08		9.43301e+08	4.03709e+08	-3.4697e+08	4.62814e+08		-9.11754e+07	3.30098e+07	-1.52913e+07	2.45644e+07
				covariance	3.93341e+09	2.38542e+08	-1.85637e+08	3.81706e+08		covariance	4.81215e+06	-894385	-159771	-1.52522e+06		-7.48032e+07	2.58474e+07	5.81986e+06	2.14533e+07		-2.09968e+08	1.5887e+08	-691016	1.75795e+08		2.13438e+09	-3.79514e+07	6.57676e+07	2.38585e+07		3.53305e+08	-8.15201e+06	6.07916e+07	4.59131e+07		1.11349e+09	287149	-8.07838e+07	-5.33772e+07		2.35825e+08	1.00927e+08	-1.15657e+08	1.15704e+08		-2.27939e+07	1.10033e+07	-5.09711e+06	6.1411e+06
				N	5	5	5	5		N	5	4	4	4		5	5	4	4		5	5	4	4		5	5	5	5		4	5	4	4		5	5	4	4		5	5	4	5		5	4	4	5
			Hpx	correlation	-0.32282	0.755063	0.581973	0.0434441		correlation	0.287364	0.0279204	0.634878	-0.26616		-0.0608849	0.386404	0.189043	0.914497		-0.452155	0.533738	0.726339	0.219272		-0.0866745	0.640636	0.537474	-0.202244		0.0226767	0.127185	0.640191	-0.137553		-0.0385125	0.763575	0.843892	-0.334612		-0.84666	0.900*	0.818546	0.148743		-0.606812	0.248011	0.995**	0.574241
				significance (2-sided)	0.596227	0.140048	0.303272	0.944703		significance (2-sided)	0.639217	0.97208	0.365122	0.73384		0.922527	0.520548	0.810957	0.085503		0.444565	0.354232	0.273661	0.780728		0.889781	0.244182	0.350215	0.744262		0.977323	0.838501	0.359809	0.862447		0.950976	0.132996	0.156108	0.665388		0.0703992	0.0376244	0.181454	0.811315		0.277841	0.751989	0.00451805	0.311305
				square sumn	-9.3516e+09	5.44884e+09	8.4586e+09	6.74638e+09		square sumn	1.09552e+07	307667	4.18597e+06	-5.77591e+07		-5.86235e+07	1.01799e+08	5.92932e+07	1.26828e+09		-3.78611e+09	7.31022e+08	1.33079e+09	2.10131e+09		-1.45892e+09	1.82474e+09	2.03247e+09	-6.64708e+09		3.91752e+07	5.47854e+07	3.28944e+08	-1.1595e+09		-3.28036e+08	1.19732e+09	1.94766e+09	-8.53854e+09		-3.50688e+09	1.24877e+09	3.10537e+09	6.27434e+09		-1.48553e+08	4.37686e+07	1.53517e+08	3.60938e+08
				covariance	-2.3379e+09	1.36221e+09	2.11465e+09	1.68659e+09		covariance	2.73881e+06	102556	1.39532e+06	-1.9253e+07		-1.46559e+07	2.54498e+07	1.97644e+07	4.2276e+08		-9.46527e+08	1.82755e+08	4.43598e+08	7.00438e+08		-3.6473e+08	4.56184e+08	5.08117e+08	-1.66177e+09		1.30584e+07	1.36964e+07	1.09648e+08	-3.86501e+08		-8.20089e+07	2.99331e+08	6.4922e+08	-2.84618e+09		-8.76721e+08	3.12192e+08	1.03512e+09	1.56858e+09		-3.71382e+07	1.45895e+07	5.11725e+07	9.02344e+07
				N	5	5	5	5		N	5	4	4	4		5	5	4	4		5	5	4	4		5	5	5	5		4	5	4	4		5	5	4	4		5	5	4	5		5	4	4	5
			Lrp1	correlation	-0.496899	-0.527535	0.167986	-0.177859		correlation	-0.00469353	0.175677	-0.543307	-0.492278		-0.0447656	-0.425828	-0.254216	0.877027		-0.192267	-0.939*	-0.481348	-0.0308999		-0.364643	-0.201177	0.198534	-0.379346		-0.733904	-0.0743491	-0.362917	-0.301654		-0.416435	-0.310967	0.0163496	-0.413422		-0.566132	-0.809099	0.0300162	-0.091092		0.153662	-0.743373	-0.85963	0.65572
				significance (2-sided)	0.394425	0.360926	0.787124	0.774742		significance (2-sided)	0.994024	0.824323	0.456693	0.507722		0.943022	0.474682	0.745784	0.122973		0.756715	0.0179205	0.518652	0.9691		0.546226	0.745591	0.74889	0.528849		0.266096	0.905423	0.637083	0.698346		0.485529	0.610542	0.98365	0.586578		0.319787	0.0972079	0.969984	0.884179		0.805124	0.256627	0.14037	0.229558
				square sumn	-2.68125e+09	-4.34792e+08	5.00184e+08	-6.80798e+08		square sumn	-33329.8	195947	-756716	-2.63099e+06		-8.02881e+06	-1.28128e+07	-1.68434e+07	2.87829e+07		-2.99884e+08	-1.46884e+08	-1.67748e+08	-1.03208e+07		-1.14328e+09	-6.54451e+07	1.53802e+08	-3.07322e+08		-2.25317e+08	-3.65775e+06	-2.9203e+07	-5.53512e+07		-6.60709e+08	-5.56907e+07	7.97101e+06	-2.49645e+08		-4.36791e+08	-1.2828e+08	2.4055e+07	-9.47137e+07		7.0071e+06	-1.4993e+07	-2.52153e+07	1.01592e+07
				covariance	-6.70312e+08	-1.08698e+08	1.25046e+08	-1.70199e+08		covariance	-8332.46	65315.6	-252239	-876998		-2.0072e+06	-3.20321e+06	-5.61445e+06	9.5943e+06		-7.4971e+07	-3.67211e+07	-5.59161e+07	-3.44026e+06		-2.8582e+08	-1.63613e+07	3.84506e+07	-7.68305e+07		-7.51058e+07	-914438	-9.73435e+06	-1.84504e+07		-1.65177e+08	-1.39227e+07	2.657e+06	-8.32151e+07		-1.09198e+08	-3.20699e+07	8.01835e+06	-2.36784e+07		1.75177e+06	-4.99768e+06	-8.40509e+06	2.53979e+06
				N	5	5	5	5		N	5	4	4	4		5	5	4	4		5	5	4	4		5	5	5	5		4	5	4	4		5	5	4	4		5	5	4	5		5	4	4	5
			Tf	correlation	0.541432	0.487236	0.481564	0.0834087		correlation	0.746372	0.727398	0.535088	-0.159358		-0.48438	-0.661109	0.0449154	0.857543		-0.401998	0.0561317	0.651061	0.246551		0.619015	0.559829	0.302433	-0.191261		0.7131	0.574485	0.152019	-0.164915		0.650986	0.520575	0.687738	-0.42559		-0.0551865	0.342208	0.650387	0.206869		-0.720077	0.77083	0.973*	0.391796
				significance (2-sided)	0.345972	0.405135	0.411454	0.893924		significance (2-sided)	0.147358	0.272602	0.464912	0.840642		0.408314	0.224394	0.955085	0.142457		0.502301	0.928568	0.348939	0.753449		0.265564	0.32642	0.620883	0.757971		0.2869	0.31105	0.847981	0.835085		0.234121	0.368474	0.312262	0.57441		0.92977	0.572947	0.349613	0.738497		0.170121	0.22917	0.0268356	0.514224
				square sumn	3.12788e+11	2.27949e+10	6.71474e+10	2.5714e+10		square sumn	5.67448e+08	5.36008e+07	3.81462e+07	-6.81347e+07		-9.30101e+09	-1.12915e+09	1.52321e+08	2.35469e+09		-6.71291e+10	4.98411e+08	1.18107e+10	2.56938e+09		2.07789e+11	1.03376e+10	1.09717e+10	-1.24796e+10		2.48713e+10	1.6043e+09	5.89654e+08	-2.89938e+09		1.10579e+11	5.292e+09	1.7162e+10	-2.15019e+10		-4.55855e+09	3.07974e+09	2.66785e+10	1.73239e+10		-3.5155e+09	8.77769e+08	1.48591e+09	4.88896e+08
				covariance	7.8197e+10	5.69873e+09	1.67868e+10	6.4285e+09		covariance	1.41862e+08	1.78669e+07	1.27154e+07	-2.27116e+07		-2.32525e+09	-2.82288e+08	5.07737e+07	7.84896e+08		-1.67823e+10	1.24603e+08	3.9369e+09	8.5646e+08		5.19473e+10	2.58441e+09	2.74293e+09	-3.11991e+09		8.29042e+09	4.01075e+08	1.96551e+08	-9.6646e+08		2.76447e+10	1.323e+09	5.72067e+09	-7.16731e+09		-1.13964e+09	7.69936e+08	8.89284e+09	4.33097e+09		-8.78876e+08	2.9259e+08	4.95305e+08	1.22224e+08
				N	5	5	5	5		N	5	4	4	4		5	5	4	4		5	5	4	4		5	5	5	5		4	5	4	4		5	5	4	4		5	5	4	5		5	4	4	5
			Pdia6	correlation	0.671284	0.344921	0.481953	-0.973**		correlation	0.758835	0.708705	-0.311421	-0.988*		-0.877423	0.433741	-0.567735	-0.31954		-0.584229	0.629786	0.173496	-0.761509		0.743801	0.144537	0.256476	-0.963**		0.567279	0.656777	-0.405894	-0.936946		0.684492	0.0406681	0.574422	-0.965*		0.310555	0.155851	0.527493	-0.947*		-0.361771	0.775317	-0.02399	-0.0761873
				significance (2-sided)	0.214733	0.569703	0.41102	0.00529616		significance (2-sided)	0.13691	0.291295	0.688579	0.0123932		0.0505587	0.465585	0.432265	0.68046		0.300938	0.254852	0.826504	0.238491		0.149542	0.816613	0.677061	0.00852638		0.432721	0.228543	0.594106	0.0630544		0.202369	0.948234	0.425578	0.0348027		0.61104	0.802371	0.472507	0.0147087		0.549634	0.224683	0.97601	0.903089
				square sumn	4.60456e+09	8.96258e+08	2.98752e+09	-3.89973e+09		square sumn	6.85004e+06	1.68598e+06	-925583	-4.41347e+06		-2.00045e+08	4.11458e+07	-8.02695e+07	-9.10544e+06		-1.15836e+09	3.1059e+08	1.36734e+08	-4.26538e+08		2.96452e+09	1.48238e+08	4.1364e+08	-8.16794e+08		1.26016e+08	1.01868e+08	-1.41584e+08	-1.99181e+08		1.38053e+09	2.29618e+07	5.9761e+08	-5.06058e+08		3.04585e+08	7.7902e+07	9.02085e+08	-1.03051e+09		-2.09709e+07	3.30652e+07	-1.59136e+06	-1.23592e+06
				covariance	1.15114e+09	2.24065e+08	7.4688e+08	-9.74933e+08		covariance	1.71251e+06	561993	-308528	-1.47116e+06		-5.00113e+07	1.02864e+07	-2.67565e+07	-3.03515e+06		-2.89591e+08	7.76476e+07	4.55779e+07	-1.42179e+08		7.41129e+08	3.70595e+07	1.0341e+08	-2.04198e+08		4.20053e+07	2.54671e+07	-4.71946e+07	-6.63936e+07		3.45131e+08	5.74045e+06	1.99203e+08	-1.68686e+08		7.61462e+07	1.94755e+07	3.00695e+08	-2.57627e+08		-5.24273e+06	1.10217e+07	-530454	-308980
				N	5	5	5	5		N	5	4	4	4		5	5	4	4		5	5	4	4		5	5	5	5		4	5	4	4		5	5	4	4		5	5	4	5		5	4	4	5
			Fuca1	correlation	-0.837364	-0.697389	-0.126569	-0.127129		correlation	-0.496554	-0.655696	-0.871201	-0.545456		0.334607	0.378327	-0.733439	0.944227		-0.0647074	-0.401495	0.212326	0.14722		-0.693679	-0.651351	0.0316572	-0.253116		-0.846417	-0.591161	0.164525	-0.0896246		-0.70716	-0.654124	-0.183813	-0.140856		-0.652055	-0.64358	-0.208351	-0.0858898		0.272037	-0.918252	-0.549539	0.873991
				significance (2-sided)	0.0767839	0.190499	0.839278	0.838572		significance (2-sided)	0.394807	0.344304	0.128799	0.454544		0.582055	0.530051	0.266561	0.0557725		0.917669	0.502887	0.787674	0.85278		0.193892	0.233768	0.9597	0.681198		0.153583	0.293797	0.835475	0.910375		0.181643	0.231094	0.816187	0.859144		0.233089	0.241309	0.791649	0.890776		0.657952	0.0817483	0.450461	0.0526689
				square sumn	-2.39677e+09	-2.14887e+09	-6.81218e+06	-6.2885e+07		square sumn	-1.87044e+06	-3.08901e+06	-25136.4	-369901		3.18335e+07	4.25582e+07	-1.00667e+06	3.74828e+06		-5.35361e+07	-2.348e+08	1.44754e+06	8.5007e+06		-1.15368e+09	-7.9217e+08	443304	-2.64996e+07		-1.45119e+08	-1.0873e+08	304706	-2.08957e+06		-5.95147e+08	-4.37959e+08	-1.85644e+06	-1.02882e+07		-2.6686e+08	-3.81473e+08	-3.45895e+06	-1.15408e+07		6.58026e+06	-6.92241e+07	-315340	1.74988e+06
				covariance	-5.99193e+08	-5.37217e+08	-1.70305e+06	-1.57212e+07		covariance	-467609	-1.02967e+06	-8378.81	-123300		7.95837e+06	1.06396e+07	-335557	1.24943e+06		-1.3384e+07	-5.86999e+07	482512	2.83357e+06		-2.88421e+08	-1.98043e+08	110826	-6.62489e+06		-4.83732e+07	-2.71825e+07	101569	-696524		-1.48787e+08	-1.0949e+08	-618815	-3.42939e+06		-6.67151e+07	-9.53682e+07	-1.15298e+06	-2.8852e+06		1.64506e+06	-2.30747e+07	-105113	437470
				N	5	5	5	5		N	5	4	4	4		5	5	4	4		5	5	4	4		5	5	5	5		4	5	4	4		5	5	4	4		5	5	4	5		5	4	4	5
			Manf	correlation	0.624655	-0.794311	-0.988*	-0.348826		correlation	0.561868	-0.525478	-0.802955	-0.593154		-0.807335	0.0841982	-0.954027	-0.376732		-0.745577	-0.683034	0.369012	0.0947257		0.631186	-0.762491	-0.859596	-0.0851922		-0.208297	-0.347636	-0.464529	0.1463		0.565269	-0.813663	-0.996277	0.407724		0.945378	-0.931359	-0.998*	-0.490896		-0.290092	-0.808162	-0.521726	0.403967
				significance (2-sided)	0.375345	0.205689	0.0121319	0.56504		significance (2-sided)	0.438132	0.647773	0.40652	0.406846		0.192665	0.915802	0.193787	0.623268		0.254423	0.316966	0.759392	0.905274		0.368814	0.237509	0.140404	0.891661		0.866416	0.652364	0.692447	0.8537		0.434731	0.186337	0.0549526	0.592276		0.0546223	0.0686412	0.0367951	0.401071		0.709908	0.400925	0.650577	0.500007
				square sumn	5.85145e+08	-5.22304e+08	-3.10924e+08	-5.26302e+08		square sumn	879730	-216657	-188650	-1.135e+06		-3.19299e+07	1.65673e+06	-1.03877e+07	-3.97035e+06		-2.1508e+08	-7.9493e+07	1.30069e+07	1.30857e+07		4.13575e+08	-1.68231e+08	-8.99352e+07	-2.72046e+07		-1.44974e+06	-1.03201e+07	-1.1257e+07	1.30095e+07		1.87796e+08	-1.08831e+08	-4.65634e+07	7.90624e+07		4.29056e+07	-1.23351e+08	-8.4686e+07	-2.01191e+08		-2.74935e+06	-1.32532e+07	-1.48164e+06	2.46701e+06
				covariance	1.95048e+08	-1.74101e+08	-1.03641e+08	-1.31576e+08		covariance	293243	-108328	-94324.9	-378332		-1.06433e+07	552242	-5.19384e+06	-1.32345e+06		-7.16933e+07	-2.64977e+07	6.50343e+06	4.36191e+06		1.37858e+08	-5.6077e+07	-2.99784e+07	-6.80115e+06		-724871	-3.44003e+06	-5.62851e+06	4.33649e+06		6.25987e+07	-3.6277e+07	-2.32817e+07	2.63541e+07		1.43019e+07	-4.1117e+07	-4.2343e+07	-5.02976e+07		-916451	-6.62659e+06	-740819	616753
				N	4	4	4	5		N	4	3	3	4		4	4	3	4		4	4	3	4		4	4	4	5		3	4	3	4		4	4	3	4		4	4	3	5		4	3	3	5
			Erp44	correlation	0.511189	-0.305054	0.542014	-0.334821		correlation	0.248037	-0.367609	0.841682	-0.936194		-0.351119	0.803284	0.957*	-0.0436678		0.100657	0.202148	-0.822123	0.247212		0.370957	-0.446528	0.364407	-0.190473		0.102553	-0.10123	-0.26819	0.44432		0.303072	-0.497843	0.52031	-0.338988		0.628474	-0.34509	0.580585	-0.445173		0.264953	-0.58055	-0.143863	0.259051
				significance (2-sided)	0.378711	0.617704	0.345349	0.581798		significance (2-sided)	0.687458	0.632391	0.158318	0.0638055		0.562305	0.101589	0.043204	0.956332		0.872056	0.744381	0.177877	0.752788		0.538751	0.450965	0.546506	0.758957		0.897447	0.87133	0.73181	0.55568		0.620108	0.393382	0.47969	0.661012		0.25615	0.569501	0.419415	0.45251		0.666641	0.41945	0.856137	0.673893
				square sumn	4.57631e+08	-1.26754e+08	2.25066e+08	-1.60516e+08		square sumn	292223	-235839	154308	-564238		-1.04478e+07	1.21852e+07	8.34448e+06	-184070		2.60471e+07	1.59417e+07	-4.13693e+07	1.6261e+07		1.92962e+08	-7.32319e+07	3.93693e+07	-1.93265e+07		5.08567e+06	-2.51073e+06	-6.41984e+06	6.23362e+06		7.97763e+07	-4.49484e+07	3.33905e+07	-2.62914e+07		8.04468e+07	-2.7583e+07	6.1245e+07	-5.79729e+07		2.0045e+06	-4.80917e+06	-609317	502676
				covariance	1.14408e+08	-3.16884e+07	5.62665e+07	-4.01289e+07		covariance	73055.8	-78612.8	51436.1	-188079		-2.61196e+06	3.0463e+06	2.78149e+06	-61356.5		6.51177e+06	3.98542e+06	-1.37898e+07	5.42035e+06		4.82406e+07	-1.8308e+07	9.84231e+06	-4.83163e+06		1.69522e+06	-627683	-2.13995e+06	2.07787e+06		1.99441e+07	-1.12371e+07	1.11302e+07	-8.76379e+06		2.01117e+07	-6.89575e+06	2.0415e+07	-1.44932e+07		501124	-1.60306e+06	-203106	125669
				N	5	5	5	5		N	5	4	4	4		5	5	4	4		5	5	4	4		5	5	5	5		4	5	4	4		5	5	4	4		5	5	4	5		5	4	4	5
			Erap1	correlation	0.335842	0.418552	0.635515	-0.270238		correlation	0.0239383	0.935559	-0.04981	-0.0343177		-0.0745584	-0.0710389	-0.375328	0.611062		0.355479	0.52851	0.837812	-0.72263		0.141122	0.276236	0.62031	-0.517478		-0.0190205	0.667546	0.304399	-0.655596		0.0816947	0.197382	0.758612	-0.300003		0.593585	0.27946	0.716032	-0.113384		0.455789	0.911493	0.603761	0.314796
				significance (2-sided)	0.580573	0.48308	0.249203	0.660157		significance (2-sided)	0.969524	0.0644414	0.95019	0.965682		0.905157	0.909627	0.624672	0.388938		0.557112	0.359871	0.162188	0.27737		0.820917	0.652811	0.26427	0.371844		0.980979	0.218268	0.695601	0.344404		0.896099	0.750327	0.241388	0.699997		0.291311	0.648868	0.283968	0.855945		0.440443	0.0885067	0.396239	0.605911
				square sumn	1.92989e+08	2.61076e+08	1.81345e+08	-1.38884e+08		square sumn	18103.2	557446	-7201.43	-19763.2		-1.42407e+06	-1.61769e+06	-2.58138e+06	2.59827e+06		5.90461e+07	6.25681e+07	2.75035e+07	-3.69627e+07		4.71201e+07	6.8009e+07	4.60532e+07	-5.62878e+07		-655064	2.48547e+07	4.93766e+06	-2.10412e+07		1.38034e+07	2.67525e+07	3.83921e+07	-2.34711e+07		4.87717e+07	3.35323e+07	5.9566e+07	-1.58288e+07		2.21342e+06	1.30121e+07	1.66825e+06	654837
				covariance	4.82472e+07	6.52691e+07	4.53363e+07	-3.4721e+07		covariance	4525.8	185815	-2400.48	-6587.72		-356017	-404423	-860460	866090		1.47615e+07	1.5642e+07	9.16784e+06	-1.23209e+07		1.178e+07	1.70023e+07	1.15133e+07	-1.40719e+07		-218355	6.21366e+06	1.64589e+06	-7.01373e+06		3.45085e+06	6.68812e+06	1.27974e+07	-7.82369e+06		1.21929e+07	8.38308e+06	1.98553e+07	-3.95721e+06		553354	4.33738e+06	556082	163709
				N	5	5	5	5		N	5	4	4	4		5	5	4	4		5	5	4	4		5	5	5	5		4	5	4	4		5	5	4	4		5	5	4	5		5	4	4	5
			Hrg	correlation	-0.403215	0.897*	-0.0445857	0.73322		correlation	-0.658079	0.672558	0.777995	0.212948		0.770412	-0.163144	0.621156	0.526628		0.859689	0.220662	0.510269	0.931388		-0.628611	0.958*	0.152413	0.717844		-0.527707	0.576659	0.883604	0.890314		-0.629082	0.988**	0.0619323	0.189579		0.114809	0.778622	0.0785036	0.677741		0.740076	0.460311	0.682075	0.0734839
				significance (2-sided)	0.500883	0.0390315	0.943251	0.158625		significance (2-sided)	0.227294	0.327442	0.222005	0.787052		0.127411	0.793204	0.378844	0.473372		0.0617463	0.721341	0.489731	0.0686118		0.256015	0.0102993	0.806696	0.172097		0.472293	0.308787	0.116396	0.109686		0.255548	0.00153439	0.938068	0.810421		0.854142	0.120798	0.921496	0.208663		0.152722	0.539689	0.317925	0.906522
				square sumn	-4.44372e+08	7.22532e+08	-1.35726e+07	1.55765e+09		square sumn	-954448	817365	69180.3	418623		2.82209e+07	-4.79722e+06	2.62751e+06	6.59881e+06		2.73862e+08	3.37324e+07	2.0215e+07	2.69794e+08		-4.02538e+08	3.04531e+08	1.20715e+07	3.22761e+08		-2.46481e+07	2.77246e+07	1.17282e+07	1.13848e+08		-2.03851e+08	1.72952e+08	1.92771e+06	4.3708e+07		1.80915e+07	1.2064e+08	4.0166e+06	3.91101e+08		6.89269e+06	9.01787e+06	2.27437e+06	631866
				covariance	-1.11093e+08	1.80633e+08	-3.39316e+06	3.89411e+08		covariance	-238612	272455	23060.1	139541		7.05522e+06	-1.19931e+06	875838	2.1996e+06		6.84656e+07	8.43309e+06	6.73835e+06	8.99312e+07		-1.00635e+08	7.61327e+07	3.01787e+06	8.06902e+07		-8.21602e+06	6.93115e+06	3.90939e+06	3.79492e+07		-5.09627e+07	4.32379e+07	642571	1.45693e+07		4.52288e+06	3.01599e+07	1.33887e+06	9.77752e+07		1.72317e+06	3.00596e+06	758123	157967
				N	5	5	5	5		N	5	4	4	4		5	5	4	4		5	5	4	4		5	5	5	5		4	5	4	4		5	5	4	4		5	5	4	5		5	4	4	5
			Dpp7	correlation	-0.190441	-0.433153	-0.336343	-0.204059		correlation	-0.181526	-0.247938	-0.970535	-0.451509		0.27224	0.167964	-1.000**	0.944901		0.494884	-0.639526	0.687623	-0.105571		-0.320803	-0.231435	-0.533044	-0.385488		-0.428977	-0.253938	-0.539527	-0.326267		-0.36901	-0.280067	-0.227752	-0.258606		0.0316015	-0.590775	-0.304556	-0.120031		0.52399	-0.992**	0.815026	0.767809
				significance (2-sided)	0.809559	0.46626	0.663657	0.741998		significance (2-sided)	0.818474	0.752062	0.154925	0.548491		0.72776	0.787151	0.0170173	0.0550993		0.505116	0.245268	0.517309	0.894429		0.679197	0.70798	0.466956	0.521624		0.571023	0.680186	0.460473	0.673733		0.63099	0.648125	0.853725	0.741394		0.968398	0.294193	0.802984	0.847539		0.47601	0.00820391	0.393445	0.129529
				square sumn	-4.36585e+07	-4.40079e+07	-8.63896e+07	-2.45271e+08		square sumn	-46036.5	-31066.9	-91419.4	-757496		1.22808e+06	623001	-6.164e+06	9.03875e+06		2.27762e+07	-1.23319e+07	1.70526e+07	-1.30901e+07		-3.87731e+07	-9.28083e+06	-3.66595e+07	-9.80657e+07		-6.33098e+06	-1.54002e+06	-8.24999e+06	-2.06938e+07		-2.34697e+07	-6.18289e+06	-9.98493e+06	-4.55166e+07		1.10396e+06	-1.15462e+07	-2.21191e+07	-3.919e+07		1.00251e+06	-2.42129e+06	608398	3.73544e+06
				covariance	-1.45528e+07	-1.1002e+07	-2.87965e+07	-6.13177e+07		covariance	-15345.5	-10355.6	-45709.7	-252499		409361	155750	-3.082e+06	3.01292e+06		7.59205e+06	-3.08298e+06	8.52631e+06	-4.36337e+06		-1.29244e+07	-2.32021e+06	-1.22198e+07	-2.45164e+07		-2.11033e+06	-385004	-2.75e+06	-6.89795e+06		-7.82325e+06	-1.54572e+06	-4.99247e+06	-1.51722e+07		367987	-2.88655e+06	-1.10595e+07	-9.7975e+06		334171	-807097	304199	933859
				N	4	5	4	5		N	4	4	3	4		4	5	3	4		4	5	3	4		4	5	4	5		4	5	4	4		4	5	3	4		4	5	3	5		4	4	3	5
			Prelp	correlation	0.432215	-0.477305	0.132175	-0.146214		correlation	-0.025438	-0.608659	0.195329	0.0601732		0.248623	-0.56051	-0.310481	-0.944959		0.456338	-0.507772	0.841531	-0.15685		0.232358	-0.353129	-0.0182334	0.113369		0.961*	-0.774557	0.00924337	0.129804		0.290074	-0.232208	0.369098	0.142032		0.507285	-0.17322	0.310982	-0.26634		-0.0435654	-0.878693	0.934275	-0.603043
				significance (2-sided)	0.467336	0.416212	0.832201	0.814501		significance (2-sided)	0.967615	0.391341	0.804671	0.939827		0.686735	0.325701	0.689519	0.0550412		0.43982	0.382455	0.158469	0.84315		0.706837	0.559909	0.976786	0.855964		0.0393806	0.124059	0.990757	0.870196		0.635914	0.707023	0.630902	0.857968		0.382989	0.780558	0.689018	0.664938		0.944548	0.121307	0.065725	0.281662
				square sumn	1.93309e+09	-3.48798e+08	9.48649e+07	-3.85226e+09		square sumn	-149726	-617036	70108.9	2.21271e+06		3.69598e+07	-1.49535e+07	-5.30127e+06	-2.21938e+08		5.89954e+08	-7.04252e+07	7.45763e+07	-2.82562e+08		6.03842e+08	-1.01854e+08	-3.40482e+06	6.32175e+08		1.87026e+08	-3.37862e+07	235735	2.05991e+08		3.81464e+08	-3.68717e+07	4.63733e+07	6.13779e+08		3.24407e+08	-2.43501e+07	6.42252e+07	-1.90615e+09		-1.64662e+06	-4.64621e+06	6.96881e+06	-6.43095e+07
				covariance	4.83272e+08	-8.71995e+07	2.37162e+07	-9.63066e+08		covariance	-37431.6	-205679	23369.6	737570		9.23996e+06	-3.73837e+06	-1.76709e+06	-7.39792e+07		1.47488e+08	-1.76063e+07	2.48588e+07	-9.41873e+07		1.5096e+08	-2.54636e+07	-851205	1.58044e+08		6.2342e+07	-8.44655e+06	78578.3	6.86638e+07		9.5366e+07	-9.21792e+06	1.54578e+07	2.04593e+08		8.11018e+07	-6.08754e+06	2.14084e+07	-4.76536e+08		-411656	-1.54874e+06	2.32294e+06	-1.60774e+07
				N	5	5	5	5		N	5	4	4	4		5	5	4	4		5	5	4	4		5	5	5	5		4	5	4	4		5	5	4	4		5	5	4	5		5	4	4	5
			Dpt	correlation	0.400757	0.457945	0.357536	0.159657		correlation	-0.238369	-0.354341	-0.0453078	0.144379		0.359385	0.461821	-0.516471	-0.801192		0.717241	0.415417	0.828247	0.511862		0.10028	0.337254	0.209369	0.420114		0.584843	-0.227765	-0.00275596	0.484845		0.122743	0.493404	0.548119	0.306336		0.759611	0.717668	0.484239	0.0149385		0.362354	-0.0237597	0.710289	-0.479718
				significance (2-sided)	0.503749	0.438001	0.554665	0.797586		significance (2-sided)	0.699398	0.645659	0.954692	0.855621		0.552468	0.433619	0.483529	0.198808		0.172632	0.486708	0.171753	0.488138		0.872534	0.57888	0.735383	0.481275		0.415157	0.712528	0.997244	0.515155		0.844112	0.398291	0.451881	0.693664		0.136267	0.172254	0.515761	0.98098		0.548941	0.97624	0.289711	0.413515
				square sumn	2.64592e+10	2.36733e+10	5.41052e+09	1.42048e+10		square sumn	-2.07114e+07	-2.6813e+07	-357034	1.65642e+07		7.88664e+08	8.71568e+08	-1.93607e+08	-6.07396e+08		1.3688e+10	4.07579e+09	1.63027e+09	3.64636e+09		3.84702e+09	6.88131e+09	8.24335e+08	7.91099e+09		1.82698e+09	-7.02817e+08	-2.12511e+06	2.64401e+09		2.38279e+09	5.54227e+09	1.51193e+09	4.27308e+09		7.1709e+09	7.13667e+09	2.19563e+09	3.61032e+08		2.02176e+08	-2.97753e+07	1.17676e+08	-1.72755e+08
				covariance	6.61479e+09	5.91833e+09	1.35263e+09	3.5512e+09		covariance	-5.17785e+06	-8.93766e+06	-119011	5.52141e+06		1.97166e+08	2.17892e+08	-6.45356e+07	-2.02465e+08		3.42201e+09	1.01895e+09	5.43423e+08	1.21545e+09		9.61756e+08	1.72033e+09	2.06084e+08	1.97775e+09		6.08995e+08	-1.75704e+08	-708369	8.81338e+08		5.95698e+08	1.38557e+09	5.03976e+08	1.42436e+09		1.79273e+09	1.78417e+09	7.31877e+08	9.02581e+07		5.05441e+07	-9.92511e+06	3.92253e+07	-4.31889e+07
				N	5	5	5	5		N	5	4	4	4		5	5	4	4		5	5	4	4		5	5	5	5		4	5	4	4		5	5	4	4		5	5	4	5		5	4	4	5
			Bcam	correlation	-0.560955	-0.536274	-0.0520709	-0.26808		correlation	-0.488533	-0.190495	0.000856058	0.0713613		0.726311	-0.838817	-0.470372	-0.756245		0.421887	-0.489599	0.374318	-0.653796		-0.583952	-0.416386	-0.430619	-0.0303896		-0.240099	-0.45046	-0.814059	-0.121889		-0.51314	-0.38729	0.145682	0.597776		-0.448491	-0.376208	0.0814409	-0.357108		0.0913742	0.200797	0.565648	-0.0678715
				significance (2-sided)	0.325231	0.351504	0.933731	0.662803		significance (2-sided)	0.403694	0.809505	0.999144	0.928639		0.164639	0.0757746	0.529628	0.243755		0.479227	0.40251	0.625682	0.346204		0.301224	0.485586	0.46917	0.961313		0.759901	0.446491	0.185941	0.878111		0.376577	0.519508	0.854318	0.402224		0.448731	0.532549	0.918559	0.555173		0.883821	0.799203	0.434352	0.91365
				square sumn	-3.5332e+09	-1.78455e+09	-1.45063e+08	-9.78698e+08		square sumn	-4.04946e+06	-1.01795e+06	1185.26	364046		1.52055e+08	-1.01904e+08	-3.09806e+07	-2.12573e+07		7.68096e+08	-3.09217e+08	1.02813e+08	-1.45138e+08		-2.13714e+09	-5.46898e+08	-3.12124e+08	-2.34814e+07		-4.39255e+07	-8.9476e+07	-1.1278e+08	-2.51848e+07		-9.5032e+08	-2.80038e+08	7.06051e+07	3.09166e+08		-4.03906e+08	-2.40822e+08	6.48808e+07	-3.5414e+08		4.86368e+06	9.26826e+06	1.30769e+07	-1.00293e+06
				covariance	-8.83299e+08	-4.46137e+08	-3.62659e+07	-2.44674e+08		covariance	-1.01237e+06	-339316	395.086	121349		3.80137e+07	-2.54759e+07	-1.03269e+07	-7.08576e+06		1.92024e+08	-7.73043e+07	3.4271e+07	-4.83794e+07		-5.34284e+08	-1.36724e+08	-7.80309e+07	-5.87035e+06		-1.46418e+07	-2.2369e+07	-3.75934e+07	-8.39493e+06		-2.3758e+08	-7.00095e+07	2.3535e+07	1.03055e+08		-1.00977e+08	-6.02055e+07	2.16269e+07	-8.8535e+07		1.21592e+06	3.08942e+06	4.35898e+06	-250732
				N	5	5	5	5		N	5	4	4	4		5	5	4	4		5	5	4	4		5	5	5	5		4	5	4	4		5	5	4	4		5	5	4	5		5	4	4	5
			Plod1	correlation	0.892924	0.753674	0.775255	-0.150537		correlation	0.721961	0.525254	0.276955	-0.280554		-0.580039	-0.180952	0.374735	0.83564		-0.162127	0.0597771	-0.65571	-0.378593		0.834547	0.853917	0.700762	-0.409257		0.914766	0.322639	-0.0446229	-0.415998		0.84607	0.921*	0.70847	-0.418947		0.6356	0.711524	0.740066	-0.0193925		-0.504674	0.224216	-0.38493	0.500572
				significance (2-sided)	0.107076	0.141209	0.123497	0.809057		significance (2-sided)	0.278039	0.474746	0.723045	0.719446		0.419961	0.770869	0.625265	0.16436		0.837873	0.923935	0.34429	0.621407		0.165453	0.0655361	0.187428	0.493853		0.264749	0.596446	0.955377	0.584002		0.15393	0.0264564	0.29153	0.581053		0.3644	0.177726	0.259934	0.97531		0.495326	0.775784	0.61507	0.390372
				square sumn	2.58312e+08	2.28772e+08	4.70367e+08	-2.31901e+08		square sumn	257749	206600	81398.8	-580400		-5.57956e+06	-2.00522e+06	5.23929e+06	1.12301e+07		-1.26226e+07	3.44378e+06	-3.33765e+07	-3.82483e+07		1.35223e+08	1.02306e+08	1.1062e+08	-1.33436e+08		1.25833e+07	5.84579e+06	-1.46536e+06	-3.67968e+07		6.72626e+07	6.073e+07	7.2887e+07	-1.03594e+08		2.52092e+07	4.15465e+07	1.25154e+08	-8.11492e+06		-813511	1.66102e+06	-1.64917e+06	3.12121e+06
				covariance	8.6104e+07	5.71929e+07	1.17592e+08	-5.79751e+07		covariance	85916.3	68866.6	27132.9	-193467		-1.85985e+06	-501306	1.74643e+06	3.74338e+06		-4.20755e+06	860944	-1.11255e+07	-1.27494e+07		4.50745e+07	2.55766e+07	2.7655e+07	-3.33589e+07		6.29166e+06	1.46145e+06	-488454	-1.22656e+07		2.24209e+07	1.51825e+07	2.42957e+07	-3.45312e+07		8.40306e+06	1.03866e+07	4.17178e+07	-2.02873e+06		-271170	553673	-549722	780303
				N	4	5	5	5		N	4	4	4	4		4	5	4	4		4	5	4	4		4	5	5	5		3	5	4	4		4	5	4	4		4	5	4	5		4	4	4	5
			Cdh13	correlation	-0.823016	-0.211975	0.600012	-0.43638		correlation	-0.532994	-0.907967	-0.101589	-0.535365		0.408919	-0.0241983	-0.458704	0.616744		0.18892	-0.564163	0.435914	-0.190014		-0.773925	-0.0158306	0.377116	-0.353178		-0.980*	-0.473877	-0.23985	-0.237211		-0.818197	0.051091	0.699575	0.634591		-0.513003	-0.156304	0.649719	-0.471319		0.562539	-0.822047	0.326587	0.787584
				significance (2-sided)	0.0869669	0.73214	0.284744	0.46256		significance (2-sided)	0.355033	0.0920327	0.898411	0.464635		0.494246	0.969193	0.541296	0.383256		0.760899	0.321854	0.564086	0.809986		0.124568	0.979845	0.531478	0.559852		0.0196662	0.420052	0.76015	0.762789		0.0904735	0.934977	0.300425	0.365409		0.376727	0.801801	0.350281	0.422922		0.323564	0.177953	0.673413	0.113702
				square sumn	-2.93436e+09	-9.57071e+08	4.88563e+08	-8.34569e+08		square sumn	-2.50087e+06	-2.36515e+06	-43301.8	-1.4202e+06		4.84596e+07	-3.98864e+06	-9.30098e+06	4.18622e+06		1.94698e+08	-4.83443e+08	4.48936e+07	-4.94025e+07		-1.60331e+09	-2.82114e+07	7.98926e+07	-1.42958e+08		-2.10587e+08	-1.27712e+08	-1.12418e+07	-2.67804e+07		-8.57742e+08	5.01236e+07	1.04379e+08	7.92536e+07		-2.61524e+08	-1.35754e+08	1.59348e+08	-2.44852e+08		1.69496e+07	-8.70138e+07	2.83097e+06	6.09668e+06
				covariance	-7.33589e+08	-2.39268e+08	1.22141e+08	-2.08642e+08		covariance	-625217	-788384	-14433.9	-473401		1.21149e+07	-997159	-3.10033e+06	1.39541e+06		4.86745e+07	-1.20861e+08	1.49645e+07	-1.64675e+07		-4.00828e+08	-7.05285e+06	1.99732e+07	-3.57394e+07		-7.01957e+07	-3.1928e+07	-3.74728e+06	-8.92679e+06		-2.14435e+08	1.25309e+07	3.47928e+07	2.64179e+07		-6.5381e+07	-3.39386e+07	5.3116e+07	-6.1213e+07		4.23739e+06	-2.90046e+07	943657	1.52417e+06
				N	5	5	5	5		N	5	4	4	4		5	5	4	4		5	5	4	4		5	5	5	5		4	5	4	4		5	5	4	4		5	5	4	5		5	4	4	5
			Ctsz	correlation	-0.189571	0.130952	-0.271024	0.267615		correlation	-0.456975	0.459524	-0.119419	-0.220485		0.712129	-0.879*	-0.525476	0.962*		0.686186	-0.210927	0.321892	0.672964		-0.364987	0.254537	-0.627308	0.0599396		0.863862	0.227021	-0.837091	0.214513		-0.301668	0.238606	-0.101805	-0.161966		0.0616911	0.0853095	-0.164481	0.33546		0.245964	0.659133	0.477188	0.646667
				significance (2-sided)	0.760085	0.833744	0.659194	0.663374		significance (2-sided)	0.439099	0.540476	0.880581	0.779515		0.177185	0.049368	0.474524	0.038095		0.200799	0.733444	0.678108	0.327036		0.545819	0.679448	0.257306	0.923728		0.136138	0.713451	0.162909	0.785487		0.621812	0.699105	0.898195	0.838034		0.921502	0.891512	0.835519	0.58103		0.690016	0.340867	0.522812	0.238306
				square sumn	-1.04604e+09	1.24754e+08	-1.42078e+09	4.53825e+09		square sumn	-3.31843e+06	700087	-306052	-5.02707e+06		1.30609e+08	-3.05845e+07	-6.4064e+07	1.45425e+08		1.09445e+09	-3.8138e+07	1.30655e+08	9.25601e+08		-1.17022e+09	9.57112e+07	-8.55602e+08	2.15134e+08		5.60145e+07	1.29097e+07	-2.29968e+08	1.93355e+08		-4.8944e+08	4.93929e+07	-9.13298e+07	-4.50544e+08		4.86727e+07	1.56339e+07	-2.4255e+08	1.54529e+09		1.14696e+07	1.37344e+07	1.63026e+07	4.43872e+07
				covariance	-2.61509e+08	3.11886e+07	-3.55196e+08	1.13456e+09		covariance	-829608	233362	-102017	-1.67569e+06		3.26522e+07	-7.64613e+06	-2.13547e+07	4.84748e+07		2.73614e+08	-9.53449e+06	4.35516e+07	3.08534e+08		-2.92556e+08	2.39278e+07	-2.13901e+08	5.37835e+07		1.86715e+07	3.22744e+06	-7.66558e+07	6.44517e+07		-1.2236e+08	1.23482e+07	-3.04433e+07	-1.50181e+08		1.21682e+07	3.90847e+06	-8.08502e+07	3.86324e+08		2.86741e+06	4.57813e+06	5.43421e+06	1.10968e+07
				N	5	5	5	5		N	5	4	4	4		5	5	4	4		5	5	4	4		5	5	5	5		4	5	4	4		5	5	4	4		5	5	4	5		5	4	4	5
			Fbln5	correlation	0.0012275	-0.120065	0.583522	-0.778132		correlation	-0.243003	-0.391518	-0.271693	-0.603457		0.0154585	-0.42359	-0.411308	-0.975*		0.30807	-0.683394	0.0837659	-0.646081		-0.140125	0.147503	0.434927	-0.660198		-0.490323	-0.363844	-0.254021	-0.584833		-0.221003	0.210574	0.612314	-0.0799767		0.432935	-0.0932399	0.583716	-0.804317		0.668522	-0.63284	-0.147674	0.377868
				significance (2-sided)	0.998437	0.847497	0.301669	0.12119		significance (2-sided)	0.693671	0.608482	0.728307	0.396543		0.980318	0.477262	0.588692	0.0249247		0.614049	0.203389	0.916234	0.353919		0.822173	0.812876	0.464225	0.225265		0.509677	0.547174	0.745979	0.415167		0.720918	0.733883	0.387686	0.920023		0.46651	0.881456	0.416284	0.100806		0.217343	0.36716	0.852326	0.530592
				square sumn	1.16415e+07	-6.0248e+08	2.30787e+09	-9.3889e+08		square sumn	-3.03293e+06	-825978	-528071	-980307		4.87295e+06	-7.75985e+07	-3.80295e+07	-2.04302e+06		8.44533e+08	-6.50847e+08	3.86203e+07	-9.99496e+07		-7.72176e+08	2.92144e+08	4.47549e+08	-1.68598e+08		-2.62159e+08	-1.08981e+08	-5.40001e+07	-4.30381e+07		-6.1628e+08	2.29599e+08	4.16589e+08	-3.08324e+06		5.87079e+08	-9.00024e+07	6.52799e+08	-2.63621e+08		5.35802e+07	-6.78319e+07	-5.73068e+06	1.84544e+06
				covariance	2.91037e+06	-1.5062e+08	5.76968e+08	-2.34722e+08		covariance	-758233	-275326	-176024	-326769		1.21824e+06	-1.93996e+07	-1.26765e+07	-681008		2.11133e+08	-1.62712e+08	1.28734e+07	-3.33165e+07		-1.93044e+08	7.30359e+07	1.11887e+08	-4.21494e+07		-8.73865e+07	-2.72452e+07	-1.8e+07	-1.4346e+07		-1.5407e+08	5.73998e+07	1.38863e+08	-1.02775e+06		1.4677e+08	-2.25006e+07	2.176e+08	-6.59052e+07		1.3395e+07	-2.26106e+07	-1.91023e+06	461359
				N	5	5	5	5		N	5	4	4	4		5	5	4	4		5	5	4	4		5	5	5	5		4	5	4	4		5	5	4	4		5	5	4	5		5	4	4	5
			Cpq	correlation	-0.506974	0.0021183	0.742982	0.22174		correlation	-0.856329	-0.479941	0.243664	0.323046		0.806141	-0.323869	0.401089	0.769239		0.660417	-0.00558466	-0.85686	-0.140419		-0.650265	-0.0133724	0.933*	-0.0417401		-0.413024	-0.586858	0.625748	-0.24113		-0.61663	0.163217	0.623798	0.0749944		0.0686755	0.394233	0.661482	0.366484		0.578169	0.285141	-0.919283	0.413802
				significance (2-sided)	0.383331	0.997303	0.150239	0.720003		significance (2-sided)	0.0639438	0.520059	0.756336	0.676954		0.0994292	0.594964	0.598911	0.230761		0.225055	0.992889	0.14314	0.859581		0.234819	0.982974	0.0206187	0.94687		0.586976	0.298225	0.374252	0.75887		0.267952	0.793113	0.376202	0.925006		0.912628	0.51137	0.338518	0.544044		0.307217	0.714859	0.0807169	0.488579
				square sumn	-1.22069e+10	1.46568e+07	6.71219e+08	4.58278e+08		square sumn	-2.71348e+07	-4.96542e+06	114751	901586		6.45164e+08	-8.18094e+07	8.98557e+06	1.41822e+07		4.59642e+09	-7.33384e+06	-3.59232e+06	-2.71223e+07		-9.09761e+09	-3.65201e+07	2.19294e+08	-1.8258e+07		-4.75451e+08	-2.42379e+08	3.13726e+07	-3.04919e+07		-4.36557e+09	2.4539e+08	1.02832e+08	2.54401e+07		2.36434e+08	5.24725e+08	1.79245e+08	2.05746e+08		1.17646e+08	2.38223e+07	-324390	3.46159e+06
				covariance	-3.05174e+09	3.66421e+06	1.67805e+08	1.1457e+08		covariance	-6.7837e+06	-1.65514e+06	38250.5	300529		1.61291e+08	-2.04524e+07	2.99519e+06	4.7274e+06		1.14911e+09	-1.83346e+06	-1.19744e+06	-9.04078e+06		-2.2744e+09	-9.13002e+06	5.48235e+07	-4.56451e+06		-1.58484e+08	-6.05947e+07	1.04575e+07	-1.0164e+07		-1.09139e+09	6.13474e+07	3.42775e+07	8.48005e+06		5.91086e+07	1.31181e+08	5.97485e+07	5.14365e+07		2.94116e+07	7.94077e+06	-108130	865398
				N	5	5	5	5		N	5	4	4	4		5	5	4	4		5	5	4	4		5	5	5	5		4	5	4	4		5	5	4	4		5	5	4	5		5	4	4	5
			Npc2	correlation	0.492754	-0.0863955	0.264587	-0.0690866		correlation	0.36952	0.626322	0.0453439	-0.635232		-0.0961335	-0.903*	-0.456685	0.829456		0.140497	-0.683058	0.711592	0.332498		0.389695	0.21188	0.00733543	-0.190324		0.680663	0.317743	-0.320352	0.117028		0.417562	0.107375	0.462916	-0.295676		0.271229	-0.373019	0.398627	-0.0441936		-0.249323	0.0665208	0.742722	0.74403
				significance (2-sided)	0.399011	0.890135	0.66709	0.912106		significance (2-sided)	0.54045	0.373678	0.954656	0.364768		0.877788	0.0355631	0.543315	0.170544		0.821704	0.203702	0.288408	0.667502		0.516686	0.732259	0.99066	0.759143		0.319337	0.602351	0.679648	0.882972		0.484225	0.863549	0.537084	0.704324		0.658942	0.536313	0.601373	0.943749		0.685872	0.933479	0.257278	0.149347
				square sumn	7.27985e+09	-6.77791e+08	5.15961e+09	-1.0036e+09		square sumn	7.18446e+06	7.6951e+06	473713	-1.23333e+07		-4.72067e+07	-2.58716e+08	-2.26961e+08	1.05265e+08		5.99983e+08	-1.01705e+09	1.74128e+09	5.38418e+08		3.34528e+09	6.56087e+08	3.72172e+07	-5.8516e+08		5.60422e+08	1.48795e+08	-2.91292e+08	6.14852e+07		1.81387e+09	1.8304e+08	1.69285e+09	-6.90422e+08		5.72948e+08	-5.62939e+08	2.39622e+09	-1.74387e+08		-3.11283e+07	1.25871e+07	1.52973e+08	4.37475e+07
				covariance	1.81996e+09	-1.69448e+08	1.2899e+09	-2.50899e+08		covariance	1.79611e+06	2.56503e+06	157904	-4.11109e+06		-1.18017e+07	-6.46789e+07	-7.56537e+07	3.50883e+07		1.49996e+08	-2.54263e+08	5.80425e+08	1.79473e+08		8.36319e+08	1.64022e+08	9.3043e+06	-1.4629e+08		1.86807e+08	3.71988e+07	-9.70975e+07	2.04951e+07		4.53468e+08	4.576e+07	5.64283e+08	-2.30141e+08		1.43237e+08	-1.40735e+08	7.9874e+08	-4.35968e+07		-7.78209e+06	4.1957e+06	5.09911e+07	1.09369e+07
				N	5	5	5	5		N	5	4	4	4		5	5	4	4		5	5	4	4		5	5	5	5		4	5	4	4		5	5	4	4		5	5	4	5		5	4	4	5
			Heph	correlation	-0.312164	-0.456209	-0.923944	-0.614973		correlation	-0.0710855	-0.832963	-0.585081	-0.804876		0.187629	0.177356	-0.818699	-0.0727215		0.428319	-0.653162	0.882304	-0.306304		-0.341405	-0.238687	-0.787147	-0.646006		-0.454524	-0.6089	-0.282274	-0.595896		-0.379632	-0.227723	-0.923544	-0.925174		-0.679785	-0.469085	-0.934105	-0.604534		0.410519	-0.972*	0.153309	-0.166842
				significance (2-sided)	0.797892	0.543791	0.0760558	0.269614		significance (2-sided)	0.954707	0.373285	0.602125	0.195124		0.879839	0.822644	0.389392	0.927278		0.718212	0.346838	0.311982	0.693696		0.778194	0.761313	0.212853	0.238948		0.699619	0.3911	0.817823	0.404104		0.752101	0.772277	0.250558	0.074826		0.524147	0.530915	0.2324	0.280149		0.730695	0.0275628	0.902014	0.78856
				square sumn	-1.74042e+07	-4.37657e+07	-1.23495e+08	-1.13374e+08		square sumn	-6934.01	-73303.5	-58340.2	-199467		317316	565078	-3.78328e+06	-119676		6.26737e+06	-1.25042e+07	1.20425e+07	-7.54469e+06		-1.32523e+07	-9.24659e+06	-3.49734e+07	-2.52064e+07		-2.22823e+06	-2.58203e+06	-2.93711e+06	-4.30031e+06		-8.0203e+06	-5.08491e+06	-1.83193e+07	-2.80141e+07		-1.04668e+06	-9.55373e+06	-3.36294e+07	-3.0274e+07		291730	-2.52525e+06	168591	-124498
				covariance	-8.70208e+06	-1.45886e+07	-4.11649e+07	-2.83435e+07		covariance	-3467	-36651.8	-29170.1	-66488.9		158658	188359	-1.89164e+06	-39892.1		3.13368e+06	-4.16808e+06	6.02123e+06	-2.5149e+06		-6.62613e+06	-3.0822e+06	-1.16578e+07	-6.3016e+06		-1.11412e+06	-860677	-1.46856e+06	-1.43344e+06		-4.01015e+06	-1.69497e+06	-9.15964e+06	-9.33803e+06		-523340	-3.18458e+06	-1.68147e+07	-7.5685e+06		145865	-841751	84295.3	-31124.4
				N	3	4	4	5		N	3	3	3	4		3	4	3	4		3	4	3	4		3	4	4	5		3	4	3	4		3	4	3	4		3	4	3	5		3	4	3	5
			Hsd17b10	correlation	0.178338	1.000**	0.0551471	-0.806476		correlation	0.0647775	.a	-0.442923	-0.705678		-0.396867	-1.000**	-0.0319507	-0.925411		-0.349611	1.000**	-0.629266	-0.651126		0.192266	1.000**	0.192089	-0.810489		-0.65789	1.000**	0.0219199	-0.797322		0.126959	1.000**	-0.149825	-0.972568		0.962*	1.000**	-0.115475	-0.796948		0.141679	1.000**	-0.987*	0.487644
				significance (2-sided)	0.821662		0.92982	0.193524		significance (2-sided)	0.935222		0.557077	0.501285		0.603133		0.968049	0.247441		0.650389		0.370734	0.348874		0.807734		0.756937	0.189511		0.542898		0.97808	0.412498		0.873041		0.850175	0.14946		0.0379161		0.884525	0.203052		0.858321		0.0129181	0.512356
[truncated: 3,293 more rows]
