# Supplementary material for: Novel Insights into the Adipokinome of Obese and Obese/Diabetic Mouse Models
Source: Int J Mol Sci. 2017 Sep 8;18(9):1928. doi: 10.3390/ijms18091928 (PMC5618577; doi:10.3390/ijms18091928)
Supplement: Supplementary file 1 [file ijms-18-01928-s001.zip › supplementary/suppl. table 5.xlsx]

## Sheet: total DAG
Biological Process (GO)	GO enrichment analyses
pathway ID	pathway description	count in gene set	false discovery rate	matching proteins in network (IDs)	matching proteins in network (labels)
GO.0044281	small molecule metabolic process	37	3.7e-11	ENSMUSP00000004327,ENSMUSP00000015950,ENSMUSP00000018992,ENSMUSP00000019283,ENSMUSP00000020969,ENSMUSP00000021649,ENSMUSP00000023203,ENSMUSP00000023231,ENSMUSP00000023593,ENSMUSP00000025385,ENSMUSP00000025542,ENSMUSP00000025656,ENSMUSP00000026196,ENSMUSP00000026495,ENSMUSP00000027153,ENSMUSP00000027384,ENSMUSP00000028004,ENSMUSP00000029078,ENSMUSP00000030455,ENSMUSP00000030805,ENSMUSP00000031445,…	Aacs,Acadl,Acot2,Acox1,Adipoq,Akr1a1,Aldh1a7,Aldh9a1,Atic,Atp5a1,Bgn,Car2,Cbr3,Cmpk2,Cycs,Fah,Fasn,G6pdx,Glul,Got1,Gpt,Hsd17b4,Isyna1,Ldha,Mat2a,Me1,Mut,Oxct1,Park7,Phgdh,Psat1,Ptgr2,Qdpr,Rars,Sardh,Tsta3,Ugp2
GO.0044710	single-organism metabolic process	59	3.7e-11	ENSMUSP00000004327,ENSMUSP00000004729,ENSMUSP00000005292,ENSMUSP00000007799,ENSMUSP00000010804,ENSMUSP00000011492,ENSMUSP00000018992,ENSMUSP00000019283,ENSMUSP00000020238,ENSMUSP00000020969,ENSMUSP00000021649,ENSMUSP00000023203,ENSMUSP00000023231,ENSMUSP00000023593,ENSMUSP00000023707,ENSMUSP00000024706,ENSMUSP00000025385,ENSMUSP00000025542,ENSMUSP00000025563,ENSMUSP00000025649,ENSMUSP00000025656,…	Aacs,Acad9,Acadl,Acly,Acot2,Adipoq,Akr1a1,Alad,Aldh1a7,Aldh9a1,Atic,Bgn,Bpnt1,C4b,Car2,Cav1,Cmpk2,Ctsd,Cycs,Ddb1,Etfa,Etfb,Fah,Fasn,Fbp1,Fth1,G6pdx,Galm,Glul,Got1,Gpt,Hsd17b4,Hsp90b1,Inpp1,Isyna1,Ldha,Mat2a,Mmp3,Mut,Mvp,Otub1,Oxct1,Park7,Phgdh,Pla2g7,Plcd1,Ppt1,Prdx2,Prdx3,Prdx6,Psat1,Ptgr2,Pygl,Rars,Sardh,Sod1,Tsta3,Ube2n,Ugp2
GO.0019752	carboxylic acid metabolic process	24	1.46e-08	ENSMUSP00000015950,ENSMUSP00000018992,ENSMUSP00000021649,ENSMUSP00000023203,ENSMUSP00000023593,ENSMUSP00000025385,ENSMUSP00000025542,ENSMUSP00000026196,ENSMUSP00000027153,ENSMUSP00000027384,ENSMUSP00000028004,ENSMUSP00000030455,ENSMUSP00000030805,ENSMUSP00000031445,ENSMUSP00000032865,ENSMUSP00000034989,ENSMUSP00000052872,ENSMUSP00000063325,ENSMUSP00000064755,ENSMUSP00000083375,ENSMUSP00000099950,…	Aacs,Acadl,Acot2,Acox1,Adipoq,Akr1a1,Aldh9a1,Atic,Fah,Fasn,Glul,Got1,Gpt,Hsd17b4,Ldha,Me1,Mut,Park7,Phgdh,Psat1,Ptgr2,Qdpr,Rars,Sardh
GO.0043436	oxoacid metabolic process	25	1.46e-08	ENSMUSP00000015950,ENSMUSP00000018992,ENSMUSP00000021649,ENSMUSP00000023203,ENSMUSP00000023593,ENSMUSP00000025385,ENSMUSP00000025542,ENSMUSP00000026196,ENSMUSP00000027153,ENSMUSP00000027384,ENSMUSP00000028004,ENSMUSP00000030455,ENSMUSP00000030805,ENSMUSP00000031445,ENSMUSP00000032865,ENSMUSP00000033741,ENSMUSP00000034989,ENSMUSP00000052872,ENSMUSP00000063325,ENSMUSP00000064755,ENSMUSP00000083375,…	Aacs,Acadl,Acot2,Acox1,Adipoq,Akr1a1,Aldh9a1,Atic,Bgn,Fah,Fasn,Glul,Got1,Gpt,Hsd17b4,Ldha,Me1,Mut,Park7,Phgdh,Psat1,Ptgr2,Qdpr,Rars,Sardh
GO.1901575	organic substance catabolic process	30	2.14e-08	ENSMUSP00000010804,ENSMUSP00000014578,ENSMUSP00000015950,ENSMUSP00000020238,ENSMUSP00000021412,ENSMUSP00000021607,ENSMUSP00000023203,ENSMUSP00000023593,ENSMUSP00000023760,ENSMUSP00000024706,ENSMUSP00000025385,ENSMUSP00000025649,ENSMUSP00000025656,ENSMUSP00000025891,ENSMUSP00000026196,ENSMUSP00000027153,ENSMUSP00000028222,ENSMUSP00000030412,ENSMUSP00000030455,ENSMUSP00000030805,ENSMUSP00000032865,…	Acadl,Acox1,Adipoq,Akr1a1,Aldh1a7,Capn1,Cbr3,Ctsd,Ddb1,Fah,Got1,Gpd1,Gpt,Hsd17b4,Hsp90b1,Hspa5,Lgmn,Mmp3,Oxct1,Park7,Pla2g7,Plcd1,Plg,Ppt1,Prdx6,Psma5,Psma6,Pygl,Qdpr,Ube2n
GO.0009056	catabolic process	32	2.8e-08	ENSMUSP00000005292,ENSMUSP00000010804,ENSMUSP00000014578,ENSMUSP00000015950,ENSMUSP00000020238,ENSMUSP00000021412,ENSMUSP00000021607,ENSMUSP00000023203,ENSMUSP00000023593,ENSMUSP00000023760,ENSMUSP00000024706,ENSMUSP00000025385,ENSMUSP00000025649,ENSMUSP00000025656,ENSMUSP00000025891,ENSMUSP00000025961,ENSMUSP00000026196,ENSMUSP00000027153,ENSMUSP00000028222,ENSMUSP00000030412,ENSMUSP00000030455,…	Acadl,Acox1,Adipoq,Akr1a1,Aldh1a7,Capn1,Cbr3,Ctsd,Ddb1,Fah,Got1,Gpd1,Gpt,Hsd17b4,Hsp90b1,Hspa5,Lgmn,Mmp3,Oxct1,Park7,Pla2g7,Plcd1,Plg,Ppt1,Prdx2,Prdx3,Prdx6,Psma5,Psma6,Pygl,Qdpr,Ube2n
GO.0044712	single-organism catabolic process	23	2.8e-08	ENSMUSP00000005292,ENSMUSP00000010804,ENSMUSP00000015950,ENSMUSP00000020238,ENSMUSP00000023203,ENSMUSP00000023593,ENSMUSP00000024706,ENSMUSP00000025385,ENSMUSP00000025656,ENSMUSP00000025961,ENSMUSP00000026196,ENSMUSP00000027153,ENSMUSP00000030412,ENSMUSP00000030455,ENSMUSP00000030805,ENSMUSP00000032865,ENSMUSP00000034497,ENSMUSP00000047712,ENSMUSP00000063325,ENSMUSP00000071231,ENSMUSP00000071636,…	Acadl,Acox1,Adipoq,Akr1a1,Aldh1a7,Cbr3,Ctsd,Fah,Got1,Gpt,Hsd17b4,Hsp90b1,Mmp3,Oxct1,Park7,Pla2g7,Plcd1,Ppt1,Prdx2,Prdx3,Prdx6,Pygl,Qdpr
GO.0055114	oxidation-reduction process	26	2.8e-08	ENSMUSP00000004327,ENSMUSP00000004729,ENSMUSP00000005292,ENSMUSP00000011492,ENSMUSP00000015950,ENSMUSP00000023231,ENSMUSP00000023593,ENSMUSP00000023707,ENSMUSP00000024706,ENSMUSP00000025385,ENSMUSP00000025563,ENSMUSP00000025656,ENSMUSP00000025961,ENSMUSP00000027153,ENSMUSP00000028004,ENSMUSP00000030455,ENSMUSP00000030805,ENSMUSP00000034866,ENSMUSP00000052872,ENSMUSP00000064755,ENSMUSP00000071231,…	Acad9,Acadl,Adipoq,Akr1a1,Aldh1a7,Aldh9a1,Cycs,Etfa,Etfb,Fasn,Fth1,G6pdx,Hsd17b4,Ldha,Park7,Phgdh,Pla2g7,Prdx2,Prdx3,Prdx6,Ptgr2,Pygl,Qdpr,Sardh,Sod1,Tsta3
GO.0044248	cellular catabolic process	27	1.01e-06	ENSMUSP00000005292,ENSMUSP00000014578,ENSMUSP00000015950,ENSMUSP00000020238,ENSMUSP00000021412,ENSMUSP00000021607,ENSMUSP00000023203,ENSMUSP00000023593,ENSMUSP00000025385,ENSMUSP00000025649,ENSMUSP00000025891,ENSMUSP00000025961,ENSMUSP00000026196,ENSMUSP00000027153,ENSMUSP00000028222,ENSMUSP00000030412,ENSMUSP00000030455,ENSMUSP00000030805,ENSMUSP00000032865,ENSMUSP00000047712,ENSMUSP00000063325,…	Acadl,Acox1,Adipoq,Akr1a1,Capn1,Cbr3,Ctsd,Ddb1,Fah,Got1,Gpt,Hsd17b4,Hsp90b1,Hspa5,Lgmn,Oxct1,Park7,Plg,Ppt1,Prdx2,Prdx3,Prdx6,Psma5,Psma6,Pygl,Qdpr,Ube2n
GO.0044282	small molecule catabolic process	13	1.04e-06	ENSMUSP00000015950,ENSMUSP00000023203,ENSMUSP00000023593,ENSMUSP00000025385,ENSMUSP00000025656,ENSMUSP00000026196,ENSMUSP00000027153,ENSMUSP00000030455,ENSMUSP00000030805,ENSMUSP00000032865,ENSMUSP00000047712,ENSMUSP00000063325,ENSMUSP00000106318	Acadl,Acox1,Adipoq,Akr1a1,Aldh1a7,Cbr3,Fah,Got1,Gpt,Hsd17b4,Oxct1,Park7,Qdpr
GO.0044237	cellular metabolic process	76	3.42e-06	ENSMUSP00000001566,ENSMUSP00000004327,ENSMUSP00000005292,ENSMUSP00000007799,ENSMUSP00000014578,ENSMUSP00000018992,ENSMUSP00000019283,ENSMUSP00000020286,ENSMUSP00000020315,ENSMUSP00000020969,ENSMUSP00000021412,ENSMUSP00000021607,ENSMUSP00000021649,ENSMUSP00000021698,ENSMUSP00000022616,ENSMUSP00000023203,ENSMUSP00000023231,ENSMUSP00000023593,ENSMUSP00000023707,ENSMUSP00000024706,ENSMUSP00000025385,…	Aacs,Acadl,Acot2,Acox1,Adipoq,Akr1a1,Alad,Aldh9a1,Apeh,Atic,Atp5a1,B2m,Bgn,Bpnt1,Cand1,Capn1,Car2,Cav1,Cbr3,Clu,Cmpk2,Cops5,Ctsd,Cycs,Ddb1,Eif3b,Eif4a1,Fah,Fasn,Fbp1,Fn1,G6pdx,Glul,Got1,Gpt,Gsta4,Gstt2,Hnrnpc,Hsd17b4,Hsp90aa1,Hspa5,Inpp1,Isyna1,Ldha,Lgmn,Mat2a,Me1,Mut,Otub1,Oxct1,Park7,Pdia6,Phgdh,Pla2g7,Plg,Ppa1,Ppid,Ppt1,Prdx2,Prdx3,Prdx6,Psat1,Psma5,Psma6,Ptgr2,Ptrf,Rars,Sardh,Sod1,Tsn,Tsta3,T…
GO.0008152	metabolic process	84	4.44e-06	ENSMUSP00000004327,ENSMUSP00000004729,ENSMUSP00000005292,ENSMUSP00000007799,ENSMUSP00000010804,ENSMUSP00000011492,ENSMUSP00000018992,ENSMUSP00000019283,ENSMUSP00000020034,ENSMUSP00000020286,ENSMUSP00000020315,ENSMUSP00000020969,ENSMUSP00000021412,ENSMUSP00000021607,ENSMUSP00000021649,ENSMUSP00000021698,ENSMUSP00000022616,ENSMUSP00000022629,ENSMUSP00000023231,ENSMUSP00000023593,ENSMUSP00000023707,…	Aacs,Abhd14b,Acad9,Acadl,Acot2,Adipoq,Akr1a1,Alad,Aldh1a7,Aldh9a1,Apeh,Atic,B2m,Bgn,Bphl,Bpnt1,C4b,Cand1,Cav1,Clu,Clybl,Cmpk2,Cops5,Ctsd,Cycs,Ddb1,Dpp3,Dpysl2,Dpysl3,Echdc1,Eif3b,Eif4a1,Etfa,Etfb,Fah,Fasn,Fbp1,Fn1,Fth1,G6pdx,Galm,Gnb1,Got1,Gsta4,Gstt2,Hnrnpc,Hsd17b4,Hsp90aa1,Hspa5,Inpp1,Isyna1,Lgmn,Lyz2,Mat2a,Mut,Mvp,Myl6,Otub1,Oxct1,Park7,Pdia6,Phgdh,Pla2g7,Plcd1,Ppa1,Ppid,Ppt1,Prdx2,Prdx3,Prdx6…
GO.0006790	sulfur compound metabolic process	12	2.68e-05	ENSMUSP00000004327,ENSMUSP00000021649,ENSMUSP00000023707,ENSMUSP00000025385,ENSMUSP00000033741,ENSMUSP00000034903,ENSMUSP00000046324,ENSMUSP00000052872,ENSMUSP00000064755,ENSMUSP00000087118,ENSMUSP00000103012,ENSMUSP00000130941	Acly,Acot2,Bgn,Fasn,G6pdx,Gsta4,Gstt2,Hsd17b4,Mat2a,Mut,Phgdh,Sod1
GO.0042221	response to chemical	40	3.29e-05	ENSMUSP00000000058,ENSMUSP00000004327,ENSMUSP00000005292,ENSMUSP00000007799,ENSMUSP00000014370,ENSMUSP00000015435,ENSMUSP00000015950,ENSMUSP00000020238,ENSMUSP00000020969,ENSMUSP00000021698,ENSMUSP00000022416,ENSMUSP00000022616,ENSMUSP00000022629,ENSMUSP00000022947,ENSMUSP00000023590,ENSMUSP00000023760,ENSMUSP00000025379,ENSMUSP00000025679,ENSMUSP00000025961,ENSMUSP00000026196,ENSMUSP00000027366,…	Aacs,Anxa11,Atic,Cacybp,Calm1,Car2,Cav1,Cav2,Clu,Cmpk2,Cxcl1,Dpysl2,Dpysl3,Fasn,Fbp1,G6pdx,Gdi1,Glul,Gnb1,Got1,Gpd1,Hrg,Hsp90aa1,Hsp90b1,Hspa5,Lmna,Manf,Matn2,Me1,Mmp3,Otub1,Oxct1,Park7,Parva,Prdx2,Prdx3,Prdx6,Qdpr,Ube2l3,Vil1
GO.0044699	single-organism process	93	3.4e-05	ENSMUSP00000000058,ENSMUSP00000004327,ENSMUSP00000004729,ENSMUSP00000005292,ENSMUSP00000006467,ENSMUSP00000007799,ENSMUSP00000009256,ENSMUSP00000011492,ENSMUSP00000014370,ENSMUSP00000014578,ENSMUSP00000015435,ENSMUSP00000015877,ENSMUSP00000018470,ENSMUSP00000018992,ENSMUSP00000019283,ENSMUSP00000020238,ENSMUSP00000020315,ENSMUSP00000020969,ENSMUSP00000021412,ENSMUSP00000021607,ENSMUSP00000021649,…	Aacs,Acad9,Acadl,Acly,Acot2,Actn4,Akr1a1,Alad,Aldh1a7,Aldh9a1,Anxa11,Arpc2,Atic,Bcl2l13,Bpnt1,C4b,Cacybp,Calm1,Cand1,Capn1,Capza2,Cav1,Cav2,Clu,Cmpk2,Copa,Copb1,Cops5,Cspg4,Ctsd,Cxcl1,Cycs,Ddb1,Des,Eif4a1,Etfa,Etfb,Fah,Fasn,Fbp1,Fn1,G6pdx,Galm,Gdi1,Got1,Gpt,Hnrnpc,Hrg,Hsd17b4,Hsp90aa1,Hsp90b1,Hspa5,Inpp1,Isyna1,Kng1,Ldha,Lgmn,Lmna,Manf,Mapre1,Mat2a,Matn2,Mmp3,Mut,Mvp,Myl6,Otub1,Park7,Phgdh,Pla2g7…
GO.0051186	cofactor metabolic process	12	7.85e-05	ENSMUSP00000004327,ENSMUSP00000015950,ENSMUSP00000021649,ENSMUSP00000025385,ENSMUSP00000027384,ENSMUSP00000030090,ENSMUSP00000030412,ENSMUSP00000047712,ENSMUSP00000052872,ENSMUSP00000087118,ENSMUSP00000099950,ENSMUSP00000103012	Acly,Acot2,Alad,Atic,Cbr3,Fasn,G6pdx,Hsd17b4,Mat2a,Ppt1,Qdpr,Sardh
GO.0010035	response to inorganic substance	14	7.91e-05	ENSMUSP00000005292,ENSMUSP00000007799,ENSMUSP00000014370,ENSMUSP00000015435,ENSMUSP00000015950,ENSMUSP00000022416,ENSMUSP00000023590,ENSMUSP00000025961,ENSMUSP00000027384,ENSMUSP00000029078,ENSMUSP00000030090,ENSMUSP00000030805,ENSMUSP00000090564,ENSMUSP00000099534	Alad,Anxa11,Atic,B2m,Cacybp,Car2,Cav1,Fbp1,Gdi1,Hrg,Park7,Prdx2,Prdx3,Qdpr
GO.0010038	response to metal ion	12	7.91e-05	ENSMUSP00000007799,ENSMUSP00000014370,ENSMUSP00000015435,ENSMUSP00000015950,ENSMUSP00000022416,ENSMUSP00000023590,ENSMUSP00000023707,ENSMUSP00000029078,ENSMUSP00000030090,ENSMUSP00000030805,ENSMUSP00000090564,ENSMUSP00000099534	Alad,Anxa11,B2m,Cacybp,Car2,Cav1,Fbp1,Gdi1,Hrg,Park7,Qdpr,Sod1
GO.0071704	organic substance metabolic process	75	7.91e-05	ENSMUSP00000001566,ENSMUSP00000004327,ENSMUSP00000007799,ENSMUSP00000010804,ENSMUSP00000018992,ENSMUSP00000019283,ENSMUSP00000020315,ENSMUSP00000020969,ENSMUSP00000021412,ENSMUSP00000021607,ENSMUSP00000021649,ENSMUSP00000021698,ENSMUSP00000022616,ENSMUSP00000023203,ENSMUSP00000023231,ENSMUSP00000023593,ENSMUSP00000023707,ENSMUSP00000024706,ENSMUSP00000025385,ENSMUSP00000025542,ENSMUSP00000025649,…	Aacs,Acadl,Acot2,Acox1,Adipoq,Akr1a1,Alad,Aldh1a7,Aldh9a1,Apeh,Atic,B2m,Bgn,Bpnt1,C4b,Cand1,Cav1,Cbr3,Clu,Cmpk2,Cops5,Ctsd,Cycs,Ddb1,Dpp3,Eif3b,Eif4a1,Fah,Fasn,Fbp1,Fn1,G6pdx,Galm,Glul,Got1,Gpt,Gsta4,Gstt2,Hnrnpc,Hsd17b4,Hsp90aa1,Hspa5,Inpp1,Isyna1,Lgmn,Mat2a,Me1,Mut,Mvp,Otub1,Oxct1,Park7,Pdia6,Phgdh,Pla2g7,Plcd1,Ppid,Ppt1,Prdx3,Prdx6,Psat1,Psma5,Psma6,Ptgr2,Ptrf,Rars,Sardh,Sod1,Tsn,Tsta3,Tubb5,U…
GO.0044763	single-organism cellular process	86	9.5e-05	ENSMUSP00000000058,ENSMUSP00000004327,ENSMUSP00000005292,ENSMUSP00000006467,ENSMUSP00000007799,ENSMUSP00000009256,ENSMUSP00000010804,ENSMUSP00000014370,ENSMUSP00000014578,ENSMUSP00000015435,ENSMUSP00000015877,ENSMUSP00000015950,ENSMUSP00000018470,ENSMUSP00000018992,ENSMUSP00000019283,ENSMUSP00000020238,ENSMUSP00000020315,ENSMUSP00000020969,ENSMUSP00000021649,ENSMUSP00000021698,ENSMUSP00000022416,…	Aacs,Acadl,Acot2,Acox1,Actn4,Akr1a1,Alad,Aldh9a1,Anxa11,Arpc2,Atic,B2m,Bcl2l13,Bgn,Bpnt1,Cacybp,Calm1,Cand1,Capza2,Cav1,Cav2,Cbr3,Clu,Cmpk2,Cops5,Cspg4,Ctsd,Cxcl1,Cycs,Ddb1,Fah,Fasn,Fbln1,Fn1,Fth1,G6pdx,Gdi1,Got1,Gpt,Hnrnpc,Hrg,Hsd17b4,Hsp90aa1,Hsp90b1,Hspa5,Inpp1,Isyna1,Ldha,Lmna,Mapre1,Mat2a,Matn2,Me1,Mut,Mvp,Myl6,Otub1,Oxct1,Park7,Phgdh,Pla2g7,Plcd1,Plg,Pls3,Ppid,Ppt1,Prdx2,Prdx3,Prdx6,Psat1,P…
GO.0046394	carboxylic acid biosynthetic process	11	9.5e-05	ENSMUSP00000025542,ENSMUSP00000026196,ENSMUSP00000027384,ENSMUSP00000028004,ENSMUSP00000030455,ENSMUSP00000030805,ENSMUSP00000052872,ENSMUSP00000064755,ENSMUSP00000083375,ENSMUSP00000103267,ENSMUSP00000123799	Akr1a1,Aldh9a1,Asl,Atic,Fasn,Glul,Got1,Ldha,Park7,Phgdh,Psat1
GO.0006950	response to stress	38	0.000106	ENSMUSP00000004327,ENSMUSP00000005292,ENSMUSP00000014578,ENSMUSP00000020238,ENSMUSP00000021698,ENSMUSP00000022616,ENSMUSP00000022947,ENSMUSP00000023589,ENSMUSP00000023590,ENSMUSP00000023707,ENSMUSP00000024706,ENSMUSP00000025379,ENSMUSP00000025649,ENSMUSP00000025679,ENSMUSP00000025961,ENSMUSP00000028222,ENSMUSP00000029078,ENSMUSP00000029699,ENSMUSP00000030090,ENSMUSP00000030187,ENSMUSP00000030805,…	Aacs,Actn4,Alad,B2m,C4b,Car2,Clu,Ctsd,Cxcl1,Cycs,Ddb1,Dpysl3,Fn1,G6pdx,Glul,Gnb1,Hrg,Hsp90aa1,Hsp90b1,Hspa5,Kng1,Lmna,Lyz2,Manf,Matn2,Otub1,Oxct1,Park7,Pdia6,Pla2g7,Plg,Prdx2,Prdx3,Prdx6,Sod1,Tln1,Ube2n,Ufc1
GO.0044283	small molecule biosynthetic process	13	0.00011	ENSMUSP00000004327,ENSMUSP00000019283,ENSMUSP00000025542,ENSMUSP00000026196,ENSMUSP00000027384,ENSMUSP00000028004,ENSMUSP00000030455,ENSMUSP00000030805,ENSMUSP00000052872,ENSMUSP00000064755,ENSMUSP00000083375,ENSMUSP00000103267,ENSMUSP00000123799	Akr1a1,Aldh9a1,Asl,Atic,Fasn,G6pdx,Glul,Got1,Isyna1,Ldha,Park7,Phgdh,Psat1
GO.2000377	regulation of reactive oxygen species metabolic process	9	0.000111	ENSMUSP00000005292,ENSMUSP00000007799,ENSMUSP00000021698,ENSMUSP00000022616,ENSMUSP00000023707,ENSMUSP00000030805,ENSMUSP00000031327,ENSMUSP00000034497,ENSMUSP00000124523	Cav1,Clu,Cxcl1,Cycs,Hsp90aa1,Mmp3,Park7,Prdx2,Sod1
GO.0044711	single-organism biosynthetic process	21	0.000153	ENSMUSP00000004327,ENSMUSP00000019283,ENSMUSP00000020969,ENSMUSP00000023231,ENSMUSP00000023760,ENSMUSP00000025542,ENSMUSP00000026196,ENSMUSP00000026495,ENSMUSP00000027384,ENSMUSP00000028004,ENSMUSP00000030090,ENSMUSP00000030455,ENSMUSP00000030805,ENSMUSP00000052872,ENSMUSP00000064755,ENSMUSP00000083375,ENSMUSP00000087118,ENSMUSP00000090564,ENSMUSP00000103012,ENSMUSP00000103267,ENSMUSP00000123799	Acly,Akr1a1,Alad,Aldh9a1,Asl,Atic,Atp5a1,Cmpk2,Fasn,Fbp1,G6pdx,Glul,Got1,Gpd1,Isyna1,Ldha,Mat2a,Park7,Phgdh,Psat1,Tsta3
GO.1901605	alpha-amino acid metabolic process	10	0.000207	ENSMUSP00000015950,ENSMUSP00000023203,ENSMUSP00000025542,ENSMUSP00000026196,ENSMUSP00000027384,ENSMUSP00000032865,ENSMUSP00000064755,ENSMUSP00000083375,ENSMUSP00000099950,ENSMUSP00000130941	Atic,Fah,Glul,Got1,Gpt,Mut,Phgdh,Psat1,Qdpr,Sardh
GO.0006629	lipid metabolic process	20	0.000252	ENSMUSP00000004327,ENSMUSP00000007799,ENSMUSP00000010804,ENSMUSP00000019283,ENSMUSP00000021649,ENSMUSP00000023593,ENSMUSP00000023760,ENSMUSP00000024706,ENSMUSP00000025385,ENSMUSP00000026495,ENSMUSP00000027153,ENSMUSP00000027271,ENSMUSP00000027916,ENSMUSP00000030412,ENSMUSP00000031445,ENSMUSP00000052872,ENSMUSP00000063325,ENSMUSP00000071636,ENSMUSP00000103012,ENSMUSP00000115704	Aacs,Acadl,Acly,Acot2,Acox1,Adipoq,Atp5a1,Bpnt1,Cav1,Fasn,G6pdx,Gpd1,Hsd17b4,Inpp1,Isyna1,Pla2g7,Plcd1,Ppt1,Prdx6,Ptgr2
GO.0010033	response to organic substance	31	0.000256	ENSMUSP00000000058,ENSMUSP00000005292,ENSMUSP00000007799,ENSMUSP00000014370,ENSMUSP00000015950,ENSMUSP00000020238,ENSMUSP00000020969,ENSMUSP00000021698,ENSMUSP00000022616,ENSMUSP00000022629,ENSMUSP00000023590,ENSMUSP00000023760,ENSMUSP00000025379,ENSMUSP00000025679,ENSMUSP00000025961,ENSMUSP00000026196,ENSMUSP00000027366,ENSMUSP00000028222,ENSMUSP00000029078,ENSMUSP00000030805,ENSMUSP00000031327,…	Aacs,B2m,Cacybp,Calm1,Car2,Cav1,Cav2,Clu,Cmpk2,Cxcl1,Dpysl2,Dpysl3,Fasn,Glul,Got1,Gpd1,Hrg,Hsp90aa1,Hsp90b1,Hspa5,Manf,Me1,Mmp3,Otub1,Oxct1,Park7,Prdx2,Prdx3,Qdpr,Ube2l3,Vil1
GO.0046395	carboxylic acid catabolic process	9	0.000256	ENSMUSP00000015950,ENSMUSP00000023203,ENSMUSP00000023593,ENSMUSP00000025385,ENSMUSP00000026196,ENSMUSP00000027153,ENSMUSP00000030455,ENSMUSP00000032865,ENSMUSP00000063325	Acadl,Acox1,Adipoq,Akr1a1,Fah,Got1,Gpt,Hsd17b4,Qdpr
GO.0052547	regulation of peptidase activity	13	0.000256	ENSMUSP00000007799,ENSMUSP00000023589,ENSMUSP00000023590,ENSMUSP00000025961,ENSMUSP00000027366,ENSMUSP00000030805,ENSMUSP00000054499,ENSMUSP00000054583,ENSMUSP00000068328,ENSMUSP00000069418,ENSMUSP00000075690,ENSMUSP00000124523,ENSMUSP00000134735	C4b,Cav1,Cycs,Fbln1,Fn1,Hrg,Kng1,Nrd1,Park7,Prdx3,Psme1,Serpinb1a,Vil1
GO.1901564	organonitrogen compound metabolic process	24	0.000256	ENSMUSP00000004327,ENSMUSP00000018992,ENSMUSP00000020969,ENSMUSP00000023203,ENSMUSP00000023707,ENSMUSP00000025542,ENSMUSP00000026196,ENSMUSP00000026495,ENSMUSP00000027384,ENSMUSP00000030090,ENSMUSP00000030491,ENSMUSP00000032865,ENSMUSP00000033741,ENSMUSP00000034903,ENSMUSP00000046324,ENSMUSP00000064755,ENSMUSP00000080058,ENSMUSP00000083375,ENSMUSP00000087118,ENSMUSP00000098076,ENSMUSP00000099950,…	Alad,Apeh,Atic,Atp5a1,Bgn,Cmpk1,Cmpk2,Cycs,Eif3b,Eif4a1,Fah,G6pdx,Glul,Got1,Gpt,Gsta4,Gstt2,Mat2a,Mut,Phgdh,Psat1,Rars,Sardh,Sod1
GO.0006520	cellular amino acid metabolic process	11	0.000268	ENSMUSP00000015950,ENSMUSP00000018992,ENSMUSP00000023203,ENSMUSP00000025542,ENSMUSP00000026196,ENSMUSP00000027384,ENSMUSP00000032865,ENSMUSP00000064755,ENSMUSP00000083375,ENSMUSP00000099950,ENSMUSP00000130941	Atic,Fah,Glul,Got1,Gpt,Mut,Phgdh,Psat1,Qdpr,Rars,Sardh
GO.0006732	coenzyme metabolic process	10	0.00033	ENSMUSP00000004327,ENSMUSP00000015950,ENSMUSP00000021649,ENSMUSP00000025385,ENSMUSP00000027384,ENSMUSP00000047712,ENSMUSP00000052872,ENSMUSP00000087118,ENSMUSP00000099950,ENSMUSP00000103012	Acly,Acot2,Atic,Cbr3,Fasn,G6pdx,Hsd17b4,Mat2a,Qdpr,Sardh
GO.0065008	regulation of biological quality	36	0.000395	ENSMUSP00000004327,ENSMUSP00000005292,ENSMUSP00000006467,ENSMUSP00000007799,ENSMUSP00000014578,ENSMUSP00000015877,ENSMUSP00000018470,ENSMUSP00000022616,ENSMUSP00000022629,ENSMUSP00000023589,ENSMUSP00000023590,ENSMUSP00000023707,ENSMUSP00000024897,ENSMUSP00000025385,ENSMUSP00000025563,ENSMUSP00000025649,ENSMUSP00000025961,ENSMUSP00000026196,ENSMUSP00000027153,ENSMUSP00000028004,ENSMUSP00000028222,…	Aacs,Acadl,Acox1,Aldh9a1,Arpc2,Capza2,Car2,Cav1,Clu,Copa,Ddb1,Dpysl2,Fn1,Fth1,G6pdx,Gnb1,Got1,Hnrnpc,Hrg,Hsd17b4,Hspa5,Kng1,Manf,Park7,Parva,Plg,Ppt1,Prdx2,Prdx3,Pygl,Rtn4,Sod1,Tln2,Vapa,Ywhab,Ywhae
GO.0032787	monocarboxylic acid metabolic process	13	0.000541	ENSMUSP00000021649,ENSMUSP00000023593,ENSMUSP00000025385,ENSMUSP00000027153,ENSMUSP00000028004,ENSMUSP00000030455,ENSMUSP00000030805,ENSMUSP00000031445,ENSMUSP00000052872,ENSMUSP00000063325,ENSMUSP00000064755,ENSMUSP00000103267,ENSMUSP00000115704	Aacs,Acadl,Acot2,Acox1,Adipoq,Akr1a1,Aldh9a1,Fasn,Hsd17b4,Ldha,Park7,Phgdh,Ptgr2
GO.0009987	cellular process	95	0.000981	ENSMUSP00000000058,ENSMUSP00000004327,ENSMUSP00000005292,ENSMUSP00000006467,ENSMUSP00000007799,ENSMUSP00000009256,ENSMUSP00000010804,ENSMUSP00000011492,ENSMUSP00000014370,ENSMUSP00000015435,ENSMUSP00000015877,ENSMUSP00000018992,ENSMUSP00000019283,ENSMUSP00000020286,ENSMUSP00000020315,ENSMUSP00000020969,ENSMUSP00000021412,ENSMUSP00000021607,ENSMUSP00000021649,ENSMUSP00000021698,ENSMUSP00000022416,…	Aacs,Acad9,Acadl,Acot2,Acox1,Actn4,Akr1a1,Aldh9a1,Anxa11,Apeh,Arpc2,Atic,B2m,Bcl2l13,Bgn,Bpnt1,Cacybp,Calm1,Cand1,Capn1,Capza2,Cav1,Cav2,Cbr3,Clu,Cmpk2,Cops5,Cspg4,Ctsd,Cxcl1,Cycs,Ddb1,Eif3b,Eif4a1,Fah,Fbln1,Fbp1,Fn1,Fth1,G6pdx,Gdi1,Gpt,Gsta4,Gstt2,Hnrnpc,Hrg,Hsd17b4,Hsp90aa1,Hspa5,Inpp1,Isyna1,Ldha,Lgmn,Lmna,Lyz2,Mapre1,Mat2a,Matn2,Me1,Mmp3,Mut,Mvp,Myl6,Oxct1,Park7,Pdia6,Phgdh,Pla2g7,Plcd1,Pls3,…
GO.0050790	regulation of catalytic activity	29	0.000981	ENSMUSP00000000058,ENSMUSP00000005292,ENSMUSP00000007799,ENSMUSP00000015435,ENSMUSP00000018470,ENSMUSP00000020238,ENSMUSP00000020315,ENSMUSP00000021698,ENSMUSP00000022616,ENSMUSP00000023589,ENSMUSP00000023590,ENSMUSP00000023593,ENSMUSP00000023707,ENSMUSP00000025961,ENSMUSP00000027366,ENSMUSP00000028222,ENSMUSP00000030412,ENSMUSP00000030805,ENSMUSP00000038909,ENSMUSP00000054499,ENSMUSP00000054583,…	Adipoq,C4b,Calm1,Cand1,Cav1,Cav2,Clu,Cspg4,Cycs,Fbln1,Fn1,Gdi1,Hrg,Hsp90aa1,Hsp90b1,Hspa5,Kng1,Mvp,Nrd1,Park7,Ppt1,Prdx2,Prdx3,Psme1,Serpinb1a,Sod1,Ube2n,Vil1,Ywhab
GO.0065009	regulation of molecular function	33	0.00113	ENSMUSP00000000058,ENSMUSP00000005292,ENSMUSP00000007799,ENSMUSP00000015435,ENSMUSP00000018470,ENSMUSP00000020238,ENSMUSP00000020315,ENSMUSP00000021412,ENSMUSP00000021698,ENSMUSP00000022616,ENSMUSP00000023589,ENSMUSP00000023590,ENSMUSP00000023593,ENSMUSP00000023707,ENSMUSP00000025961,ENSMUSP00000027366,ENSMUSP00000028222,ENSMUSP00000028981,ENSMUSP00000030412,ENSMUSP00000030805,ENSMUSP00000038909,…	Adipoq,B2m,C4b,Calm1,Cand1,Cav1,Cav2,Clu,Cspg4,Cycs,Fbln1,Fn1,Gdi1,Hrg,Hsp90aa1,Hsp90b1,Hspa5,Kng1,Mapre1,Mvp,Nrd1,Park7,Ppt1,Prdx2,Prdx3,Psma6,Psme1,Serpinb1a,Sod1,Ube2n,Vil1,Ywhab,Ywhae
GO.1901607	alpha-amino acid biosynthetic process	6	0.00122	ENSMUSP00000025542,ENSMUSP00000026196,ENSMUSP00000027384,ENSMUSP00000064755,ENSMUSP00000083375,ENSMUSP00000123799	Asl,Atic,Glul,Got1,Phgdh,Psat1
GO.0006575	cellular modified amino acid metabolic process	8	0.00138	ENSMUSP00000004327,ENSMUSP00000023707,ENSMUSP00000027384,ENSMUSP00000034903,ENSMUSP00000046324,ENSMUSP00000087118,ENSMUSP00000099950,ENSMUSP00000130941	Atic,G6pdx,Gsta4,Gstt2,Mat2a,Mut,Sardh,Sod1
GO.0044238	primary metabolic process	69	0.00149	ENSMUSP00000001566,ENSMUSP00000004327,ENSMUSP00000007799,ENSMUSP00000010804,ENSMUSP00000015950,ENSMUSP00000018992,ENSMUSP00000019283,ENSMUSP00000020315,ENSMUSP00000020969,ENSMUSP00000021412,ENSMUSP00000021607,ENSMUSP00000021649,ENSMUSP00000021698,ENSMUSP00000022616,ENSMUSP00000023203,ENSMUSP00000023231,ENSMUSP00000023593,ENSMUSP00000024706,ENSMUSP00000025385,ENSMUSP00000025542,ENSMUSP00000025649,…	Aacs,Acadl,Acot2,Acox1,Adipoq,Akr1a1,Apeh,Atic,B2m,Bgn,Bpnt1,C4b,Cand1,Cav1,Clu,Cmpk2,Cops5,Ctsd,Cycs,Ddb1,Dpp3,Eif3b,Eif4a1,Fah,Fasn,Fbp1,Fn1,G6pdx,Galm,Glul,Got1,Gpt,Hnrnpc,Hsd17b4,Hsp90aa1,Hspa5,Inpp1,Isyna1,Ldha,Lgmn,Mat2a,Mut,Mvp,Otub1,Park7,Pdia6,Phgdh,Pla2g7,Plcd1,Ppid,Ppt1,Prdx3,Prdx6,Psat1,Psma5,Psma6,Ptgr2,Ptrf,Pygl,Qdpr,Rars,Sardh,Tsn,Tsta3,Tubb5,Ube2l3,Ube2n,Ufc1,Ugp2
GO.0070887	cellular response to chemical stimulus	26	0.00202	ENSMUSP00000000058,ENSMUSP00000004327,ENSMUSP00000005292,ENSMUSP00000007799,ENSMUSP00000014370,ENSMUSP00000015950,ENSMUSP00000020238,ENSMUSP00000020969,ENSMUSP00000023590,ENSMUSP00000023760,ENSMUSP00000025379,ENSMUSP00000025679,ENSMUSP00000025961,ENSMUSP00000026196,ENSMUSP00000027366,ENSMUSP00000028222,ENSMUSP00000029699,ENSMUSP00000030805,ENSMUSP00000030940,ENSMUSP00000031327,ENSMUSP00000031445,…	Aacs,Cacybp,Cav1,Cav2,Cmpk2,Cxcl1,Dpysl3,Fasn,Fbp1,G6pdx,Gnb1,Got1,Gpd1,Hrg,Hsp90b1,Hspa5,Lmna,Mmp3,Otub1,Park7,Parva,Prdx2,Prdx3,Qdpr,Ube2l3,Vil1
GO.0042182	ketone catabolic process	3	0.00282	ENSMUSP00000030805,ENSMUSP00000047712,ENSMUSP00000106318	Cbr3,Oxct1,Park7
GO.0044255	cellular lipid metabolic process	15	0.00422	ENSMUSP00000007799,ENSMUSP00000019283,ENSMUSP00000021649,ENSMUSP00000023593,ENSMUSP00000023760,ENSMUSP00000024706,ENSMUSP00000025385,ENSMUSP00000027153,ENSMUSP00000027271,ENSMUSP00000027916,ENSMUSP00000031445,ENSMUSP00000052872,ENSMUSP00000063325,ENSMUSP00000071636,ENSMUSP00000115704	Aacs,Acadl,Acot2,Acox1,Adipoq,Bpnt1,Cav1,Fasn,Gpd1,Hsd17b4,Inpp1,Isyna1,Pla2g7,Prdx6,Ptgr2
GO.0048548	regulation of pinocytosis	3	0.00431	ENSMUSP00000007799,ENSMUSP00000030412,ENSMUSP00000066068	Actn4,Cav1,Ppt1
GO.1901566	organonitrogen compound biosynthetic process	16	0.00438	ENSMUSP00000004327,ENSMUSP00000015950,ENSMUSP00000018992,ENSMUSP00000020969,ENSMUSP00000025542,ENSMUSP00000026196,ENSMUSP00000026495,ENSMUSP00000027384,ENSMUSP00000030090,ENSMUSP00000030491,ENSMUSP00000064755,ENSMUSP00000083375,ENSMUSP00000087118,ENSMUSP00000098076,ENSMUSP00000123799,ENSMUSP00000127034	Alad,Asl,Atic,Atp5a1,Cmpk1,Cmpk2,Eif3b,Eif4a1,G6pdx,Glul,Got1,Mat2a,Phgdh,Psat1,Qdpr,Rars
GO.0042743	hydrogen peroxide metabolic process	4	0.00462	ENSMUSP00000005292,ENSMUSP00000023707,ENSMUSP00000025961,ENSMUSP00000030805	Park7,Prdx2,Prdx3,Sod1
GO.0051129	negative regulation of cellular component organization	13	0.00462	ENSMUSP00000007799,ENSMUSP00000015435,ENSMUSP00000015877,ENSMUSP00000022616,ENSMUSP00000023590,ENSMUSP00000023593,ENSMUSP00000025379,ENSMUSP00000025679,ENSMUSP00000027366,ENSMUSP00000028981,ENSMUSP00000029699,ENSMUSP00000037654,ENSMUSP00000099907	Adipoq,Capza2,Cav1,Clu,Dpysl3,Eml2,Gdi1,Hrg,Lmna,Mapre1,Otub1,Rtn4,Vil1
GO.0010941	regulation of cell death	22	0.00479	ENSMUSP00000005292,ENSMUSP00000007799,ENSMUSP00000009256,ENSMUSP00000014370,ENSMUSP00000020238,ENSMUSP00000021607,ENSMUSP00000022616,ENSMUSP00000023590,ENSMUSP00000023593,ENSMUSP00000023707,ENSMUSP00000025563,ENSMUSP00000025649,ENSMUSP00000025961,ENSMUSP00000027366,ENSMUSP00000028222,ENSMUSP00000029382,ENSMUSP00000029699,ENSMUSP00000030412,ENSMUSP00000030805,ENSMUSP00000034497,ENSMUSP00000066068,…	Actn4,Adipoq,Bcl2l13,Cacybp,Cav1,Clu,Cycs,Ddb1,Fth1,Hrg,Hsp90b1,Hspa5,Lgmn,Lmna,Mmp3,Park7,Ppid,Ppt1,Prdx2,Prdx3,Sod1,Vil1
GO.0016051	carbohydrate biosynthetic process	6	0.00479	ENSMUSP00000004327,ENSMUSP00000019283,ENSMUSP00000023760,ENSMUSP00000026196,ENSMUSP00000030455,ENSMUSP00000090564	Akr1a1,Fbp1,G6pdx,Got1,Gpd1,Isyna1
GO.0030258	lipid modification	7	0.00479	ENSMUSP00000023593,ENSMUSP00000024706,ENSMUSP00000025385,ENSMUSP00000027153,ENSMUSP00000027271,ENSMUSP00000027916,ENSMUSP00000063325	Acadl,Acox1,Adipoq,Bpnt1,Hsd17b4,Inpp1,Pla2g7
GO.0050896	response to stimulus	56	0.00479	ENSMUSP00000000058,ENSMUSP00000004327,ENSMUSP00000005292,ENSMUSP00000007799,ENSMUSP00000010804,ENSMUSP00000014370,ENSMUSP00000014578,ENSMUSP00000015950,ENSMUSP00000020238,ENSMUSP00000020969,ENSMUSP00000021607,ENSMUSP00000021698,ENSMUSP00000022416,ENSMUSP00000022629,ENSMUSP00000022947,ENSMUSP00000023589,ENSMUSP00000023590,ENSMUSP00000023760,ENSMUSP00000024706,ENSMUSP00000024897,ENSMUSP00000025379,…	Aacs,Anxa11,Atic,C4b,Cacybp,Calm1,Cav1,Cav2,Cmpk2,Cspg4,Ctsd,Cxcl1,Cycs,Ddb1,Dpysl2,Dpysl3,Fasn,Fbp1,Fn1,Fth1,G6pdx,Glul,Gnb1,Gpd1,Hrg,Hsp90aa1,Hsp90b1,Hspa5,Kng1,Ldha,Lgmn,Lmna,Lyz2,Manf,Matn2,Me1,Mmp3,Mvp,Oxct1,Park7,Parva,Pdia6,Pla2g7,Plcd1,Plg,Ppid,Prdx2,Prdx3,Prdx6,Qdpr,Tln1,Ube2l3,Ube2n,Ufc1,Vapa,Vil1
GO.1901700	response to oxygen-containing compound	20	0.00485	ENSMUSP00000000058,ENSMUSP00000005292,ENSMUSP00000007799,ENSMUSP00000014370,ENSMUSP00000015950,ENSMUSP00000020238,ENSMUSP00000020969,ENSMUSP00000022629,ENSMUSP00000023760,ENSMUSP00000025961,ENSMUSP00000026196,ENSMUSP00000030090,ENSMUSP00000030805,ENSMUSP00000031327,ENSMUSP00000031445,ENSMUSP00000034497,ENSMUSP00000071636,ENSMUSP00000083375,ENSMUSP00000105709,ENSMUSP00000106318	Aacs,Alad,Cacybp,Calm1,Cav1,Cav2,Cmpk2,Cxcl1,Dpysl2,Glul,Got1,Gpd1,Hsp90b1,Mmp3,Oxct1,Park7,Prdx2,Prdx3,Prdx6,Qdpr
GO.0032268	regulation of cellular protein metabolic process	29	0.00595	ENSMUSP00000000058,ENSMUSP00000004327,ENSMUSP00000005292,ENSMUSP00000007799,ENSMUSP00000018470,ENSMUSP00000020238,ENSMUSP00000022616,ENSMUSP00000023589,ENSMUSP00000023590,ENSMUSP00000023593,ENSMUSP00000023707,ENSMUSP00000025679,ENSMUSP00000025961,ENSMUSP00000027050,ENSMUSP00000027366,ENSMUSP00000028222,ENSMUSP00000030805,ENSMUSP00000038909,ENSMUSP00000054499,ENSMUSP00000054583,ENSMUSP00000068328,…	Adipoq,C4b,Cav1,Cav2,Clu,Cops5,Cspg4,Cycs,Eif3b,Fbln1,Fn1,G6pdx,Hrg,Hsp90b1,Hspa5,Kng1,Mvp,Nrd1,Otub1,Park7,Prdx2,Prdx3,Psme1,Serpinb1a,Sod1,Ube2n,Vil1,Ywhab,Ywhae
GO.0044707	single-multicellular organism process	52	0.00634	ENSMUSP00000000058,ENSMUSP00000004327,ENSMUSP00000005292,ENSMUSP00000007799,ENSMUSP00000010804,ENSMUSP00000014370,ENSMUSP00000014578,ENSMUSP00000015435,ENSMUSP00000015950,ENSMUSP00000021412,ENSMUSP00000021607,ENSMUSP00000022616,ENSMUSP00000022947,ENSMUSP00000023589,ENSMUSP00000023590,ENSMUSP00000023707,ENSMUSP00000024706,ENSMUSP00000024897,ENSMUSP00000025385,ENSMUSP00000025891,ENSMUSP00000025961,…	Aacs,Acadl,Asl,Atic,Bgn,Cacybp,Capn1,Car2,Cav1,Cav2,Cbr3,Clu,Copa,Cspg4,Des,Eif4a1,Fasn,Fbln1,Fn1,G6pdx,Gdi1,Gnb1,Hnrnpc,Hrg,Hsd17b4,Hspa5,Kng1,Lgmn,Lmna,Manf,Matn2,Mmp3,Mut,Myl6,Oxct1,Park7,Parva,Pdia6,Phgdh,Pla2g7,Plcd1,Plg,Ppt1,Prdx2,Prdx3,Psma6,Qdpr,Rtn4,Sod1,Tln1,Vapa,Vil1
GO.0006461	protein complex assembly	16	0.00675	ENSMUSP00000000058,ENSMUSP00000011492,ENSMUSP00000018470,ENSMUSP00000020315,ENSMUSP00000021698,ENSMUSP00000022616,ENSMUSP00000023593,ENSMUSP00000025379,ENSMUSP00000027366,ENSMUSP00000029382,ENSMUSP00000030090,ENSMUSP00000034989,ENSMUSP00000039243,ENSMUSP00000054499,ENSMUSP00000083375,ENSMUSP00000090564	Acad9,Adipoq,Alad,Cand1,Cav2,Clu,Dpysl3,Fbp1,Fn1,Glul,Hsp90aa1,Me1,Ppid,Snx2,Vil1,Ywhab
GO.0032501	multicellular organismal process	53	0.00675	ENSMUSP00000000058,ENSMUSP00000004327,ENSMUSP00000005292,ENSMUSP00000007799,ENSMUSP00000010804,ENSMUSP00000014370,ENSMUSP00000014578,ENSMUSP00000015435,ENSMUSP00000015950,ENSMUSP00000021412,ENSMUSP00000021607,ENSMUSP00000022616,ENSMUSP00000022947,ENSMUSP00000023589,ENSMUSP00000023590,ENSMUSP00000023707,ENSMUSP00000024706,ENSMUSP00000024897,ENSMUSP00000025385,ENSMUSP00000025891,ENSMUSP00000025961,…	Aacs,Acadl,Acox1,Asl,Atic,Bgn,Cacybp,Capn1,Car2,Cav1,Cav2,Cbr3,Clu,Copa,Cspg4,Des,Eif4a1,Fasn,Fbln1,Fn1,G6pdx,Gdi1,Gnb1,Hnrnpc,Hrg,Hsd17b4,Hspa5,Kng1,Lgmn,Lmna,Manf,Matn2,Mmp3,Mut,Myl6,Oxct1,Park7,Parva,Pdia6,Phgdh,Pla2g7,Plcd1,Plg,Ppt1,Prdx2,Prdx3,Psma6,Qdpr,Rtn4,Sod1,Tln1,Vapa,Vil1
GO.0034440	lipid oxidation	5	0.00675	ENSMUSP00000023593,ENSMUSP00000024706,ENSMUSP00000025385,ENSMUSP00000027153,ENSMUSP00000063325	Acadl,Acox1,Adipoq,Hsd17b4,Pla2g7
GO.0051336	regulation of hydrolase activity	19	0.00675	ENSMUSP00000000058,ENSMUSP00000007799,ENSMUSP00000015435,ENSMUSP00000020238,ENSMUSP00000023589,ENSMUSP00000023590,ENSMUSP00000023707,ENSMUSP00000025961,ENSMUSP00000027366,ENSMUSP00000028222,ENSMUSP00000030412,ENSMUSP00000030805,ENSMUSP00000054499,ENSMUSP00000054583,ENSMUSP00000068328,ENSMUSP00000069418,ENSMUSP00000075690,ENSMUSP00000124523,ENSMUSP00000134735	C4b,Cav1,Cav2,Cycs,Fbln1,Fn1,Gdi1,Hrg,Hsp90b1,Hspa5,Kng1,Nrd1,Park7,Ppt1,Prdx3,Psme1,Serpinb1a,Sod1,Vil1
GO.0070271	protein complex biogenesis	16	0.00675	ENSMUSP00000000058,ENSMUSP00000011492,ENSMUSP00000018470,ENSMUSP00000020315,ENSMUSP00000021698,ENSMUSP00000022616,ENSMUSP00000023593,ENSMUSP00000025379,ENSMUSP00000027366,ENSMUSP00000029382,ENSMUSP00000030090,ENSMUSP00000034989,ENSMUSP00000039243,ENSMUSP00000054499,ENSMUSP00000083375,ENSMUSP00000090564	Acad9,Adipoq,Alad,Cand1,Cav2,Clu,Dpysl3,Fbp1,Fn1,Glul,Hsp90aa1,Me1,Ppid,Snx2,Vil1,Ywhab
GO.1903209	positive regulation of oxidative stress-induced cell death	3	0.0069	ENSMUSP00000023707,ENSMUSP00000030805,ENSMUSP00000034497	Mmp3,Park7,Sod1
GO.1903426	regulation of reactive oxygen species biosynthetic process	5	0.00712	ENSMUSP00000007799,ENSMUSP00000021698,ENSMUSP00000022616,ENSMUSP00000030805,ENSMUSP00000124523	Cav1,Clu,Cycs,Hsp90aa1,Park7
GO.0018171	peptidyl-cysteine oxidation	2	0.00883	ENSMUSP00000025961,ENSMUSP00000030805	Park7,Prdx3
GO.0031953	negative regulation of protein autophosphorylation	3	0.00902	ENSMUSP00000007799,ENSMUSP00000023593,ENSMUSP00000127250	Adipoq,Cav1,Mvp
GO.0016042	lipid catabolic process	8	0.00913	ENSMUSP00000010804,ENSMUSP00000023593,ENSMUSP00000024706,ENSMUSP00000025385,ENSMUSP00000027153,ENSMUSP00000030412,ENSMUSP00000063325,ENSMUSP00000071636	Acadl,Acox1,Adipoq,Hsd17b4,Pla2g7,Plcd1,Ppt1,Prdx6
GO.0019637	organophosphate metabolic process	14	0.00913	ENSMUSP00000004327,ENSMUSP00000019283,ENSMUSP00000020969,ENSMUSP00000023231,ENSMUSP00000026495,ENSMUSP00000027271,ENSMUSP00000027384,ENSMUSP00000027916,ENSMUSP00000030491,ENSMUSP00000071231,ENSMUSP00000071636,ENSMUSP00000090564,ENSMUSP00000099939,ENSMUSP00000124523	Atic,Atp5a1,Bpnt1,Cmpk1,Cmpk2,Cycs,Fbp1,G6pdx,Inpp1,Isyna1,Prdx6,Pygl,Tsta3,Ugp2
GO.0030162	regulation of proteolysis	14	0.0095	ENSMUSP00000007799,ENSMUSP00000022616,ENSMUSP00000023589,ENSMUSP00000023590,ENSMUSP00000025961,ENSMUSP00000027366,ENSMUSP00000030805,ENSMUSP00000054499,ENSMUSP00000054583,ENSMUSP00000068328,ENSMUSP00000069418,ENSMUSP00000075690,ENSMUSP00000124523,ENSMUSP00000134735	C4b,Cav1,Clu,Cycs,Fbln1,Fn1,Hrg,Kng1,Nrd1,Park7,Prdx3,Psme1,Serpinb1a,Vil1
GO.0009605	response to external stimulus	23	0.00958	ENSMUSP00000005292,ENSMUSP00000007799,ENSMUSP00000020969,ENSMUSP00000022616,ENSMUSP00000022629,ENSMUSP00000022947,ENSMUSP00000023590,ENSMUSP00000023593,ENSMUSP00000023707,ENSMUSP00000025961,ENSMUSP00000027366,ENSMUSP00000028222,ENSMUSP00000030090,ENSMUSP00000030940,ENSMUSP00000031327,ENSMUSP00000031445,ENSMUSP00000033030,ENSMUSP00000083375,ENSMUSP00000089801,ENSMUSP00000099534,ENSMUSP00000103267,…	Aacs,Adipoq,Alad,B2m,Cav1,Clu,Cmpk2,Ctsd,Cxcl1,Dpysl2,Glul,Gnb1,Hrg,Hspa5,Ldha,Lyz2,Matn2,Oxct1,Parva,Prdx2,Prdx3,Sod1,Vil1
GO.0010310	regulation of hydrogen peroxide metabolic process	3	0.0104	ENSMUSP00000005292,ENSMUSP00000034497,ENSMUSP00000124523	Cycs,Mmp3,Prdx2
GO.0022607	cellular component assembly	23	0.0104	ENSMUSP00000000058,ENSMUSP00000007799,ENSMUSP00000011492,ENSMUSP00000018470,ENSMUSP00000020238,ENSMUSP00000020315,ENSMUSP00000021698,ENSMUSP00000022616,ENSMUSP00000023593,ENSMUSP00000025379,ENSMUSP00000027366,ENSMUSP00000029382,ENSMUSP00000030090,ENSMUSP00000030187,ENSMUSP00000034989,ENSMUSP00000039243,ENSMUSP00000054499,ENSMUSP00000066068,ENSMUSP00000071636,ENSMUSP00000083375,ENSMUSP00000090564,…	Acad9,Actn4,Adipoq,Alad,Cand1,Cav1,Cav2,Clu,Ctsd,Dpysl3,Eif3b,Fbp1,Fn1,Glul,Hsp90aa1,Hsp90b1,Me1,Ppid,Prdx6,Snx2,Tln1,Vil1,Ywhab
GO.0046364	monosaccharide biosynthetic process	4	0.0104	ENSMUSP00000004327,ENSMUSP00000023760,ENSMUSP00000030455,ENSMUSP00000090564	Akr1a1,Fbp1,G6pdx,Gpd1
GO.0090066	regulation of anatomical structure size	10	0.0104	ENSMUSP00000004327,ENSMUSP00000006467,ENSMUSP00000007799,ENSMUSP00000015877,ENSMUSP00000022629,ENSMUSP00000023589,ENSMUSP00000023707,ENSMUSP00000054499,ENSMUSP00000099907,ENSMUSP00000124562	Arpc2,Capza2,Cav1,Dpysl2,Fn1,G6pdx,Kng1,Manf,Rtn4,Sod1
GO.0006457	protein folding	7	0.0106	ENSMUSP00000001566,ENSMUSP00000020238,ENSMUSP00000021698,ENSMUSP00000022616,ENSMUSP00000029382,ENSMUSP00000052912,ENSMUSP00000099534	B2m,Clu,Hsp90aa1,Hsp90b1,Pdia6,Ppid,Tubb5
GO.0034613	cellular protein localization	17	0.0109	ENSMUSP00000009234,ENSMUSP00000018470,ENSMUSP00000020238,ENSMUSP00000021698,ENSMUSP00000023593,ENSMUSP00000024897,ENSMUSP00000028222,ENSMUSP00000028981,ENSMUSP00000029699,ENSMUSP00000030187,ENSMUSP00000033012,ENSMUSP00000034470,ENSMUSP00000035272,ENSMUSP00000039243,ENSMUSP00000070993,ENSMUSP00000118179,ENSMUSP00000127842	Adipoq,Ap1b1,Ap2a1,Copa,Copb1,Hsp90aa1,Hsp90b1,Hspa5,Lmna,Mapre1,Snx2,Tln1,Tln2,Vapa,Vps26b,Ywhab,Ywhae
GO.0051188	cofactor biosynthetic process	6	0.0114	ENSMUSP00000004327,ENSMUSP00000015950,ENSMUSP00000027384,ENSMUSP00000030090,ENSMUSP00000087118,ENSMUSP00000103012	Acly,Alad,Atic,G6pdx,Mat2a,Qdpr
GO.0052548	regulation of endopeptidase activity	10	0.0114	ENSMUSP00000023589,ENSMUSP00000023590,ENSMUSP00000025961,ENSMUSP00000027366,ENSMUSP00000030805,ENSMUSP00000068328,ENSMUSP00000069418,ENSMUSP00000075690,ENSMUSP00000124523,ENSMUSP00000134735	C4b,Cycs,Hrg,Kng1,Nrd1,Park7,Prdx3,Psme1,Serpinb1a,Vil1
GO.0072329	monocarboxylic acid catabolic process	5	0.0124	ENSMUSP00000023593,ENSMUSP00000025385,ENSMUSP00000027153,ENSMUSP00000030455,ENSMUSP00000063325	Acadl,Acox1,Adipoq,Akr1a1,Hsd17b4
GO.0009611	response to wounding	10	0.0144	ENSMUSP00000007799,ENSMUSP00000014578,ENSMUSP00000022947,ENSMUSP00000023589,ENSMUSP00000023590,ENSMUSP00000023707,ENSMUSP00000025379,ENSMUSP00000030187,ENSMUSP00000052912,ENSMUSP00000054499	Cav1,Dpysl3,Fn1,Hrg,Kng1,Matn2,Pdia6,Plg,Sod1,Tln1
GO.0071822	protein complex subunit organization	18	0.0144	ENSMUSP00000000058,ENSMUSP00000006467,ENSMUSP00000011492,ENSMUSP00000018470,ENSMUSP00000020238,ENSMUSP00000020315,ENSMUSP00000021698,ENSMUSP00000022616,ENSMUSP00000023593,ENSMUSP00000025379,ENSMUSP00000029382,ENSMUSP00000030090,ENSMUSP00000034989,ENSMUSP00000039243,ENSMUSP00000054499,ENSMUSP00000066068,ENSMUSP00000083375,ENSMUSP00000090564	Acad9,Actn4,Adipoq,Alad,Arpc2,Cand1,Cav2,Clu,Dpysl3,Fbp1,Fn1,Glul,Hsp90aa1,Hsp90b1,Me1,Ppid,Snx2,Ywhab
GO.0050880	regulation of blood vessel size	5	0.0148	ENSMUSP00000004327,ENSMUSP00000007799,ENSMUSP00000023589,ENSMUSP00000023707,ENSMUSP00000124562	Cav1,G6pdx,Kng1,Manf,Sod1
GO.0043254	regulation of protein complex assembly	9	0.015	ENSMUSP00000006467,ENSMUSP00000007799,ENSMUSP00000015877,ENSMUSP00000020315,ENSMUSP00000022616,ENSMUSP00000023590,ENSMUSP00000028981,ENSMUSP00000034497,ENSMUSP00000037654	Arpc2,Cand1,Capza2,Cav1,Clu,Eml2,Hrg,Mapre1,Mmp3
GO.0051235	maintenance of location	6	0.015	ENSMUSP00000007799,ENSMUSP00000018470,ENSMUSP00000025563,ENSMUSP00000028222,ENSMUSP00000030187,ENSMUSP00000035272	Cav1,Fth1,Hspa5,Tln1,Tln2,Ywhab
GO.0051651	maintenance of location in cell	5	0.015	ENSMUSP00000018470,ENSMUSP00000025563,ENSMUSP00000028222,ENSMUSP00000030187,ENSMUSP00000035272	Fth1,Hspa5,Tln1,Tln2,Ywhab
GO.0051259	protein oligomerization	10	0.0152	ENSMUSP00000000058,ENSMUSP00000007799,ENSMUSP00000018470,ENSMUSP00000023593,ENSMUSP00000025379,ENSMUSP00000030090,ENSMUSP00000034989,ENSMUSP00000039243,ENSMUSP00000083375,ENSMUSP00000090564	Adipoq,Alad,Cav1,Cav2,Dpysl3,Fbp1,Glul,Me1,Snx2,Ywhab
GO.0065003	macromolecular complex assembly	17	0.016	ENSMUSP00000000058,ENSMUSP00000011492,ENSMUSP00000018470,ENSMUSP00000020315,ENSMUSP00000021698,ENSMUSP00000022616,ENSMUSP00000023593,ENSMUSP00000025379,ENSMUSP00000027366,ENSMUSP00000029382,ENSMUSP00000030090,ENSMUSP00000034989,ENSMUSP00000039243,ENSMUSP00000054499,ENSMUSP00000083375,ENSMUSP00000090564,ENSMUSP00000098076	Acad9,Adipoq,Alad,Cand1,Cav2,Clu,Dpysl3,Eif3b,Fbp1,Fn1,Glul,Hsp90aa1,Me1,Ppid,Snx2,Vil1,Ywhab
GO.0006564	L-serine biosynthetic process	2	0.0175	ENSMUSP00000025542,ENSMUSP00000064755	Phgdh,Psat1
GO.0006635	fatty acid beta-oxidation	4	0.0175	ENSMUSP00000023593,ENSMUSP00000025385,ENSMUSP00000027153,ENSMUSP00000063325	Acadl,Acox1,Adipoq,Hsd17b4
GO.0006749	glutathione metabolic process	4	0.0175	ENSMUSP00000004327,ENSMUSP00000023707,ENSMUSP00000034903,ENSMUSP00000046324	G6pdx,Gsta4,Gstt2,Sod1
GO.0009051	pentose-phosphate shunt, oxidative branch	2	0.0175	ENSMUSP00000004327,ENSMUSP00000034264	G6pdx,Pgls
GO.0019065	receptor-mediated endocytosis of virus by host cell	2	0.0175	ENSMUSP00000000058,ENSMUSP00000007799	Cav1,Cav2
GO.2000379	positive regulation of reactive oxygen species metabolic process	5	0.0175	ENSMUSP00000021698,ENSMUSP00000022616,ENSMUSP00000023707,ENSMUSP00000030805,ENSMUSP00000031327	Clu,Cxcl1,Hsp90aa1,Park7,Sod1
GO.0010243	response to organonitrogen compound	13	0.0197	ENSMUSP00000000058,ENSMUSP00000007799,ENSMUSP00000014370,ENSMUSP00000015950,ENSMUSP00000020238,ENSMUSP00000022629,ENSMUSP00000023707,ENSMUSP00000023760,ENSMUSP00000026196,ENSMUSP00000030090,ENSMUSP00000031445,ENSMUSP00000034497,ENSMUSP00000105709	Aacs,Alad,Cacybp,Calm1,Cav1,Cav2,Dpysl2,Got1,Gpd1,Hsp90b1,Mmp3,Qdpr,Sod1
GO.0030163	protein catabolic process	11	0.0197	ENSMUSP00000014578,ENSMUSP00000020238,ENSMUSP00000021412,ENSMUSP00000021607,ENSMUSP00000025649,ENSMUSP00000028222,ENSMUSP00000030412,ENSMUSP00000034497,ENSMUSP00000088057,ENSMUSP00000096932,ENSMUSP00000121203	Ctsd,Ddb1,Hsp90b1,Hspa5,Lgmn,Mmp3,Plg,Ppt1,Psma5,Psma6,Ube2n
GO.0043648	dicarboxylic acid metabolic process	5	0.0197	ENSMUSP00000026196,ENSMUSP00000027384,ENSMUSP00000034989,ENSMUSP00000083375,ENSMUSP00000123799	Asl,Atic,Glul,Got1,Me1
GO.0006081	cellular aldehyde metabolic process	4	0.02	ENSMUSP00000004327,ENSMUSP00000028004,ENSMUSP00000030455,ENSMUSP00000030805	Akr1a1,Aldh9a1,G6pdx,Park7
GO.0009057	macromolecule catabolic process	13	0.0216	ENSMUSP00000014578,ENSMUSP00000020238,ENSMUSP00000021412,ENSMUSP00000021607,ENSMUSP00000025649,ENSMUSP00000025891,ENSMUSP00000028222,ENSMUSP00000030412,ENSMUSP00000034497,ENSMUSP00000071231,ENSMUSP00000088057,ENSMUSP00000096932,ENSMUSP00000121203	Capn1,Ctsd,Ddb1,Hsp90b1,Hspa5,Lgmn,Mmp3,Plg,Ppt1,Psma5,Psma6,Pygl,Ube2n
GO.0009108	coenzyme biosynthetic process	5	0.0216	ENSMUSP00000004327,ENSMUSP00000015950,ENSMUSP00000027384,ENSMUSP00000087118,ENSMUSP00000103012	Acly,Atic,G6pdx,Mat2a,Qdpr
GO.0060548	negative regulation of cell death	15	0.0216	ENSMUSP00000005292,ENSMUSP00000007799,ENSMUSP00000014370,ENSMUSP00000020238,ENSMUSP00000021607,ENSMUSP00000022616,ENSMUSP00000023707,ENSMUSP00000025563,ENSMUSP00000025649,ENSMUSP00000025961,ENSMUSP00000027366,ENSMUSP00000028222,ENSMUSP00000029699,ENSMUSP00000030412,ENSMUSP00000030805	Cacybp,Cav1,Clu,Ddb1,Fth1,Hsp90b1,Hspa5,Lgmn,Lmna,Park7,Ppt1,Prdx2,Prdx3,Sod1,Vil1
GO.0005975	carbohydrate metabolic process	12	0.0219	ENSMUSP00000004327,ENSMUSP00000019283,ENSMUSP00000023593,ENSMUSP00000023760,ENSMUSP00000026196,ENSMUSP00000030455,ENSMUSP00000034264,ENSMUSP00000040580,ENSMUSP00000071231,ENSMUSP00000090564,ENSMUSP00000103012,ENSMUSP00000103267	Acly,Adipoq,Akr1a1,Fbp1,G6pdx,Galm,Got1,Gpd1,Isyna1,Ldha,Pgls,Pygl
GO.0006979	response to oxidative stress	9	0.0219	ENSMUSP00000004327,ENSMUSP00000005292,ENSMUSP00000023593,ENSMUSP00000023707,ENSMUSP00000025961,ENSMUSP00000030090,ENSMUSP00000030805,ENSMUSP00000071636,ENSMUSP00000124523	Adipoq,Alad,Cycs,G6pdx,Park7,Prdx2,Prdx3,Prdx6,Sod1
GO.0031579	membrane raft organization	3	0.0219	ENSMUSP00000000058,ENSMUSP00000007799,ENSMUSP00000030412	Cav1,Cav2,Ppt1
GO.0043933	macromolecular complex subunit organization	23	0.0219	ENSMUSP00000000058,ENSMUSP00000006467,ENSMUSP00000011492,ENSMUSP00000018470,ENSMUSP00000020238,ENSMUSP00000020315,ENSMUSP00000021698,ENSMUSP00000022616,ENSMUSP00000023593,ENSMUSP00000024706,ENSMUSP00000025379,ENSMUSP00000025649,ENSMUSP00000029382,ENSMUSP00000030090,ENSMUSP00000034989,ENSMUSP00000039243,ENSMUSP00000054499,ENSMUSP00000066068,ENSMUSP00000083375,ENSMUSP00000090564,ENSMUSP00000096932,…	Acad9,Actn4,Adipoq,Alad,Arpc2,Cand1,Cav2,Clu,Ddb1,Dpysl3,Eif3b,Fbp1,Fn1,Glul,Hnrnpc,Hsp90aa1,Hsp90b1,Me1,Pla2g7,Ppid,Snx2,Ube2n,Ywhab
GO.2000378	negative regulation of reactive oxygen species metabolic process	4	0.0245	ENSMUSP00000005292,ENSMUSP00000007799,ENSMUSP00000034497,ENSMUSP00000124523	Cav1,Cycs,Mmp3,Prdx2
GO.0065007	biological regulation	74	0.0247	ENSMUSP00000004327,ENSMUSP00000005292,ENSMUSP00000006467,ENSMUSP00000007799,ENSMUSP00000009256,ENSMUSP00000014370,ENSMUSP00000014578,ENSMUSP00000015435,ENSMUSP00000015877,ENSMUSP00000020238,ENSMUSP00000021412,ENSMUSP00000021607,ENSMUSP00000021698,ENSMUSP00000022616,ENSMUSP00000023589,ENSMUSP00000023590,ENSMUSP00000023593,ENSMUSP00000023707,ENSMUSP00000023760,ENSMUSP00000024706,ENSMUSP00000024897,…	Aacs,Abhd14b,Acadl,Acox1,Adipoq,Aldh9a1,Ap2a1,Arpc2,Atp5a1,Bcl2l13,C4b,Cacybp,Calm1,Capza2,Cav1,Clu,Copa,Cops5,Cspg4,Cxcl1,Cycs,Ddb1,Dpysl3,Eif3b,Eif4a1,Eml2,Fbln1,Fbp1,Fn1,G6pdx,Gdi1,Glul,Got1,Gpd1,Hnrnpc,Hrg,Hsd17b4,Hsp90aa1,Hsp90b1,Hspa5,Kng1,Lgmn,Lmna,Manf,Mapre1,Me1,Mmp3,Mvp,Nrd1,Otub1,Oxct1,Park7,Parva,Phgdh,Pla2g7,Plg,Ppid,Ppt1,Prdx2,Prdx3,Psma6,Psme1,Ptrf,Pygl,Rbbp9,Rtn4,Serpinb1a,Sod1,Tl…
GO.0006006	glucose metabolic process	5	0.0253	ENSMUSP00000004327,ENSMUSP00000023593,ENSMUSP00000023760,ENSMUSP00000040580,ENSMUSP00000090564	Adipoq,Fbp1,G6pdx,Galm,Gpd1
GO.0070252	actin-mediated cell contraction	3	0.0253	ENSMUSP00000027366,ENSMUSP00000033030,ENSMUSP00000128803	Myl6,Parva,Vil1
GO.0008104	protein localization	21	0.0254	ENSMUSP00000007799,ENSMUSP00000015435,ENSMUSP00000018470,ENSMUSP00000020238,ENSMUSP00000021698,ENSMUSP00000022616,ENSMUSP00000023593,ENSMUSP00000024897,ENSMUSP00000028222,ENSMUSP00000028981,ENSMUSP00000029382,ENSMUSP00000029699,ENSMUSP00000030187,ENSMUSP00000030412,ENSMUSP00000033012,ENSMUSP00000034470,ENSMUSP00000035272,ENSMUSP00000039243,ENSMUSP00000066068,ENSMUSP00000070993,ENSMUSP00000118179	Actn4,Adipoq,Cav1,Clu,Copa,Copb1,Gdi1,Hsp90aa1,Hsp90b1,Hspa5,Lmna,Mapre1,Ppid,Ppt1,Snx2,Tln1,Tln2,Vapa,Vps26b,Ywhab,Ywhae
GO.0009719	response to endogenous stimulus	18	0.0254	ENSMUSP00000000058,ENSMUSP00000007799,ENSMUSP00000014370,ENSMUSP00000015950,ENSMUSP00000020238,ENSMUSP00000022629,ENSMUSP00000023707,ENSMUSP00000023760,ENSMUSP00000026196,ENSMUSP00000027366,ENSMUSP00000029078,ENSMUSP00000030090,ENSMUSP00000031445,ENSMUSP00000034497,ENSMUSP00000034989,ENSMUSP00000087658,ENSMUSP00000105709,ENSMUSP00000106318	Aacs,Alad,Cacybp,Calm1,Car2,Cav1,Cav2,Dpysl2,Got1,Gpd1,Hsp90b1,Me1,Mmp3,Oxct1,Qdpr,Sod1,Ube2l3,Vil1
GO.0072593	reactive oxygen species metabolic process	5	0.026	ENSMUSP00000005292,ENSMUSP00000021698,ENSMUSP00000023707,ENSMUSP00000025961,ENSMUSP00000030805	Hsp90aa1,Park7,Prdx2,Prdx3,Sod1
GO.0043067	regulation of programmed cell death	19	0.0267	ENSMUSP00000005292,ENSMUSP00000007799,ENSMUSP00000009256,ENSMUSP00000020238,ENSMUSP00000021607,ENSMUSP00000022616,ENSMUSP00000023590,ENSMUSP00000023593,ENSMUSP00000023707,ENSMUSP00000025649,ENSMUSP00000025961,ENSMUSP00000027366,ENSMUSP00000028222,ENSMUSP00000029382,ENSMUSP00000029699,ENSMUSP00000030412,ENSMUSP00000030805,ENSMUSP00000066068,ENSMUSP00000124523	Actn4,Adipoq,Bcl2l13,Cav1,Clu,Cycs,Ddb1,Hrg,Hsp90b1,Hspa5,Lgmn,Lmna,Park7,Ppid,Ppt1,Prdx2,Prdx3,Sod1,Vil1
GO.0048549	positive regulation of pinocytosis	2	0.0286	ENSMUSP00000030412,ENSMUSP00000066068	Actn4,Ppt1
GO.0070836	caveola assembly	2	0.0286	ENSMUSP00000000058,ENSMUSP00000007799	Cav1,Cav2
GO.0090322	regulation of superoxide metabolic process	3	0.0286	ENSMUSP00000023707,ENSMUSP00000030805,ENSMUSP00000031327	Cxcl1,Park7,Sod1
GO.0006631	fatty acid metabolic process	8	0.0292	ENSMUSP00000021649,ENSMUSP00000023593,ENSMUSP00000025385,ENSMUSP00000027153,ENSMUSP00000031445,ENSMUSP00000052872,ENSMUSP00000063325,ENSMUSP00000115704	Aacs,Acadl,Acot2,Acox1,Adipoq,Fasn,Hsd17b4,Ptgr2
GO.0048523	negative regulation of cellular process	39	0.0292	ENSMUSP00000000058,ENSMUSP00000004327,ENSMUSP00000005292,ENSMUSP00000007799,ENSMUSP00000014370,ENSMUSP00000014578,ENSMUSP00000015435,ENSMUSP00000015877,ENSMUSP00000020238,ENSMUSP00000021607,ENSMUSP00000022616,ENSMUSP00000023589,ENSMUSP00000023590,ENSMUSP00000023593,ENSMUSP00000023707,ENSMUSP00000024897,ENSMUSP00000025379,ENSMUSP00000025649,ENSMUSP00000025679,ENSMUSP00000025961,ENSMUSP00000026495,…	Acadl,Actn4,Adipoq,Atp5a1,C4b,Cacybp,Capza2,Cav1,Cav2,Clu,Cycs,Ddb1,Dpysl3,Eml2,Fbp1,G6pdx,Gdi1,Hrg,Hsp90b1,Hspa5,Kng1,Lgmn,Lmna,Mapre1,Mmp3,Mvp,Otub1,Park7,Plg,Ppid,Ppt1,Prdx2,Prdx3,Rtn4,Serpinb1a,Sod1,Vapa,Vil1,Ywhae
GO.0044085	cellular component biogenesis	23	0.0295	ENSMUSP00000000058,ENSMUSP00000007799,ENSMUSP00000011492,ENSMUSP00000018470,ENSMUSP00000020238,ENSMUSP00000020315,ENSMUSP00000021698,ENSMUSP00000022616,ENSMUSP00000023593,ENSMUSP00000025379,ENSMUSP00000027366,ENSMUSP00000029382,ENSMUSP00000030090,ENSMUSP00000030187,ENSMUSP00000034989,ENSMUSP00000039243,ENSMUSP00000054499,ENSMUSP00000066068,ENSMUSP00000071636,ENSMUSP00000083375,ENSMUSP00000090564,…	Acad9,Actn4,Adipoq,Alad,Cand1,Cav1,Cav2,Clu,Ctsd,Dpysl3,Eif3b,Fbp1,Fn1,Glul,Hsp90aa1,Hsp90b1,Me1,Ppid,Prdx6,Snx2,Tln1,Vil1,Ywhab
GO.0005996	monosaccharide metabolic process	6	0.0315	ENSMUSP00000004327,ENSMUSP00000023593,ENSMUSP00000023760,ENSMUSP00000030455,ENSMUSP00000040580,ENSMUSP00000090564	Adipoq,Akr1a1,Fbp1,G6pdx,Galm,Gpd1
GO.0050789	regulation of biological process	71	0.0324	ENSMUSP00000004327,ENSMUSP00000005292,ENSMUSP00000006467,ENSMUSP00000007799,ENSMUSP00000009256,ENSMUSP00000014370,ENSMUSP00000014578,ENSMUSP00000015435,ENSMUSP00000015877,ENSMUSP00000020238,ENSMUSP00000021412,ENSMUSP00000021607,ENSMUSP00000021698,ENSMUSP00000022616,ENSMUSP00000023589,ENSMUSP00000023590,ENSMUSP00000023593,ENSMUSP00000023707,ENSMUSP00000023760,ENSMUSP00000024706,ENSMUSP00000024897,…	Aacs,Abhd14b,Acadl,Acox1,Adipoq,Ap2a1,Arpc2,Atp5a1,B2m,Bcl2l13,C4b,Cacybp,Calm1,Capza2,Cav1,Clu,Cops5,Cspg4,Cxcl1,Cycs,Ddb1,Dpysl3,Eif3b,Eif4a1,Eml2,Fbln1,Fbp1,Fn1,G6pdx,Gdi1,Glul,Gnb1,Got1,Gpd1,Hnrnpc,Hrg,Hsp90aa1,Hsp90b1,Hspa5,Kng1,Lgmn,Lmna,Mapre1,Me1,Mmp3,Mvp,Nrd1,Otub1,Oxct1,Park7,Parva,Pdia6,Phgdh,Pla2g7,Plg,Ppid,Ppt1,Prdx2,Prdx3,Psma6,Psme1,Ptrf,Rbbp9,Rtn4,Serpinb1a,Sod1,Ube2l3,Ube2n,Vapa,…
GO.0048519	negative regulation of biological process	41	0.0327	ENSMUSP00000000058,ENSMUSP00000004327,ENSMUSP00000005292,ENSMUSP00000007799,ENSMUSP00000014370,ENSMUSP00000014578,ENSMUSP00000015435,ENSMUSP00000015877,ENSMUSP00000020238,ENSMUSP00000020315,ENSMUSP00000021607,ENSMUSP00000022616,ENSMUSP00000023589,ENSMUSP00000023590,ENSMUSP00000023593,ENSMUSP00000023707,ENSMUSP00000024897,ENSMUSP00000025379,ENSMUSP00000025649,ENSMUSP00000025679,ENSMUSP00000025961,…	Acadl,Actn4,Adipoq,Ap2a1,Atp5a1,C4b,Cacybp,Cand1,Capza2,Cav1,Cav2,Clu,Cycs,Ddb1,Dpysl3,Eml2,Fbp1,G6pdx,Gdi1,Hrg,Hsp90b1,Hspa5,Kng1,Lgmn,Lmna,Mapre1,Mmp3,Mvp,Otub1,Park7,Plg,Ppid,Ppt1,Prdx2,Prdx3,Rtn4,Serpinb1a,Sod1,Vapa,Vil1,Ywhae
GO.0016043	cellular component organization	41	0.0346	ENSMUSP00000000058,ENSMUSP00000006467,ENSMUSP00000007799,ENSMUSP00000011492,ENSMUSP00000014578,ENSMUSP00000015877,ENSMUSP00000018470,ENSMUSP00000020238,ENSMUSP00000020315,ENSMUSP00000021698,ENSMUSP00000022616,ENSMUSP00000022947,ENSMUSP00000023593,ENSMUSP00000023707,ENSMUSP00000024706,ENSMUSP00000024897,ENSMUSP00000025379,ENSMUSP00000025649,ENSMUSP00000025961,ENSMUSP00000028981,ENSMUSP00000029382,…	Acad9,Acox1,Actn4,Adipoq,Alad,Arpc2,Cand1,Capza2,Cav1,Cav2,Clu,Ctsd,Ddb1,Dpysl3,Eif3b,Fbln1,Fbp1,Fn1,Glul,Hnrnpc,Hsp90aa1,Hsp90b1,Lmna,Mapre1,Matn2,Me1,Park7,Phgdh,Pla2g7,Plg,Ppid,Ppt1,Prdx3,Prdx6,Rtn4,Snx2,Sod1,Tln2,Ube2n,Vapa,Ywhab
GO.0032272	negative regulation of protein polymerization	4	0.0346	ENSMUSP00000015877,ENSMUSP00000027366,ENSMUSP00000028981,ENSMUSP00000037654	Capza2,Eml2,Mapre1,Vil1
GO.0043603	cellular amide metabolic process	11	0.0346	ENSMUSP00000004327,ENSMUSP00000018992,ENSMUSP00000023707,ENSMUSP00000027384,ENSMUSP00000034903,ENSMUSP00000046324,ENSMUSP00000080058,ENSMUSP00000098076,ENSMUSP00000099950,ENSMUSP00000123799,ENSMUSP00000127034	Apeh,Asl,Atic,Eif3b,Eif4a1,G6pdx,Gsta4,Gstt2,Rars,Sardh,Sod1
GO.0031333	negative regulation of protein complex assembly	5	0.037	ENSMUSP00000015877,ENSMUSP00000022616,ENSMUSP00000027366,ENSMUSP00000028981,ENSMUSP00000037654	Capza2,Clu,Eml2,Mapre1,Vil1
GO.1990267	response to transition metal nanoparticle	5	0.037	ENSMUSP00000023590,ENSMUSP00000023707,ENSMUSP00000029078,ENSMUSP00000030090,ENSMUSP00000030805	Alad,Car2,Hrg,Park7,Sod1
GO.0044093	positive regulation of molecular function	20	0.0381	ENSMUSP00000000058,ENSMUSP00000005292,ENSMUSP00000007799,ENSMUSP00000015435,ENSMUSP00000018470,ENSMUSP00000021412,ENSMUSP00000022616,ENSMUSP00000023593,ENSMUSP00000023707,ENSMUSP00000025961,ENSMUSP00000028222,ENSMUSP00000028981,ENSMUSP00000030805,ENSMUSP00000038909,ENSMUSP00000054499,ENSMUSP00000054583,ENSMUSP00000096932,ENSMUSP00000105709,ENSMUSP00000124523,ENSMUSP00000134735	Adipoq,Calm1,Cav1,Cav2,Clu,Cspg4,Cycs,Fbln1,Fn1,Gdi1,Hspa5,Mapre1,Park7,Prdx2,Prdx3,Psma6,Psme1,Sod1,Ube2n,Ywhab
GO.2001244	positive regulation of intrinsic apoptotic signaling pathway	4	0.0387	ENSMUSP00000007799,ENSMUSP00000022616,ENSMUSP00000023707,ENSMUSP00000030805	Cav1,Clu,Park7,Sod1
GO.0009991	response to extracellular stimulus	10	0.0402	ENSMUSP00000007799,ENSMUSP00000023593,ENSMUSP00000023707,ENSMUSP00000028222,ENSMUSP00000030090,ENSMUSP00000031445,ENSMUSP00000083375,ENSMUSP00000103267,ENSMUSP00000106318,ENSMUSP00000121203	Aacs,Adipoq,Alad,Cav1,Ctsd,Glul,Hspa5,Ldha,Oxct1,Sod1
GO.0051384	response to glucocorticoid	6	0.0403	ENSMUSP00000007799,ENSMUSP00000023593,ENSMUSP00000026196,ENSMUSP00000030090,ENSMUSP00000087658,ENSMUSP00000105709	Adipoq,Alad,Calm1,Cav1,Got1,Ube2l3
GO.1901617	organic hydroxy compound biosynthetic process	6	0.0403	ENSMUSP00000004327,ENSMUSP00000019283,ENSMUSP00000026196,ENSMUSP00000028004,ENSMUSP00000030805,ENSMUSP00000103267	Aldh9a1,G6pdx,Got1,Isyna1,Ldha,Park7
GO.0048771	tissue remodeling	5	0.0408	ENSMUSP00000007799,ENSMUSP00000014578,ENSMUSP00000025891,ENSMUSP00000033741,ENSMUSP00000038909	Bgn,Capn1,Cav1,Cspg4,Plg
GO.0006536	glutamate metabolic process	3	0.041	ENSMUSP00000026196,ENSMUSP00000083375,ENSMUSP00000123799	Asl,Glul,Got1
GO.0006541	glutamine metabolic process	3	0.041	ENSMUSP00000064755,ENSMUSP00000083375,ENSMUSP00000123799	Asl,Glul,Phgdh
GO.0030194	positive regulation of blood coagulation	3	0.041	ENSMUSP00000005292,ENSMUSP00000014578,ENSMUSP00000023590	Hrg,Plg,Prdx2
GO.0031113	regulation of microtubule polymerization	3	0.041	ENSMUSP00000007799,ENSMUSP00000028981,ENSMUSP00000037654	Cav1,Eml2,Mapre1
GO.0045070	positive regulation of viral genome replication	3	0.041	ENSMUSP00000024897,ENSMUSP00000025649,ENSMUSP00000029382	Ddb1,Ppid,Vapa
GO.0006886	intracellular protein transport	11	0.0416	ENSMUSP00000009234,ENSMUSP00000018470,ENSMUSP00000020238,ENSMUSP00000021698,ENSMUSP00000029699,ENSMUSP00000033012,ENSMUSP00000034470,ENSMUSP00000039243,ENSMUSP00000070993,ENSMUSP00000118179,ENSMUSP00000127842	Ap1b1,Ap2a1,Copa,Copb1,Hsp90aa1,Hsp90b1,Lmna,Snx2,Vps26b,Ywhab,Ywhae
GO.0061041	regulation of wound healing	5	0.0416	ENSMUSP00000005292,ENSMUSP00000007799,ENSMUSP00000014578,ENSMUSP00000023590,ENSMUSP00000027366	Cav1,Hrg,Plg,Prdx2,Vil1
GO.0010951	negative regulation of endopeptidase activity	7	0.0422	ENSMUSP00000023589,ENSMUSP00000023590,ENSMUSP00000025961,ENSMUSP00000027366,ENSMUSP00000030805,ENSMUSP00000069418,ENSMUSP00000075690	C4b,Hrg,Kng1,Park7,Prdx3,Serpinb1a,Vil1
GO.0042180	cellular ketone metabolic process	4	0.0422	ENSMUSP00000023760,ENSMUSP00000030805,ENSMUSP00000047712,ENSMUSP00000106318	Cbr3,Gpd1,Oxct1,Park7
GO.0006637	acyl-CoA metabolic process	4	0.0441	ENSMUSP00000021649,ENSMUSP00000025385,ENSMUSP00000052872,ENSMUSP00000103012	Acly,Acot2,Fasn,Hsd17b4
GO.0009064	glutamine family amino acid metabolic process	4	0.0441	ENSMUSP00000026196,ENSMUSP00000032865,ENSMUSP00000064755,ENSMUSP00000083375	Fah,Glul,Got1,Phgdh
GO.0042558	pteridine-containing compound metabolic process	3	0.0441	ENSMUSP00000015950,ENSMUSP00000027384,ENSMUSP00000099950	Atic,Qdpr,Sardh
GO.0051248	negative regulation of protein metabolic process	15	0.0443	ENSMUSP00000004327,ENSMUSP00000007799,ENSMUSP00000018470,ENSMUSP00000022616,ENSMUSP00000023589,ENSMUSP00000023590,ENSMUSP00000023593,ENSMUSP00000025679,ENSMUSP00000025961,ENSMUSP00000027366,ENSMUSP00000030805,ENSMUSP00000069418,ENSMUSP00000070993,ENSMUSP00000075690,ENSMUSP00000127250	Adipoq,C4b,Cav1,Clu,G6pdx,Hrg,Kng1,Mvp,Otub1,Park7,Prdx3,Serpinb1a,Vil1,Ywhab,Ywhae
GO.0008150	biological_process	93	0.0454	ENSMUSP00000004327,ENSMUSP00000004729,ENSMUSP00000005292,ENSMUSP00000006467,ENSMUSP00000007799,ENSMUSP00000009256,ENSMUSP00000014370,ENSMUSP00000015877,ENSMUSP00000018992,ENSMUSP00000019283,ENSMUSP00000020034,ENSMUSP00000020286,ENSMUSP00000020969,ENSMUSP00000021412,ENSMUSP00000021607,ENSMUSP00000021649,ENSMUSP00000021698,ENSMUSP00000022616,ENSMUSP00000022947,ENSMUSP00000023231,ENSMUSP00000023589,…	Aacs,Abhd14b,Acadl,Acot2,Adipoq,Akr1a1,Aldh1a7,Aldh9a1,Apeh,Arpc2,Atic,Bcl2l13,Bphl,Bpnt1,C4b,Cacybp,Calm1,Capza2,Cav1,Clu,Clybl,Cmpk2,Copb1,Cops5,Cspg4,Ctsd,Cxcl1,Cycs,Ddb1,Des,Dpp3,Echdc1,Eif3b,Eml2,Etfa,Etfb,Fah,Fasn,Fbp1,Fn1,G6pdx,Galm,Gsta4,Gstt2,Hnrnpc,Hrg,Hsd17b4,Hsp90aa1,Hspa5,Inpp1,Isyna1,Kng1,Lgmn,Lmna,Lyz2,Manf,Mapre1,Mat2a,Matn2,Mut,Mvp,Myl6,Park7,Pdia6,Phgdh,Pla2g7,Ppa1,Ppid,Ppt1,Prd…
GO.0042981	regulation of apoptotic process	18	0.0474	ENSMUSP00000005292,ENSMUSP00000009256,ENSMUSP00000020238,ENSMUSP00000021607,ENSMUSP00000022616,ENSMUSP00000023590,ENSMUSP00000023593,ENSMUSP00000023707,ENSMUSP00000025649,ENSMUSP00000025961,ENSMUSP00000027366,ENSMUSP00000028222,ENSMUSP00000029382,ENSMUSP00000029699,ENSMUSP00000030412,ENSMUSP00000030805,ENSMUSP00000066068,ENSMUSP00000124523	Actn4,Adipoq,Bcl2l13,Clu,Cycs,Ddb1,Hrg,Hsp90b1,Hspa5,Lgmn,Lmna,Park7,Ppid,Ppt1,Prdx2,Prdx3,Sod1,Vil1
Molecular Function (GO)
pathway ID	pathway description	count in gene set	false discovery rate	matching proteins in network (IDs)	matching proteins in network (labels)
GO.0003824	catalytic activity	83	3.36e-17	ENSMUSP00000001566,ENSMUSP00000004327,ENSMUSP00000005292,ENSMUSP00000010804,ENSMUSP00000011492,ENSMUSP00000014578,ENSMUSP00000015950,ENSMUSP00000018992,ENSMUSP00000019283,ENSMUSP00000020034,ENSMUSP00000020286,ENSMUSP00000020969,ENSMUSP00000021412,ENSMUSP00000021607,ENSMUSP00000021649,ENSMUSP00000021698,ENSMUSP00000022629,ENSMUSP00000023203,ENSMUSP00000023231,ENSMUSP00000023707,ENSMUSP00000024706,…	Aacs,Abhd14b,Acad9,Acadl,Acot2,Akr1a1,Alad,Aldh1a7,Aldh9a1,Apeh,Asl,Atic,Bphl,Bpnt1,Capn1,Car2,Clybl,Cmpk1,Cmpk2,Cops5,Ctsd,Dpp3,Dpysl2,Dpysl3,Echdc1,Eif4a1,Etfa,Fah,Fasn,Fbp1,Fth1,G6pdx,Galm,Glul,Gnb1,Got1,Gpt,Gsta4,Gstt2,Hsd17b4,Hsp90aa1,Hspa5,Inpp1,Isyna1,Ldha,Lgmn,Lyz2,Mat2a,Mut,Myl6,Otub1,Oxct1,Park7,Pdia6,Pgls,Phgdh,Pla2g7,Plcd1,Plg,Ppa1,Ppid,Ppt1,Prdx2,Prdx3,Prdx6,Prep,Psat1,Psma5,Psma6,Pt…
GO.0048037	cofactor binding	19	8.06e-12	ENSMUSP00000004327,ENSMUSP00000011492,ENSMUSP00000015950,ENSMUSP00000023203,ENSMUSP00000023231,ENSMUSP00000023760,ENSMUSP00000025542,ENSMUSP00000026196,ENSMUSP00000027153,ENSMUSP00000033875,ENSMUSP00000034866,ENSMUSP00000034989,ENSMUSP00000047712,ENSMUSP00000052872,ENSMUSP00000063325,ENSMUSP00000064755,ENSMUSP00000071231,ENSMUSP00000099950,ENSMUSP00000103012	Acad9,Acadl,Acly,Acox1,Cbr3,Etfa,Fasn,G6pdx,Got1,Gpd1,Gpt,Me1,Phgdh,Prosc,Psat1,Pygl,Qdpr,Sardh,Tsta3
GO.0005488	binding	102	7.22e-11	ENSMUSP00000000058,ENSMUSP00000001566,ENSMUSP00000004327,ENSMUSP00000005292,ENSMUSP00000007799,ENSMUSP00000009234,ENSMUSP00000011492,ENSMUSP00000014370,ENSMUSP00000014578,ENSMUSP00000015950,ENSMUSP00000018470,ENSMUSP00000018992,ENSMUSP00000020238,ENSMUSP00000020286,ENSMUSP00000020969,ENSMUSP00000021412,ENSMUSP00000021649,ENSMUSP00000021698,ENSMUSP00000022416,ENSMUSP00000022616,ENSMUSP00000022629,…	Aacs,Acad9,Acadl,Acly,Acot2,Acox1,Adipoq,Alad,Anxa11,Ap1b1,Ap2a1,Apeh,Atic,Atp5a1,B2m,Bgn,Bpnt1,Cacybp,Calm1,Capn1,Car2,Cav1,Cav2,Cbr3,Clu,Clybl,Cmpk1,Cmpk2,Cndp2,Cops5,Cspg4,Ctsd,Cxcl1,Ddb1,Des,Dpp3,Dpysl2,Dpysl3,Eif4a1,Eml2,Etfa,Fah,Fbln1,Fbp1,Fn1,Fth1,G6pdx,Galm,Gnb1,Got1,Gpd1,Gpt,Hrg,Hsd17b4,Hsp90aa1,Hsp90b1,Hspa5,Inpp1,Kng1,Lyz2,Manf,Mapre1,Mat2a,Matn2,Mmp3,Mut,Mvp,Myl6,Nrd1,Otub1,Park7,Parv…
GO.0050662	coenzyme binding	13	1.14e-07	ENSMUSP00000004327,ENSMUSP00000011492,ENSMUSP00000015950,ENSMUSP00000023231,ENSMUSP00000023760,ENSMUSP00000027153,ENSMUSP00000034866,ENSMUSP00000034989,ENSMUSP00000047712,ENSMUSP00000052872,ENSMUSP00000063325,ENSMUSP00000064755,ENSMUSP00000099950	Acad9,Acadl,Acox1,Cbr3,Etfa,Fasn,G6pdx,Gpd1,Me1,Phgdh,Qdpr,Sardh,Tsta3
GO.0003674	molecular_function	106	1.27e-07	ENSMUSP00000000058,ENSMUSP00000004327,ENSMUSP00000004729,ENSMUSP00000005292,ENSMUSP00000006467,ENSMUSP00000007799,ENSMUSP00000011492,ENSMUSP00000014370,ENSMUSP00000014578,ENSMUSP00000015435,ENSMUSP00000019283,ENSMUSP00000020034,ENSMUSP00000020238,ENSMUSP00000020969,ENSMUSP00000021412,ENSMUSP00000021607,ENSMUSP00000021649,ENSMUSP00000021698,ENSMUSP00000022416,ENSMUSP00000022616,ENSMUSP00000022947,…	Aacs,Abhd14b,Acad9,Acadl,Acot2,Adipoq,Akr1a1,Alad,Aldh1a7,Aldh9a1,Anxa11,Apeh,Arpc2,Asl,Atic,B2m,Bgn,Bphl,Bpnt1,C4b,Cacybp,Calm1,Car2,Cav1,Cav2,Clu,Clybl,Cmpk1,Cmpk2,Copa,Copb1,Cops5,Cspg4,Cxcl1,Ddb1,Des,Dpp3,Dpysl3,Echdc1,Eif4a1,Eml2,Etfa,Etfb,Fah,Fbp1,Fn1,Fth1,G6pdx,Gdi1,Gnb1,Gsta4,Gstt2,Hsd17b4,Hsp90aa1,Hsp90b1,Hspa5,Inpp1,Isyna1,Kng1,Ldha,Lgmn,Lmna,Lyz2,Manf,Mapre1,Mat2a,Matn2,Mut,Mvp,Myl6,Ot…
GO.0016787	hydrolase activity	39	2.54e-07	ENSMUSP00000001566,ENSMUSP00000010804,ENSMUSP00000014578,ENSMUSP00000020286,ENSMUSP00000021412,ENSMUSP00000021607,ENSMUSP00000021649,ENSMUSP00000021698,ENSMUSP00000022629,ENSMUSP00000024706,ENSMUSP00000025379,ENSMUSP00000025679,ENSMUSP00000025851,ENSMUSP00000025891,ENSMUSP00000027050,ENSMUSP00000027271,ENSMUSP00000027384,ENSMUSP00000027623,ENSMUSP00000027916,ENSMUSP00000028222,ENSMUSP00000028915,…	Abhd14b,Acot2,Apeh,Atic,Bphl,Bpnt1,Capn1,Car2,Cops5,Ctsd,Dpp3,Dpysl2,Dpysl3,Eif4a1,Fah,Fasn,Fbp1,Gnb1,Hsp90aa1,Hspa5,Inpp1,Lgmn,Lyz2,Myl6,Otub1,Park7,Pgls,Pla2g7,Plcd1,Plg,Ppa1,Ppt1,Prdx6,Prep,Psma5,Psma6,Rbbp9,Tsn,Tubb5
GO.0016491	oxidoreductase activity	21	8.41e-07	ENSMUSP00000004327,ENSMUSP00000005292,ENSMUSP00000011492,ENSMUSP00000015950,ENSMUSP00000023231,ENSMUSP00000023707,ENSMUSP00000025385,ENSMUSP00000025563,ENSMUSP00000025656,ENSMUSP00000025961,ENSMUSP00000027153,ENSMUSP00000028004,ENSMUSP00000030455,ENSMUSP00000030805,ENSMUSP00000034866,ENSMUSP00000052872,ENSMUSP00000064755,ENSMUSP00000071636,ENSMUSP00000099950,ENSMUSP00000103267,ENSMUSP00000115704	Acad9,Acadl,Akr1a1,Aldh1a7,Aldh9a1,Etfa,Fasn,Fth1,G6pdx,Hsd17b4,Ldha,Park7,Phgdh,Prdx2,Prdx3,Prdx6,Ptgr2,Qdpr,Sardh,Sod1,Tsta3
GO.0043167	ion binding	65	1.37e-06	ENSMUSP00000001566,ENSMUSP00000011492,ENSMUSP00000015950,ENSMUSP00000018470,ENSMUSP00000018992,ENSMUSP00000020238,ENSMUSP00000020286,ENSMUSP00000020969,ENSMUSP00000021698,ENSMUSP00000022416,ENSMUSP00000022947,ENSMUSP00000023203,ENSMUSP00000023590,ENSMUSP00000023593,ENSMUSP00000023707,ENSMUSP00000024706,ENSMUSP00000025379,ENSMUSP00000025542,ENSMUSP00000025546,ENSMUSP00000025563,ENSMUSP00000025851,…	Aacs,Acad9,Acadl,Acly,Acox1,Actn4,Adipoq,Alad,Anxa11,Atp5a1,Bpnt1,Calm1,Capn1,Car2,Cbr3,Clybl,Cmpk1,Cmpk2,Cndp2,Cops5,Cycs,Dpp3,Dpysl3,Eif4a1,Etfa,Fah,Fasn,Fbln1,Fbp1,Fn1,Fth1,Glul,Got1,Gpt,Hrg,Hsp90aa1,Hsp90b1,Hspa5,Inpp1,Mat2a,Matn2,Me1,Mmp3,Mut,Myl6,Nrd1,Park7,Pla2g7,Pls3,Ppa1,Prosc,Psat1,Pygl,Qdpr,Rars,Sardh,Snx2,Sod1,Tubb5,Ube2l3,Ube2n,Ugp2,Vil1,Ywhab,Ywhae
GO.0036094	small molecule binding	40	3.69e-06	ENSMUSP00000001566,ENSMUSP00000004327,ENSMUSP00000010804,ENSMUSP00000011492,ENSMUSP00000015950,ENSMUSP00000018470,ENSMUSP00000018992,ENSMUSP00000020238,ENSMUSP00000020969,ENSMUSP00000021698,ENSMUSP00000023593,ENSMUSP00000023760,ENSMUSP00000026196,ENSMUSP00000026495,ENSMUSP00000027153,ENSMUSP00000027366,ENSMUSP00000028222,ENSMUSP00000030491,ENSMUSP00000031445,ENSMUSP00000034866,ENSMUSP00000034989,…	Aacs,Acad9,Acadl,Acly,Acox1,Actn4,Adipoq,Atp5a1,Cbr3,Cmpk1,Cmpk2,Eif3b,Eif4a1,Etfa,Fasn,Fbp1,G6pdx,Glul,Got1,Gpd1,Hnrnpc,Hsp90aa1,Hsp90b1,Hspa5,Mat2a,Me1,Mut,Phgdh,Plcd1,Pygl,Qdpr,Rars,Sardh,Tubb5,Ube2l3,Ube2n,Ugp2,Vil1,Ywhab,Ywhae
GO.0043168	anion binding	40	5.2e-06	ENSMUSP00000001566,ENSMUSP00000010804,ENSMUSP00000011492,ENSMUSP00000015950,ENSMUSP00000018470,ENSMUSP00000018992,ENSMUSP00000020238,ENSMUSP00000020969,ENSMUSP00000021698,ENSMUSP00000022416,ENSMUSP00000023203,ENSMUSP00000023590,ENSMUSP00000023593,ENSMUSP00000024706,ENSMUSP00000025379,ENSMUSP00000025542,ENSMUSP00000026196,ENSMUSP00000026495,ENSMUSP00000027153,ENSMUSP00000027366,ENSMUSP00000028222,…	Aacs,Acad9,Acadl,Acly,Acox1,Adipoq,Anxa11,Atp5a1,Cbr3,Cmpk1,Cmpk2,Dpysl3,Eif4a1,Etfa,Fasn,Fbp1,Fn1,Glul,Got1,Gpt,Hrg,Hsp90aa1,Hsp90b1,Hspa5,Mat2a,Pla2g7,Plcd1,Prosc,Psat1,Pygl,Qdpr,Rars,Sardh,Snx2,Tubb5,Ube2l3,Ube2n,Vil1,Ywhab,Ywhae
GO.0016616	oxidoreductase activity, acting on the CH-OH group of donors, NAD or NADP as acceptor	9	1.45e-05	ENSMUSP00000004327,ENSMUSP00000023231,ENSMUSP00000023760,ENSMUSP00000025385,ENSMUSP00000030455,ENSMUSP00000052872,ENSMUSP00000064755,ENSMUSP00000103267,ENSMUSP00000115704	Akr1a1,Fasn,G6pdx,Gpd1,Hsd17b4,Ldha,Phgdh,Ptgr2,Tsta3
GO.0051920	peroxiredoxin activity	4	2.14e-05	ENSMUSP00000005292,ENSMUSP00000025961,ENSMUSP00000030805,ENSMUSP00000071636	Park7,Prdx2,Prdx3,Prdx6
GO.0016829	lyase activity	10	2.33e-05	ENSMUSP00000020034,ENSMUSP00000025385,ENSMUSP00000026196,ENSMUSP00000029078,ENSMUSP00000030090,ENSMUSP00000030805,ENSMUSP00000034989,ENSMUSP00000052872,ENSMUSP00000083375,ENSMUSP00000123799	Alad,Asl,Car2,Echdc1,Fasn,Glul,Got1,Hsd17b4,Me1,Park7
GO.0031406	carboxylic acid binding	10	2.33e-05	ENSMUSP00000010804,ENSMUSP00000018470,ENSMUSP00000018992,ENSMUSP00000023593,ENSMUSP00000026196,ENSMUSP00000027366,ENSMUSP00000070993,ENSMUSP00000071231,ENSMUSP00000083375,ENSMUSP00000099950	Adipoq,Glul,Got1,Plcd1,Pygl,Rars,Sardh,Vil1,Ywhab,Ywhae
GO.0005515	protein binding	56	6.08e-05	ENSMUSP00000000058,ENSMUSP00000001566,ENSMUSP00000004327,ENSMUSP00000007799,ENSMUSP00000009234,ENSMUSP00000010804,ENSMUSP00000014370,ENSMUSP00000014578,ENSMUSP00000018470,ENSMUSP00000020238,ENSMUSP00000021412,ENSMUSP00000021649,ENSMUSP00000021698,ENSMUSP00000022416,ENSMUSP00000022616,ENSMUSP00000022629,ENSMUSP00000023589,ENSMUSP00000023590,ENSMUSP00000023593,ENSMUSP00000023707,ENSMUSP00000024897,…	Acot2,Acox1,Actn4,Adipoq,Alad,Anxa11,Ap1b1,Ap2a1,Atic,Atp5a1,B2m,Cacybp,Calm1,Cav1,Cav2,Clu,Cspg4,Cxcl1,Des,Dpysl2,Dpysl3,Eml2,Fbp1,Fn1,G6pdx,Glul,Gnb1,Hnrnpc,Hrg,Hsd17b4,Hsp90aa1,Hsp90b1,Hspa5,Kng1,Lyz2,Mapre1,Mvp,Otub1,Park7,Parva,Plcd1,Plg,Ppid,Prdx3,Prdx6,Psma6,Snx2,Sod1,Tln1,Tubb5,Ube2n,Ugp2,Vapa,Vil1,Ywhab,Ywhae
GO.0016614	oxidoreductase activity, acting on CH-OH group of donors	8	0.000288	ENSMUSP00000004327,ENSMUSP00000023231,ENSMUSP00000025385,ENSMUSP00000030455,ENSMUSP00000052872,ENSMUSP00000064755,ENSMUSP00000103267,ENSMUSP00000115704	Akr1a1,Fasn,G6pdx,Hsd17b4,Ldha,Phgdh,Ptgr2,Tsta3
GO.0042802	identical protein binding	21	0.000559	ENSMUSP00000000058,ENSMUSP00000004327,ENSMUSP00000007799,ENSMUSP00000014370,ENSMUSP00000021698,ENSMUSP00000023593,ENSMUSP00000023707,ENSMUSP00000025385,ENSMUSP00000025961,ENSMUSP00000027366,ENSMUSP00000027384,ENSMUSP00000027409,ENSMUSP00000030090,ENSMUSP00000030805,ENSMUSP00000066068,ENSMUSP00000083375,ENSMUSP00000089801,ENSMUSP00000090564,ENSMUSP00000099534,ENSMUSP00000099939,ENSMUSP00000107237	Actn4,Adipoq,Alad,Atic,B2m,Cacybp,Cav1,Cav2,Des,Fbp1,G6pdx,Glul,Hnrnpc,Hsd17b4,Hsp90aa1,Lyz2,Park7,Prdx3,Sod1,Ugp2,Vil1
GO.0000166	nucleotide binding	32	0.001	ENSMUSP00000001566,ENSMUSP00000004327,ENSMUSP00000011492,ENSMUSP00000015950,ENSMUSP00000018992,ENSMUSP00000020238,ENSMUSP00000020969,ENSMUSP00000021698,ENSMUSP00000023760,ENSMUSP00000026495,ENSMUSP00000027153,ENSMUSP00000028222,ENSMUSP00000030491,ENSMUSP00000031445,ENSMUSP00000034866,ENSMUSP00000034989,ENSMUSP00000047712,ENSMUSP00000052872,ENSMUSP00000063325,ENSMUSP00000064755,ENSMUSP00000071231,…	Aacs,Acad9,Acadl,Acly,Acox1,Atp5a1,Cbr3,Cmpk1,Cmpk2,Eif3b,Eif4a1,Etfa,Fasn,Fbp1,G6pdx,Glul,Gpd1,Hnrnpc,Hsp90aa1,Hsp90b1,Hspa5,Mat2a,Me1,Phgdh,Pygl,Qdpr,Rars,Sardh,Tubb5,Ube2l3,Ube2n,Ugp2
GO.0061134	peptidase regulator activity	9	0.00107	ENSMUSP00000007799,ENSMUSP00000023589,ENSMUSP00000025961,ENSMUSP00000027366,ENSMUSP00000054499,ENSMUSP00000054583,ENSMUSP00000069418,ENSMUSP00000075690,ENSMUSP00000134735	C4b,Cav1,Fbln1,Fn1,Kng1,Prdx3,Psme1,Serpinb1a,Vil1
GO.0032403	protein complex binding	15	0.00126	ENSMUSP00000001566,ENSMUSP00000021698,ENSMUSP00000022416,ENSMUSP00000023590,ENSMUSP00000024897,ENSMUSP00000027366,ENSMUSP00000028981,ENSMUSP00000030187,ENSMUSP00000030940,ENSMUSP00000037654,ENSMUSP00000039243,ENSMUSP00000054499,ENSMUSP00000066068,ENSMUSP00000070993,ENSMUSP00000107237	Actn4,Anxa11,Eml2,Fn1,Gnb1,Hnrnpc,Hrg,Hsp90aa1,Mapre1,Snx2,Tln1,Tubb5,Vapa,Vil1,Ywhae
GO.0005102	receptor binding	20	0.00169	ENSMUSP00000000058,ENSMUSP00000001566,ENSMUSP00000007799,ENSMUSP00000014578,ENSMUSP00000020238,ENSMUSP00000021649,ENSMUSP00000023589,ENSMUSP00000023590,ENSMUSP00000023593,ENSMUSP00000025385,ENSMUSP00000026495,ENSMUSP00000029382,ENSMUSP00000030187,ENSMUSP00000030805,ENSMUSP00000031327,ENSMUSP00000039243,ENSMUSP00000054499,ENSMUSP00000063325,ENSMUSP00000066068,ENSMUSP00000105709	Acot2,Acox1,Actn4,Adipoq,Atp5a1,Calm1,Cav1,Cav2,Cxcl1,Fn1,Hrg,Hsd17b4,Hsp90b1,Kng1,Park7,Plg,Ppid,Snx2,Tln1,Tubb5
GO.0016597	amino acid binding	6	0.00198	ENSMUSP00000010804,ENSMUSP00000018470,ENSMUSP00000018992,ENSMUSP00000070993,ENSMUSP00000083375,ENSMUSP00000099950	Glul,Plcd1,Rars,Sardh,Ywhab,Ywhae
GO.0016836	hydro-lyase activity	5	0.00198	ENSMUSP00000025385,ENSMUSP00000029078,ENSMUSP00000030090,ENSMUSP00000030805,ENSMUSP00000052872	Alad,Car2,Fasn,Hsd17b4,Park7
GO.0030170	pyridoxal phosphate binding	5	0.00451	ENSMUSP00000023203,ENSMUSP00000025542,ENSMUSP00000026196,ENSMUSP00000033875,ENSMUSP00000071231	Got1,Gpt,Prosc,Psat1,Pygl
GO.0016853	isomerase activity	7	0.00495	ENSMUSP00000019283,ENSMUSP00000023231,ENSMUSP00000025385,ENSMUSP00000029382,ENSMUSP00000040580,ENSMUSP00000052912,ENSMUSP00000130941	Galm,Hsd17b4,Isyna1,Mut,Pdia6,Ppid,Tsta3
GO.0016209	antioxidant activity	5	0.005	ENSMUSP00000005292,ENSMUSP00000023707,ENSMUSP00000025961,ENSMUSP00000030805,ENSMUSP00000071636	Park7,Prdx2,Prdx3,Prdx6,Sod1
GO.0016504	peptidase activator activity	4	0.00589	ENSMUSP00000007799,ENSMUSP00000054499,ENSMUSP00000054583,ENSMUSP00000134735	Cav1,Fbln1,Fn1,Psme1
GO.0070402	NADPH binding	3	0.00589	ENSMUSP00000015950,ENSMUSP00000047712,ENSMUSP00000052872	Cbr3,Fasn,Qdpr
GO.0023026	MHC class II protein complex binding	3	0.00735	ENSMUSP00000021698,ENSMUSP00000022416,ENSMUSP00000070993	Anxa11,Hsp90aa1,Ywhae
GO.0016831	carboxy-lyase activity	4	0.00774	ENSMUSP00000020034,ENSMUSP00000026196,ENSMUSP00000034989,ENSMUSP00000083375	Echdc1,Glul,Got1,Me1
GO.0050661	NADP binding	4	0.00926	ENSMUSP00000004327,ENSMUSP00000015950,ENSMUSP00000047712,ENSMUSP00000052872	Cbr3,Fasn,G6pdx,Qdpr
GO.0008233	peptidase activity	12	0.0112	ENSMUSP00000014578,ENSMUSP00000021412,ENSMUSP00000021607,ENSMUSP00000025679,ENSMUSP00000025851,ENSMUSP00000025891,ENSMUSP00000027050,ENSMUSP00000030805,ENSMUSP00000080058,ENSMUSP00000088057,ENSMUSP00000097444,ENSMUSP00000121203	Apeh,Capn1,Cops5,Ctsd,Dpp3,Lgmn,Otub1,Park7,Plg,Prep,Psma5,Psma6
GO.0003995	acyl-CoA dehydrogenase activity	3	0.012	ENSMUSP00000011492,ENSMUSP00000027153,ENSMUSP00000063325	Acad9,Acadl,Acox1
GO.0008379	thioredoxin peroxidase activity	2	0.012	ENSMUSP00000005292,ENSMUSP00000025961	Prdx2,Prdx3
GO.0009041	uridylate kinase activity	2	0.012	ENSMUSP00000020969,ENSMUSP00000030491	Cmpk1,Cmpk2
GO.0016401	palmitoyl-CoA oxidase activity	2	0.012	ENSMUSP00000027153,ENSMUSP00000063325	Acadl,Acox1
GO.0019899	enzyme binding	21	0.012	ENSMUSP00000000058,ENSMUSP00000001566,ENSMUSP00000007799,ENSMUSP00000009234,ENSMUSP00000018470,ENSMUSP00000020238,ENSMUSP00000021698,ENSMUSP00000022616,ENSMUSP00000022629,ENSMUSP00000023707,ENSMUSP00000025961,ENSMUSP00000028222,ENSMUSP00000030805,ENSMUSP00000030940,ENSMUSP00000038909,ENSMUSP00000054499,ENSMUSP00000070993,ENSMUSP00000071636,ENSMUSP00000096932,ENSMUSP00000127250,ENSMUSP00000127842	Ap1b1,Ap2a1,Cav1,Cav2,Clu,Cspg4,Dpysl2,Fn1,Gnb1,Hsp90aa1,Hsp90b1,Hspa5,Mvp,Park7,Prdx3,Prdx6,Sod1,Tubb5,Ube2n,Ywhab,Ywhae
GO.0050660	flavin adenine dinucleotide binding	5	0.012	ENSMUSP00000011492,ENSMUSP00000027153,ENSMUSP00000034866,ENSMUSP00000063325,ENSMUSP00000099950	Acad9,Acadl,Acox1,Etfa,Sardh
GO.0070011	peptidase activity, acting on L-amino acid peptides	12	0.012	ENSMUSP00000014578,ENSMUSP00000021412,ENSMUSP00000021607,ENSMUSP00000025679,ENSMUSP00000025851,ENSMUSP00000025891,ENSMUSP00000027050,ENSMUSP00000068328,ENSMUSP00000080058,ENSMUSP00000088057,ENSMUSP00000097444,ENSMUSP00000121203	Apeh,Capn1,Cops5,Ctsd,Dpp3,Lgmn,Nrd1,Otub1,Plg,Prep,Psma5,Psma6
GO.1901363	heterocyclic compound binding	49	0.0131	ENSMUSP00000001566,ENSMUSP00000004327,ENSMUSP00000011492,ENSMUSP00000015950,ENSMUSP00000018992,ENSMUSP00000020238,ENSMUSP00000020969,ENSMUSP00000021412,ENSMUSP00000021698,ENSMUSP00000022416,ENSMUSP00000023203,ENSMUSP00000023590,ENSMUSP00000023760,ENSMUSP00000025542,ENSMUSP00000025649,ENSMUSP00000026196,ENSMUSP00000026495,ENSMUSP00000027153,ENSMUSP00000027623,ENSMUSP00000028222,ENSMUSP00000028981,…	Aacs,Acad9,Acadl,Acly,Acox1,Actn4,Anxa11,Apeh,Atp5a1,Cbr3,Cmpk1,Cmpk2,Cycs,Ddb1,Eif4a1,Etfa,Fbp1,G6pdx,Glul,Got1,Gpd1,Gpt,Hrg,Hsp90aa1,Hsp90b1,Hspa5,Manf,Mapre1,Mat2a,Me1,Mut,Park7,Phgdh,Ppid,Prosc,Psat1,Psma6,Ptrf,Pygl,Qdpr,Rars,Rtn4,Sardh,Tsn,Tubb5,Ube2l3,Ube2n,Ugp2,Ywhae
GO.0097159	organic cyclic compound binding	49	0.0172	ENSMUSP00000001566,ENSMUSP00000004327,ENSMUSP00000011492,ENSMUSP00000015950,ENSMUSP00000018992,ENSMUSP00000020238,ENSMUSP00000020969,ENSMUSP00000021412,ENSMUSP00000021698,ENSMUSP00000022416,ENSMUSP00000023203,ENSMUSP00000023590,ENSMUSP00000023760,ENSMUSP00000025542,ENSMUSP00000025649,ENSMUSP00000026196,ENSMUSP00000026495,ENSMUSP00000027153,ENSMUSP00000027623,ENSMUSP00000028222,ENSMUSP00000028981,…	Aacs,Acad9,Acadl,Acly,Acox1,Actn4,Anxa11,Apeh,Atp5a1,Cbr3,Cmpk1,Cmpk2,Cycs,Ddb1,Eif4a1,Etfa,Fbp1,G6pdx,Glul,Got1,Gpd1,Gpt,Hrg,Hsp90aa1,Hsp90b1,Hspa5,Manf,Mapre1,Mat2a,Me1,Mut,Park7,Phgdh,Ppid,Prosc,Psat1,Psma6,Ptrf,Pygl,Qdpr,Rars,Rtn4,Sardh,Tsn,Tubb5,Ube2l3,Ube2n,Ugp2,Ywhae
GO.0097367	carbohydrate derivative binding	27	0.0202	ENSMUSP00000001566,ENSMUSP00000010804,ENSMUSP00000018992,ENSMUSP00000020238,ENSMUSP00000020969,ENSMUSP00000021698,ENSMUSP00000023590,ENSMUSP00000023593,ENSMUSP00000025379,ENSMUSP00000026495,ENSMUSP00000027366,ENSMUSP00000028222,ENSMUSP00000030491,ENSMUSP00000031445,ENSMUSP00000033741,ENSMUSP00000054499,ENSMUSP00000066068,ENSMUSP00000071231,ENSMUSP00000083375,ENSMUSP00000087118,ENSMUSP00000087658,…	Aacs,Acly,Actn4,Adipoq,Atp5a1,B2m,Bgn,Cmpk1,Cmpk2,Dpysl3,Eif4a1,Fbp1,Fn1,Glul,Hrg,Hsp90aa1,Hsp90b1,Hspa5,Mat2a,Plcd1,Pygl,Rars,Tubb5,Ube2l3,Ube2n,Ugp2,Vil1
GO.0004127	cytidylate kinase activity	2	0.0209	ENSMUSP00000020969,ENSMUSP00000030491	Cmpk1,Cmpk2
GO.0005200	structural constituent of cytoskeleton	4	0.0209	ENSMUSP00000006467,ENSMUSP00000027409,ENSMUSP00000030187,ENSMUSP00000035272	Arpc2,Des,Tln1,Tln2
GO.0050815	phosphoserine binding	2	0.0209	ENSMUSP00000018470,ENSMUSP00000070993	Ywhab,Ywhae
GO.0051287	NAD binding	4	0.0261	ENSMUSP00000015950,ENSMUSP00000023760,ENSMUSP00000034989,ENSMUSP00000064755	Gpd1,Me1,Phgdh,Qdpr
GO.0016627	oxidoreductase activity, acting on the CH-CH group of donors	4	0.0298	ENSMUSP00000011492,ENSMUSP00000027153,ENSMUSP00000052872,ENSMUSP00000115704	Acad9,Acadl,Fasn,Ptgr2
GO.0008483	transaminase activity	3	0.0299	ENSMUSP00000023203,ENSMUSP00000025542,ENSMUSP00000026196	Got1,Gpt,Psat1
GO.0004869	cysteine-type endopeptidase inhibitor activity	4	0.0332	ENSMUSP00000023589,ENSMUSP00000023590,ENSMUSP00000025961,ENSMUSP00000027366	Hrg,Kng1,Prdx3,Vil1
GO.0005198	structural molecule activity	10	0.0401	ENSMUSP00000000058,ENSMUSP00000006467,ENSMUSP00000007799,ENSMUSP00000027409,ENSMUSP00000029699,ENSMUSP00000030187,ENSMUSP00000033012,ENSMUSP00000035272,ENSMUSP00000118179,ENSMUSP00000128803	Arpc2,Cav1,Cav2,Copa,Copb1,Des,Lmna,Myl6,Tln1,Tln2
GO.0016788	hydrolase activity, acting on ester bonds	12	0.0401	ENSMUSP00000010804,ENSMUSP00000021649,ENSMUSP00000024706,ENSMUSP00000027271,ENSMUSP00000027623,ENSMUSP00000027916,ENSMUSP00000029078,ENSMUSP00000030412,ENSMUSP00000034264,ENSMUSP00000052872,ENSMUSP00000071636,ENSMUSP00000090564	Acot2,Bpnt1,Car2,Fasn,Fbp1,Inpp1,Pgls,Pla2g7,Plcd1,Ppt1,Prdx6,Tsn
GO.0005536	glucose binding	2	0.0413	ENSMUSP00000004327,ENSMUSP00000099939	G6pdx,Ugp2
GO.0019904	protein domain specific binding	10	0.0413	ENSMUSP00000001566,ENSMUSP00000014578,ENSMUSP00000018470,ENSMUSP00000021698,ENSMUSP00000024897,ENSMUSP00000025379,ENSMUSP00000028222,ENSMUSP00000030187,ENSMUSP00000063325,ENSMUSP00000070993	Acox1,Dpysl3,Hsp90aa1,Hspa5,Plg,Tln1,Tubb5,Vapa,Ywhab,Ywhae
GO.0030235	nitric-oxide synthase regulator activity	2	0.0413	ENSMUSP00000021698,ENSMUSP00000105709	Calm1,Hsp90aa1
GO.0046912	transferase activity, transferring acyl groups, acyl groups converted into alkyl on transfer	2	0.0413	ENSMUSP00000026625,ENSMUSP00000103012	Acly,Clybl
GO.0003723	RNA binding	20	0.042	ENSMUSP00000018992,ENSMUSP00000020238,ENSMUSP00000021412,ENSMUSP00000021698,ENSMUSP00000022416,ENSMUSP00000026495,ENSMUSP00000027623,ENSMUSP00000028981,ENSMUSP00000030805,ENSMUSP00000052872,ENSMUSP00000058321,ENSMUSP00000066068,ENSMUSP00000070993,ENSMUSP00000080058,ENSMUSP00000096932,ENSMUSP00000098076,ENSMUSP00000099907,ENSMUSP00000107237,ENSMUSP00000124562,ENSMUSP00000127034	Actn4,Anxa11,Apeh,Atp5a1,Eif3b,Eif4a1,Fasn,Hnrnpc,Hsp90aa1,Hsp90b1,Manf,Mapre1,Park7,Psma6,Ptrf,Rars,Rtn4,Tsn,Ube2n,Ywhae
GO.0048029	monosaccharide binding	4	0.042	ENSMUSP00000004327,ENSMUSP00000034264,ENSMUSP00000090564,ENSMUSP00000099939	Fbp1,G6pdx,Pgls,Ugp2
GO.0061135	endopeptidase regulator activity	6	0.0443	ENSMUSP00000023589,ENSMUSP00000025961,ENSMUSP00000027366,ENSMUSP00000069418,ENSMUSP00000075690,ENSMUSP00000134735	C4b,Kng1,Prdx3,Psme1,Serpinb1a,Vil1
GO.0043169	cation binding	37	0.0458	ENSMUSP00000010804,ENSMUSP00000018992,ENSMUSP00000020286,ENSMUSP00000022416,ENSMUSP00000022947,ENSMUSP00000023590,ENSMUSP00000023707,ENSMUSP00000025546,ENSMUSP00000025563,ENSMUSP00000025851,ENSMUSP00000025891,ENSMUSP00000026625,ENSMUSP00000027050,ENSMUSP00000027271,ENSMUSP00000027366,ENSMUSP00000027916,ENSMUSP00000029078,ENSMUSP00000030090,ENSMUSP00000030805,ENSMUSP00000032865,ENSMUSP00000033547,…	Acly,Actn4,Alad,Anxa11,Bpnt1,Calm1,Capn1,Car2,Clybl,Cndp2,Cops5,Cycs,Dpp3,Fah,Fasn,Fbln1,Fbp1,Fth1,Glul,Hrg,Inpp1,Mat2a,Matn2,Me1,Mmp3,Mut,Myl6,Nrd1,Park7,Plcd1,Pls3,Ppa1,Pygl,Rars,Sod1,Ugp2,Vil1
GO.0052689	carboxylic ester hydrolase activity	5	0.0476	ENSMUSP00000021649,ENSMUSP00000024706,ENSMUSP00000029078,ENSMUSP00000034264,ENSMUSP00000071636	Acot2,Car2,Pgls,Pla2g7,Prdx6
Cellular Component (GO)
pathway ID	pathway description	count in gene set	false discovery rate	matching proteins in network (IDs)	matching proteins in your network (labels)
GO.0070062	extracellular exosome	93	3.59e-54	ENSMUSP00000000049,ENSMUSP00000001809,ENSMUSP00000001845,ENSMUSP00000003066,ENSMUSP00000003912,ENSMUSP00000005606,ENSMUSP00000006235,ENSMUSP00000006467,ENSMUSP00000007012,ENSMUSP00000008893,ENSMUSP00000009530,ENSMUSP00000015877,ENSMUSP00000016400,ENSMUSP00000017188,ENSMUSP00000017430,ENSMUSP00000017920,ENSMUSP00000019723,ENSMUSP00000020238,ENSMUSP00000021217,ENSMUSP00000021607,ENSMUSP00000021649,…	Abhd14b,Acadm,Aco1,Acot2,Actg1,Actn4,Ak2,Akr1b8,Apeh,Apoa1bp,Apoe,Apoh,Arpc2,Asah1,Atp5a1,Bgn,Bphl,Calr,Capns1,Capza2,Car1,Car2,Cfb,Cfd,Cfl2,Cmpk1,Cndp2,Coro1b,Cpe,Crk,Cst3,Ctsb,Ctsl,Ctsz,D17Wsu104e,Decr1,Dpp3,Echs1,Eci1,Ehd1,Eif3b,Fam129b,Fam49b,Fbp1,Fgg,Fh1,Gbe1,Glod4,Grhpr,Grn,Gsr,Gstk1,Hebp1,Hibch,Hp,Hrsp12,Hsp90b1,Lgmn,Lyz2,Msn,Msra,Mvp,Myo1c,Nit2,Nme2,Npr3,Ola1,Pabpc1,Pafah1b2,Pdhb,Pdia6,Pe…
GO.0044421	extracellular region part	100	2.36e-51	ENSMUSP00000000049,ENSMUSP00000001809,ENSMUSP00000001845,ENSMUSP00000003066,ENSMUSP00000003912,ENSMUSP00000005017,ENSMUSP00000005606,ENSMUSP00000006235,ENSMUSP00000006467,ENSMUSP00000007012,ENSMUSP00000008893,ENSMUSP00000009530,ENSMUSP00000015877,ENSMUSP00000016400,ENSMUSP00000017188,ENSMUSP00000017430,ENSMUSP00000017920,ENSMUSP00000019723,ENSMUSP00000020238,ENSMUSP00000021217,ENSMUSP00000021607,…	Abhd14b,Acadm,Aco1,Acot2,Actg1,Actn4,Agt,Ak2,Akr1b8,Apeh,Apoa1bp,Apoe,Apoh,Arpc2,Asah1,Atp5a1,Bgn,Bphl,Calr,Capns1,Capza2,Car1,Cbr3,Ccdc80,Cd36,Cfb,Cfd,Cfl2,Cmpk1,Cndp2,Coro1b,Cpe,Crk,Ctsb,Ctsl,Ctsz,D17Wsu104e,Decr1,Dpp3,Echs1,Eci1,Ehd1,Eif2a,Eif3b,Fam129b,Fam49b,Fbp1,Fgg,Fh1,Gbe1,Glod4,Grhpr,Grn,Gsr,Gstk1,Hdgf,Hebp1,Hibch,Hp,Hrsp12,Hsp90b1,Il6,Lgmn,Lyz2,Msn,Msra,Mvp,Myo1c,Nit2,Nme2,Npr3,Ola1,Pab…
GO.0031988	membrane-bounded vesicle	94	2.27e-47	ENSMUSP00000000049,ENSMUSP00000000058,ENSMUSP00000001809,ENSMUSP00000001845,ENSMUSP00000003066,ENSMUSP00000005606,ENSMUSP00000006235,ENSMUSP00000006467,ENSMUSP00000007012,ENSMUSP00000008893,ENSMUSP00000009530,ENSMUSP00000015877,ENSMUSP00000016400,ENSMUSP00000017188,ENSMUSP00000017430,ENSMUSP00000017920,ENSMUSP00000019723,ENSMUSP00000020238,ENSMUSP00000021217,ENSMUSP00000021607,ENSMUSP00000021649,…	Abhd14b,Acadm,Aco1,Acot2,Actg1,Actn4,Ak2,Akr1b8,Apeh,Apoa1bp,Apoe,Apoh,Arpc2,Asah1,Atp5a1,Bgn,Bphl,Capns1,Capza2,Car1,Car2,Cav2,Cfb,Cfd,Cfl2,Cmpk1,Cndp2,Coro1b,Cpe,Crk,Cst3,Ctsb,Ctsz,D17Wsu104e,Decr1,Dpp3,Echs1,Eci1,Ehd1,Eif3b,Fam129b,Fam49b,Fbp1,Fgg,Fh1,Gbe1,Glod4,Grhpr,Grn,Gsr,Gstk1,Hebp1,Hibch,Hip1,Hp,Hrg,Hrsp12,Hsp90b1,Lgmn,Lyz2,Msn,Msra,Mvp,Myo1c,Nit2,Nme2,Npr3,Ola1,Pabpc1,Pafah1b2,Pdhb,Pdia…
GO.0005576	extracellular region	100	1.68e-45	ENSMUSP00000000049,ENSMUSP00000001809,ENSMUSP00000001845,ENSMUSP00000003066,ENSMUSP00000003912,ENSMUSP00000005017,ENSMUSP00000005606,ENSMUSP00000006235,ENSMUSP00000006467,ENSMUSP00000007012,ENSMUSP00000008893,ENSMUSP00000009530,ENSMUSP00000015877,ENSMUSP00000016400,ENSMUSP00000017188,ENSMUSP00000017430,ENSMUSP00000017920,ENSMUSP00000019723,ENSMUSP00000020238,ENSMUSP00000021217,ENSMUSP00000021607,…	Abhd14b,Acadm,Aco1,Acot2,Actg1,Actn4,Ak2,Akr1b8,Apeh,Apoa1bp,Apoe,Apoh,Arpc2,Asah1,Atp5a1,Bgn,Bphl,Calr,Capns1,Capza2,Car1,Cbr3,Ccdc80,Cd36,Cfb,Cfd,Cfl2,Cmpk1,Cndp2,Coro1b,Cpe,Crk,Ctsb,Ctsl,Ctsz,D17Wsu104e,Decr1,Dpp3,Echs1,Eci1,Ehd1,Eif2a,Eif3b,Fam129b,Fam49b,Fbp1,Fgg,Fh1,Gbe1,Glod4,Grhpr,Grn,Gsr,Gstk1,Hdgf,Hebp1,Hibch,Hp,Hrg,Hrsp12,Hsp90b1,Il6,Lgmn,Lyz2,Msn,Msra,Mvp,Myo1c,Nit2,Nme2,Npr3,Ola1,Pab…
GO.0005737	cytoplasm	107	1.14e-18	ENSMUSP00000000058,ENSMUSP00000001809,ENSMUSP00000001845,ENSMUSP00000003066,ENSMUSP00000003912,ENSMUSP00000005017,ENSMUSP00000006235,ENSMUSP00000006467,ENSMUSP00000008893,ENSMUSP00000010899,ENSMUSP00000012348,ENSMUSP00000015435,ENSMUSP00000015877,ENSMUSP00000016400,ENSMUSP00000017188,ENSMUSP00000017430,ENSMUSP00000017920,ENSMUSP00000019198,ENSMUSP00000019283,ENSMUSP00000019723,ENSMUSP00000020238,…	Abhd14b,Acadm,Aco1,Acot2,Actg1,Actn4,Ak2,Akr1b8,Apeh,Apoa1bp,Apoe,Arpc2,Asah1,Atox1,Atp5a1,Bgn,Bphl,Calr,Capns1,Capza2,Car1,Car2,Car5b,Cars,Cav2,Cbr3,Cd36,Ces1d,Cfl2,Clybl,Cmpk1,Cndp2,Coro1b,Cpe,Crk,Cst3,Ctsb,Ctsl,Ctsz,Cycs,D17Wsu104e,Dcps,Decr1,Dpp3,Echs1,Eci1,Ehd1,Eif2a,Eif3a,Eif3b,Fam129b,Fbp1,Fdps,Fgg,Fhl1,Fis1,Gdi1,Glod4,Grn,Gsr,Gstm2,Hdgf,Hebp1,Hibch,Hip1,Hp,Hrg,Hsp90b1,Il6,Ipo7,Isyna1,Lgmn…
GO.0043227	membrane-bounded organelle	112	3.22e-18	ENSMUSP00000000049,ENSMUSP00000000058,ENSMUSP00000001809,ENSMUSP00000001845,ENSMUSP00000003066,ENSMUSP00000003912,ENSMUSP00000005017,ENSMUSP00000005548,ENSMUSP00000006235,ENSMUSP00000006467,ENSMUSP00000008893,ENSMUSP00000009530,ENSMUSP00000015435,ENSMUSP00000015877,ENSMUSP00000016400,ENSMUSP00000017188,ENSMUSP00000017430,ENSMUSP00000017920,ENSMUSP00000019198,ENSMUSP00000019723,ENSMUSP00000020238,…	Abhd14b,Acadm,Aco1,Acot2,Actg1,Actn4,Ak2,Akr1b8,Apeh,Apoa1bp,Apoe,Apoh,Arpc2,Asah1,Bgn,Bphl,Calr,Capns1,Capza2,Car1,Car2,Car5b,Cav2,Cbr3,Cbx2,Cd36,Ces1d,Cfb,Cfd,Cfl2,Clybl,Cmpk1,Cndp2,Coro1b,Cpe,Crk,Ctsb,Ctsl,Ctsz,Cycs,D17Wsu104e,Dcps,Decr1,Dpp3,Echs1,Eci1,Ehd1,Eif3a,Eif3b,Fam129b,Fam49b,Fbp1,Fdps,Fgg,Fh1,Fhl1,Fis1,Gbe1,Gdi1,Glod4,Grhpr,Grn,Gsr,Hdgf,Hebp1,Hibch,Hip1,Hmox1,Hrg,Hsp90b1,Ipo7,Lgmn,Ly…
GO.0044444	cytoplasmic part	87	6.74e-18	ENSMUSP00000000058,ENSMUSP00000001809,ENSMUSP00000001845,ENSMUSP00000003066,ENSMUSP00000003912,ENSMUSP00000006235,ENSMUSP00000006467,ENSMUSP00000008893,ENSMUSP00000010899,ENSMUSP00000015435,ENSMUSP00000015877,ENSMUSP00000016400,ENSMUSP00000017430,ENSMUSP00000019198,ENSMUSP00000019723,ENSMUSP00000020238,ENSMUSP00000021217,ENSMUSP00000021607,ENSMUSP00000021649,ENSMUSP00000021933,ENSMUSP00000022268,…	Abhd14b,Acadm,Aco1,Acot2,Actg1,Actn4,Ak2,Apoa1bp,Apoe,Arpc2,Asah1,Atox1,Atp5a1,Bgn,Bphl,Calr,Capns1,Capza2,Car2,Car5b,Cars,Cav2,Cbr3,Cd36,Ces1d,Cfl2,Clybl,Cndp2,Coro1b,Cpe,Cst3,Ctsb,Ctsl,Ctsz,Cycs,D17Wsu104e,Dcps,Decr1,Echs1,Eci1,Ehd1,Eif2a,Eif3a,Eif3b,Fam129b,Fbp1,Fdps,Fgg,Fis1,Gdi1,Glod4,Grhpr,Grn,Gsr,Hebp1,Hibch,Hip1,Hp,Hrg,Hsp90b1,Lgmn,Msra,Mut,Mvp,Myo1c,Nit2,Nme2,Nsfl1c,Oxct1,Pabpc1,Pafah1b2…
GO.0043226	organelle	111	4.18e-15	ENSMUSP00000000049,ENSMUSP00000000058,ENSMUSP00000001809,ENSMUSP00000001845,ENSMUSP00000003066,ENSMUSP00000003912,ENSMUSP00000005017,ENSMUSP00000005548,ENSMUSP00000006235,ENSMUSP00000006467,ENSMUSP00000008893,ENSMUSP00000009530,ENSMUSP00000015435,ENSMUSP00000015877,ENSMUSP00000016400,ENSMUSP00000017188,ENSMUSP00000017430,ENSMUSP00000017920,ENSMUSP00000019198,ENSMUSP00000019723,ENSMUSP00000020238,…	Abhd14b,Acadm,Aco1,Acot2,Actg1,Actn4,Ak2,Akr1b8,Apeh,Apoa1bp,Apoe,Apoh,Arpc2,Asah1,Bgn,Bphl,Calr,Capns1,Capza2,Car1,Car2,Car5b,Cav2,Cbr3,Cbx2,Cd36,Ces1d,Cfb,Cfd,Clybl,Cmpk1,Cndp2,Coro1b,Cpe,Crk,Ctsb,Ctsl,Ctsz,Cycs,D17Wsu104e,Dcps,Decr1,Dpp3,Echs1,Eci1,Ehd1,Eif3a,Eif3b,Fam129b,Fam49b,Fbp1,Fdps,Fgg,Fh1,Fhl1,Fis1,Gbe1,Gdi1,Glod4,Grhpr,Grn,Gsr,Hdgf,Hebp1,Hibch,Hip1,Hmox1,Hrg,Hsp90b1,Ipo7,Lgmn,Lyz2,Ms…
GO.0005615	extracellular space	34	2.37e-13	ENSMUSP00000000049,ENSMUSP00000003066,ENSMUSP00000003912,ENSMUSP00000005017,ENSMUSP00000006235,ENSMUSP00000009530,ENSMUSP00000016400,ENSMUSP00000017188,ENSMUSP00000019723,ENSMUSP00000021933,ENSMUSP00000022894,ENSMUSP00000025229,ENSMUSP00000025904,ENSMUSP00000026845,ENSMUSP00000028938,ENSMUSP00000029078,ENSMUSP00000029387,ENSMUSP00000029421,ENSMUSP00000029708,ENSMUSP00000031249,ENSMUSP00000037018,…	Actg1,Actn4,Agt,Apoa1bp,Apoe,Apoh,Calr,Car2,Cbr3,Cd36,Cfb,Cfd,Cfl2,Cst3,Ctsb,Ctsl,Ctsz,D17Wsu104e,Eif2a,Fgg,Grn,Hdgf,Hp,Il6,Lyz2,Msn,Pltp,Prdx5,Ptx3,Serpinb6a,Sparcl1,Thbs1,Timp1,Ywhaz
GO.0044424	intracellular part	107	1.51e-11	ENSMUSP00000000058,ENSMUSP00000001809,ENSMUSP00000001845,ENSMUSP00000003066,ENSMUSP00000003912,ENSMUSP00000005017,ENSMUSP00000005548,ENSMUSP00000006235,ENSMUSP00000006467,ENSMUSP00000008893,ENSMUSP00000010899,ENSMUSP00000012348,ENSMUSP00000015435,ENSMUSP00000015877,ENSMUSP00000016400,ENSMUSP00000017188,ENSMUSP00000017430,ENSMUSP00000017920,ENSMUSP00000019198,ENSMUSP00000019283,ENSMUSP00000019723,…	Abhd14b,Acadm,Aco1,Acot2,Actg1,Actn4,Ak2,Akr1b8,Apeh,Apoa1bp,Apoe,Arpc2,Asah1,Atox1,Bgn,Bphl,Calr,Capns1,Capza2,Car1,Car2,Car5b,Cars,Cav2,Cbr3,Cbx2,Cd36,Ces1d,Clybl,Cmpk1,Cndp2,Coro1b,Cpe,Crk,Cst3,Ctsb,Ctsl,Ctsz,Cycs,D17Wsu104e,Dcps,Decr1,Dpp3,Echs1,Eci1,Ehd1,Eif2a,Eif3a,Eif3b,Fam129b,Fbp1,Fdps,Fgg,Fhl1,Fis1,Gdi1,Glod4,Grn,Gsr,Gstm2,Hdgf,Hebp1,Hibch,Hip1,Hmox1,Hp,Hrg,Hsp90b1,Il6,Ipo7,Isyna1,Lgmn,…
GO.0005622	intracellular	108	2.39e-11	ENSMUSP00000000058,ENSMUSP00000001809,ENSMUSP00000001845,ENSMUSP00000003066,ENSMUSP00000003912,ENSMUSP00000005017,ENSMUSP00000005548,ENSMUSP00000006235,ENSMUSP00000006467,ENSMUSP00000008893,ENSMUSP00000010899,ENSMUSP00000012348,ENSMUSP00000015435,ENSMUSP00000015877,ENSMUSP00000016400,ENSMUSP00000017188,ENSMUSP00000017430,ENSMUSP00000017920,ENSMUSP00000019198,ENSMUSP00000019283,ENSMUSP00000019723,…	Abhd14b,Acadm,Aco1,Acot2,Actg1,Actn4,Ak2,Akr1b8,Apeh,Apoa1bp,Apoe,Arpc2,Asah1,Atox1,Bgn,Bphl,Calr,Capns1,Capza2,Car1,Car2,Car5b,Cars,Cav2,Cbr3,Cbx2,Cd36,Ces1d,Clybl,Cmpk1,Cndp2,Coro1b,Cpe,Crk,Cst3,Ctsb,Ctsl,Ctsz,Cycs,D17Wsu104e,Dcps,Decr1,Dpp3,Echs1,Eci1,Ehd1,Eif2a,Eif3a,Eif3b,Fam129b,Fbp1,Fdps,Fgg,Fhl1,Fis1,Gdi1,Glod4,Grn,Gsr,Gstm2,Hdgf,Hebp1,Hibch,Hip1,Hmox1,Hp,Hrg,Hsp90b1,Il6,Ipo7,Isyna1,Lgmn,…
GO.0005739	mitochondrion	37	2.59e-11	ENSMUSP00000005606,ENSMUSP00000006235,ENSMUSP00000017430,ENSMUSP00000019198,ENSMUSP00000021217,ENSMUSP00000021649,ENSMUSP00000022268,ENSMUSP00000022894,ENSMUSP00000022946,ENSMUSP00000023432,ENSMUSP00000024946,ENSMUSP00000025904,ENSMUSP00000026495,ENSMUSP00000026538,ENSMUSP00000026625,ENSMUSP00000027810,ENSMUSP00000029708,ENSMUSP00000029877,ENSMUSP00000030583,ENSMUSP00000033739,ENSMUSP00000033992,…	Acadm,Aco1,Acot2,Ak2,Apoa1bp,Atp5a1,Bphl,Car5b,Clybl,Ctsb,Cycs,Dcps,Decr1,Echs1,Eci1,Fdps,Fh1,Fis1,Glod4,Grn,Gsr,Hebp1,Hibch,Hrsp12,Msra,Mut,Myo1c,Nit2,Nme2,Oxct1,Pcca,Pdhb,Prdx5,Prkaca,Sardh,Sord,Ywhaz
GO.0005829	cytosol	37	1.15e-10	ENSMUSP00000001566,ENSMUSP00000001845,ENSMUSP00000003066,ENSMUSP00000003912,ENSMUSP00000005548,ENSMUSP00000005606,ENSMUSP00000008893,ENSMUSP00000010899,ENSMUSP00000019198,ENSMUSP00000020238,ENSMUSP00000021217,ENSMUSP00000022894,ENSMUSP00000022946,ENSMUSP00000025546,ENSMUSP00000025904,ENSMUSP00000028135,ENSMUSP00000029078,ENSMUSP00000031355,ENSMUSP00000034172,ENSMUSP00000034848,ENSMUSP00000038755,…	Abhd14b,Aco1,Actg1,Apoe,Atox1,Calr,Capns1,Car2,Cars,Cbr3,Ces1d,Cndp2,Coro1b,Cycs,Fam129b,Fbp1,Fis1,Grhpr,Hebp1,Hmox1,Hrsp12,Hsp90b1,Myo1c,Nme2,Nsfl1c,Pafah1b2,Pgm3,Ppp1ca,Prdx5,Prkaca,Psma4,Rplp2,St13,Tubb5,Uso1,Ywhaq,Ywhaz
GO.0043231	intracellular membrane-bounded organelle	90	1.24e-08	ENSMUSP00000000058,ENSMUSP00000001809,ENSMUSP00000003066,ENSMUSP00000003912,ENSMUSP00000005017,ENSMUSP00000005548,ENSMUSP00000006235,ENSMUSP00000006467,ENSMUSP00000015435,ENSMUSP00000016400,ENSMUSP00000017430,ENSMUSP00000019198,ENSMUSP00000019723,ENSMUSP00000020238,ENSMUSP00000021091,ENSMUSP00000021217,ENSMUSP00000021607,ENSMUSP00000021649,ENSMUSP00000021933,ENSMUSP00000022268,ENSMUSP00000022894,…	Abhd14b,Acadm,Aco1,Acot2,Actg1,Actn4,Ak2,Apeh,Apoa1bp,Apoe,Arpc2,Asah1,Bgn,Bphl,Calr,Car5b,Cav2,Cbr3,Cbx2,Cd36,Ces1d,Cfl2,Clybl,Cmpk1,Cpe,Cst3,Ctsb,Ctsl,Ctsz,Cycs,D17Wsu104e,Dcps,Decr1,Dpp3,Echs1,Eci1,Ehd1,Eif3a,Eif3b,Fam129b,Fdps,Fgg,Fh1,Fhl1,Fis1,Gdi1,Glod4,Grn,Gsr,Hdgf,Hebp1,Hibch,Hip1,Hmox1,Hp,Hrg,Hsp90b1,Ipo7,Lgmn,Msn,Msra,Mut,Mvp,Myo1c,Nit2,Nme2,Nsfl1c,Ola1,Oxct1,Pabpc1,Pafah1b1,Pafah1b2,Pa…
GO.0043229	intracellular organelle	93	6.28e-08	ENSMUSP00000000058,ENSMUSP00000001809,ENSMUSP00000003066,ENSMUSP00000003912,ENSMUSP00000005017,ENSMUSP00000005548,ENSMUSP00000006235,ENSMUSP00000006467,ENSMUSP00000008893,ENSMUSP00000015435,ENSMUSP00000015877,ENSMUSP00000016400,ENSMUSP00000017430,ENSMUSP00000017920,ENSMUSP00000019198,ENSMUSP00000019723,ENSMUSP00000020238,ENSMUSP00000021217,ENSMUSP00000021607,ENSMUSP00000021649,ENSMUSP00000021933,…	Abhd14b,Acadm,Aco1,Acot2,Actg1,Actn4,Ak2,Apeh,Apoa1bp,Apoe,Arpc2,Asah1,Bgn,Bphl,Calr,Capza2,Car5b,Cav2,Cbr3,Cbx2,Cd36,Ces1d,Clybl,Cmpk1,Coro1b,Cpe,Crk,Cst3,Ctsb,Ctsl,Ctsz,Cycs,D17Wsu104e,Dcps,Decr1,Dpp3,Echs1,Eci1,Ehd1,Eif3a,Eif3b,Fam129b,Fdps,Fgg,Fh1,Fhl1,Fis1,Gdi1,Glod4,Grn,Gsr,Hdgf,Hebp1,Hibch,Hip1,Hmox1,Hp,Hrg,Hsp90b1,Ipo7,Lgmn,Msn,Msra,Mut,Mvp,Myo1c,Nit2,Nme2,Nsfl1c,Ola1,Oxct1,Pabpc1,Pafah1b…
GO.0044464	cell part	105	1.09e-06	ENSMUSP00000000049,ENSMUSP00000000058,ENSMUSP00000001809,ENSMUSP00000001845,ENSMUSP00000003066,ENSMUSP00000003912,ENSMUSP00000005017,ENSMUSP00000005548,ENSMUSP00000006467,ENSMUSP00000008893,ENSMUSP00000010899,ENSMUSP00000012348,ENSMUSP00000015877,ENSMUSP00000016400,ENSMUSP00000017188,ENSMUSP00000017430,ENSMUSP00000017920,ENSMUSP00000019198,ENSMUSP00000019283,ENSMUSP00000019723,ENSMUSP00000020238,…	Abhd14b,Acadm,Aco1,Acot2,Actg1,Ak2,Akr1b8,Apeh,Apoa1bp,Apoe,Apoh,Arpc2,Asah1,Atox1,Bgn,Bphl,Calr,Capns1,Capza2,Car1,Car5b,Cars,Cav2,Cbr3,Cbx2,Cd36,Ces1d,Clybl,Cmpk1,Cndp2,Coro1b,Cpe,Crk,Cst3,Ctsl,Ctsz,Cycs,D17Wsu104e,Dcps,Decr1,Dpp3,Echs1,Eci1,Ehd1,Eif2a,Eif3a,Eif3b,Fam129b,Fam49b,Fbp1,Fdps,Fgg,Fhl1,Fis1,Glod4,Grn,Gsr,Gstm2,Hdgf,Hebp1,Hibch,Hip1,Hmox1,Hp,Hrg,Hsp90b1,Ipo7,Isyna1,Lgmn,Msn,Msra,Mut,…
GO.0005623	cell	105	1.28e-06	ENSMUSP00000000049,ENSMUSP00000000058,ENSMUSP00000001809,ENSMUSP00000001845,ENSMUSP00000003066,ENSMUSP00000003912,ENSMUSP00000005017,ENSMUSP00000005548,ENSMUSP00000006467,ENSMUSP00000008893,ENSMUSP00000010899,ENSMUSP00000012348,ENSMUSP00000015877,ENSMUSP00000016400,ENSMUSP00000017188,ENSMUSP00000017430,ENSMUSP00000017920,ENSMUSP00000019198,ENSMUSP00000019283,ENSMUSP00000019723,ENSMUSP00000020238,…	Abhd14b,Acadm,Aco1,Acot2,Actg1,Ak2,Akr1b8,Apeh,Apoa1bp,Apoe,Apoh,Arpc2,Asah1,Atox1,Bgn,Bphl,Calr,Capns1,Capza2,Car1,Car5b,Cars,Cav2,Cbr3,Cbx2,Cd36,Ces1d,Clybl,Cmpk1,Cndp2,Coro1b,Cpe,Crk,Cst3,Ctsl,Ctsz,Cycs,D17Wsu104e,Dcps,Decr1,Dpp3,Echs1,Eci1,Ehd1,Eif2a,Eif3a,Eif3b,Fam129b,Fam49b,Fbp1,Fdps,Fgg,Fhl1,Fis1,Glod4,Grn,Gsr,Gstm2,Hdgf,Hebp1,Hibch,Hip1,Hmox1,Hp,Hrg,Hsp90b1,Ipo7,Isyna1,Lgmn,Msn,Msra,Mut,…
GO.0005925	focal adhesion	14	2.41e-06	ENSMUSP00000000058,ENSMUSP00000001809,ENSMUSP00000003912,ENSMUSP00000006467,ENSMUSP00000008893,ENSMUSP00000020238,ENSMUSP00000022894,ENSMUSP00000030187,ENSMUSP00000033030,ENSMUSP00000066068,ENSMUSP00000071486,ENSMUSP00000081474,ENSMUSP00000110417,ENSMUSP00000113071	Actg1,Actn4,Arpc2,Calr,Cav2,Coro1b,Fhl1,Hsp90b1,Msn,Pabpc1,Parva,Rplp2,Tln1,Ywhaz
GO.0005912	adherens junction	15	2.67e-06	ENSMUSP00000000058,ENSMUSP00000001809,ENSMUSP00000003912,ENSMUSP00000006467,ENSMUSP00000008893,ENSMUSP00000020238,ENSMUSP00000022894,ENSMUSP00000028135,ENSMUSP00000030187,ENSMUSP00000033030,ENSMUSP00000066068,ENSMUSP00000071486,ENSMUSP00000081474,ENSMUSP00000110417,ENSMUSP00000113071	Actg1,Actn4,Arpc2,Calr,Cav2,Coro1b,Fam129b,Fhl1,Hsp90b1,Msn,Pabpc1,Parva,Rplp2,Tln1,Ywhaz
GO.0072562	blood microparticle	8	4.06e-06	ENSMUSP00000003066,ENSMUSP00000022894,ENSMUSP00000025229,ENSMUSP00000029387,ENSMUSP00000037018,ENSMUSP00000071486,ENSMUSP00000074436,ENSMUSP00000113071	Actg1,Apoe,Cfb,Eif2a,Fgg,Hp,Msn,Ywhaz
GO.0031974	membrane-enclosed lumen	43	1.2e-05	ENSMUSP00000003912,ENSMUSP00000005017,ENSMUSP00000005548,ENSMUSP00000005606,ENSMUSP00000006235,ENSMUSP00000020238,ENSMUSP00000021649,ENSMUSP00000021933,ENSMUSP00000022268,ENSMUSP00000024946,ENSMUSP00000025851,ENSMUSP00000025904,ENSMUSP00000025955,ENSMUSP00000026538,ENSMUSP00000026662,ENSMUSP00000028135,ENSMUSP00000028517,ENSMUSP00000028915,ENSMUSP00000029708,ENSMUSP00000029877,ENSMUSP00000030491,…	Abhd14b,Acadm,Acot2,Ak2,Apoa1bp,Calr,Cbr3,Cbx2,Ces1d,Cfl2,Cmpk1,Ctsb,Ctsl,Cycs,Dcps,Decr1,Dpp3,Echs1,Eci1,Eif3a,Eif3b,Fam129b,Fdps,Gstk1,Hdgf,Hmox1,Hsp90b1,Ipo7,Msra,Mut,Myo1c,Nsfl1c,Ola1,Oxct1,Pafah1b2,Pcca,Pdhb,Pdia6,Prdx5,Prkaca,Rbbp9,Sardh,Uso1
GO.0005575	cellular_component	110	1.45e-05	ENSMUSP00000000058,ENSMUSP00000001809,ENSMUSP00000001845,ENSMUSP00000003066,ENSMUSP00000003912,ENSMUSP00000005017,ENSMUSP00000005548,ENSMUSP00000006467,ENSMUSP00000008893,ENSMUSP00000009530,ENSMUSP00000010899,ENSMUSP00000012348,ENSMUSP00000015877,ENSMUSP00000016400,ENSMUSP00000017188,ENSMUSP00000017430,ENSMUSP00000017920,ENSMUSP00000019198,ENSMUSP00000019283,ENSMUSP00000019723,ENSMUSP00000020238,…	Abhd14b,Acadm,Aco1,Acot2,Actg1,Ak2,Akr1b8,Apeh,Apoa1bp,Apoe,Arpc2,Asah1,Atox1,Bgn,Bphl,Calr,Capns1,Capza2,Car1,Car5b,Cars,Cav2,Cbr3,Cbx2,Ccdc80,Cd36,Ces1d,Cfb,Cfd,Clybl,Cmpk1,Cndp2,Coro1b,Cpe,Crk,Ctsl,Ctsz,Cycs,D17Wsu104e,Dcps,Decr1,Dpp3,Echs1,Eci1,Ehd1,Eif2a,Eif3a,Eif3b,Fam129b,Fam49b,Fbp1,Fdps,Fgg,Fhl1,Fis1,Gbe1,Glod4,Grn,Gsr,Gstm2,Hdgf,Hebp1,Hibch,Hip1,Hmox1,Hrg,Hsp90b1,Ipo7,Isyna1,Lgmn,Lyz2,M…
GO.0070013	intracellular organelle lumen	41	4.72e-05	ENSMUSP00000003912,ENSMUSP00000005017,ENSMUSP00000005548,ENSMUSP00000005606,ENSMUSP00000006235,ENSMUSP00000020238,ENSMUSP00000021649,ENSMUSP00000021933,ENSMUSP00000022268,ENSMUSP00000024946,ENSMUSP00000025851,ENSMUSP00000025904,ENSMUSP00000025955,ENSMUSP00000026538,ENSMUSP00000026662,ENSMUSP00000028135,ENSMUSP00000028517,ENSMUSP00000028915,ENSMUSP00000029708,ENSMUSP00000029877,ENSMUSP00000030491,…	Abhd14b,Acadm,Acot2,Apoa1bp,Calr,Cbr3,Cbx2,Ces1d,Cfl2,Cmpk1,Ctsb,Ctsl,Dcps,Decr1,Dpp3,Echs1,Eci1,Eif3a,Eif3b,Fam129b,Fdps,Gstk1,Hdgf,Hmox1,Hsp90b1,Ipo7,Msra,Mut,Myo1c,Nsfl1c,Ola1,Oxct1,Pafah1b2,Pcca,Pdhb,Pdia6,Prdx5,Prkaca,Rbbp9,Sardh,Uso1
GO.0044446	intracellular organelle part	64	5.89e-05	ENSMUSP00000000058,ENSMUSP00000001809,ENSMUSP00000003912,ENSMUSP00000005017,ENSMUSP00000005548,ENSMUSP00000005606,ENSMUSP00000006235,ENSMUSP00000006467,ENSMUSP00000008893,ENSMUSP00000015877,ENSMUSP00000019198,ENSMUSP00000020238,ENSMUSP00000021649,ENSMUSP00000021933,ENSMUSP00000022268,ENSMUSP00000022894,ENSMUSP00000023432,ENSMUSP00000023590,ENSMUSP00000024946,ENSMUSP00000025684,ENSMUSP00000025851,…	Abhd14b,Acadm,Acot2,Actg1,Actn4,Ak2,Apeh,Apoa1bp,Arpc2,Calr,Capza2,Cav2,Cbr3,Cbx2,Ces1d,Cfl2,Cmpk1,Coro1b,Cpe,Cst3,Ctsb,Ctsl,Cycs,Dcps,Decr1,Dpp3,Echs1,Eci1,Ehd1,Eif3a,Eif3b,Fam129b,Fdps,Fis1,Hdgf,Hip1,Hmox1,Hrg,Hsp90b1,Ipo7,Msra,Mut,Myo1c,Nit2,Nsfl1c,Ola1,Oxct1,Pabpc1,Pafah1b2,Pcca,Pdhb,Pdia6,Prdx5,Prkaca,Rab7,Rbbp9,Rplp2,Rtn4,Sardh,Sord,Tln1,Uso1,Ywhaq,Ywhaz
GO.0044422	organelle part	65	7.03e-05	ENSMUSP00000000058,ENSMUSP00000001809,ENSMUSP00000003912,ENSMUSP00000005017,ENSMUSP00000005548,ENSMUSP00000005606,ENSMUSP00000006235,ENSMUSP00000006467,ENSMUSP00000008893,ENSMUSP00000015877,ENSMUSP00000019198,ENSMUSP00000020238,ENSMUSP00000021649,ENSMUSP00000021933,ENSMUSP00000022268,ENSMUSP00000022894,ENSMUSP00000023432,ENSMUSP00000023590,ENSMUSP00000024946,ENSMUSP00000025684,ENSMUSP00000025851,…	Abhd14b,Acadm,Acot2,Actg1,Actn4,Ak2,Apeh,Apoa1bp,Arpc2,Calr,Capza2,Cav2,Cbr3,Cbx2,Ces1d,Cfl2,Cmpk1,Coro1b,Cpe,Cst3,Ctsb,Ctsl,Cycs,Dcps,Decr1,Dpp3,Echs1,Eci1,Ehd1,Eif3a,Eif3b,Fam129b,Fdps,Fis1,Hdgf,Hip1,Hmox1,Hrg,Hsp90b1,Ipo7,Msra,Mut,Myo1c,Nit2,Nsfl1c,Ola1,Oxct1,Pabpc1,Pafah1b2,Parva,Pcca,Pdhb,Pdia6,Prdx5,Prkaca,Rab7,Rbbp9,Rplp2,Rtn4,Sardh,Sord,Tln1,Uso1,Ywhaq,Ywhaz
GO.0043209	myelin sheath	9	0.000126	ENSMUSP00000007012,ENSMUSP00000015435,ENSMUSP00000021217,ENSMUSP00000025684,ENSMUSP00000026495,ENSMUSP00000029078,ENSMUSP00000071486,ENSMUSP00000113071,ENSMUSP00000124523	Actg1,Atp5a1,Car2,Cycs,Ehd1,Gdi1,Msn,Nme2,Sod2
GO.0005759	mitochondrial matrix	10	0.00025	ENSMUSP00000021649,ENSMUSP00000022268,ENSMUSP00000024946,ENSMUSP00000026538,ENSMUSP00000031897,ENSMUSP00000038763,ENSMUSP00000072483,ENSMUSP00000099950,ENSMUSP00000106318,ENSMUSP00000130941	Acadm,Acot2,Echs1,Eci1,Gstk1,Mut,Oxct1,Pcca,Pdhb,Sardh
GO.0048471	perinuclear region of cytoplasm	14	0.0003	ENSMUSP00000000058,ENSMUSP00000003912,ENSMUSP00000005548,ENSMUSP00000005606,ENSMUSP00000006235,ENSMUSP00000008893,ENSMUSP00000020238,ENSMUSP00000022894,ENSMUSP00000025684,ENSMUSP00000025904,ENSMUSP00000028938,ENSMUSP00000031355,ENSMUSP00000066068,ENSMUSP00000127250	Actn4,Calr,Cav2,Coro1b,Cst3,Ctsb,Ehd1,Hmox1,Hsp90b1,Mvp,Prdx5,Prkaca,Uso1,Ywhaz
GO.0015629	actin cytoskeleton	11	0.000431	ENSMUSP00000006467,ENSMUSP00000008893,ENSMUSP00000015877,ENSMUSP00000017920,ENSMUSP00000028135,ENSMUSP00000033030,ENSMUSP00000065754,ENSMUSP00000066068,ENSMUSP00000071486,ENSMUSP00000077262,ENSMUSP00000104069	Actg1,Actn4,Arpc2,Capza2,Cfl2,Coro1b,Crk,Fam129b,Msra,Myo1c,Parva
GO.0005634	nucleus	54	0.00295	ENSMUSP00000000058,ENSMUSP00000001809,ENSMUSP00000003066,ENSMUSP00000003912,ENSMUSP00000005017,ENSMUSP00000005548,ENSMUSP00000005606,ENSMUSP00000006235,ENSMUSP00000020238,ENSMUSP00000021091,ENSMUSP00000021217,ENSMUSP00000021933,ENSMUSP00000022268,ENSMUSP00000022894,ENSMUSP00000022946,ENSMUSP00000025851,ENSMUSP00000025904,ENSMUSP00000025955,ENSMUSP00000026495,ENSMUSP00000026662,ENSMUSP00000028135,…	Abhd14b,Acadm,Actg1,Actn4,Apeh,Apoa1bp,Apoe,Atp5a1,Calr,Cav2,Cbr3,Cbx2,Cfl2,Cmpk1,Cst3,Ctsb,Ctsl,Dcps,Decr1,Dpp3,Eif3a,Eif3b,Fam129b,Fdps,Fhl1,Hdgf,Hip1,Hmox1,Hrsp12,Hsp90b1,Ipo7,Msn,Msra,Mvp,Myo1c,Nme2,Nsfl1c,Ola1,Pabpc1,Pafah1b1,Pafah1b2,Parva,Pdhb,Prdx5,Prkaca,Psma4,Ptbp1,Rbbp9,Rtn4,Ube2l3,Ube2n,Ugp2,Uso1,Ywhaz
GO.0016023	cytoplasmic membrane-bounded vesicle	16	0.00307	ENSMUSP00000000058,ENSMUSP00000006235,ENSMUSP00000020238,ENSMUSP00000021933,ENSMUSP00000022894,ENSMUSP00000023590,ENSMUSP00000025684,ENSMUSP00000031355,ENSMUSP00000033741,ENSMUSP00000037018,ENSMUSP00000044903,ENSMUSP00000048555,ENSMUSP00000052912,ENSMUSP00000059033,ENSMUSP00000100067,ENSMUSP00000104069	Bgn,Cav2,Cpe,Ctsb,Ctsl,Ehd1,Fgg,Hip1,Hrg,Hsp90b1,Myo1c,Pdia6,Thbs1,Uso1,Ywhaq,Ywhaz
GO.0031012	extracellular matrix	10	0.00307	ENSMUSP00000000049,ENSMUSP00000003066,ENSMUSP00000003912,ENSMUSP00000009530,ENSMUSP00000020238,ENSMUSP00000028938,ENSMUSP00000031249,ENSMUSP00000033741,ENSMUSP00000044903,ENSMUSP00000058752	Apoe,Apoh,Bgn,Calr,Ccdc80,Cst3,Hsp90b1,Sparcl1,Thbs1,Timp1
GO.0009897	external side of plasma membrane	8	0.00597	ENSMUSP00000003912,ENSMUSP00000006235,ENSMUSP00000021933,ENSMUSP00000026845,ENSMUSP00000033992,ENSMUSP00000037018,ENSMUSP00000044903,ENSMUSP00000080974	Calr,Cd36,Ctsb,Ctsl,Fgg,Gsr,Il6,Thbs1
GO.0044429	mitochondrial part	14	0.00605	ENSMUSP00000019198,ENSMUSP00000021649,ENSMUSP00000022268,ENSMUSP00000024946,ENSMUSP00000026495,ENSMUSP00000026538,ENSMUSP00000030583,ENSMUSP00000038763,ENSMUSP00000072483,ENSMUSP00000099950,ENSMUSP00000106180,ENSMUSP00000106318,ENSMUSP00000124523,ENSMUSP00000130941	Acadm,Acot2,Ak2,Atp5a1,Cycs,Echs1,Eci1,Fis1,Mut,Oxct1,Pcca,Pdhb,Sardh,Sord
GO.0031410	cytoplasmic vesicle	16	0.00901	ENSMUSP00000000058,ENSMUSP00000006235,ENSMUSP00000020238,ENSMUSP00000022894,ENSMUSP00000023590,ENSMUSP00000025684,ENSMUSP00000025904,ENSMUSP00000031355,ENSMUSP00000033741,ENSMUSP00000037018,ENSMUSP00000044903,ENSMUSP00000048555,ENSMUSP00000052912,ENSMUSP00000059033,ENSMUSP00000100067,ENSMUSP00000104069	Bgn,Cav2,Cpe,Ctsb,Ehd1,Fgg,Hip1,Hrg,Hsp90b1,Myo1c,Pdia6,Prdx5,Thbs1,Uso1,Ywhaq,Ywhaz
GO.0043232	intracellular non-membrane-bounded organelle	35	0.00991	ENSMUSP00000001809,ENSMUSP00000005548,ENSMUSP00000005606,ENSMUSP00000006235,ENSMUSP00000006467,ENSMUSP00000007012,ENSMUSP00000008893,ENSMUSP00000015877,ENSMUSP00000017920,ENSMUSP00000021933,ENSMUSP00000023432,ENSMUSP00000025684,ENSMUSP00000025955,ENSMUSP00000026662,ENSMUSP00000028135,ENSMUSP00000028517,ENSMUSP00000028915,ENSMUSP00000028938,ENSMUSP00000030187,ENSMUSP00000030491,ENSMUSP00000031355,…	Abhd14b,Actg1,Actn4,Arpc2,Capza2,Cbx2,Ces1d,Cmpk1,Coro1b,Crk,Cst3,Ctsb,Ctsl,Ehd1,Eif3a,Fam129b,Hmox1,Msn,Msra,Mvp,Myo1c,Nit2,Nsfl1c,Ola1,Pabpc1,Pafah1b2,Parva,Ppp1ca,Prkaca,Psma4,Rbbp9,Rplp2,Sod2,Tln1,Uso1
GO.0042470	melanosome	5	0.014	ENSMUSP00000006235,ENSMUSP00000020238,ENSMUSP00000022894,ENSMUSP00000052912,ENSMUSP00000092658	Ctsb,Hsp90b1,Pdia6,Rab7,Ywhaz
GO.0005577	fibrinogen complex	2	0.0181	ENSMUSP00000037018,ENSMUSP00000044903	Fgg,Thbs1
GO.0030659	cytoplasmic vesicle membrane	8	0.0207	ENSMUSP00000000058,ENSMUSP00000022894,ENSMUSP00000023590,ENSMUSP00000031355,ENSMUSP00000048555,ENSMUSP00000059033,ENSMUSP00000092658,ENSMUSP00000100067	Cav2,Cpe,Hip1,Hrg,Rab7,Uso1,Ywhaq,Ywhaz
GO.0031252	cell leading edge	8	0.0221	ENSMUSP00000006467,ENSMUSP00000008893,ENSMUSP00000021091,ENSMUSP00000021217,ENSMUSP00000022894,ENSMUSP00000030187,ENSMUSP00000033030,ENSMUSP00000104069	Arpc2,Coro1b,Myo1c,Nme2,Pafah1b1,Parva,Tln1,Ywhaz
GO.0044428	nuclear part	33	0.0222	ENSMUSP00000001809,ENSMUSP00000005017,ENSMUSP00000005548,ENSMUSP00000005606,ENSMUSP00000006235,ENSMUSP00000021091,ENSMUSP00000021933,ENSMUSP00000022268,ENSMUSP00000025851,ENSMUSP00000025955,ENSMUSP00000026495,ENSMUSP00000026662,ENSMUSP00000028135,ENSMUSP00000028517,ENSMUSP00000028915,ENSMUSP00000028938,ENSMUSP00000029708,ENSMUSP00000029877,ENSMUSP00000030491,ENSMUSP00000031355,ENSMUSP00000034539,…	Abhd14b,Apeh,Apoa1bp,Atp5a1,Cbr3,Cbx2,Cfl2,Cmpk1,Cst3,Ctsb,Ctsl,Dcps,Decr1,Dpp3,Eif3a,Eif3b,Fam129b,Fdps,Hdgf,Hmox1,Ipo7,Msra,Myo1c,Nsfl1c,Ola1,Pabpc1,Pafah1b1,Pafah1b2,Pdhb,Prkaca,Rbbp9,Rtn4,Uso1
GO.0005730	nucleolus	13	0.0269	ENSMUSP00000005548,ENSMUSP00000006235,ENSMUSP00000021933,ENSMUSP00000025955,ENSMUSP00000028135,ENSMUSP00000028517,ENSMUSP00000028915,ENSMUSP00000030491,ENSMUSP00000031355,ENSMUSP00000038755,ENSMUSP00000039109,ENSMUSP00000104069,ENSMUSP00000127851	Abhd14b,Cmpk1,Ctsb,Ctsl,Eif3a,Fam129b,Hmox1,Myo1c,Ola1,Pafah1b2,Ppp1ca,Rbbp9,Uso1
GO.0005764	lysosome	9	0.0283	ENSMUSP00000006235,ENSMUSP00000016400,ENSMUSP00000021607,ENSMUSP00000021933,ENSMUSP00000022894,ENSMUSP00000023590,ENSMUSP00000028938,ENSMUSP00000034000,ENSMUSP00000092658	Asah1,Cst3,Ctsb,Ctsl,Ctsz,Hrg,Lgmn,Rab7,Ywhaz
GO.0071541	eukaryotic translation initiation factor 3 complex, eIF3m	2	0.0288	ENSMUSP00000025955,ENSMUSP00000098076	Eif3a,Eif3b
GO.0098552	side of membrane	9	0.0292	ENSMUSP00000000058,ENSMUSP00000003912,ENSMUSP00000006235,ENSMUSP00000021933,ENSMUSP00000026845,ENSMUSP00000033992,ENSMUSP00000037018,ENSMUSP00000044903,ENSMUSP00000080974	Calr,Cav2,Cd36,Ctsb,Ctsl,Fgg,Gsr,Il6,Thbs1
GO.0012505	endomembrane system	31	0.0419	ENSMUSP00000000058,ENSMUSP00000003066,ENSMUSP00000003912,ENSMUSP00000005548,ENSMUSP00000005606,ENSMUSP00000006467,ENSMUSP00000015435,ENSMUSP00000016400,ENSMUSP00000019198,ENSMUSP00000020238,ENSMUSP00000021091,ENSMUSP00000021607,ENSMUSP00000021933,ENSMUSP00000023590,ENSMUSP00000025684,ENSMUSP00000028938,ENSMUSP00000031355,ENSMUSP00000033741,ENSMUSP00000034172,ENSMUSP00000037018,ENSMUSP00000044903,…	Aco1,Apeh,Apoe,Arpc2,Bgn,Calr,Cav2,Cd36,Ces1d,Cpe,Cst3,Ctsl,Ctsz,Ehd1,Fgg,Fis1,Gdi1,Hip1,Hmox1,Hp,Hrg,Hsp90b1,Lgmn,Myo1c,Nsfl1c,Pafah1b1,Pdia6,Prkaca,Rtn4,Thbs1,Uso1
GO.0005902	microvillus	4	0.0451	ENSMUSP00000021933,ENSMUSP00000029078,ENSMUSP00000104069,ENSMUSP00000113071	Car2,Ctsl,Msn,Myo1c
KEGG Pathways
pathway ID	pathway description	count in gene set	false discovery rate	matching proteins in network (IDs)	matching proteins in network (labels)
1100	Metabolic pathways	42	6.79e-17	ENSMUSP00000004327,ENSMUSP00000010804,ENSMUSP00000015950,ENSMUSP00000019283,ENSMUSP00000020969,ENSMUSP00000021649,ENSMUSP00000023203,ENSMUSP00000023231,ENSMUSP00000024706,ENSMUSP00000025385,ENSMUSP00000025546,ENSMUSP00000025656,ENSMUSP00000026196,ENSMUSP00000026495,ENSMUSP00000027153,ENSMUSP00000027271,ENSMUSP00000027384,ENSMUSP00000027916,ENSMUSP00000028004,ENSMUSP00000030090,ENSMUSP00000030412,…	Acadl,Acly,Acot2,Acox1,Akr1a1,Alad,Aldh1a7,Aldh9a1,Asl,Atic,Atp5a1,Bpnt1,Cbr3,Cmpk1,Cmpk2,Cndp2,Fah,Fasn,Fbp1,G6pdx,Galm,Glul,Got1,Gpt,Hsd17b4,Inpp1,Isyna1,Ldha,Mat2a,Me1,Mut,Pgls,Phgdh,Pla2g7,Plcd1,Ppt1,Prdx6,Pygl,Qdpr,Sardh,Tsta3,Ugp2
1120	Microbial metabolism in diverse environments	16	3.64e-12	ENSMUSP00000004327,ENSMUSP00000023203,ENSMUSP00000027916,ENSMUSP00000028004,ENSMUSP00000030455,ENSMUSP00000032865,ENSMUSP00000034264,ENSMUSP00000034989,ENSMUSP00000040580,ENSMUSP00000064755,ENSMUSP00000071636,ENSMUSP00000083375,ENSMUSP00000090564,ENSMUSP00000103012,ENSMUSP00000103267,ENSMUSP00000130941	Acly,Akr1a1,Aldh9a1,Bpnt1,Fah,Fbp1,G6pdx,Galm,Glul,Gpt,Ldha,Me1,Mut,Pgls,Phgdh,Prdx6
1200	Carbon metabolism	8	5.41e-05	ENSMUSP00000004327,ENSMUSP00000023203,ENSMUSP00000026196,ENSMUSP00000034264,ENSMUSP00000034989,ENSMUSP00000064755,ENSMUSP00000090564,ENSMUSP00000130941	Fbp1,G6pdx,Got1,Gpt,Me1,Mut,Pgls,Phgdh
1230	Biosynthesis of amino acids	6	0.00069	ENSMUSP00000023203,ENSMUSP00000026196,ENSMUSP00000064755,ENSMUSP00000083375,ENSMUSP00000087118,ENSMUSP00000123799	Asl,Glul,Got1,Gpt,Mat2a,Phgdh
330	Arginine and proline metabolism	5	0.00214	ENSMUSP00000025546,ENSMUSP00000026196,ENSMUSP00000028004,ENSMUSP00000083375,ENSMUSP00000123799	Aldh9a1,Asl,Cndp2,Glul,Got1
10	Glycolysis / Gluconeogenesis	5	0.0023	ENSMUSP00000028004,ENSMUSP00000030455,ENSMUSP00000040580,ENSMUSP00000090564,ENSMUSP00000103267	Akr1a1,Aldh9a1,Fbp1,Galm,Ldha
640	Propanoate metabolism	4	0.0023	ENSMUSP00000020034,ENSMUSP00000028004,ENSMUSP00000103267,ENSMUSP00000130941	Aldh9a1,Echdc1,Ldha,Mut
250	Alanine, aspartate and glutamate metabolism	4	0.00327	ENSMUSP00000023203,ENSMUSP00000026196,ENSMUSP00000083375,ENSMUSP00000123799	Asl,Glul,Got1,Gpt
4612	Antigen processing and presentation	5	0.00367	ENSMUSP00000021607,ENSMUSP00000021698,ENSMUSP00000028222,ENSMUSP00000099534,ENSMUSP00000134735	B2m,Hsp90aa1,Hspa5,Lgmn,Psme1
1212	Fatty acid metabolism	4	0.00951	ENSMUSP00000027153,ENSMUSP00000030412,ENSMUSP00000052872,ENSMUSP00000063325	Acadl,Acox1,Fasn,Ppt1
4510	Focal adhesion	7	0.0114	ENSMUSP00000000058,ENSMUSP00000007799,ENSMUSP00000030187,ENSMUSP00000033030,ENSMUSP00000035272,ENSMUSP00000054499,ENSMUSP00000066068	Actn4,Cav1,Cav2,Fn1,Parva,Tln1,Tln2
30	Pentose phosphate pathway	3	0.0239	ENSMUSP00000004327,ENSMUSP00000034264,ENSMUSP00000090564	Fbp1,G6pdx,Pgls
270	Cysteine and methionine metabolism	3	0.034	ENSMUSP00000026196,ENSMUSP00000087118,ENSMUSP00000103267	Got1,Ldha,Mat2a
3320	PPAR signaling pathway	4	0.034	ENSMUSP00000023593,ENSMUSP00000027153,ENSMUSP00000034989,ENSMUSP00000063325	Acadl,Acox1,Adipoq,Me1
5100	Bacterial invasion of epithelial cells	4	0.034	ENSMUSP00000000058,ENSMUSP00000006467,ENSMUSP00000007799,ENSMUSP00000054499	Arpc2,Cav1,Cav2,Fn1
620	Pyruvate metabolism	3	0.0479	ENSMUSP00000028004,ENSMUSP00000034989,ENSMUSP00000103267	Aldh9a1,Ldha,Me1
3050	Proteasome	3	0.0482	ENSMUSP00000021412,ENSMUSP00000088057,ENSMUSP00000134735	Psma5,Psma6,Psme1

## Sheet: C16-0_18-0
Biological Process (GO)	GO enrichment analyses
pathway ID	pathway description	count in gene set	false discovery rate	matching proteins in network (IDs)	matching proteins in network (labels)
GO.0044281	small molecule metabolic process	39	7.03e-14	ENSMUSP00000003066,ENSMUSP00000010899,ENSMUSP00000019283,ENSMUSP00000021217,ENSMUSP00000021649,ENSMUSP00000022268,ENSMUSP00000023231,ENSMUSP00000023432,ENSMUSP00000024946,ENSMUSP00000025904,ENSMUSP00000026495,ENSMUSP00000026538,ENSMUSP00000027810,ENSMUSP00000028517,ENSMUSP00000029078,ENSMUSP00000029708,ENSMUSP00000029877,ENSMUSP00000030583,ENSMUSP00000033739,ENSMUSP00000033741,ENSMUSP00000034172,…	Acadm,Aco1,Acot2,Ak2,Akr1b8,Apoa1bp,Apoe,Atp5a1,Bgn,Car1,Car2,Car5b,Cars,Cbr3,Ces1d,Cycs,Decr1,Echs1,Eci1,Fdps,Fh1,Grhpr,Hibch,Isyna1,Mut,Nit2,Nme2,Npl,Ola1,Oxct1,Pdhb,Pgm3,Pltp,Prdx5,Sardh,Sord,Thnsl2,Tsta3,Ugp2
GO.0044710	single-organism metabolic process	58	2.64e-12	ENSMUSP00000000049,ENSMUSP00000003066,ENSMUSP00000005548,ENSMUSP00000006235,ENSMUSP00000007012,ENSMUSP00000010899,ENSMUSP00000012348,ENSMUSP00000019198,ENSMUSP00000019283,ENSMUSP00000020238,ENSMUSP00000021091,ENSMUSP00000021217,ENSMUSP00000021649,ENSMUSP00000022268,ENSMUSP00000023231,ENSMUSP00000023393,ENSMUSP00000023432,ENSMUSP00000024946,ENSMUSP00000025229,ENSMUSP00000025904,ENSMUSP00000026538,…	Acadm,Aco1,Acot2,Ak2,Akr1b8,Apoa1bp,Apoe,Apoh,Asah1,Bgn,Car1,Car2,Car5b,Cars,Ces1d,Cfb,Cfd,Ctsb,Cycs,Decr1,Echs1,Eci1,Fbp1,Fdps,Fh1,Fis1,Gbe1,Gsr,Gstm2,Hebp1,Hibch,Hmox1,Hsp90b1,Isyna1,Msra,Mut,Mvp,Nit2,Nme2,Npl,Nsfl1c,Ola1,Oxct1,Pafah1b1,Pafah1b2,Pdhb,Pepd,Pgm3,Ppp1ca,Prdx5,Pygl,Sardh,Sod2,Sord,Thnsl2,Tsta3,Ube2n,Ugp2
GO.0044712	single-organism catabolic process	23	1.48e-08	ENSMUSP00000003066,ENSMUSP00000005548,ENSMUSP00000006235,ENSMUSP00000019198,ENSMUSP00000020238,ENSMUSP00000021091,ENSMUSP00000024946,ENSMUSP00000025904,ENSMUSP00000026538,ENSMUSP00000029877,ENSMUSP00000034172,ENSMUSP00000037454,ENSMUSP00000040244,ENSMUSP00000045606,ENSMUSP00000047712,ENSMUSP00000071231,ENSMUSP00000072483,ENSMUSP00000073861,ENSMUSP00000075683,ENSMUSP00000086542,ENSMUSP00000106180,…	Acadm,Akr1b8,Apoe,Cbr3,Ces1d,Ctsb,Decr1,Echs1,Eci1,Fis1,Hibch,Hmox1,Hsp90b1,Npl,Nsfl1c,Oxct1,Pafah1b1,Pafah1b2,Pepd,Prdx5,Pygl,Sord,Thnsl2
GO.0009056	catabolic process	31	3.85e-08	ENSMUSP00000001809,ENSMUSP00000003066,ENSMUSP00000005548,ENSMUSP00000012348,ENSMUSP00000016400,ENSMUSP00000019198,ENSMUSP00000020238,ENSMUSP00000021091,ENSMUSP00000021607,ENSMUSP00000021933,ENSMUSP00000024946,ENSMUSP00000025904,ENSMUSP00000026538,ENSMUSP00000029877,ENSMUSP00000034172,ENSMUSP00000034539,ENSMUSP00000034848,ENSMUSP00000037454,ENSMUSP00000040244,ENSMUSP00000045606,ENSMUSP00000047712,…	Acadm,Akr1b8,Apoe,Cbr3,Ces1d,Ctsl,Ctsz,Dcps,Decr1,Echs1,Eci1,Fis1,Gstm2,Hibch,Hmox1,Hsp90b1,Lgmn,Npl,Nsfl1c,Oxct1,Pabpc1,Pafah1b1,Pafah1b2,Pepd,Prdx5,Psma4,Pygl,Rab7,Sord,Thnsl2,Ube2n
GO.0044248	cellular catabolic process	28	6.15e-08	ENSMUSP00000001809,ENSMUSP00000003066,ENSMUSP00000005548,ENSMUSP00000012348,ENSMUSP00000016400,ENSMUSP00000019198,ENSMUSP00000020238,ENSMUSP00000021607,ENSMUSP00000021933,ENSMUSP00000024946,ENSMUSP00000025904,ENSMUSP00000026538,ENSMUSP00000029877,ENSMUSP00000034172,ENSMUSP00000034539,ENSMUSP00000034848,ENSMUSP00000037454,ENSMUSP00000040244,ENSMUSP00000045606,ENSMUSP00000047712,ENSMUSP00000071231,…	Acadm,Akr1b8,Apoe,Cbr3,Ces1d,Ctsl,Ctsz,Dcps,Decr1,Echs1,Eci1,Fis1,Gstm2,Hibch,Hmox1,Hsp90b1,Lgmn,Npl,Nsfl1c,Oxct1,Pabpc1,Prdx5,Psma4,Pygl,Rab7,Sord,Thnsl2,Ube2n
GO.0010038	response to metal ion	15	7.03e-08	ENSMUSP00000003912,ENSMUSP00000005548,ENSMUSP00000007012,ENSMUSP00000015435,ENSMUSP00000023590,ENSMUSP00000026845,ENSMUSP00000029078,ENSMUSP00000037018,ENSMUSP00000044903,ENSMUSP00000071486,ENSMUSP00000072483,ENSMUSP00000074436,ENSMUSP00000090564,ENSMUSP00000100038,ENSMUSP00000106180	Acadm,Aco1,Actg1,Calr,Car2,Fbp1,Fgg,Gdi1,Hmox1,Hp,Hrg,Il6,Sod2,Sord,Thbs1
GO.0044763	single-organism cellular process	89	7.03e-08	ENSMUSP00000000049,ENSMUSP00000000058,ENSMUSP00000001809,ENSMUSP00000003066,ENSMUSP00000003912,ENSMUSP00000005606,ENSMUSP00000006235,ENSMUSP00000006467,ENSMUSP00000007012,ENSMUSP00000008893,ENSMUSP00000009530,ENSMUSP00000010899,ENSMUSP00000012348,ENSMUSP00000015435,ENSMUSP00000015877,ENSMUSP00000017920,ENSMUSP00000019198,ENSMUSP00000019283,ENSMUSP00000019723,ENSMUSP00000020238,ENSMUSP00000021091,…	Acadm,Aco1,Acot2,Actg1,Actn4,Ak2,Akr1b8,Apoa1bp,Apoe,Apoh,Arpc2,Bgn,Calr,Capza2,Car1,Car5b,Cars,Cav2,Cbr3,Ccdc80,Cd36,Ces1d,Cfl2,Coro1b,Cpe,Crk,Ctsb,Ctsl,Cycs,D17Wsu104e,Decr1,Echs1,Eci1,Ehd1,Eif2a,Fdps,Fh1,Fhl1,Fis1,Gbe1,Gdi1,Grhpr,Gsr,Gstk1,Gstm2,Hebp1,Hibch,Hip1,Hp,Hrg,Hrsp12,Hsp90b1,Il6,Isyna1,Mut,Mvp,Myo1c,Nit2,Nme2,Npl,Nsfl1c,Ola1,Oxct1,Pabpc1,Pafah1b1,Pafah1b2,Pdhb,Pgm3,Pltp,Ppp1ca,Prdx5,P…
GO.1901575	organic substance catabolic process	28	7.03e-08	ENSMUSP00000001809,ENSMUSP00000003066,ENSMUSP00000005548,ENSMUSP00000006235,ENSMUSP00000016400,ENSMUSP00000020238,ENSMUSP00000021091,ENSMUSP00000021607,ENSMUSP00000021933,ENSMUSP00000024946,ENSMUSP00000026538,ENSMUSP00000029877,ENSMUSP00000034172,ENSMUSP00000034539,ENSMUSP00000034848,ENSMUSP00000037454,ENSMUSP00000040244,ENSMUSP00000045606,ENSMUSP00000047712,ENSMUSP00000071231,ENSMUSP00000072483,…	Acadm,Akr1b8,Apoe,Cbr3,Ces1d,Ctsb,Ctsl,Ctsz,Dcps,Decr1,Echs1,Eci1,Hibch,Hmox1,Hsp90b1,Lgmn,Npl,Nsfl1c,Oxct1,Pabpc1,Pafah1b1,Pafah1b2,Psma4,Pygl,Rab7,Sord,Thnsl2,Ube2n
GO.0044237	cellular metabolic process	75	1.32e-07	ENSMUSP00000000049,ENSMUSP00000001566,ENSMUSP00000001809,ENSMUSP00000003066,ENSMUSP00000003912,ENSMUSP00000005017,ENSMUSP00000005548,ENSMUSP00000005606,ENSMUSP00000010899,ENSMUSP00000012348,ENSMUSP00000016400,ENSMUSP00000019198,ENSMUSP00000019283,ENSMUSP00000021217,ENSMUSP00000021607,ENSMUSP00000021649,ENSMUSP00000021933,ENSMUSP00000022268,ENSMUSP00000022946,ENSMUSP00000023231,ENSMUSP00000023393,…	Acadm,Aco1,Acot2,Ak2,Akr1b8,Apeh,Apoa1bp,Apoe,Apoh,Atp5a1,Bgn,Calr,Car1,Car2,Car5b,Cars,Cbr3,Cbx2,Ces1d,Cpe,Ctsl,Ctsz,Cycs,Decr1,Echs1,Eci1,Eif2a,Eif3a,Eif3b,Fbp1,Fdps,Fh1,Fis1,Gbe1,Grhpr,Gsr,Gstk1,Gstm2,Hdgf,Hebp1,Hibch,Hip1,Hmox1,Hrsp12,Isyna1,Lgmn,Msra,Mut,Nit2,Nme2,Npl,Nsfl1c,Ola1,Oxct1,Pabpc1,Pdhb,Pdia6,Pgm3,Pltp,Prdx5,Prkaca,Psma4,Ptbp1,Rab7,Rplp2,Sardh,Sord,St13,Thbs1,Thnsl2,Tsta3,Tubb5,Ub…
GO.0071704	organic substance metabolic process	77	2.31e-07	ENSMUSP00000000049,ENSMUSP00000001566,ENSMUSP00000001809,ENSMUSP00000001845,ENSMUSP00000003066,ENSMUSP00000003912,ENSMUSP00000005017,ENSMUSP00000005548,ENSMUSP00000005606,ENSMUSP00000006235,ENSMUSP00000007012,ENSMUSP00000010899,ENSMUSP00000012348,ENSMUSP00000016400,ENSMUSP00000019283,ENSMUSP00000021091,ENSMUSP00000021217,ENSMUSP00000021607,ENSMUSP00000021649,ENSMUSP00000021933,ENSMUSP00000022268,…	Acadm,Aco1,Acot2,Ak2,Akr1b8,Apeh,Apoa1bp,Apoe,Apoh,Asah1,Bgn,Calr,Capns1,Cars,Cbr3,Cbx2,Ces1d,Cfd,Ctsb,Ctsl,Ctsz,Cycs,Decr1,Dpp3,Echs1,Eci1,Eif2a,Eif3a,Eif3b,Fbp1,Fdps,Fh1,Gbe1,Grhpr,Gsr,Gstk1,Gstm2,Hdgf,Hebp1,Hibch,Hip1,Hmox1,Hrsp12,Isyna1,Lgmn,Msra,Mut,Mvp,Nit2,Nme2,Npl,Nsfl1c,Ola1,Oxct1,Pabpc1,Pafah1b1,Pafah1b2,Pdhb,Pdia6,Pgm3,Prdx5,Prkaca,Psma4,Ptbp1,Rab7,Rplp2,Sardh,Sod2,Sord,St13,Thbs1,Thns…
GO.0044282	small molecule catabolic process	13	4.04e-07	ENSMUSP00000003066,ENSMUSP00000024946,ENSMUSP00000026538,ENSMUSP00000029877,ENSMUSP00000034172,ENSMUSP00000037454,ENSMUSP00000040244,ENSMUSP00000045606,ENSMUSP00000047712,ENSMUSP00000072483,ENSMUSP00000073861,ENSMUSP00000106180,ENSMUSP00000106318	Acadm,Akr1b8,Apoe,Cbr3,Ces1d,Decr1,Echs1,Eci1,Hibch,Npl,Oxct1,Sord,Thnsl2
GO.0009987	cellular process	98	6.22e-07	ENSMUSP00000000049,ENSMUSP00000000058,ENSMUSP00000001809,ENSMUSP00000003066,ENSMUSP00000003912,ENSMUSP00000005017,ENSMUSP00000005606,ENSMUSP00000006235,ENSMUSP00000006467,ENSMUSP00000008893,ENSMUSP00000009530,ENSMUSP00000010899,ENSMUSP00000012348,ENSMUSP00000015435,ENSMUSP00000015877,ENSMUSP00000016400,ENSMUSP00000017188,ENSMUSP00000017920,ENSMUSP00000019198,ENSMUSP00000019283,ENSMUSP00000019723,…	Acadm,Aco1,Acot2,Actg1,Actn4,Ak2,Akr1b8,Apeh,Apoa1bp,Apoe,Apoh,Arpc2,Bgn,Calr,Capza2,Car1,Car5b,Cars,Cav2,Cbr3,Cbx2,Ccdc80,Cd36,Ces1d,Cfl2,Coro1b,Cpe,Crk,Ctsb,Ctsl,Ctsz,Cycs,D17Wsu104e,Decr1,Echs1,Eci1,Ehd1,Eif2a,Eif3a,Eif3b,Fbp1,Fdps,Fh1,Fhl1,Fis1,Gbe1,Gdi1,Gstm2,Hdgf,Hebp1,Hibch,Hip1,Hp,Hrg,Hrsp12,Il6,Isyna1,Lgmn,Lyz2,Msra,Mut,Mvp,Myo1c,Nit2,Nme2,Npl,Nsfl1c,Ola1,Oxct1,Pabpc1,Pafah1b1,Pafah1b2,P…
GO.1901564	organonitrogen compound metabolic process	27	1.83e-06	ENSMUSP00000005548,ENSMUSP00000007012,ENSMUSP00000010899,ENSMUSP00000012348,ENSMUSP00000021217,ENSMUSP00000023432,ENSMUSP00000025904,ENSMUSP00000025955,ENSMUSP00000026495,ENSMUSP00000028517,ENSMUSP00000029387,ENSMUSP00000029708,ENSMUSP00000030491,ENSMUSP00000030583,ENSMUSP00000031897,ENSMUSP00000033741,ENSMUSP00000033992,ENSMUSP00000042232,ENSMUSP00000045606,ENSMUSP00000048555,ENSMUSP00000073861,…	Ak2,Apeh,Apoa1bp,Atp5a1,Bgn,Cars,Cmpk1,Cpe,Cycs,Eif2a,Eif3a,Eif3b,Gsr,Gstk1,Gstm2,Hebp1,Hibch,Hmox1,Mut,Nit2,Nme2,Ola1,Prdx5,Rplp2,Sardh,Sod2,Thnsl2
GO.0055114	oxidation-reduction process	21	1.76e-05	ENSMUSP00000005548,ENSMUSP00000007012,ENSMUSP00000022268,ENSMUSP00000023231,ENSMUSP00000023393,ENSMUSP00000024946,ENSMUSP00000025904,ENSMUSP00000026538,ENSMUSP00000027810,ENSMUSP00000029877,ENSMUSP00000033992,ENSMUSP00000039109,ENSMUSP00000040244,ENSMUSP00000047218,ENSMUSP00000065754,ENSMUSP00000071231,ENSMUSP00000072483,ENSMUSP00000099950,ENSMUSP00000100038,ENSMUSP00000106180,ENSMUSP00000124523	Acadm,Aco1,Akr1b8,Cycs,Decr1,Echs1,Eci1,Fh1,Gbe1,Grhpr,Gsr,Hmox1,Msra,Pdhb,Ppp1ca,Prdx5,Pygl,Sardh,Sod2,Sord,Tsta3
GO.0044699	single-organism process	88	2.02e-05	ENSMUSP00000000058,ENSMUSP00000001809,ENSMUSP00000003066,ENSMUSP00000003912,ENSMUSP00000005606,ENSMUSP00000006467,ENSMUSP00000007012,ENSMUSP00000008893,ENSMUSP00000009530,ENSMUSP00000010899,ENSMUSP00000012348,ENSMUSP00000015435,ENSMUSP00000015877,ENSMUSP00000016400,ENSMUSP00000017188,ENSMUSP00000017920,ENSMUSP00000019198,ENSMUSP00000019283,ENSMUSP00000019723,ENSMUSP00000020238,ENSMUSP00000021091,…	Acadm,Aco1,Acot2,Actn4,Agt,Ak2,Akr1b8,Apoa1bp,Apoe,Arpc2,Asah1,Calr,Capza2,Car1,Car5b,Cars,Cav2,Cbx2,Ccdc80,Cd36,Ces1d,Cfb,Cfd,Cfl2,Coro1b,Cpe,Crk,Ctsl,Ctsz,Cycs,D17Wsu104e,Decr1,Echs1,Eci1,Ehd1,Eif2a,Fbp1,Fdps,Fhl1,Fis1,Gbe1,Gdi1,Grn,Gstm2,Hebp1,Hibch,Hip1,Hrg,Hrsp12,Hsp90b1,Il6,Ipo7,Isyna1,Lgmn,Msra,Mut,Mvp,Myo1c,Nit2,Nme2,Npl,Nsfl1c,Ola1,Pabpc1,Pafah1b1,Pafah1b2,Pdhb,Pepd,Pgm3,Prdx5,Prkaca,Ptx…
GO.0022607	cellular component assembly	28	2.54e-05	ENSMUSP00000000058,ENSMUSP00000003066,ENSMUSP00000003912,ENSMUSP00000005548,ENSMUSP00000007012,ENSMUSP00000008893,ENSMUSP00000019198,ENSMUSP00000020238,ENSMUSP00000022894,ENSMUSP00000025684,ENSMUSP00000025955,ENSMUSP00000029387,ENSMUSP00000029708,ENSMUSP00000029877,ENSMUSP00000030187,ENSMUSP00000034172,ENSMUSP00000037018,ENSMUSP00000047218,ENSMUSP00000059033,ENSMUSP00000066068,ENSMUSP00000071486,…	Acadm,Actg1,Actn4,Apoa1bp,Apoe,Calr,Cav2,Ces1d,Cfl2,Coro1b,Decr1,Ehd1,Eif2a,Eif3a,Eif3b,Fbp1,Fgg,Fis1,Grhpr,Hip1,Hmox1,Hsp90b1,Nsfl1c,Rab7,Sod2,St13,Tln1,Ywhaz
GO.0044238	primary metabolic process	70	4.5e-05	ENSMUSP00000000049,ENSMUSP00000001566,ENSMUSP00000001809,ENSMUSP00000001845,ENSMUSP00000003066,ENSMUSP00000003912,ENSMUSP00000005017,ENSMUSP00000005606,ENSMUSP00000006235,ENSMUSP00000010899,ENSMUSP00000016400,ENSMUSP00000019283,ENSMUSP00000021091,ENSMUSP00000021217,ENSMUSP00000021607,ENSMUSP00000021649,ENSMUSP00000021933,ENSMUSP00000022268,ENSMUSP00000022946,ENSMUSP00000023231,ENSMUSP00000023393,…	Acadm,Aco1,Acot2,Ak2,Akr1b8,Apeh,Apoa1bp,Apoe,Apoh,Asah1,Bgn,Calr,Capns1,Cars,Cbx2,Ces1d,Cfd,Ctsb,Ctsl,Ctsz,Cycs,Decr1,Dpp3,Echs1,Eci1,Eif2a,Eif3a,Eif3b,Fbp1,Fdps,Fh1,Gbe1,Hdgf,Hibch,Hip1,Hrsp12,Isyna1,Lgmn,Msra,Mut,Mvp,Nit2,Nme2,Npl,Nsfl1c,Ola1,Pabpc1,Pafah1b1,Pafah1b2,Pdhb,Pdia6,Pgm3,Pltp,Prdx5,Prkaca,Psma4,Ptbp1,Pygl,Rab7,Rplp2,Sardh,Sord,St13,Thbs1,Thnsl2,Tsta3,Tubb5,Ube2l3,Ube2n,Ugp2
GO.0006950	response to stress	37	5.19e-05	ENSMUSP00000000049,ENSMUSP00000003066,ENSMUSP00000003912,ENSMUSP00000006235,ENSMUSP00000008893,ENSMUSP00000009530,ENSMUSP00000012348,ENSMUSP00000017188,ENSMUSP00000019198,ENSMUSP00000020238,ENSMUSP00000021217,ENSMUSP00000021933,ENSMUSP00000022894,ENSMUSP00000023590,ENSMUSP00000025229,ENSMUSP00000025904,ENSMUSP00000029078,ENSMUSP00000029387,ENSMUSP00000029421,ENSMUSP00000030187,ENSMUSP00000037018,…	Acadm,Actg1,Actn4,Apoe,Apoh,Atox1,Calr,Car2,Cd36,Cfb,Cfd,Coro1b,Ctsb,Ctsl,Cycs,Eif2a,Fgg,Fis1,Gstm2,Hrg,Hsp90b1,Ipo7,Lyz2,Msra,Nme2,Nsfl1c,Oxct1,Pdia6,Prdx5,Ptx3,Serpinb6a,Sord,Thbs1,Timp1,Tln1,Ube2n,Ywhaz
GO.1990267	response to transition metal nanoparticle	8	7.05e-05	ENSMUSP00000005548,ENSMUSP00000007012,ENSMUSP00000023590,ENSMUSP00000029078,ENSMUSP00000072483,ENSMUSP00000074436,ENSMUSP00000100038,ENSMUSP00000106180	Acadm,Aco1,Car2,Hmox1,Hp,Hrg,Sod2,Sord
GO.0043933	macromolecular complex subunit organization	28	0.000101	ENSMUSP00000000058,ENSMUSP00000003066,ENSMUSP00000003912,ENSMUSP00000005548,ENSMUSP00000006467,ENSMUSP00000007012,ENSMUSP00000008893,ENSMUSP00000019198,ENSMUSP00000020238,ENSMUSP00000021091,ENSMUSP00000025684,ENSMUSP00000025955,ENSMUSP00000026662,ENSMUSP00000029387,ENSMUSP00000029708,ENSMUSP00000029877,ENSMUSP00000034172,ENSMUSP00000037018,ENSMUSP00000047218,ENSMUSP00000059033,ENSMUSP00000061519,…	Acadm,Actn4,Apoa1bp,Apoe,Arpc2,Calr,Cav2,Cbx2,Ces1d,Cfl2,Coro1b,Decr1,Ehd1,Eif2a,Eif3a,Eif3b,Fbp1,Fgg,Fis1,Grhpr,Hip1,Hmox1,Hsp90b1,Pafah1b1,Pltp,Sod2,St13,Ube2n
GO.0043436	oxoacid metabolic process	18	0.000135	ENSMUSP00000010899,ENSMUSP00000021649,ENSMUSP00000022268,ENSMUSP00000023432,ENSMUSP00000024946,ENSMUSP00000026538,ENSMUSP00000027810,ENSMUSP00000029877,ENSMUSP00000033741,ENSMUSP00000034172,ENSMUSP00000037454,ENSMUSP00000045606,ENSMUSP00000047218,ENSMUSP00000072483,ENSMUSP00000073861,ENSMUSP00000099950,ENSMUSP00000100038,ENSMUSP00000130941	Acadm,Aco1,Acot2,Bgn,Cars,Ces1d,Decr1,Echs1,Eci1,Fh1,Grhpr,Hibch,Mut,Nit2,Npl,Pdhb,Sardh,Thnsl2
GO.0008152	metabolic process	75	0.000137	ENSMUSP00000000049,ENSMUSP00000001809,ENSMUSP00000001845,ENSMUSP00000003066,ENSMUSP00000003912,ENSMUSP00000005017,ENSMUSP00000005606,ENSMUSP00000007012,ENSMUSP00000010899,ENSMUSP00000012348,ENSMUSP00000016400,ENSMUSP00000019198,ENSMUSP00000019283,ENSMUSP00000021091,ENSMUSP00000021217,ENSMUSP00000021607,ENSMUSP00000021649,ENSMUSP00000021933,ENSMUSP00000022268,ENSMUSP00000022946,ENSMUSP00000023231,…	Abhd14b,Acadm,Aco1,Acot2,Ak2,Akr1b8,Apeh,Apoa1bp,Apoe,Apoh,Bgn,Bphl,Calr,Capns1,Cars,Cbx2,Ces1d,Cfd,Clybl,Ctsl,Ctsz,Cycs,Decr1,Dpp3,Echs1,Eci1,Eif2a,Eif3a,Eif3b,Fbp1,Fdps,Fis1,Gbe1,Gsr,Gstm2,Hdgf,Hebp1,Hibch,Hip1,Hrsp12,Isyna1,Lgmn,Lyz2,Mut,Mvp,Myo1c,Nit2,Nme2,Npl,Nsfl1c,Ola1,Oxct1,Pabpc1,Pafah1b1,Pafah1b2,Pdhb,Pdia6,Pgm3,Prdx5,Prkaca,Psma4,Ptbp1,Rab7,Rbbp9,Rplp2,Sardh,Sod2,Sord,St13,Thbs1,Thnsl2…
GO.0044085	cellular component biogenesis	28	0.000162	ENSMUSP00000000058,ENSMUSP00000003066,ENSMUSP00000003912,ENSMUSP00000005548,ENSMUSP00000007012,ENSMUSP00000008893,ENSMUSP00000019198,ENSMUSP00000020238,ENSMUSP00000022894,ENSMUSP00000025684,ENSMUSP00000025955,ENSMUSP00000029387,ENSMUSP00000029708,ENSMUSP00000029877,ENSMUSP00000030187,ENSMUSP00000034172,ENSMUSP00000037018,ENSMUSP00000047218,ENSMUSP00000059033,ENSMUSP00000066068,ENSMUSP00000071486,…	Acadm,Actg1,Actn4,Apoa1bp,Apoe,Calr,Cav2,Ces1d,Cfl2,Coro1b,Decr1,Ehd1,Eif2a,Eif3a,Eif3b,Fbp1,Fgg,Fis1,Grhpr,Hip1,Hmox1,Hsp90b1,Nsfl1c,Rab7,Sod2,St13,Tln1,Ywhaz
GO.0019752	carboxylic acid metabolic process	17	0.000182	ENSMUSP00000010899,ENSMUSP00000021649,ENSMUSP00000022268,ENSMUSP00000023432,ENSMUSP00000024946,ENSMUSP00000026538,ENSMUSP00000027810,ENSMUSP00000029877,ENSMUSP00000034172,ENSMUSP00000037454,ENSMUSP00000045606,ENSMUSP00000047218,ENSMUSP00000072483,ENSMUSP00000073861,ENSMUSP00000099950,ENSMUSP00000100038,ENSMUSP00000130941	Acadm,Aco1,Acot2,Cars,Ces1d,Decr1,Echs1,Eci1,Fh1,Grhpr,Hibch,Mut,Nit2,Npl,Pdhb,Sardh,Thnsl2
GO.0015980	energy derivation by oxidation of organic compounds	9	0.000209	ENSMUSP00000007012,ENSMUSP00000022268,ENSMUSP00000023393,ENSMUSP00000027810,ENSMUSP00000039109,ENSMUSP00000071231,ENSMUSP00000072483,ENSMUSP00000100038,ENSMUSP00000124523	Acadm,Aco1,Cycs,Fh1,Gbe1,Pdhb,Ppp1ca,Pygl,Sod2
GO.0050678	regulation of epithelial cell proliferation	11	0.000293	ENSMUSP00000000049,ENSMUSP00000000058,ENSMUSP00000003066,ENSMUSP00000019723,ENSMUSP00000021217,ENSMUSP00000021933,ENSMUSP00000022946,ENSMUSP00000026495,ENSMUSP00000026845,ENSMUSP00000044903,ENSMUSP00000046340	Apoe,Apoh,Atp5a1,Cav2,Ctsl,D17Wsu104e,Grn,Hrsp12,Il6,Nme2,Thbs1
GO.0051050	positive regulation of transport	18	0.000343	ENSMUSP00000003066,ENSMUSP00000003912,ENSMUSP00000005606,ENSMUSP00000019198,ENSMUSP00000025684,ENSMUSP00000029078,ENSMUSP00000029421,ENSMUSP00000037018,ENSMUSP00000059033,ENSMUSP00000061519,ENSMUSP00000066068,ENSMUSP00000066488,ENSMUSP00000080974,ENSMUSP00000092658,ENSMUSP00000104069,ENSMUSP00000106318,ENSMUSP00000110417,ENSMUSP00000113071	Actn4,Agt,Apoe,Calr,Car2,Cd36,Ehd1,Fgg,Fhl1,Fis1,Hip1,Msn,Myo1c,Oxct1,Pltp,Prkaca,Ptx3,Rab7
GO.0001937	negative regulation of endothelial cell proliferation	5	0.000399	ENSMUSP00000000049,ENSMUSP00000000058,ENSMUSP00000003066,ENSMUSP00000026495,ENSMUSP00000044903	Apoe,Apoh,Atp5a1,Cav2,Thbs1
GO.0051128	regulation of cellular component organization	30	0.000428	ENSMUSP00000000058,ENSMUSP00000003066,ENSMUSP00000003912,ENSMUSP00000005606,ENSMUSP00000006467,ENSMUSP00000008893,ENSMUSP00000015435,ENSMUSP00000015877,ENSMUSP00000017920,ENSMUSP00000019198,ENSMUSP00000021091,ENSMUSP00000021217,ENSMUSP00000021933,ENSMUSP00000023590,ENSMUSP00000025684,ENSMUSP00000026845,ENSMUSP00000028938,ENSMUSP00000029421,ENSMUSP00000033030,ENSMUSP00000059033,ENSMUSP00000066068,…	Actn4,Apoe,Arpc2,Calr,Capza2,Cav2,Cd36,Cfl2,Coro1b,Crk,Cst3,Ctsl,Ehd1,Fbp1,Fhl1,Fis1,Gdi1,Hip1,Hrg,Il6,Msn,Myo1c,Nme2,Pafah1b1,Parva,Prkaca,Ptx3,Rab7,Rtn4,Ube2n
GO.0009611	response to wounding	12	0.000552	ENSMUSP00000000049,ENSMUSP00000005548,ENSMUSP00000006235,ENSMUSP00000007012,ENSMUSP00000008893,ENSMUSP00000009530,ENSMUSP00000023590,ENSMUSP00000028938,ENSMUSP00000030187,ENSMUSP00000037018,ENSMUSP00000052912,ENSMUSP00000071486	Actg1,Apoh,Coro1b,Cst3,Ctsb,Fgg,Hmox1,Hrg,Pdia6,Sod2,Timp1,Tln1
GO.0022603	regulation of anatomical structure morphogenesis	18	0.000658	ENSMUSP00000000049,ENSMUSP00000003066,ENSMUSP00000003912,ENSMUSP00000005548,ENSMUSP00000006467,ENSMUSP00000008893,ENSMUSP00000015435,ENSMUSP00000019198,ENSMUSP00000019723,ENSMUSP00000021091,ENSMUSP00000023590,ENSMUSP00000025684,ENSMUSP00000026845,ENSMUSP00000028938,ENSMUSP00000033030,ENSMUSP00000044903,ENSMUSP00000080974,ENSMUSP00000099907	Apoe,Apoh,Arpc2,Calr,Cd36,Coro1b,Cst3,D17Wsu104e,Ehd1,Fis1,Gdi1,Hmox1,Hrg,Il6,Pafah1b1,Parva,Rtn4,Thbs1
GO.0010035	response to inorganic substance	12	0.000887	ENSMUSP00000003912,ENSMUSP00000015435,ENSMUSP00000023590,ENSMUSP00000028938,ENSMUSP00000029078,ENSMUSP00000037018,ENSMUSP00000044903,ENSMUSP00000071486,ENSMUSP00000072483,ENSMUSP00000090564,ENSMUSP00000100038,ENSMUSP00000106180	Acadm,Aco1,Actg1,Calr,Car2,Cst3,Fbp1,Fgg,Gdi1,Hrg,Sord,Thbs1
GO.0071822	protein complex subunit organization	20	0.000971	ENSMUSP00000000058,ENSMUSP00000003912,ENSMUSP00000005548,ENSMUSP00000006467,ENSMUSP00000007012,ENSMUSP00000008893,ENSMUSP00000019198,ENSMUSP00000020238,ENSMUSP00000021091,ENSMUSP00000025684,ENSMUSP00000029708,ENSMUSP00000029877,ENSMUSP00000037018,ENSMUSP00000047218,ENSMUSP00000059033,ENSMUSP00000066068,ENSMUSP00000072483,ENSMUSP00000077262,ENSMUSP00000090564,ENSMUSP00000130195	Acadm,Actn4,Apoa1bp,Arpc2,Calr,Cav2,Cfl2,Coro1b,Decr1,Ehd1,Fbp1,Fgg,Fis1,Grhpr,Hip1,Hmox1,Hsp90b1,Pafah1b1,Sod2,St13
GO.0006979	response to oxidative stress	11	0.000984	ENSMUSP00000003066,ENSMUSP00000007012,ENSMUSP00000025904,ENSMUSP00000026845,ENSMUSP00000028938,ENSMUSP00000044903,ENSMUSP00000065754,ENSMUSP00000074436,ENSMUSP00000080974,ENSMUSP00000104485,ENSMUSP00000124523	Apoe,Atox1,Cd36,Cst3,Cycs,Hp,Il6,Msra,Prdx5,Sod2,Thbs1
GO.0065003	macromolecular complex assembly	19	0.00112	ENSMUSP00000000058,ENSMUSP00000003066,ENSMUSP00000003912,ENSMUSP00000005548,ENSMUSP00000007012,ENSMUSP00000019198,ENSMUSP00000025684,ENSMUSP00000025955,ENSMUSP00000029387,ENSMUSP00000029708,ENSMUSP00000029877,ENSMUSP00000034172,ENSMUSP00000037018,ENSMUSP00000047218,ENSMUSP00000059033,ENSMUSP00000072483,ENSMUSP00000090564,ENSMUSP00000098076,ENSMUSP00000130195	Acadm,Apoa1bp,Apoe,Calr,Cav2,Ces1d,Decr1,Ehd1,Eif2a,Eif3a,Eif3b,Fbp1,Fgg,Fis1,Grhpr,Hip1,Hmox1,Sod2,St13
GO.0051186	cofactor metabolic process	10	0.00113	ENSMUSP00000005548,ENSMUSP00000021649,ENSMUSP00000022268,ENSMUSP00000025904,ENSMUSP00000029708,ENSMUSP00000034172,ENSMUSP00000040244,ENSMUSP00000042232,ENSMUSP00000047712,ENSMUSP00000099950	Acot2,Akr1b8,Apoa1bp,Cbr3,Ces1d,Hebp1,Hmox1,Pdhb,Prdx5,Sardh
GO.0016042	lipid catabolic process	9	0.00115	ENSMUSP00000003066,ENSMUSP00000021091,ENSMUSP00000024946,ENSMUSP00000026538,ENSMUSP00000029877,ENSMUSP00000034172,ENSMUSP00000040244,ENSMUSP00000072483,ENSMUSP00000127851	Acadm,Akr1b8,Apoe,Ces1d,Decr1,Echs1,Eci1,Pafah1b1,Pafah1b2
GO.0097006	regulation of plasma lipoprotein particle levels	5	0.00117	ENSMUSP00000003066,ENSMUSP00000025684,ENSMUSP00000034172,ENSMUSP00000061519,ENSMUSP00000080974	Apoe,Cd36,Ces1d,Ehd1,Pltp
GO.0046395	carboxylic acid catabolic process	8	0.00121	ENSMUSP00000024946,ENSMUSP00000026538,ENSMUSP00000029877,ENSMUSP00000034172,ENSMUSP00000037454,ENSMUSP00000045606,ENSMUSP00000072483,ENSMUSP00000073861	Acadm,Ces1d,Decr1,Echs1,Eci1,Hibch,Npl,Thnsl2
GO.0019637	organophosphate metabolic process	15	0.00138	ENSMUSP00000019283,ENSMUSP00000021217,ENSMUSP00000023231,ENSMUSP00000025904,ENSMUSP00000026495,ENSMUSP00000028517,ENSMUSP00000029708,ENSMUSP00000030491,ENSMUSP00000030583,ENSMUSP00000070871,ENSMUSP00000071231,ENSMUSP00000080531,ENSMUSP00000090564,ENSMUSP00000099939,ENSMUSP00000124523	Ak2,Apoa1bp,Atp5a1,Cmpk1,Cycs,Fbp1,Fdps,Isyna1,Nme2,Ola1,Pgm3,Prdx5,Pygl,Tsta3,Ugp2
GO.0010941	regulation of cell death	22	0.00176	ENSMUSP00000000049,ENSMUSP00000003066,ENSMUSP00000006235,ENSMUSP00000007012,ENSMUSP00000009530,ENSMUSP00000019198,ENSMUSP00000019723,ENSMUSP00000020238,ENSMUSP00000021217,ENSMUSP00000021607,ENSMUSP00000022894,ENSMUSP00000023590,ENSMUSP00000025904,ENSMUSP00000028135,ENSMUSP00000028938,ENSMUSP00000034539,ENSMUSP00000037018,ENSMUSP00000044903,ENSMUSP00000059033,ENSMUSP00000066068,ENSMUSP00000074436,…	Actn4,Apoe,Apoh,Cst3,Ctsb,Cycs,D17Wsu104e,Dcps,Fam129b,Fgg,Fis1,Hip1,Hp,Hrg,Hsp90b1,Lgmn,Nme2,Prdx5,Sod2,Thbs1,Timp1,Ywhaz
GO.0042060	wound healing	10	0.00185	ENSMUSP00000000049,ENSMUSP00000005548,ENSMUSP00000008893,ENSMUSP00000009530,ENSMUSP00000023590,ENSMUSP00000026845,ENSMUSP00000030187,ENSMUSP00000037018,ENSMUSP00000052912,ENSMUSP00000071486	Actg1,Apoh,Coro1b,Fgg,Hmox1,Hrg,Il6,Pdia6,Timp1,Tln1
GO.0050680	negative regulation of epithelial cell proliferation	7	0.00186	ENSMUSP00000000049,ENSMUSP00000000058,ENSMUSP00000003066,ENSMUSP00000021933,ENSMUSP00000022946,ENSMUSP00000026495,ENSMUSP00000044903	Apoe,Apoh,Atp5a1,Cav2,Ctsl,Hrsp12,Thbs1
GO.0034248	regulation of cellular amide metabolic process	10	0.002	ENSMUSP00000003066,ENSMUSP00000003912,ENSMUSP00000022946,ENSMUSP00000025955,ENSMUSP00000026845,ENSMUSP00000029387,ENSMUSP00000039109,ENSMUSP00000044903,ENSMUSP00000098076,ENSMUSP00000100038	Aco1,Apoe,Calr,Eif2a,Eif3a,Eif3b,Hrsp12,Il6,Ppp1ca,Thbs1
GO.0044242	cellular lipid catabolic process	7	0.002	ENSMUSP00000003066,ENSMUSP00000024946,ENSMUSP00000026538,ENSMUSP00000029877,ENSMUSP00000034172,ENSMUSP00000040244,ENSMUSP00000072483	Acadm,Akr1b8,Apoe,Ces1d,Decr1,Echs1,Eci1
GO.0043603	cellular amide metabolic process	13	0.0021	ENSMUSP00000007012,ENSMUSP00000010899,ENSMUSP00000012348,ENSMUSP00000023432,ENSMUSP00000025955,ENSMUSP00000029387,ENSMUSP00000031897,ENSMUSP00000033992,ENSMUSP00000048555,ENSMUSP00000080058,ENSMUSP00000081474,ENSMUSP00000098076,ENSMUSP00000099950	Apeh,Cars,Cpe,Eif2a,Eif3a,Eif3b,Gsr,Gstk1,Gstm2,Nit2,Rplp2,Sardh,Sod2
GO.0051918	negative regulation of fibrinolysis	3	0.00211	ENSMUSP00000000049,ENSMUSP00000023590,ENSMUSP00000044903	Apoh,Hrg,Thbs1
GO.0006790	sulfur compound metabolic process	9	0.00238	ENSMUSP00000007012,ENSMUSP00000012348,ENSMUSP00000021649,ENSMUSP00000022268,ENSMUSP00000031897,ENSMUSP00000033741,ENSMUSP00000033992,ENSMUSP00000034172,ENSMUSP00000130941	Acot2,Bgn,Ces1d,Gsr,Gstk1,Gstm2,Mut,Pdhb,Sod2
GO.0009117	nucleotide metabolic process	11	0.00241	ENSMUSP00000021217,ENSMUSP00000023231,ENSMUSP00000025904,ENSMUSP00000026495,ENSMUSP00000028517,ENSMUSP00000029708,ENSMUSP00000030491,ENSMUSP00000030583,ENSMUSP00000070871,ENSMUSP00000099939,ENSMUSP00000124523	Ak2,Apoa1bp,Atp5a1,Cmpk1,Cycs,Nme2,Ola1,Pgm3,Prdx5,Tsta3,Ugp2
GO.0051259	protein oligomerization	11	0.00241	ENSMUSP00000000058,ENSMUSP00000005548,ENSMUSP00000007012,ENSMUSP00000019198,ENSMUSP00000025684,ENSMUSP00000029708,ENSMUSP00000029877,ENSMUSP00000047218,ENSMUSP00000072483,ENSMUSP00000090564,ENSMUSP00000130195	Acadm,Apoa1bp,Cav2,Decr1,Ehd1,Fbp1,Fis1,Grhpr,Hmox1,Sod2,St13
GO.0051260	protein homooligomerization	9	0.00241	ENSMUSP00000005548,ENSMUSP00000007012,ENSMUSP00000019198,ENSMUSP00000025684,ENSMUSP00000029708,ENSMUSP00000029877,ENSMUSP00000072483,ENSMUSP00000090564,ENSMUSP00000130195	Acadm,Apoa1bp,Decr1,Ehd1,Fbp1,Fis1,Hmox1,Sod2,St13
GO.0030194	positive regulation of blood coagulation	4	0.00261	ENSMUSP00000000049,ENSMUSP00000023590,ENSMUSP00000044903,ENSMUSP00000080974	Apoh,Cd36,Hrg,Thbs1
GO.0001936	regulation of endothelial cell proliferation	6	0.00267	ENSMUSP00000000049,ENSMUSP00000000058,ENSMUSP00000003066,ENSMUSP00000019723,ENSMUSP00000026495,ENSMUSP00000044903	Apoe,Apoh,Atp5a1,Cav2,D17Wsu104e,Thbs1
GO.0006629	lipid metabolic process	17	0.00281	ENSMUSP00000000049,ENSMUSP00000003066,ENSMUSP00000019283,ENSMUSP00000021091,ENSMUSP00000021649,ENSMUSP00000024946,ENSMUSP00000026495,ENSMUSP00000026538,ENSMUSP00000029877,ENSMUSP00000034000,ENSMUSP00000034172,ENSMUSP00000040244,ENSMUSP00000061519,ENSMUSP00000072483,ENSMUSP00000073861,ENSMUSP00000080531,ENSMUSP00000127851	Acadm,Acot2,Akr1b8,Apoe,Apoh,Asah1,Atp5a1,Ces1d,Decr1,Echs1,Eci1,Fdps,Isyna1,Pafah1b1,Pafah1b2,Pltp,Thnsl2
GO.0044707	single-multicellular organism process	50	0.00283	ENSMUSP00000000058,ENSMUSP00000003066,ENSMUSP00000005548,ENSMUSP00000005606,ENSMUSP00000007012,ENSMUSP00000008893,ENSMUSP00000009530,ENSMUSP00000015435,ENSMUSP00000016400,ENSMUSP00000017188,ENSMUSP00000019723,ENSMUSP00000021091,ENSMUSP00000021607,ENSMUSP00000021933,ENSMUSP00000022894,ENSMUSP00000022946,ENSMUSP00000023590,ENSMUSP00000025684,ENSMUSP00000025904,ENSMUSP00000026662,ENSMUSP00000026845,…	Acadm,Aco1,Agt,Apoe,Bgn,Car2,Cav2,Cbr3,Cbx2,Cd36,Ces1d,Coro1b,Cpe,Cst3,Ctsl,Ctsz,D17Wsu104e,Ehd1,Fgg,Fh1,Fhl1,Gdi1,Grhpr,Grn,Hmox1,Hp,Hrg,Hrsp12,Il6,Lgmn,Mut,Oxct1,Pafah1b1,Pafah1b2,Parva,Pdia6,Pepd,Pgm3,Pltp,Prdx5,Prkaca,Rab7,Rtn4,Serpinb6a,Sod2,Thbs1,Timp1,Tln1,Ywhaq,Ywhaz
GO.2000377	regulation of reactive oxygen species metabolic process	7	0.00352	ENSMUSP00000007012,ENSMUSP00000026845,ENSMUSP00000029421,ENSMUSP00000044903,ENSMUSP00000074436,ENSMUSP00000080974,ENSMUSP00000124523	Cd36,Cycs,Hp,Il6,Ptx3,Sod2,Thbs1
GO.0051289	protein homotetramerization	5	0.00365	ENSMUSP00000007012,ENSMUSP00000029708,ENSMUSP00000029877,ENSMUSP00000072483,ENSMUSP00000090564	Acadm,Apoa1bp,Decr1,Fbp1,Sod2
GO.0006518	peptide metabolic process	11	0.00376	ENSMUSP00000007012,ENSMUSP00000010899,ENSMUSP00000012348,ENSMUSP00000025955,ENSMUSP00000029387,ENSMUSP00000031897,ENSMUSP00000033992,ENSMUSP00000048555,ENSMUSP00000080058,ENSMUSP00000081474,ENSMUSP00000098076	Apeh,Cars,Cpe,Eif2a,Eif3a,Eif3b,Gsr,Gstk1,Gstm2,Rplp2,Sod2
GO.0009062	fatty acid catabolic process	5	0.00419	ENSMUSP00000024946,ENSMUSP00000026538,ENSMUSP00000029877,ENSMUSP00000034172,ENSMUSP00000072483	Acadm,Ces1d,Decr1,Echs1,Eci1
GO.0016043	cellular component organization	42	0.00481	ENSMUSP00000000058,ENSMUSP00000003066,ENSMUSP00000003912,ENSMUSP00000005548,ENSMUSP00000006467,ENSMUSP00000007012,ENSMUSP00000008893,ENSMUSP00000015877,ENSMUSP00000019198,ENSMUSP00000020238,ENSMUSP00000021091,ENSMUSP00000022894,ENSMUSP00000025684,ENSMUSP00000025955,ENSMUSP00000026662,ENSMUSP00000026845,ENSMUSP00000028938,ENSMUSP00000029387,ENSMUSP00000029708,ENSMUSP00000029877,ENSMUSP00000031355,…	Acadm,Actg1,Actn4,Apoa1bp,Apoe,Arpc2,Calr,Capza2,Cav2,Cbx2,Ccdc80,Ces1d,Cfl2,Coro1b,Cpe,Cst3,Decr1,Ehd1,Eif2a,Eif3a,Eif3b,Fbp1,Fgg,Fis1,Grhpr,Hip1,Hmox1,Hsp90b1,Il6,Myo1c,Nsfl1c,Pafah1b1,Pltp,Ppp1ca,Rab7,Rtn4,Sod2,St13,Thbs1,Ube2n,Uso1,Ywhaz
GO.0051246	regulation of protein metabolic process	29	0.00481	ENSMUSP00000000058,ENSMUSP00000003066,ENSMUSP00000003912,ENSMUSP00000005606,ENSMUSP00000009530,ENSMUSP00000017188,ENSMUSP00000019198,ENSMUSP00000019723,ENSMUSP00000020238,ENSMUSP00000022946,ENSMUSP00000023590,ENSMUSP00000025904,ENSMUSP00000025955,ENSMUSP00000028938,ENSMUSP00000029387,ENSMUSP00000029421,ENSMUSP00000037018,ENSMUSP00000039109,ENSMUSP00000044903,ENSMUSP00000059033,ENSMUSP00000080974,…	Aco1,Apoe,Calr,Cav2,Cd36,Cst3,Cycs,D17Wsu104e,Eif2a,Eif3a,Eif3b,Fgg,Fis1,Hip1,Hrg,Hrsp12,Hsp90b1,Msn,Mvp,Ppp1ca,Prdx5,Prkaca,Ptx3,Rab7,Serpinb6a,St13,Thbs1,Timp1,Ube2n
GO.0010811	positive regulation of cell-substrate adhesion	6	0.00499	ENSMUSP00000003912,ENSMUSP00000006467,ENSMUSP00000023590,ENSMUSP00000044903,ENSMUSP00000058752,ENSMUSP00000080974	Arpc2,Calr,Ccdc80,Cd36,Hrg,Thbs1
GO.0031667	response to nutrient levels	11	0.00513	ENSMUSP00000003066,ENSMUSP00000005548,ENSMUSP00000007012,ENSMUSP00000019198,ENSMUSP00000021933,ENSMUSP00000026845,ENSMUSP00000028938,ENSMUSP00000074436,ENSMUSP00000086542,ENSMUSP00000106180,ENSMUSP00000106318	Apoe,Cst3,Ctsl,Fis1,Hmox1,Hp,Il6,Nsfl1c,Oxct1,Sod2,Sord
GO.0009743	response to carbohydrate	7	0.00536	ENSMUSP00000005606,ENSMUSP00000006235,ENSMUSP00000007012,ENSMUSP00000021933,ENSMUSP00000028938,ENSMUSP00000044903,ENSMUSP00000074436	Cst3,Ctsb,Ctsl,Hp,Prkaca,Sod2,Thbs1
GO.0006417	regulation of translation	9	0.00544	ENSMUSP00000003912,ENSMUSP00000022946,ENSMUSP00000025955,ENSMUSP00000026845,ENSMUSP00000029387,ENSMUSP00000039109,ENSMUSP00000044903,ENSMUSP00000098076,ENSMUSP00000100038	Aco1,Calr,Eif2a,Eif3a,Eif3b,Hrsp12,Il6,Ppp1ca,Thbs1
GO.0000302	response to reactive oxygen species	7	0.00588	ENSMUSP00000005548,ENSMUSP00000007012,ENSMUSP00000025904,ENSMUSP00000026845,ENSMUSP00000028938,ENSMUSP00000044903,ENSMUSP00000074436	Cst3,Hmox1,Hp,Il6,Prdx5,Sod2,Thbs1
GO.0050896	response to stimulus	52	0.00643	ENSMUSP00000000049,ENSMUSP00000000058,ENSMUSP00000003066,ENSMUSP00000003912,ENSMUSP00000005606,ENSMUSP00000006235,ENSMUSP00000008893,ENSMUSP00000012348,ENSMUSP00000017188,ENSMUSP00000017920,ENSMUSP00000019198,ENSMUSP00000019723,ENSMUSP00000020238,ENSMUSP00000021217,ENSMUSP00000021607,ENSMUSP00000021933,ENSMUSP00000022894,ENSMUSP00000022946,ENSMUSP00000023590,ENSMUSP00000025229,ENSMUSP00000025684,…	Aco1,Apoe,Apoh,Atox1,Calr,Cav2,Cd36,Ces1d,Cfb,Cfd,Coro1b,Cpe,Crk,Ctsb,Ctsl,Cycs,D17Wsu104e,Dcps,Ehd1,Eif2a,Fbp1,Fis1,Gstm2,Hip1,Hrg,Hrsp12,Hsp90b1,Ipo7,Lgmn,Lyz2,Msra,Mvp,Myo1c,Nme2,Nsfl1c,Oxct1,Parva,Pdia6,Ppp1ca,Prdx5,Prkaca,Ptx3,Rab7,Serpinb6a,Sord,Sparcl1,Thbs1,Tln1,Ube2l3,Ube2n,Ywhaq,Ywhaz
GO.0052548	regulation of endopeptidase activity	10	0.00644	ENSMUSP00000009530,ENSMUSP00000017188,ENSMUSP00000019198,ENSMUSP00000023590,ENSMUSP00000025904,ENSMUSP00000026845,ENSMUSP00000028938,ENSMUSP00000044903,ENSMUSP00000059033,ENSMUSP00000124523	Cst3,Cycs,Fis1,Hip1,Hrg,Il6,Prdx5,Serpinb6a,Thbs1,Timp1
GO.0006730	one-carbon metabolic process	4	0.00653	ENSMUSP00000029078,ENSMUSP00000033739,ENSMUSP00000091925,ENSMUSP00000099950	Car1,Car2,Car5b,Sardh
GO.0019255	glucose 1-phosphate metabolic process	2	0.00653	ENSMUSP00000070871,ENSMUSP00000099939	Pgm3,Ugp2
GO.0032268	regulation of cellular protein metabolic process	27	0.00751	ENSMUSP00000000058,ENSMUSP00000003066,ENSMUSP00000003912,ENSMUSP00000005606,ENSMUSP00000009530,ENSMUSP00000017188,ENSMUSP00000019198,ENSMUSP00000019723,ENSMUSP00000020238,ENSMUSP00000022946,ENSMUSP00000023590,ENSMUSP00000025904,ENSMUSP00000025955,ENSMUSP00000028938,ENSMUSP00000029387,ENSMUSP00000037018,ENSMUSP00000039109,ENSMUSP00000044903,ENSMUSP00000059033,ENSMUSP00000080974,ENSMUSP00000096932,…	Aco1,Apoe,Calr,Cav2,Cd36,Cst3,Cycs,D17Wsu104e,Eif2a,Eif3a,Eif3b,Fgg,Fis1,Hip1,Hrg,Hrsp12,Hsp90b1,Msn,Mvp,Ppp1ca,Prdx5,Prkaca,Serpinb6a,St13,Thbs1,Timp1,Ube2n
GO.0060627	regulation of vesicle-mediated transport	10	0.00778	ENSMUSP00000003912,ENSMUSP00000005548,ENSMUSP00000025684,ENSMUSP00000029421,ENSMUSP00000037018,ENSMUSP00000059033,ENSMUSP00000066068,ENSMUSP00000080974,ENSMUSP00000092658,ENSMUSP00000113071	Actn4,Calr,Cd36,Ehd1,Fgg,Hip1,Hmox1,Msn,Ptx3,Rab7
GO.0010596	negative regulation of endothelial cell migration	4	0.00791	ENSMUSP00000000049,ENSMUSP00000003066,ENSMUSP00000023590,ENSMUSP00000044903	Apoe,Apoh,Hrg,Thbs1
GO.0032026	response to magnesium ion	3	0.00791	ENSMUSP00000044903,ENSMUSP00000074436,ENSMUSP00000090564	Fbp1,Hp,Thbs1
GO.0034599	cellular response to oxidative stress	7	0.00793	ENSMUSP00000005548,ENSMUSP00000007012,ENSMUSP00000025904,ENSMUSP00000026845,ENSMUSP00000028938,ENSMUSP00000044903,ENSMUSP00000080974	Cd36,Cst3,Hmox1,Il6,Prdx5,Sod2,Thbs1
GO.0030168	platelet activation	5	0.00844	ENSMUSP00000023590,ENSMUSP00000030187,ENSMUSP00000037018,ENSMUSP00000052912,ENSMUSP00000071486	Actg1,Fgg,Hrg,Pdia6,Tln1
GO.0030193	regulation of blood coagulation	5	0.00872	ENSMUSP00000000049,ENSMUSP00000003066,ENSMUSP00000023590,ENSMUSP00000044903,ENSMUSP00000080974	Apoe,Apoh,Cd36,Hrg,Thbs1
GO.0042221	response to chemical	31	0.00873	ENSMUSP00000000058,ENSMUSP00000003912,ENSMUSP00000005606,ENSMUSP00000006235,ENSMUSP00000008893,ENSMUSP00000012348,ENSMUSP00000015435,ENSMUSP00000019723,ENSMUSP00000020238,ENSMUSP00000021933,ENSMUSP00000022894,ENSMUSP00000022946,ENSMUSP00000023590,ENSMUSP00000025684,ENSMUSP00000025904,ENSMUSP00000028938,ENSMUSP00000029078,ENSMUSP00000033030,ENSMUSP00000034172,ENSMUSP00000034539,ENSMUSP00000037018,…	Acadm,Aco1,Actg1,Calr,Car2,Cav2,Cd36,Ces1d,Coro1b,Cst3,Ctsb,Ctsl,D17Wsu104e,Dcps,Ehd1,Fbp1,Fgg,Gdi1,Gstm2,Hrg,Hrsp12,Hsp90b1,Myo1c,Oxct1,Parva,Prdx5,Prkaca,Sord,Thbs1,Ube2l3,Ywhaz
GO.0050789	regulation of biological process	69	0.00893	ENSMUSP00000000049,ENSMUSP00000001809,ENSMUSP00000003066,ENSMUSP00000003912,ENSMUSP00000005017,ENSMUSP00000006235,ENSMUSP00000006467,ENSMUSP00000007012,ENSMUSP00000008893,ENSMUSP00000015435,ENSMUSP00000015877,ENSMUSP00000017188,ENSMUSP00000017920,ENSMUSP00000019198,ENSMUSP00000019723,ENSMUSP00000020238,ENSMUSP00000021091,ENSMUSP00000021217,ENSMUSP00000021607,ENSMUSP00000021933,ENSMUSP00000022894,…	Abhd14b,Acadm,Aco1,Agt,Apoe,Apoh,Arpc2,Atp5a1,Calr,Capza2,Cbx2,Ccdc80,Cd36,Ces1d,Cfb,Cfd,Cfl2,Coro1b,Cpe,Crk,Ctsb,Ctsl,Cycs,D17Wsu104e,Dcps,Ehd1,Eif2a,Eif3a,Eif3b,Fam129b,Fbp1,Fhl1,Fis1,Gdi1,Grn,Gsr,Hdgf,Hip1,Hp,Hrg,Hrsp12,Hsp90b1,Lgmn,Msn,Mvp,Myo1c,Nme2,Nsfl1c,Oxct1,Pabpc1,Pafah1b1,Pafah1b2,Parva,Pdia6,Pltp,Prdx5,Ptbp1,Ptx3,Rab7,Rbbp9,Rtn4,Serpinb6a,Sod2,Sparcl1,St13,Thbs1,Ube2l3,Ube2n,Ywhaz
GO.0070527	platelet aggregation	4	0.01	ENSMUSP00000030187,ENSMUSP00000037018,ENSMUSP00000052912,ENSMUSP00000071486	Actg1,Fgg,Pdia6,Tln1
GO.0060548	negative regulation of cell death	15	0.0105	ENSMUSP00000000049,ENSMUSP00000003066,ENSMUSP00000006235,ENSMUSP00000007012,ENSMUSP00000009530,ENSMUSP00000019723,ENSMUSP00000020238,ENSMUSP00000021217,ENSMUSP00000021607,ENSMUSP00000025904,ENSMUSP00000028135,ENSMUSP00000028938,ENSMUSP00000034539,ENSMUSP00000037018,ENSMUSP00000044903	Apoe,Apoh,Cst3,Ctsb,D17Wsu104e,Dcps,Fam129b,Fgg,Hsp90b1,Lgmn,Nme2,Prdx5,Sod2,Thbs1,Timp1
GO.0009057	macromolecule catabolic process	13	0.0111	ENSMUSP00000001809,ENSMUSP00000003066,ENSMUSP00000006235,ENSMUSP00000016400,ENSMUSP00000020238,ENSMUSP00000021607,ENSMUSP00000021933,ENSMUSP00000034539,ENSMUSP00000034848,ENSMUSP00000071231,ENSMUSP00000086542,ENSMUSP00000092658,ENSMUSP00000096932	Apoe,Ctsb,Ctsl,Ctsz,Dcps,Hsp90b1,Lgmn,Nsfl1c,Pabpc1,Psma4,Pygl,Rab7,Ube2n
GO.0043067	regulation of programmed cell death	19	0.0119	ENSMUSP00000000049,ENSMUSP00000003066,ENSMUSP00000007012,ENSMUSP00000009530,ENSMUSP00000019198,ENSMUSP00000019723,ENSMUSP00000020238,ENSMUSP00000021217,ENSMUSP00000021607,ENSMUSP00000023590,ENSMUSP00000025904,ENSMUSP00000028135,ENSMUSP00000028938,ENSMUSP00000034539,ENSMUSP00000037018,ENSMUSP00000044903,ENSMUSP00000059033,ENSMUSP00000066068,ENSMUSP00000124523	Actn4,Apoe,Apoh,Cst3,Cycs,D17Wsu104e,Dcps,Fam129b,Fgg,Fis1,Hip1,Hrg,Hsp90b1,Lgmn,Nme2,Prdx5,Sod2,Thbs1,Timp1
GO.2000379	positive regulation of reactive oxygen species metabolic process	5	0.012	ENSMUSP00000007012,ENSMUSP00000026845,ENSMUSP00000029421,ENSMUSP00000044903,ENSMUSP00000080974	Cd36,Il6,Ptx3,Sod2,Thbs1
GO.0006508	proteolysis	16	0.0122	ENSMUSP00000000049,ENSMUSP00000001845,ENSMUSP00000006235,ENSMUSP00000016400,ENSMUSP00000020238,ENSMUSP00000021607,ENSMUSP00000021933,ENSMUSP00000025229,ENSMUSP00000025851,ENSMUSP00000034848,ENSMUSP00000056836,ENSMUSP00000059033,ENSMUSP00000080058,ENSMUSP00000086542,ENSMUSP00000096932,ENSMUSP00000124523	Apeh,Apoh,Capns1,Cfb,Cfd,Ctsb,Ctsl,Ctsz,Cycs,Dpp3,Hip1,Hsp90b1,Lgmn,Nsfl1c,Psma4,Ube2n
GO.0006635	fatty acid beta-oxidation	4	0.0127	ENSMUSP00000024946,ENSMUSP00000026538,ENSMUSP00000029877,ENSMUSP00000072483	Acadm,Decr1,Echs1,Eci1
GO.0006749	glutathione metabolic process	4	0.0127	ENSMUSP00000007012,ENSMUSP00000012348,ENSMUSP00000031897,ENSMUSP00000033992	Gsr,Gstk1,Gstm2,Sod2
GO.0032879	regulation of localization	26	0.0128	ENSMUSP00000000049,ENSMUSP00000003066,ENSMUSP00000003912,ENSMUSP00000005548,ENSMUSP00000005606,ENSMUSP00000008893,ENSMUSP00000009530,ENSMUSP00000015435,ENSMUSP00000019198,ENSMUSP00000023590,ENSMUSP00000025684,ENSMUSP00000029078,ENSMUSP00000029421,ENSMUSP00000037018,ENSMUSP00000044903,ENSMUSP00000059033,ENSMUSP00000061519,ENSMUSP00000066068,ENSMUSP00000066488,ENSMUSP00000080974,ENSMUSP00000092658,…	Actn4,Agt,Apoe,Apoh,Calr,Car2,Cd36,Coro1b,Ehd1,Fgg,Fhl1,Fis1,Gdi1,Hip1,Hmox1,Hrg,Msn,Myo1c,Oxct1,Pltp,Prkaca,Ptx3,Rab7,Rtn4,Thbs1,Timp1
GO.0008285	negative regulation of cell proliferation	12	0.0129	ENSMUSP00000000049,ENSMUSP00000000058,ENSMUSP00000003066,ENSMUSP00000005548,ENSMUSP00000007012,ENSMUSP00000021933,ENSMUSP00000022946,ENSMUSP00000023590,ENSMUSP00000026495,ENSMUSP00000026845,ENSMUSP00000044903,ENSMUSP00000066737	Apoe,Apoh,Atp5a1,Cav2,Ctsl,Hmox1,Hrg,Hrsp12,Il6,Npr3,Sod2,Thbs1
GO.0007596	blood coagulation	6	0.0133	ENSMUSP00000000049,ENSMUSP00000023590,ENSMUSP00000030187,ENSMUSP00000037018,ENSMUSP00000052912,ENSMUSP00000071486	Actg1,Apoh,Fgg,Hrg,Pdia6,Tln1
GO.0048523	negative regulation of cellular process	38	0.0133	ENSMUSP00000000049,ENSMUSP00000000058,ENSMUSP00000001809,ENSMUSP00000003066,ENSMUSP00000005017,ENSMUSP00000006235,ENSMUSP00000007012,ENSMUSP00000008893,ENSMUSP00000015435,ENSMUSP00000015877,ENSMUSP00000017188,ENSMUSP00000019723,ENSMUSP00000020238,ENSMUSP00000021217,ENSMUSP00000021607,ENSMUSP00000021933,ENSMUSP00000022946,ENSMUSP00000023590,ENSMUSP00000025904,ENSMUSP00000026495,ENSMUSP00000026662,…	Actn4,Apoe,Apoh,Atp5a1,Capza2,Cav2,Cbx2,Cd36,Coro1b,Ctsb,Ctsl,Cycs,D17Wsu104e,Dcps,Fam129b,Fbp1,Fgg,Fhl1,Gdi1,Hdgf,Hp,Hrg,Hrsp12,Hsp90b1,Lgmn,Mvp,Nme2,Npr3,Pabpc1,Prdx5,Ptbp1,Ptx3,Rab7,Rtn4,Serpinb6a,Sod2,St13,Thbs1
GO.0034395	regulation of transcription from RNA polymerase II promoter in response to iron	2	0.0142	ENSMUSP00000005548,ENSMUSP00000023590	Hmox1,Hrg
GO.0072376	protein activation cascade	4	0.0142	ENSMUSP00000000049,ENSMUSP00000025229,ENSMUSP00000056836,ENSMUSP00000127250	Apoh,Cfb,Cfd,Mvp
GO.0042493	response to drug	10	0.0146	ENSMUSP00000003912,ENSMUSP00000007012,ENSMUSP00000022894,ENSMUSP00000026845,ENSMUSP00000028938,ENSMUSP00000072483,ENSMUSP00000074436,ENSMUSP00000090564,ENSMUSP00000106180,ENSMUSP00000106318	Acadm,Calr,Cst3,Fbp1,Hp,Il6,Oxct1,Sod2,Sord,Ywhaz
GO.0050790	regulation of catalytic activity	24	0.016	ENSMUSP00000000049,ENSMUSP00000000058,ENSMUSP00000003066,ENSMUSP00000006235,ENSMUSP00000007012,ENSMUSP00000009530,ENSMUSP00000015435,ENSMUSP00000017188,ENSMUSP00000017920,ENSMUSP00000019198,ENSMUSP00000020238,ENSMUSP00000023590,ENSMUSP00000025904,ENSMUSP00000026845,ENSMUSP00000028938,ENSMUSP00000029421,ENSMUSP00000044903,ENSMUSP00000059033,ENSMUSP00000066737,ENSMUSP00000074436,ENSMUSP00000086542,…	Apoe,Apoh,Cav2,Crk,Cst3,Ctsb,Cycs,Fis1,Gdi1,Hip1,Hp,Hrg,Hsp90b1,Il6,Mvp,Npr3,Nsfl1c,Prdx5,Ptx3,Serpinb6a,Sod2,Thbs1,Timp1,Ube2n
GO.0005977	glycogen metabolic process	4	0.0161	ENSMUSP00000023393,ENSMUSP00000039109,ENSMUSP00000071231,ENSMUSP00000072483	Acadm,Gbe1,Ppp1ca,Pygl
GO.0055086	nucleobase-containing small molecule metabolic process	10	0.0161	ENSMUSP00000021217,ENSMUSP00000023231,ENSMUSP00000025904,ENSMUSP00000026495,ENSMUSP00000028517,ENSMUSP00000029708,ENSMUSP00000030583,ENSMUSP00000070871,ENSMUSP00000099939,ENSMUSP00000124523	Ak2,Apoa1bp,Atp5a1,Cycs,Nme2,Ola1,Pgm3,Prdx5,Tsta3,Ugp2
GO.0065007	biological regulation	70	0.0161	ENSMUSP00000000049,ENSMUSP00000001809,ENSMUSP00000003066,ENSMUSP00000003912,ENSMUSP00000005017,ENSMUSP00000006235,ENSMUSP00000006467,ENSMUSP00000007012,ENSMUSP00000008893,ENSMUSP00000015435,ENSMUSP00000015877,ENSMUSP00000017188,ENSMUSP00000017920,ENSMUSP00000019198,ENSMUSP00000019723,ENSMUSP00000020238,ENSMUSP00000021091,ENSMUSP00000021217,ENSMUSP00000021607,ENSMUSP00000021933,ENSMUSP00000022894,…	Abhd14b,Acadm,Aco1,Apoe,Apoh,Arpc2,Atox1,Atp5a1,Calr,Capza2,Cbx2,Ccdc80,Cd36,Ces1d,Cfb,Cfd,Cfl2,Coro1b,Cpe,Crk,Ctsb,Ctsl,Cycs,D17Wsu104e,Dcps,Ehd1,Eif2a,Eif3a,Eif3b,Fam129b,Fbp1,Fh1,Fhl1,Fis1,Gdi1,Grn,Gsr,Hdgf,Hip1,Hp,Hrg,Hrsp12,Hsp90b1,Il6,Lgmn,Msn,Mvp,Myo1c,Nme2,Nsfl1c,Oxct1,Pabpc1,Pafah1b1,Pafah1b2,Parva,Pltp,Prdx5,Ptbp1,Ptx3,Pygl,Rbbp9,Rtn4,Serpinb6a,Sod2,Sparcl1,St13,Thbs1,Ube2l3,Ube2n,Ywhaz
GO.0034381	plasma lipoprotein particle clearance	3	0.0166	ENSMUSP00000003066,ENSMUSP00000025684,ENSMUSP00000080974	Apoe,Cd36,Ehd1
GO.0048518	positive regulation of biological process	45	0.0171	ENSMUSP00000000049,ENSMUSP00000000058,ENSMUSP00000001809,ENSMUSP00000003066,ENSMUSP00000003912,ENSMUSP00000006467,ENSMUSP00000007012,ENSMUSP00000008893,ENSMUSP00000009530,ENSMUSP00000015435,ENSMUSP00000017920,ENSMUSP00000019198,ENSMUSP00000019723,ENSMUSP00000021091,ENSMUSP00000021217,ENSMUSP00000023590,ENSMUSP00000025229,ENSMUSP00000025684,ENSMUSP00000025904,ENSMUSP00000028938,ENSMUSP00000029387,…	Abhd14b,Actn4,Agt,Apoe,Apoh,Arpc2,Calr,Cav2,Ccdc80,Cd36,Cfb,Cfd,Cfl2,Coro1b,Crk,Cst3,Cycs,D17Wsu104e,Ehd1,Eif2a,Fgg,Fhl1,Fis1,Gdi1,Grn,Hip1,Hp,Hrg,Msn,Myo1c,Nme2,Npr3,Oxct1,Pabpc1,Pafah1b1,Pafah1b2,Pltp,Prdx5,Ptbp1,Ptx3,Rab7,Sod2,Thbs1,Timp1,Ube2n
GO.0034284	response to monosaccharide	6	0.0173	ENSMUSP00000005606,ENSMUSP00000006235,ENSMUSP00000007012,ENSMUSP00000021933,ENSMUSP00000044903,ENSMUSP00000074436	Ctsb,Ctsl,Hp,Prkaca,Sod2,Thbs1
GO.0016051	carbohydrate biosynthetic process	5	0.0176	ENSMUSP00000019283,ENSMUSP00000023393,ENSMUSP00000072483,ENSMUSP00000090564,ENSMUSP00000106180	Acadm,Fbp1,Gbe1,Isyna1,Sord
GO.0051271	negative regulation of cellular component movement	7	0.0176	ENSMUSP00000000049,ENSMUSP00000003066,ENSMUSP00000008893,ENSMUSP00000009530,ENSMUSP00000023590,ENSMUSP00000044903,ENSMUSP00000066068	Actn4,Apoe,Apoh,Coro1b,Hrg,Thbs1,Timp1
GO.0034614	cellular response to reactive oxygen species	5	0.0182	ENSMUSP00000007012,ENSMUSP00000025904,ENSMUSP00000026845,ENSMUSP00000028938,ENSMUSP00000044903	Cst3,Il6,Prdx5,Sod2,Thbs1
GO.0042542	response to hydrogen peroxide	5	0.0182	ENSMUSP00000005548,ENSMUSP00000007012,ENSMUSP00000026845,ENSMUSP00000028938,ENSMUSP00000074436	Cst3,Hmox1,Hp,Il6,Sod2
GO.0051049	regulation of transport	21	0.0182	ENSMUSP00000003066,ENSMUSP00000003912,ENSMUSP00000005548,ENSMUSP00000005606,ENSMUSP00000015435,ENSMUSP00000019198,ENSMUSP00000025684,ENSMUSP00000029078,ENSMUSP00000029421,ENSMUSP00000037018,ENSMUSP00000044903,ENSMUSP00000059033,ENSMUSP00000061519,ENSMUSP00000066068,ENSMUSP00000066488,ENSMUSP00000080974,ENSMUSP00000092658,ENSMUSP00000104069,ENSMUSP00000106318,ENSMUSP00000110417,ENSMUSP00000113071	Actn4,Agt,Apoe,Calr,Car2,Cd36,Ehd1,Fgg,Fhl1,Fis1,Gdi1,Hip1,Hmox1,Msn,Myo1c,Oxct1,Pltp,Prkaca,Ptx3,Rab7,Thbs1
GO.0006461	protein complex assembly	14	0.0184	ENSMUSP00000000058,ENSMUSP00000003912,ENSMUSP00000005548,ENSMUSP00000007012,ENSMUSP00000019198,ENSMUSP00000025684,ENSMUSP00000029708,ENSMUSP00000029877,ENSMUSP00000037018,ENSMUSP00000047218,ENSMUSP00000059033,ENSMUSP00000072483,ENSMUSP00000090564,ENSMUSP00000130195	Acadm,Apoa1bp,Calr,Cav2,Decr1,Ehd1,Fbp1,Fgg,Fis1,Grhpr,Hip1,Hmox1,Sod2,St13
GO.0044262	cellular carbohydrate metabolic process	6	0.0184	ENSMUSP00000019283,ENSMUSP00000023393,ENSMUSP00000039109,ENSMUSP00000071231,ENSMUSP00000072483,ENSMUSP00000106180	Acadm,Gbe1,Isyna1,Ppp1ca,Pygl,Sord
GO.0070271	protein complex biogenesis	14	0.0184	ENSMUSP00000000058,ENSMUSP00000003912,ENSMUSP00000005548,ENSMUSP00000007012,ENSMUSP00000019198,ENSMUSP00000025684,ENSMUSP00000029708,ENSMUSP00000029877,ENSMUSP00000037018,ENSMUSP00000047218,ENSMUSP00000059033,ENSMUSP00000072483,ENSMUSP00000090564,ENSMUSP00000130195	Acadm,Apoa1bp,Calr,Cav2,Decr1,Ehd1,Fbp1,Fgg,Fis1,Grhpr,Hip1,Hmox1,Sod2,St13
GO.0030036	actin cytoskeleton organization	9	0.0214	ENSMUSP00000003912,ENSMUSP00000006467,ENSMUSP00000008893,ENSMUSP00000020238,ENSMUSP00000030187,ENSMUSP00000033030,ENSMUSP00000066068,ENSMUSP00000071486,ENSMUSP00000077262	Actg1,Actn4,Arpc2,Calr,Cfl2,Coro1b,Hsp90b1,Parva,Tln1
GO.2001027	negative regulation of endothelial cell chemotaxis	2	0.0229	ENSMUSP00000023590,ENSMUSP00000044903	Hrg,Thbs1
GO.0006575	cellular modified amino acid metabolic process	6	0.0234	ENSMUSP00000007012,ENSMUSP00000012348,ENSMUSP00000031897,ENSMUSP00000033992,ENSMUSP00000099950,ENSMUSP00000130941	Gsr,Gstk1,Gstm2,Mut,Sardh,Sod2
GO.0006732	coenzyme metabolic process	7	0.0236	ENSMUSP00000021649,ENSMUSP00000022268,ENSMUSP00000025904,ENSMUSP00000029708,ENSMUSP00000034172,ENSMUSP00000047712,ENSMUSP00000099950	Acot2,Apoa1bp,Cbr3,Ces1d,Pdhb,Prdx5,Sardh
GO.0009725	response to hormone	13	0.0236	ENSMUSP00000000058,ENSMUSP00000003912,ENSMUSP00000005548,ENSMUSP00000005606,ENSMUSP00000006235,ENSMUSP00000021933,ENSMUSP00000028938,ENSMUSP00000029078,ENSMUSP00000072483,ENSMUSP00000074436,ENSMUSP00000087658,ENSMUSP00000106180,ENSMUSP00000106318	Acadm,Calr,Car2,Cav2,Cst3,Ctsb,Ctsl,Hmox1,Hp,Oxct1,Prkaca,Sord,Ube2l3
GO.0043537	negative regulation of blood vessel endothelial cell migration	3	0.0238	ENSMUSP00000003066,ENSMUSP00000023590,ENSMUSP00000044903	Apoe,Hrg,Thbs1
GO.0051093	negative regulation of developmental process	14	0.027	ENSMUSP00000000049,ENSMUSP00000003066,ENSMUSP00000003912,ENSMUSP00000005606,ENSMUSP00000007012,ENSMUSP00000009530,ENSMUSP00000015435,ENSMUSP00000021607,ENSMUSP00000023590,ENSMUSP00000026845,ENSMUSP00000028938,ENSMUSP00000044903,ENSMUSP00000099907,ENSMUSP00000126192	Apoe,Apoh,Calr,Cst3,Gdi1,Hrg,Il6,Lgmn,Prkaca,Ptbp1,Rtn4,Sod2,Thbs1,Timp1
GO.0008150	biological_process	88	0.0271	ENSMUSP00000001809,ENSMUSP00000001845,ENSMUSP00000003066,ENSMUSP00000003912,ENSMUSP00000005017,ENSMUSP00000006235,ENSMUSP00000006467,ENSMUSP00000007012,ENSMUSP00000008893,ENSMUSP00000010899,ENSMUSP00000012348,ENSMUSP00000015877,ENSMUSP00000016400,ENSMUSP00000017188,ENSMUSP00000017920,ENSMUSP00000019198,ENSMUSP00000019283,ENSMUSP00000019723,ENSMUSP00000021091,ENSMUSP00000021217,ENSMUSP00000021607,…	Abhd14b,Acadm,Aco1,Acot2,Ak2,Akr1b8,Apeh,Apoa1bp,Apoe,Arpc2,Bphl,Calr,Capns1,Capza2,Cars,Cbx2,Ccdc80,Cd36,Ces1d,Cfd,Cfl2,Clybl,Coro1b,Crk,Ctsb,Ctsl,Ctsz,Cycs,D17Wsu104e,Decr1,Dpp3,Echs1,Eci1,Ehd1,Eif2a,Eif3a,Eif3b,Fam129b,Fbp1,Fdps,Fhl1,Fis1,Gbe1,Grn,Gstm2,Hdgf,Hebp1,Hibch,Hrg,Hrsp12,Il6,Ipo7,Isyna1,Lgmn,Lyz2,Mut,Mvp,Nit2,Nme2,Npl,Nsfl1c,Ola1,Pabpc1,Pafah1b1,Pafah1b2,Pdhb,Pdia6,Pgm3,Prdx5,Psma4,P…
GO.0045807	positive regulation of endocytosis	5	0.029	ENSMUSP00000003912,ENSMUSP00000029421,ENSMUSP00000059033,ENSMUSP00000066068,ENSMUSP00000080974	Actn4,Calr,Cd36,Hip1,Ptx3
GO.0010951	negative regulation of endopeptidase activity	7	0.0291	ENSMUSP00000009530,ENSMUSP00000017188,ENSMUSP00000023590,ENSMUSP00000025904,ENSMUSP00000026845,ENSMUSP00000028938,ENSMUSP00000044903	Cst3,Hrg,Il6,Prdx5,Serpinb6a,Thbs1,Timp1
GO.0050794	regulation of cellular process	64	0.0291	ENSMUSP00000000049,ENSMUSP00000001809,ENSMUSP00000003066,ENSMUSP00000003912,ENSMUSP00000005017,ENSMUSP00000006235,ENSMUSP00000006467,ENSMUSP00000007012,ENSMUSP00000008893,ENSMUSP00000015435,ENSMUSP00000015877,ENSMUSP00000017188,ENSMUSP00000017920,ENSMUSP00000019198,ENSMUSP00000019723,ENSMUSP00000020238,ENSMUSP00000021091,ENSMUSP00000021217,ENSMUSP00000021607,ENSMUSP00000021933,ENSMUSP00000022894,…	Abhd14b,Acadm,Aco1,Agt,Apoe,Apoh,Arpc2,Atp5a1,Calr,Capza2,Cbx2,Ccdc80,Cd36,Cfl2,Coro1b,Cpe,Crk,Ctsb,Ctsl,Cycs,D17Wsu104e,Dcps,Ehd1,Eif2a,Eif3a,Eif3b,Fam129b,Fbp1,Fhl1,Fis1,Gdi1,Grn,Gsr,Hdgf,Hip1,Hp,Hrg,Hrsp12,Hsp90b1,Lgmn,Msn,Mvp,Myo1c,Nme2,Oxct1,Pabpc1,Pafah1b1,Pafah1b2,Parva,Pdia6,Prdx5,Ptbp1,Ptx3,Rab7,Rbbp9,Rtn4,Serpinb6a,Sod2,Sparcl1,St13,Thbs1,Ube2l3,Ube2n,Ywhaz
GO.0040013	negative regulation of locomotion	7	0.0296	ENSMUSP00000000049,ENSMUSP00000003066,ENSMUSP00000008893,ENSMUSP00000009530,ENSMUSP00000023590,ENSMUSP00000029421,ENSMUSP00000044903	Apoe,Apoh,Coro1b,Hrg,Ptx3,Thbs1,Timp1
GO.0030162	regulation of proteolysis	12	0.0321	ENSMUSP00000003066,ENSMUSP00000005606,ENSMUSP00000009530,ENSMUSP00000017188,ENSMUSP00000019198,ENSMUSP00000023590,ENSMUSP00000025904,ENSMUSP00000026845,ENSMUSP00000028938,ENSMUSP00000044903,ENSMUSP00000059033,ENSMUSP00000124523	Apoe,Cst3,Cycs,Fis1,Hip1,Hrg,Il6,Prdx5,Prkaca,Serpinb6a,Thbs1,Timp1
GO.0030163	protein catabolic process	10	0.0321	ENSMUSP00000003066,ENSMUSP00000006235,ENSMUSP00000016400,ENSMUSP00000020238,ENSMUSP00000021607,ENSMUSP00000021933,ENSMUSP00000034848,ENSMUSP00000086542,ENSMUSP00000092658,ENSMUSP00000096932	Apoe,Ctsb,Ctsl,Ctsz,Hsp90b1,Lgmn,Nsfl1c,Psma4,Rab7,Ube2n
GO.0019725	cellular homeostasis	11	0.0323	ENSMUSP00000003066,ENSMUSP00000005548,ENSMUSP00000005606,ENSMUSP00000019198,ENSMUSP00000029078,ENSMUSP00000033992,ENSMUSP00000052912,ENSMUSP00000077262,ENSMUSP00000092658,ENSMUSP00000100038,ENSMUSP00000104485	Aco1,Apoe,Atox1,Car2,Cfl2,Fis1,Gsr,Hmox1,Pdia6,Prkaca,Rab7
GO.1901135	carbohydrate derivative metabolic process	13	0.0324	ENSMUSP00000021217,ENSMUSP00000023231,ENSMUSP00000026495,ENSMUSP00000028517,ENSMUSP00000030583,ENSMUSP00000033741,ENSMUSP00000037454,ENSMUSP00000040244,ENSMUSP00000070871,ENSMUSP00000071231,ENSMUSP00000090564,ENSMUSP00000099939,ENSMUSP00000124523	Ak2,Akr1b8,Atp5a1,Bgn,Cycs,Fbp1,Nme2,Npl,Ola1,Pgm3,Pygl,Tsta3,Ugp2
GO.0010039	response to iron ion	3	0.0327	ENSMUSP00000005548,ENSMUSP00000023590,ENSMUSP00000100038	Aco1,Hmox1,Hrg
GO.0006793	phosphorus metabolic process	21	0.0339	ENSMUSP00000005606,ENSMUSP00000019283,ENSMUSP00000021217,ENSMUSP00000021649,ENSMUSP00000022268,ENSMUSP00000023231,ENSMUSP00000025904,ENSMUSP00000026495,ENSMUSP00000028517,ENSMUSP00000029387,ENSMUSP00000029708,ENSMUSP00000030491,ENSMUSP00000030583,ENSMUSP00000034172,ENSMUSP00000070871,ENSMUSP00000071231,ENSMUSP00000073861,ENSMUSP00000080531,ENSMUSP00000090564,ENSMUSP00000099939,ENSMUSP00000124523	Acot2,Ak2,Apoa1bp,Atp5a1,Ces1d,Cmpk1,Cycs,Eif2a,Fbp1,Fdps,Isyna1,Nme2,Ola1,Pdhb,Pgm3,Prdx5,Prkaca,Pygl,Thnsl2,Tsta3,Ugp2
GO.0045333	cellular respiration	5	0.0339	ENSMUSP00000007012,ENSMUSP00000022268,ENSMUSP00000027810,ENSMUSP00000100038,ENSMUSP00000124523	Aco1,Cycs,Fh1,Pdhb,Sod2
GO.1903426	regulation of reactive oxygen species biosynthetic process	4	0.0339	ENSMUSP00000007012,ENSMUSP00000026845,ENSMUSP00000029421,ENSMUSP00000124523	Cycs,Il6,Ptx3,Sod2
GO.0051336	regulation of hydrolase activity	16	0.0343	ENSMUSP00000000049,ENSMUSP00000000058,ENSMUSP00000009530,ENSMUSP00000015435,ENSMUSP00000017188,ENSMUSP00000017920,ENSMUSP00000019198,ENSMUSP00000020238,ENSMUSP00000023590,ENSMUSP00000025904,ENSMUSP00000026845,ENSMUSP00000028938,ENSMUSP00000029421,ENSMUSP00000044903,ENSMUSP00000059033,ENSMUSP00000124523	Apoh,Cav2,Crk,Cst3,Cycs,Fis1,Gdi1,Hip1,Hrg,Hsp90b1,Il6,Prdx5,Ptx3,Serpinb6a,Thbs1,Timp1
GO.0006952	defense response	14	0.0349	ENSMUSP00000005548,ENSMUSP00000022894,ENSMUSP00000023590,ENSMUSP00000025229,ENSMUSP00000026845,ENSMUSP00000028938,ENSMUSP00000029421,ENSMUSP00000037018,ENSMUSP00000044903,ENSMUSP00000056836,ENSMUSP00000074436,ENSMUSP00000080974,ENSMUSP00000081782,ENSMUSP00000089801	Cd36,Cfb,Cfd,Cst3,Fgg,Hmox1,Hp,Hrg,Il6,Ipo7,Lyz2,Ptx3,Thbs1,Ywhaz
GO.0045785	positive regulation of cell adhesion	8	0.0351	ENSMUSP00000003912,ENSMUSP00000006467,ENSMUSP00000023590,ENSMUSP00000026845,ENSMUSP00000037018,ENSMUSP00000044903,ENSMUSP00000058752,ENSMUSP00000080974	Arpc2,Calr,Ccdc80,Cd36,Fgg,Hrg,Il6,Thbs1
GO.0044255	cellular lipid metabolic process	12	0.0352	ENSMUSP00000000049,ENSMUSP00000003066,ENSMUSP00000019283,ENSMUSP00000021649,ENSMUSP00000024946,ENSMUSP00000026538,ENSMUSP00000029877,ENSMUSP00000034172,ENSMUSP00000040244,ENSMUSP00000072483,ENSMUSP00000073861,ENSMUSP00000080531	Acadm,Acot2,Akr1b8,Apoe,Apoh,Ces1d,Decr1,Echs1,Eci1,Fdps,Isyna1,Thnsl2
GO.0043069	negative regulation of programmed cell death	13	0.037	ENSMUSP00000000049,ENSMUSP00000003066,ENSMUSP00000007012,ENSMUSP00000009530,ENSMUSP00000019723,ENSMUSP00000020238,ENSMUSP00000021217,ENSMUSP00000021607,ENSMUSP00000025904,ENSMUSP00000028135,ENSMUSP00000034539,ENSMUSP00000037018,ENSMUSP00000044903	Apoe,Apoh,D17Wsu104e,Dcps,Fam129b,Fgg,Hsp90b1,Lgmn,Nme2,Prdx5,Sod2,Thbs1,Timp1
GO.0044265	cellular macromolecule catabolic process	11	0.037	ENSMUSP00000001809,ENSMUSP00000006235,ENSMUSP00000016400,ENSMUSP00000020238,ENSMUSP00000021607,ENSMUSP00000021933,ENSMUSP00000034539,ENSMUSP00000034848,ENSMUSP00000086542,ENSMUSP00000092658,ENSMUSP00000096932	Ctsb,Ctsl,Ctsz,Dcps,Hsp90b1,Lgmn,Nsfl1c,Pabpc1,Psma4,Rab7,Ube2n
GO.0051592	response to calcium ion	5	0.0378	ENSMUSP00000015435,ENSMUSP00000026845,ENSMUSP00000037018,ENSMUSP00000044903,ENSMUSP00000071486	Actg1,Fgg,Gdi1,Il6,Thbs1
GO.0031329	regulation of cellular catabolic process	11	0.0382	ENSMUSP00000001809,ENSMUSP00000003066,ENSMUSP00000005606,ENSMUSP00000009530,ENSMUSP00000021217,ENSMUSP00000028938,ENSMUSP00000074436,ENSMUSP00000090564,ENSMUSP00000092658,ENSMUSP00000113071,ENSMUSP00000127851	Apoe,Cst3,Fbp1,Hp,Msn,Nme2,Pabpc1,Pafah1b2,Prkaca,Rab7,Timp1
GO.0006099	tricarboxylic acid cycle	3	0.0385	ENSMUSP00000022268,ENSMUSP00000027810,ENSMUSP00000100038	Aco1,Fh1,Pdhb
GO.0051130	positive regulation of cellular component organization	16	0.0388	ENSMUSP00000003066,ENSMUSP00000003912,ENSMUSP00000006467,ENSMUSP00000008893,ENSMUSP00000019198,ENSMUSP00000021091,ENSMUSP00000021217,ENSMUSP00000023590,ENSMUSP00000025684,ENSMUSP00000029421,ENSMUSP00000059033,ENSMUSP00000066068,ENSMUSP00000077262,ENSMUSP00000080974,ENSMUSP00000096932,ENSMUSP00000104069	Actn4,Apoe,Arpc2,Calr,Cd36,Cfl2,Coro1b,Ehd1,Fis1,Hip1,Hrg,Myo1c,Nme2,Pafah1b1,Ptx3,Ube2n
GO.0009225	nucleotide-sugar metabolic process	3	0.0412	ENSMUSP00000023231,ENSMUSP00000070871,ENSMUSP00000099939	Pgm3,Tsta3,Ugp2
GO.0033554	cellular response to stress	18	0.0412	ENSMUSP00000003912,ENSMUSP00000007012,ENSMUSP00000012348,ENSMUSP00000017188,ENSMUSP00000019198,ENSMUSP00000020238,ENSMUSP00000021217,ENSMUSP00000021933,ENSMUSP00000025904,ENSMUSP00000026845,ENSMUSP00000028938,ENSMUSP00000029078,ENSMUSP00000029387,ENSMUSP00000044903,ENSMUSP00000052912,ENSMUSP00000080974,ENSMUSP00000086542,ENSMUSP00000096932	Calr,Car2,Cd36,Cst3,Ctsl,Eif2a,Fis1,Gstm2,Hsp90b1,Il6,Nme2,Nsfl1c,Pdia6,Prdx5,Serpinb6a,Sod2,Thbs1,Ube2n
GO.0042127	regulation of cell proliferation	18	0.0412	ENSMUSP00000000049,ENSMUSP00000000058,ENSMUSP00000003066,ENSMUSP00000003912,ENSMUSP00000005548,ENSMUSP00000005606,ENSMUSP00000007012,ENSMUSP00000009530,ENSMUSP00000019723,ENSMUSP00000021217,ENSMUSP00000021933,ENSMUSP00000022946,ENSMUSP00000023590,ENSMUSP00000026495,ENSMUSP00000028915,ENSMUSP00000028938,ENSMUSP00000044903,ENSMUSP00000046340	Apoe,Apoh,Atp5a1,Calr,Cav2,Cst3,Ctsl,D17Wsu104e,Grn,Hmox1,Hrg,Hrsp12,Nme2,Prkaca,Rbbp9,Sod2,Thbs1,Timp1
GO.0071827	plasma lipoprotein particle organization	3	0.0412	ENSMUSP00000003066,ENSMUSP00000034172,ENSMUSP00000061519	Apoe,Ces1d,Pltp
GO.0090313	regulation of protein targeting to membrane	3	0.0412	ENSMUSP00000015435,ENSMUSP00000019198,ENSMUSP00000104069	Fis1,Gdi1,Myo1c
GO.0010713	negative regulation of collagen metabolic process	2	0.0424	ENSMUSP00000026845,ENSMUSP00000028938	Cst3,Il6
GO.0071281	cellular response to iron ion	2	0.0424	ENSMUSP00000005548,ENSMUSP00000023590	Hmox1,Hrg
GO.0043086	negative regulation of catalytic activity	12	0.0428	ENSMUSP00000003066,ENSMUSP00000009530,ENSMUSP00000017188,ENSMUSP00000023590,ENSMUSP00000025904,ENSMUSP00000026845,ENSMUSP00000028938,ENSMUSP00000029421,ENSMUSP00000044903,ENSMUSP00000066737,ENSMUSP00000074436,ENSMUSP00000127250	Apoe,Cst3,Hp,Hrg,Il6,Mvp,Npr3,Prdx5,Ptx3,Serpinb6a,Thbs1,Timp1
GO.0010033	response to organic substance	23	0.043	ENSMUSP00000000058,ENSMUSP00000003912,ENSMUSP00000005606,ENSMUSP00000006235,ENSMUSP00000007012,ENSMUSP00000008893,ENSMUSP00000019723,ENSMUSP00000020238,ENSMUSP00000021933,ENSMUSP00000022946,ENSMUSP00000023590,ENSMUSP00000025684,ENSMUSP00000028938,ENSMUSP00000029078,ENSMUSP00000034539,ENSMUSP00000044903,ENSMUSP00000072483,ENSMUSP00000074436,ENSMUSP00000080974,ENSMUSP00000087658,ENSMUSP00000104069,…	Acadm,Calr,Car2,Cav2,Cd36,Coro1b,Cst3,Ctsb,Ctsl,D17Wsu104e,Dcps,Ehd1,Hp,Hrg,Hrsp12,Hsp90b1,Myo1c,Oxct1,Prkaca,Sod2,Sord,Thbs1,Ube2l3
GO.0050793	regulation of developmental process	24	0.043	ENSMUSP00000000049,ENSMUSP00000003066,ENSMUSP00000003912,ENSMUSP00000005548,ENSMUSP00000005606,ENSMUSP00000006467,ENSMUSP00000007012,ENSMUSP00000008893,ENSMUSP00000009530,ENSMUSP00000015435,ENSMUSP00000019198,ENSMUSP00000019723,ENSMUSP00000021091,ENSMUSP00000021217,ENSMUSP00000021607,ENSMUSP00000023590,ENSMUSP00000025684,ENSMUSP00000028938,ENSMUSP00000029078,ENSMUSP00000033030,ENSMUSP00000044903,…	Apoe,Apoh,Arpc2,Calr,Car2,Cd36,Coro1b,Cst3,D17Wsu104e,Ehd1,Fis1,Gdi1,Hmox1,Hrg,Lgmn,Nme2,Pafah1b1,Parva,Prkaca,Ptbp1,Rtn4,Sod2,Thbs1,Timp1
GO.0032956	regulation of actin cytoskeleton organization	7	0.0439	ENSMUSP00000006467,ENSMUSP00000008893,ENSMUSP00000015877,ENSMUSP00000017920,ENSMUSP00000021933,ENSMUSP00000023590,ENSMUSP00000077262	Arpc2,Capza2,Cfl2,Coro1b,Crk,Ctsl,Hrg
GO.0061025	membrane fusion	5	0.0441	ENSMUSP00000000058,ENSMUSP00000019198,ENSMUSP00000031355,ENSMUSP00000086542,ENSMUSP00000092658	Cav2,Fis1,Nsfl1c,Rab7,Uso1
GO.0030336	negative regulation of cell migration	6	0.0463	ENSMUSP00000000049,ENSMUSP00000003066,ENSMUSP00000008893,ENSMUSP00000009530,ENSMUSP00000023590,ENSMUSP00000044903	Apoe,Apoh,Coro1b,Hrg,Thbs1,Timp1
GO.0042981	regulation of apoptotic process	17	0.0475	ENSMUSP00000000049,ENSMUSP00000003066,ENSMUSP00000007012,ENSMUSP00000009530,ENSMUSP00000019198,ENSMUSP00000019723,ENSMUSP00000020238,ENSMUSP00000021217,ENSMUSP00000021607,ENSMUSP00000023590,ENSMUSP00000025904,ENSMUSP00000028135,ENSMUSP00000037018,ENSMUSP00000044903,ENSMUSP00000059033,ENSMUSP00000066068,ENSMUSP00000124523	Actn4,Apoe,Apoh,Cycs,D17Wsu104e,Fam129b,Fgg,Fis1,Hip1,Hrg,Hsp90b1,Lgmn,Nme2,Prdx5,Sod2,Thbs1,Timp1
GO.0030865	cortical cytoskeleton organization	3	0.0478	ENSMUSP00000003912,ENSMUSP00000021091,ENSMUSP00000030187	Calr,Pafah1b1,Tln1
GO.0050922	negative regulation of chemotaxis	3	0.0478	ENSMUSP00000008893,ENSMUSP00000023590,ENSMUSP00000044903	Coro1b,Hrg,Thbs1
GO.0009165	nucleotide biosynthetic process	6	0.0492	ENSMUSP00000021217,ENSMUSP00000023231,ENSMUSP00000026495,ENSMUSP00000030491,ENSMUSP00000030583,ENSMUSP00000070871	Ak2,Atp5a1,Cmpk1,Nme2,Pgm3,Tsta3
Molecular Function (GO)
pathway ID	pathway description	count in gene set	false discovery rate	matching proteins in network (IDs)	matching proteins in network (labels)
GO.0003824	catalytic activity	69	9.73e-11	ENSMUSP00000001566,ENSMUSP00000001845,ENSMUSP00000005606,ENSMUSP00000006235,ENSMUSP00000007012,ENSMUSP00000010899,ENSMUSP00000012348,ENSMUSP00000016400,ENSMUSP00000019283,ENSMUSP00000021091,ENSMUSP00000021217,ENSMUSP00000021607,ENSMUSP00000021649,ENSMUSP00000021933,ENSMUSP00000022268,ENSMUSP00000022946,ENSMUSP00000023231,ENSMUSP00000023393,ENSMUSP00000023432,ENSMUSP00000024946,ENSMUSP00000025229,…	Abhd14b,Acadm,Aco1,Acot2,Ak2,Akr1b8,Apeh,Apoa1bp,Asah1,Bphl,Capns1,Car1,Car2,Car5b,Cars,Ces1d,Cfb,Cfd,Clybl,Cmpk1,Ctsb,Ctsl,Ctsz,Dcps,Decr1,Dpp3,Echs1,Eci1,Fbp1,Fdps,Fh1,Gbe1,Grhpr,Gsr,Gstm2,Hibch,Hrsp12,Isyna1,Lgmn,Lyz2,Msra,Mut,Myo1c,Nit2,Nme2,Npl,Ola1,Oxct1,Pafah1b1,Pafah1b2,Pdhb,Pdia6,Pgm3,Prdx5,Prkaca,Psma4,Pygl,Rab7,Rbbp9,Sardh,Sod2,Sord,Thnsl2,Tsta3,Tubb5,Uap1l1,Ube2l3,Ube2n,Ugp2
GO.0005515	protein binding	59	8.25e-07	ENSMUSP00000000049,ENSMUSP00000000058,ENSMUSP00000001566,ENSMUSP00000001809,ENSMUSP00000003066,ENSMUSP00000003912,ENSMUSP00000005017,ENSMUSP00000005548,ENSMUSP00000005606,ENSMUSP00000006235,ENSMUSP00000007012,ENSMUSP00000008893,ENSMUSP00000009530,ENSMUSP00000010899,ENSMUSP00000012348,ENSMUSP00000017188,ENSMUSP00000017920,ENSMUSP00000019198,ENSMUSP00000020238,ENSMUSP00000021091,ENSMUSP00000021649,…	Acadm,Acot2,Actg1,Actn4,Apoa1bp,Apoe,Apoh,Atox1,Atp5a1,Calr,Cars,Cav2,Cbx2,Ccdc80,Coro1b,Cpe,Crk,Cst3,Ctsb,Ctsl,Ehd1,Fbp1,Fgg,Fhl1,Fis1,Grhpr,Gstk1,Gstm2,Hdgf,Hip1,Hmox1,Hp,Hrg,Hsp90b1,Il6,Ipo7,Lyz2,Msn,Mvp,Myo1c,Nsfl1c,Pabpc1,Pafah1b1,Parva,Pcca,Ppp1ca,Prdx5,Prkaca,Ptx3,Serpinb6a,Sod2,Thbs1,Timp1,Tln1,Tubb5,Ube2n,Ugp2,Ywhaq,Ywhaz
GO.0043167	ion binding	60	1.74e-05	ENSMUSP00000000049,ENSMUSP00000001566,ENSMUSP00000001845,ENSMUSP00000003066,ENSMUSP00000005017,ENSMUSP00000005548,ENSMUSP00000005606,ENSMUSP00000007012,ENSMUSP00000009530,ENSMUSP00000010899,ENSMUSP00000012348,ENSMUSP00000020238,ENSMUSP00000021217,ENSMUSP00000022946,ENSMUSP00000023393,ENSMUSP00000023590,ENSMUSP00000025546,ENSMUSP00000025684,ENSMUSP00000025851,ENSMUSP00000026495,ENSMUSP00000026625,…	Acadm,Aco1,Actg1,Actn4,Ak2,Apoa1bp,Apoe,Apoh,Atox1,Atp5a1,Capns1,Car1,Car2,Car5b,Cars,Cbr3,Ccdc80,Clybl,Cmpk1,Cndp2,Cpe,Cycs,Decr1,Dpp3,Ehd1,Fbp1,Fdps,Fgg,Fhl1,Gbe1,Gsr,Gstm2,Hdgf,Hip1,Hmox1,Hrg,Hrsp12,Hsp90b1,Mut,Myo1c,Nme2,Nsfl1c,Pcca,Pepd,Pgm3,Ppp1ca,Prkaca,Pygl,Rab7,Sardh,Sod2,Sord,Sparcl1,St13,Thnsl2,Timp1,Tubb5,Ube2l3,Ube2n,Ugp2
GO.0003674	molecular_function	95	2.14e-05	ENSMUSP00000000049,ENSMUSP00000000058,ENSMUSP00000003066,ENSMUSP00000003912,ENSMUSP00000005017,ENSMUSP00000005606,ENSMUSP00000006467,ENSMUSP00000007012,ENSMUSP00000008893,ENSMUSP00000009530,ENSMUSP00000010899,ENSMUSP00000012348,ENSMUSP00000015435,ENSMUSP00000016400,ENSMUSP00000017188,ENSMUSP00000017920,ENSMUSP00000019198,ENSMUSP00000019283,ENSMUSP00000020238,ENSMUSP00000021091,ENSMUSP00000021217,…	Abhd14b,Acadm,Aco1,Acot2,Actg1,Ak2,Akr1b8,Apeh,Apoa1bp,Apoe,Apoh,Arpc2,Asah1,Bgn,Bphl,Calr,Car2,Cars,Cav2,Cbx2,Ccdc80,Cd36,Ces1d,Cfb,Cfd,Clybl,Cmpk1,Coro1b,Crk,Cst3,Ctsl,Ctsz,Dcps,Decr1,Dpp3,Echs1,Eci1,Eif2a,Eif3a,Fbp1,Fdps,Fgg,Fh1,Fis1,Gbe1,Gdi1,Grn,Gstm2,Hdgf,Hebp1,Hibch,Hip1,Hp,Hsp90b1,Il6,Ipo7,Isyna1,Lgmn,Lyz2,Msn,Msra,Mut,Mvp,Nit2,Nme2,Npl,Oxct1,Pafah1b1,Pafah1b2,Parva,Pdhb,Pdia6,Pltp,Prdx5,…
GO.0036094	small molecule binding	36	8.15e-05	ENSMUSP00000001566,ENSMUSP00000001809,ENSMUSP00000003066,ENSMUSP00000005017,ENSMUSP00000005606,ENSMUSP00000010899,ENSMUSP00000020238,ENSMUSP00000021217,ENSMUSP00000022946,ENSMUSP00000025684,ENSMUSP00000026495,ENSMUSP00000029708,ENSMUSP00000029877,ENSMUSP00000030491,ENSMUSP00000030583,ENSMUSP00000033992,ENSMUSP00000038763,ENSMUSP00000044903,ENSMUSP00000047712,ENSMUSP00000066068,ENSMUSP00000071231,…	Acadm,Actg1,Actn4,Ak2,Apoa1bp,Apoe,Atp5a1,Cars,Cbr3,Cmpk1,Decr1,Ehd1,Eif3b,Fbp1,Gsr,Hdgf,Hrsp12,Hsp90b1,Mut,Myo1c,Nme2,Pabpc1,Pcca,Prkaca,Ptbp1,Pygl,Rab7,Sardh,Sord,St13,Thbs1,Thnsl2,Tubb5,Ube2l3,Ube2n,Ugp2
GO.0005488	binding	83	8.3e-05	ENSMUSP00000000049,ENSMUSP00000000058,ENSMUSP00000001566,ENSMUSP00000001845,ENSMUSP00000003066,ENSMUSP00000003912,ENSMUSP00000005017,ENSMUSP00000005548,ENSMUSP00000005606,ENSMUSP00000008893,ENSMUSP00000009530,ENSMUSP00000010899,ENSMUSP00000012348,ENSMUSP00000017188,ENSMUSP00000017920,ENSMUSP00000019198,ENSMUSP00000020238,ENSMUSP00000021091,ENSMUSP00000021217,ENSMUSP00000021649,ENSMUSP00000021933,…	Aco1,Acot2,Actg1,Ak2,Apeh,Apoa1bp,Apoe,Apoh,Atox1,Atp5a1,Bgn,Calr,Capns1,Car1,Car2,Car5b,Cars,Cav2,Cbr3,Cbx2,Ccdc80,Cd36,Clybl,Cmpk1,Cndp2,Coro1b,Crk,Cst3,Ctsl,Dcps,Decr1,Dpp3,Eif2a,Eif3a,Fbp1,Fdps,Fgg,Fis1,Gbe1,Grn,Gsr,Gstk1,Gstm2,Hdgf,Hebp1,Hip1,Hmox1,Hp,Hrg,Hsp90b1,Il6,Ipo7,Lyz2,Msn,Mut,Mvp,Myo1c,Nme2,Pafah1b1,Parva,Pepd,Pgm3,Pltp,Prdx5,Prkaca,Ptx3,Rab7,Rtn4,Sardh,Serpinb6a,Sord,Sparcl1,St13,T…
GO.0005102	receptor binding	22	0.000103	ENSMUSP00000000058,ENSMUSP00000001566,ENSMUSP00000003066,ENSMUSP00000003912,ENSMUSP00000005017,ENSMUSP00000009530,ENSMUSP00000017920,ENSMUSP00000019198,ENSMUSP00000020238,ENSMUSP00000021649,ENSMUSP00000023590,ENSMUSP00000025904,ENSMUSP00000026495,ENSMUSP00000026845,ENSMUSP00000030187,ENSMUSP00000031897,ENSMUSP00000037018,ENSMUSP00000044903,ENSMUSP00000048555,ENSMUSP00000066068,ENSMUSP00000104069,…	Acot2,Actn4,Apoe,Atp5a1,Calr,Cav2,Cpe,Crk,Fgg,Fis1,Gstk1,Hdgf,Hrg,Hsp90b1,Il6,Msn,Myo1c,Prdx5,Thbs1,Timp1,Tln1,Tubb5
GO.0016836	hydro-lyase activity	6	0.000162	ENSMUSP00000026538,ENSMUSP00000027810,ENSMUSP00000029078,ENSMUSP00000033739,ENSMUSP00000091925,ENSMUSP00000100038	Aco1,Car1,Car2,Car5b,Echs1,Fh1
GO.0016787	hydrolase activity	31	0.000426	ENSMUSP00000001566,ENSMUSP00000001845,ENSMUSP00000005548,ENSMUSP00000006235,ENSMUSP00000016400,ENSMUSP00000021607,ENSMUSP00000021649,ENSMUSP00000021933,ENSMUSP00000022946,ENSMUSP00000023393,ENSMUSP00000023432,ENSMUSP00000025229,ENSMUSP00000025851,ENSMUSP00000028517,ENSMUSP00000028915,ENSMUSP00000029078,ENSMUSP00000034000,ENSMUSP00000034172,ENSMUSP00000034539,ENSMUSP00000034848,ENSMUSP00000038755,…	Abhd14b,Acot2,Apeh,Asah1,Bphl,Capns1,Car1,Car2,Ces1d,Cfb,Cfd,Ctsb,Ctsl,Ctsz,Dcps,Dpp3,Fbp1,Gbe1,Hibch,Hmox1,Hrsp12,Lgmn,Lyz2,Myo1c,Nit2,Ola1,Pafah1b2,Psma4,Rab7,Rbbp9,Tubb5
GO.0016209	antioxidant activity	6	0.000488	ENSMUSP00000003066,ENSMUSP00000007012,ENSMUSP00000025904,ENSMUSP00000031897,ENSMUSP00000033992,ENSMUSP00000074436	Apoe,Gsr,Gstk1,Hp,Prdx5,Sod2
GO.0043168	anion binding	34	0.000505	ENSMUSP00000000049,ENSMUSP00000001566,ENSMUSP00000003066,ENSMUSP00000005017,ENSMUSP00000005606,ENSMUSP00000010899,ENSMUSP00000012348,ENSMUSP00000020238,ENSMUSP00000021217,ENSMUSP00000022946,ENSMUSP00000023590,ENSMUSP00000025684,ENSMUSP00000026495,ENSMUSP00000029877,ENSMUSP00000030491,ENSMUSP00000030583,ENSMUSP00000033992,ENSMUSP00000038763,ENSMUSP00000044903,ENSMUSP00000047712,ENSMUSP00000058752,…	Acadm,Actg1,Ak2,Apoe,Apoh,Atp5a1,Cars,Cbr3,Ccdc80,Cmpk1,Decr1,Ehd1,Fbp1,Gsr,Gstm2,Hdgf,Hip1,Hrg,Hrsp12,Hsp90b1,Myo1c,Nme2,Nsfl1c,Pcca,Prkaca,Pygl,Rab7,Sardh,St13,Thbs1,Thnsl2,Tubb5,Ube2l3,Ube2n
GO.0016853	isomerase activity	8	0.000635	ENSMUSP00000019283,ENSMUSP00000023231,ENSMUSP00000024946,ENSMUSP00000029708,ENSMUSP00000052912,ENSMUSP00000070871,ENSMUSP00000072483,ENSMUSP00000130941	Acadm,Apoa1bp,Eci1,Isyna1,Mut,Pdia6,Pgm3,Tsta3
GO.0097159	organic cyclic compound binding	51	0.0012	ENSMUSP00000001566,ENSMUSP00000003066,ENSMUSP00000003912,ENSMUSP00000005017,ENSMUSP00000005548,ENSMUSP00000005606,ENSMUSP00000007012,ENSMUSP00000010899,ENSMUSP00000020238,ENSMUSP00000021217,ENSMUSP00000022894,ENSMUSP00000022946,ENSMUSP00000023590,ENSMUSP00000025684,ENSMUSP00000025904,ENSMUSP00000025955,ENSMUSP00000026495,ENSMUSP00000026662,ENSMUSP00000029387,ENSMUSP00000029708,ENSMUSP00000029877,…	Acadm,Aco1,Actg1,Actn4,Ak2,Apeh,Apoa1bp,Apoe,Atp5a1,Calr,Cars,Cbr3,Cbx2,Cmpk1,Cycs,Dcps,Decr1,Ehd1,Eif2a,Eif3a,Fbp1,Fdps,Grn,Gsr,Hdgf,Hebp1,Hmox1,Hrg,Hrsp12,Hsp90b1,Msn,Mut,Myo1c,Nme2,Pcca,Prdx5,Prkaca,Pygl,Rab7,Rtn4,Sardh,Sod2,Sord,St13,Thnsl2,Tubb5,Ube2l3,Ube2n,Ugp2,Uso1,Ywhaz
GO.0016829	lyase activity	8	0.00142	ENSMUSP00000026538,ENSMUSP00000027810,ENSMUSP00000029078,ENSMUSP00000033739,ENSMUSP00000037454,ENSMUSP00000073861,ENSMUSP00000091925,ENSMUSP00000100038	Aco1,Car1,Car2,Car5b,Echs1,Fh1,Npl,Thnsl2
GO.0000166	nucleotide binding	30	0.00163	ENSMUSP00000001566,ENSMUSP00000001809,ENSMUSP00000005017,ENSMUSP00000005606,ENSMUSP00000010899,ENSMUSP00000020238,ENSMUSP00000021217,ENSMUSP00000025684,ENSMUSP00000026495,ENSMUSP00000029708,ENSMUSP00000029877,ENSMUSP00000030491,ENSMUSP00000030583,ENSMUSP00000033992,ENSMUSP00000038763,ENSMUSP00000047712,ENSMUSP00000071231,ENSMUSP00000071486,ENSMUSP00000072483,ENSMUSP00000087658,ENSMUSP00000090564,…	Acadm,Actg1,Ak2,Apoa1bp,Atp5a1,Cars,Cbr3,Cmpk1,Decr1,Ehd1,Eif3b,Fbp1,Gsr,Hdgf,Hsp90b1,Myo1c,Nme2,Pabpc1,Pcca,Prkaca,Ptbp1,Pygl,Rab7,Sardh,Sord,St13,Tubb5,Ube2l3,Ube2n,Ugp2
GO.1901363	heterocyclic compound binding	50	0.00163	ENSMUSP00000001566,ENSMUSP00000003912,ENSMUSP00000005017,ENSMUSP00000005548,ENSMUSP00000005606,ENSMUSP00000007012,ENSMUSP00000010899,ENSMUSP00000020238,ENSMUSP00000021217,ENSMUSP00000022894,ENSMUSP00000022946,ENSMUSP00000023590,ENSMUSP00000025684,ENSMUSP00000025904,ENSMUSP00000025955,ENSMUSP00000026495,ENSMUSP00000026662,ENSMUSP00000029387,ENSMUSP00000029708,ENSMUSP00000029877,ENSMUSP00000030491,…	Acadm,Aco1,Actg1,Actn4,Ak2,Apeh,Apoa1bp,Atp5a1,Calr,Cars,Cbr3,Cbx2,Cmpk1,Cycs,Dcps,Decr1,Ehd1,Eif2a,Eif3a,Fbp1,Fdps,Grn,Gsr,Hdgf,Hebp1,Hmox1,Hrg,Hrsp12,Hsp90b1,Msn,Mut,Myo1c,Nme2,Pcca,Prdx5,Prkaca,Pygl,Rab7,Rtn4,Sardh,Sod2,Sord,St13,Thnsl2,Tubb5,Ube2l3,Ube2n,Ugp2,Uso1,Ywhaz
GO.1901681	sulfur compound binding	8	0.00163	ENSMUSP00000000049,ENSMUSP00000003066,ENSMUSP00000005017,ENSMUSP00000012348,ENSMUSP00000023590,ENSMUSP00000044903,ENSMUSP00000058752,ENSMUSP00000072483	Acadm,Apoe,Apoh,Ccdc80,Gstm2,Hdgf,Hrg,Thbs1
GO.0097367	carbohydrate derivative binding	29	0.00165	ENSMUSP00000000049,ENSMUSP00000001566,ENSMUSP00000003066,ENSMUSP00000003912,ENSMUSP00000005017,ENSMUSP00000005606,ENSMUSP00000006235,ENSMUSP00000010899,ENSMUSP00000020238,ENSMUSP00000021217,ENSMUSP00000023590,ENSMUSP00000025684,ENSMUSP00000026495,ENSMUSP00000030491,ENSMUSP00000030583,ENSMUSP00000033741,ENSMUSP00000038763,ENSMUSP00000044903,ENSMUSP00000058752,ENSMUSP00000066068,ENSMUSP00000071231,…	Actg1,Actn4,Ak2,Apoe,Apoh,Atp5a1,Bgn,Calr,Cars,Ccdc80,Cmpk1,Ctsb,Ehd1,Fbp1,Hdgf,Hrg,Hsp90b1,Myo1c,Nme2,Pcca,Prkaca,Pygl,Rab7,St13,Thbs1,Tubb5,Ube2l3,Ube2n,Ugp2
GO.0042802	identical protein binding	19	0.00202	ENSMUSP00000000049,ENSMUSP00000000058,ENSMUSP00000003066,ENSMUSP00000005548,ENSMUSP00000007012,ENSMUSP00000008893,ENSMUSP00000010899,ENSMUSP00000012348,ENSMUSP00000021091,ENSMUSP00000022894,ENSMUSP00000028938,ENSMUSP00000029708,ENSMUSP00000047218,ENSMUSP00000066068,ENSMUSP00000071486,ENSMUSP00000072483,ENSMUSP00000089801,ENSMUSP00000090564,ENSMUSP00000099939	Acadm,Actg1,Actn4,Apoa1bp,Apoe,Apoh,Cars,Cav2,Coro1b,Cst3,Fbp1,Grhpr,Gstm2,Hmox1,Lyz2,Pafah1b1,Sod2,Ugp2,Ywhaz
GO.0033218	amide binding	8	0.00236	ENSMUSP00000003066,ENSMUSP00000003912,ENSMUSP00000006235,ENSMUSP00000012348,ENSMUSP00000021933,ENSMUSP00000028938,ENSMUSP00000066737,ENSMUSP00000099950	Apoe,Calr,Cst3,Ctsb,Ctsl,Gstm2,Npr3,Sardh
GO.0048037	cofactor binding	9	0.00395	ENSMUSP00000023231,ENSMUSP00000029877,ENSMUSP00000033992,ENSMUSP00000047712,ENSMUSP00000071231,ENSMUSP00000072483,ENSMUSP00000073861,ENSMUSP00000099950,ENSMUSP00000106180	Acadm,Cbr3,Decr1,Gsr,Pygl,Sardh,Sord,Thnsl2,Tsta3
GO.0043169	cation binding	39	0.0049	ENSMUSP00000001845,ENSMUSP00000003066,ENSMUSP00000005548,ENSMUSP00000007012,ENSMUSP00000009530,ENSMUSP00000010899,ENSMUSP00000021217,ENSMUSP00000022946,ENSMUSP00000023393,ENSMUSP00000023590,ENSMUSP00000025546,ENSMUSP00000025684,ENSMUSP00000025851,ENSMUSP00000026625,ENSMUSP00000028517,ENSMUSP00000029078,ENSMUSP00000029708,ENSMUSP00000031249,ENSMUSP00000033739,ENSMUSP00000037018,ENSMUSP00000038763,…	Aco1,Actn4,Apoa1bp,Apoe,Atox1,Capns1,Car1,Car2,Car5b,Cars,Clybl,Cndp2,Cpe,Cycs,Dpp3,Ehd1,Fbp1,Fdps,Fgg,Fhl1,Gbe1,Hmox1,Hrg,Hrsp12,Mut,Nme2,Ola1,Pcca,Pepd,Pgm3,Ppp1ca,Pygl,Sod2,Sord,Sparcl1,Thbs1,Thnsl2,Timp1,Ugp2
GO.0070402	NADPH binding	3	0.00582	ENSMUSP00000029877,ENSMUSP00000047218,ENSMUSP00000047712	Cbr3,Decr1,Grhpr
GO.0005539	glycosaminoglycan binding	7	0.00763	ENSMUSP00000000049,ENSMUSP00000003066,ENSMUSP00000005017,ENSMUSP00000023590,ENSMUSP00000033741,ENSMUSP00000044903,ENSMUSP00000058752	Apoe,Apoh,Bgn,Ccdc80,Hdgf,Hrg,Thbs1
GO.0042277	peptide binding	7	0.00766	ENSMUSP00000003066,ENSMUSP00000003912,ENSMUSP00000006235,ENSMUSP00000012348,ENSMUSP00000021933,ENSMUSP00000028938,ENSMUSP00000066737	Apoe,Calr,Cst3,Ctsb,Ctsl,Gstm2,Npr3
GO.0050661	NADP binding	4	0.00885	ENSMUSP00000029877,ENSMUSP00000033992,ENSMUSP00000047218,ENSMUSP00000047712	Cbr3,Decr1,Grhpr,Gsr
GO.0004089	carbonate dehydratase activity	3	0.0106	ENSMUSP00000029078,ENSMUSP00000033739,ENSMUSP00000091925	Car1,Car2,Car5b
GO.0008201	heparin binding	6	0.0106	ENSMUSP00000000049,ENSMUSP00000003066,ENSMUSP00000005017,ENSMUSP00000023590,ENSMUSP00000044903,ENSMUSP00000058752	Apoe,Apoh,Ccdc80,Hdgf,Hrg,Thbs1
GO.0003723	RNA binding	21	0.0111	ENSMUSP00000003912,ENSMUSP00000005017,ENSMUSP00000010899,ENSMUSP00000020238,ENSMUSP00000022894,ENSMUSP00000022946,ENSMUSP00000025955,ENSMUSP00000026495,ENSMUSP00000029387,ENSMUSP00000031355,ENSMUSP00000034539,ENSMUSP00000046340,ENSMUSP00000066068,ENSMUSP00000080058,ENSMUSP00000080531,ENSMUSP00000096932,ENSMUSP00000098076,ENSMUSP00000099907,ENSMUSP00000100038,ENSMUSP00000113071,ENSMUSP00000126192	Aco1,Actn4,Apeh,Atp5a1,Calr,Cars,Dcps,Eif2a,Eif3a,Eif3b,Fdps,Grn,Hdgf,Hrsp12,Hsp90b1,Msn,Ptbp1,Rtn4,Ube2n,Uso1,Ywhaz
GO.0050662	coenzyme binding	7	0.0111	ENSMUSP00000023231,ENSMUSP00000029877,ENSMUSP00000033992,ENSMUSP00000047712,ENSMUSP00000072483,ENSMUSP00000099950,ENSMUSP00000106180	Acadm,Cbr3,Decr1,Gsr,Sardh,Sord,Tsta3
GO.0047179	platelet-activating factor acetyltransferase activity	2	0.0134	ENSMUSP00000021091,ENSMUSP00000127851	Pafah1b1,Pafah1b2
GO.0050839	cell adhesion molecule binding	6	0.0134	ENSMUSP00000003912,ENSMUSP00000030187,ENSMUSP00000037018,ENSMUSP00000044903,ENSMUSP00000048555,ENSMUSP00000113071	Calr,Cpe,Fgg,Msn,Thbs1,Tln1
GO.0016491	oxidoreductase activity	13	0.0178	ENSMUSP00000005548,ENSMUSP00000007012,ENSMUSP00000022268,ENSMUSP00000023231,ENSMUSP00000025904,ENSMUSP00000029877,ENSMUSP00000033992,ENSMUSP00000040244,ENSMUSP00000047218,ENSMUSP00000065754,ENSMUSP00000072483,ENSMUSP00000099950,ENSMUSP00000106180	Acadm,Akr1b8,Decr1,Grhpr,Gsr,Hmox1,Msra,Pdhb,Prdx5,Sardh,Sod2,Sord,Tsta3
GO.0072341	modified amino acid binding	4	0.0222	ENSMUSP00000012348,ENSMUSP00000044903,ENSMUSP00000099950,ENSMUSP00000130941	Gstm2,Mut,Sardh,Thbs1
GO.0046872	metal ion binding	36	0.025	ENSMUSP00000001845,ENSMUSP00000003066,ENSMUSP00000005548,ENSMUSP00000007012,ENSMUSP00000009530,ENSMUSP00000010899,ENSMUSP00000021217,ENSMUSP00000022946,ENSMUSP00000023590,ENSMUSP00000025546,ENSMUSP00000025684,ENSMUSP00000025851,ENSMUSP00000026625,ENSMUSP00000028517,ENSMUSP00000029078,ENSMUSP00000029708,ENSMUSP00000031249,ENSMUSP00000033739,ENSMUSP00000037018,ENSMUSP00000038763,ENSMUSP00000039109,…	Aco1,Actn4,Apoa1bp,Apoe,Atox1,Capns1,Car1,Car2,Car5b,Cars,Clybl,Cndp2,Cpe,Cycs,Dpp3,Ehd1,Fbp1,Fdps,Fgg,Fhl1,Hmox1,Hrg,Hrsp12,Mut,Nme2,Ola1,Pcca,Pepd,Pgm3,Ppp1ca,Sod2,Sord,Sparcl1,Thbs1,Timp1,Ugp2
GO.0070011	peptidase activity, acting on L-amino acid peptides	11	0.027	ENSMUSP00000001845,ENSMUSP00000006235,ENSMUSP00000016400,ENSMUSP00000021607,ENSMUSP00000021933,ENSMUSP00000025229,ENSMUSP00000025851,ENSMUSP00000034848,ENSMUSP00000056836,ENSMUSP00000075683,ENSMUSP00000080058	Apeh,Capns1,Cfb,Cfd,Ctsb,Ctsl,Ctsz,Dpp3,Lgmn,Pepd,Psma4
GO.0071813	lipoprotein particle binding	3	0.0323	ENSMUSP00000003066,ENSMUSP00000044903,ENSMUSP00000080974	Apoe,Cd36,Thbs1
GO.0031406	carboxylic acid binding	6	0.0364	ENSMUSP00000022946,ENSMUSP00000044903,ENSMUSP00000047218,ENSMUSP00000071231,ENSMUSP00000073861,ENSMUSP00000099950	Grhpr,Hrsp12,Pygl,Sardh,Thbs1,Thnsl2
GO.0004197	cysteine-type endopeptidase activity	5	0.0393	ENSMUSP00000001845,ENSMUSP00000006235,ENSMUSP00000016400,ENSMUSP00000021607,ENSMUSP00000021933	Capns1,Ctsb,Ctsl,Ctsz,Lgmn
GO.0008289	lipid binding	11	0.0476	ENSMUSP00000000049,ENSMUSP00000003066,ENSMUSP00000022946,ENSMUSP00000044903,ENSMUSP00000059033,ENSMUSP00000061519,ENSMUSP00000071231,ENSMUSP00000080974,ENSMUSP00000086542,ENSMUSP00000104069,ENSMUSP00000124523	Apoe,Apoh,Cd36,Cycs,Hip1,Hrsp12,Myo1c,Nsfl1c,Pltp,Pygl,Thbs1
GO.0004064	arylesterase activity	2	0.0496	ENSMUSP00000029078,ENSMUSP00000091925	Car1,Car2
GO.0052689	carboxylic ester hydrolase activity	5	0.0498	ENSMUSP00000021649,ENSMUSP00000029078,ENSMUSP00000034172,ENSMUSP00000091925,ENSMUSP00000127851	Acot2,Car1,Car2,Ces1d,Pafah1b2
Cellular Component (GO)
pathway ID	pathway description	count in gene set	false discovery rate	matching proteins in network (IDs)	matching proteins in your network (labels)
GO.0070062	extracellular exosome	93	3.59e-54	ENSMUSP00000000049,ENSMUSP00000001809,ENSMUSP00000001845,ENSMUSP00000003066,ENSMUSP00000003912,ENSMUSP00000005606,ENSMUSP00000006235,ENSMUSP00000006467,ENSMUSP00000007012,ENSMUSP00000008893,ENSMUSP00000009530,ENSMUSP00000015877,ENSMUSP00000016400,ENSMUSP00000017188,ENSMUSP00000017430,ENSMUSP00000017920,ENSMUSP00000019723,ENSMUSP00000020238,ENSMUSP00000021217,ENSMUSP00000021607,ENSMUSP00000021649,…	Abhd14b,Acadm,Aco1,Acot2,Actg1,Actn4,Ak2,Akr1b8,Apeh,Apoa1bp,Apoe,Apoh,Arpc2,Asah1,Atp5a1,Bgn,Bphl,Calr,Capns1,Capza2,Car1,Car2,Cfb,Cfd,Cfl2,Cmpk1,Cndp2,Coro1b,Cpe,Crk,Cst3,Ctsb,Ctsl,Ctsz,D17Wsu104e,Decr1,Dpp3,Echs1,Eci1,Ehd1,Eif3b,Fam129b,Fam49b,Fbp1,Fgg,Fh1,Gbe1,Glod4,Grhpr,Grn,Gsr,Gstk1,Hebp1,Hibch,Hp,Hrsp12,Hsp90b1,Lgmn,Lyz2,Msn,Msra,Mvp,Myo1c,Nit2,Nme2,Npr3,Ola1,Pabpc1,Pafah1b2,Pdhb,Pdia6,Pe…
GO.0044421	extracellular region part	100	2.36e-51	ENSMUSP00000000049,ENSMUSP00000001809,ENSMUSP00000001845,ENSMUSP00000003066,ENSMUSP00000003912,ENSMUSP00000005017,ENSMUSP00000005606,ENSMUSP00000006235,ENSMUSP00000006467,ENSMUSP00000007012,ENSMUSP00000008893,ENSMUSP00000009530,ENSMUSP00000015877,ENSMUSP00000016400,ENSMUSP00000017188,ENSMUSP00000017430,ENSMUSP00000017920,ENSMUSP00000019723,ENSMUSP00000020238,ENSMUSP00000021217,ENSMUSP00000021607,…	Abhd14b,Acadm,Aco1,Acot2,Actg1,Actn4,Agt,Ak2,Akr1b8,Apeh,Apoa1bp,Apoe,Apoh,Arpc2,Asah1,Atp5a1,Bgn,Bphl,Calr,Capns1,Capza2,Car1,Cbr3,Ccdc80,Cd36,Cfb,Cfd,Cfl2,Cmpk1,Cndp2,Coro1b,Cpe,Crk,Ctsb,Ctsl,Ctsz,D17Wsu104e,Decr1,Dpp3,Echs1,Eci1,Ehd1,Eif2a,Eif3b,Fam129b,Fam49b,Fbp1,Fgg,Fh1,Gbe1,Glod4,Grhpr,Grn,Gsr,Gstk1,Hdgf,Hebp1,Hibch,Hp,Hrsp12,Hsp90b1,Il6,Lgmn,Lyz2,Msn,Msra,Mvp,Myo1c,Nit2,Nme2,Npr3,Ola1,Pab…
GO.0031988	membrane-bounded vesicle	94	2.27e-47	ENSMUSP00000000049,ENSMUSP00000000058,ENSMUSP00000001809,ENSMUSP00000001845,ENSMUSP00000003066,ENSMUSP00000005606,ENSMUSP00000006235,ENSMUSP00000006467,ENSMUSP00000007012,ENSMUSP00000008893,ENSMUSP00000009530,ENSMUSP00000015877,ENSMUSP00000016400,ENSMUSP00000017188,ENSMUSP00000017430,ENSMUSP00000017920,ENSMUSP00000019723,ENSMUSP00000020238,ENSMUSP00000021217,ENSMUSP00000021607,ENSMUSP00000021649,…	Abhd14b,Acadm,Aco1,Acot2,Actg1,Actn4,Ak2,Akr1b8,Apeh,Apoa1bp,Apoe,Apoh,Arpc2,Asah1,Atp5a1,Bgn,Bphl,Capns1,Capza2,Car1,Car2,Cav2,Cfb,Cfd,Cfl2,Cmpk1,Cndp2,Coro1b,Cpe,Crk,Cst3,Ctsb,Ctsz,D17Wsu104e,Decr1,Dpp3,Echs1,Eci1,Ehd1,Eif3b,Fam129b,Fam49b,Fbp1,Fgg,Fh1,Gbe1,Glod4,Grhpr,Grn,Gsr,Gstk1,Hebp1,Hibch,Hip1,Hp,Hrg,Hrsp12,Hsp90b1,Lgmn,Lyz2,Msn,Msra,Mvp,Myo1c,Nit2,Nme2,Npr3,Ola1,Pabpc1,Pafah1b2,Pdhb,Pdia…
GO.0005576	extracellular region	100	1.68e-45	ENSMUSP00000000049,ENSMUSP00000001809,ENSMUSP00000001845,ENSMUSP00000003066,ENSMUSP00000003912,ENSMUSP00000005017,ENSMUSP00000005606,ENSMUSP00000006235,ENSMUSP00000006467,ENSMUSP00000007012,ENSMUSP00000008893,ENSMUSP00000009530,ENSMUSP00000015877,ENSMUSP00000016400,ENSMUSP00000017188,ENSMUSP00000017430,ENSMUSP00000017920,ENSMUSP00000019723,ENSMUSP00000020238,ENSMUSP00000021217,ENSMUSP00000021607,…	Abhd14b,Acadm,Aco1,Acot2,Actg1,Actn4,Ak2,Akr1b8,Apeh,Apoa1bp,Apoe,Apoh,Arpc2,Asah1,Atp5a1,Bgn,Bphl,Calr,Capns1,Capza2,Car1,Cbr3,Ccdc80,Cd36,Cfb,Cfd,Cfl2,Cmpk1,Cndp2,Coro1b,Cpe,Crk,Ctsb,Ctsl,Ctsz,D17Wsu104e,Decr1,Dpp3,Echs1,Eci1,Ehd1,Eif2a,Eif3b,Fam129b,Fam49b,Fbp1,Fgg,Fh1,Gbe1,Glod4,Grhpr,Grn,Gsr,Gstk1,Hdgf,Hebp1,Hibch,Hp,Hrg,Hrsp12,Hsp90b1,Il6,Lgmn,Lyz2,Msn,Msra,Mvp,Myo1c,Nit2,Nme2,Npr3,Ola1,Pab…
GO.0005737	cytoplasm	107	1.14e-18	ENSMUSP00000000058,ENSMUSP00000001809,ENSMUSP00000001845,ENSMUSP00000003066,ENSMUSP00000003912,ENSMUSP00000005017,ENSMUSP00000006235,ENSMUSP00000006467,ENSMUSP00000008893,ENSMUSP00000010899,ENSMUSP00000012348,ENSMUSP00000015435,ENSMUSP00000015877,ENSMUSP00000016400,ENSMUSP00000017188,ENSMUSP00000017430,ENSMUSP00000017920,ENSMUSP00000019198,ENSMUSP00000019283,ENSMUSP00000019723,ENSMUSP00000020238,…	Abhd14b,Acadm,Aco1,Acot2,Actg1,Actn4,Ak2,Akr1b8,Apeh,Apoa1bp,Apoe,Arpc2,Asah1,Atox1,Atp5a1,Bgn,Bphl,Calr,Capns1,Capza2,Car1,Car2,Car5b,Cars,Cav2,Cbr3,Cd36,Ces1d,Cfl2,Clybl,Cmpk1,Cndp2,Coro1b,Cpe,Crk,Cst3,Ctsb,Ctsl,Ctsz,Cycs,D17Wsu104e,Dcps,Decr1,Dpp3,Echs1,Eci1,Ehd1,Eif2a,Eif3a,Eif3b,Fam129b,Fbp1,Fdps,Fgg,Fhl1,Fis1,Gdi1,Glod4,Grn,Gsr,Gstm2,Hdgf,Hebp1,Hibch,Hip1,Hp,Hrg,Hsp90b1,Il6,Ipo7,Isyna1,Lgmn…
GO.0043227	membrane-bounded organelle	112	3.22e-18	ENSMUSP00000000049,ENSMUSP00000000058,ENSMUSP00000001809,ENSMUSP00000001845,ENSMUSP00000003066,ENSMUSP00000003912,ENSMUSP00000005017,ENSMUSP00000005548,ENSMUSP00000006235,ENSMUSP00000006467,ENSMUSP00000008893,ENSMUSP00000009530,ENSMUSP00000015435,ENSMUSP00000015877,ENSMUSP00000016400,ENSMUSP00000017188,ENSMUSP00000017430,ENSMUSP00000017920,ENSMUSP00000019198,ENSMUSP00000019723,ENSMUSP00000020238,…	Abhd14b,Acadm,Aco1,Acot2,Actg1,Actn4,Ak2,Akr1b8,Apeh,Apoa1bp,Apoe,Apoh,Arpc2,Asah1,Bgn,Bphl,Calr,Capns1,Capza2,Car1,Car2,Car5b,Cav2,Cbr3,Cbx2,Cd36,Ces1d,Cfb,Cfd,Cfl2,Clybl,Cmpk1,Cndp2,Coro1b,Cpe,Crk,Ctsb,Ctsl,Ctsz,Cycs,D17Wsu104e,Dcps,Decr1,Dpp3,Echs1,Eci1,Ehd1,Eif3a,Eif3b,Fam129b,Fam49b,Fbp1,Fdps,Fgg,Fh1,Fhl1,Fis1,Gbe1,Gdi1,Glod4,Grhpr,Grn,Gsr,Hdgf,Hebp1,Hibch,Hip1,Hmox1,Hrg,Hsp90b1,Ipo7,Lgmn,Ly…
GO.0044444	cytoplasmic part	87	6.74e-18	ENSMUSP00000000058,ENSMUSP00000001809,ENSMUSP00000001845,ENSMUSP00000003066,ENSMUSP00000003912,ENSMUSP00000006235,ENSMUSP00000006467,ENSMUSP00000008893,ENSMUSP00000010899,ENSMUSP00000015435,ENSMUSP00000015877,ENSMUSP00000016400,ENSMUSP00000017430,ENSMUSP00000019198,ENSMUSP00000019723,ENSMUSP00000020238,ENSMUSP00000021217,ENSMUSP00000021607,ENSMUSP00000021649,ENSMUSP00000021933,ENSMUSP00000022268,…	Abhd14b,Acadm,Aco1,Acot2,Actg1,Actn4,Ak2,Apoa1bp,Apoe,Arpc2,Asah1,Atox1,Atp5a1,Bgn,Bphl,Calr,Capns1,Capza2,Car2,Car5b,Cars,Cav2,Cbr3,Cd36,Ces1d,Cfl2,Clybl,Cndp2,Coro1b,Cpe,Cst3,Ctsb,Ctsl,Ctsz,Cycs,D17Wsu104e,Dcps,Decr1,Echs1,Eci1,Ehd1,Eif2a,Eif3a,Eif3b,Fam129b,Fbp1,Fdps,Fgg,Fis1,Gdi1,Glod4,Grhpr,Grn,Gsr,Hebp1,Hibch,Hip1,Hp,Hrg,Hsp90b1,Lgmn,Msra,Mut,Mvp,Myo1c,Nit2,Nme2,Nsfl1c,Oxct1,Pabpc1,Pafah1b2…
GO.0043226	organelle	111	4.18e-15	ENSMUSP00000000049,ENSMUSP00000000058,ENSMUSP00000001809,ENSMUSP00000001845,ENSMUSP00000003066,ENSMUSP00000003912,ENSMUSP00000005017,ENSMUSP00000005548,ENSMUSP00000006235,ENSMUSP00000006467,ENSMUSP00000008893,ENSMUSP00000009530,ENSMUSP00000015435,ENSMUSP00000015877,ENSMUSP00000016400,ENSMUSP00000017188,ENSMUSP00000017430,ENSMUSP00000017920,ENSMUSP00000019198,ENSMUSP00000019723,ENSMUSP00000020238,…	Abhd14b,Acadm,Aco1,Acot2,Actg1,Actn4,Ak2,Akr1b8,Apeh,Apoa1bp,Apoe,Apoh,Arpc2,Asah1,Bgn,Bphl,Calr,Capns1,Capza2,Car1,Car2,Car5b,Cav2,Cbr3,Cbx2,Cd36,Ces1d,Cfb,Cfd,Clybl,Cmpk1,Cndp2,Coro1b,Cpe,Crk,Ctsb,Ctsl,Ctsz,Cycs,D17Wsu104e,Dcps,Decr1,Dpp3,Echs1,Eci1,Ehd1,Eif3a,Eif3b,Fam129b,Fam49b,Fbp1,Fdps,Fgg,Fh1,Fhl1,Fis1,Gbe1,Gdi1,Glod4,Grhpr,Grn,Gsr,Hdgf,Hebp1,Hibch,Hip1,Hmox1,Hrg,Hsp90b1,Ipo7,Lgmn,Lyz2,Ms…
GO.0005615	extracellular space	34	2.37e-13	ENSMUSP00000000049,ENSMUSP00000003066,ENSMUSP00000003912,ENSMUSP00000005017,ENSMUSP00000006235,ENSMUSP00000009530,ENSMUSP00000016400,ENSMUSP00000017188,ENSMUSP00000019723,ENSMUSP00000021933,ENSMUSP00000022894,ENSMUSP00000025229,ENSMUSP00000025904,ENSMUSP00000026845,ENSMUSP00000028938,ENSMUSP00000029078,ENSMUSP00000029387,ENSMUSP00000029421,ENSMUSP00000029708,ENSMUSP00000031249,ENSMUSP00000037018,…	Actg1,Actn4,Agt,Apoa1bp,Apoe,Apoh,Calr,Car2,Cbr3,Cd36,Cfb,Cfd,Cfl2,Cst3,Ctsb,Ctsl,Ctsz,D17Wsu104e,Eif2a,Fgg,Grn,Hdgf,Hp,Il6,Lyz2,Msn,Pltp,Prdx5,Ptx3,Serpinb6a,Sparcl1,Thbs1,Timp1,Ywhaz
GO.0044424	intracellular part	107	1.51e-11	ENSMUSP00000000058,ENSMUSP00000001809,ENSMUSP00000001845,ENSMUSP00000003066,ENSMUSP00000003912,ENSMUSP00000005017,ENSMUSP00000005548,ENSMUSP00000006235,ENSMUSP00000006467,ENSMUSP00000008893,ENSMUSP00000010899,ENSMUSP00000012348,ENSMUSP00000015435,ENSMUSP00000015877,ENSMUSP00000016400,ENSMUSP00000017188,ENSMUSP00000017430,ENSMUSP00000017920,ENSMUSP00000019198,ENSMUSP00000019283,ENSMUSP00000019723,…	Abhd14b,Acadm,Aco1,Acot2,Actg1,Actn4,Ak2,Akr1b8,Apeh,Apoa1bp,Apoe,Arpc2,Asah1,Atox1,Bgn,Bphl,Calr,Capns1,Capza2,Car1,Car2,Car5b,Cars,Cav2,Cbr3,Cbx2,Cd36,Ces1d,Clybl,Cmpk1,Cndp2,Coro1b,Cpe,Crk,Cst3,Ctsb,Ctsl,Ctsz,Cycs,D17Wsu104e,Dcps,Decr1,Dpp3,Echs1,Eci1,Ehd1,Eif2a,Eif3a,Eif3b,Fam129b,Fbp1,Fdps,Fgg,Fhl1,Fis1,Gdi1,Glod4,Grn,Gsr,Gstm2,Hdgf,Hebp1,Hibch,Hip1,Hmox1,Hp,Hrg,Hsp90b1,Il6,Ipo7,Isyna1,Lgmn,…
GO.0005622	intracellular	108	2.39e-11	ENSMUSP00000000058,ENSMUSP00000001809,ENSMUSP00000001845,ENSMUSP00000003066,ENSMUSP00000003912,ENSMUSP00000005017,ENSMUSP00000005548,ENSMUSP00000006235,ENSMUSP00000006467,ENSMUSP00000008893,ENSMUSP00000010899,ENSMUSP00000012348,ENSMUSP00000015435,ENSMUSP00000015877,ENSMUSP00000016400,ENSMUSP00000017188,ENSMUSP00000017430,ENSMUSP00000017920,ENSMUSP00000019198,ENSMUSP00000019283,ENSMUSP00000019723,…	Abhd14b,Acadm,Aco1,Acot2,Actg1,Actn4,Ak2,Akr1b8,Apeh,Apoa1bp,Apoe,Arpc2,Asah1,Atox1,Bgn,Bphl,Calr,Capns1,Capza2,Car1,Car2,Car5b,Cars,Cav2,Cbr3,Cbx2,Cd36,Ces1d,Clybl,Cmpk1,Cndp2,Coro1b,Cpe,Crk,Cst3,Ctsb,Ctsl,Ctsz,Cycs,D17Wsu104e,Dcps,Decr1,Dpp3,Echs1,Eci1,Ehd1,Eif2a,Eif3a,Eif3b,Fam129b,Fbp1,Fdps,Fgg,Fhl1,Fis1,Gdi1,Glod4,Grn,Gsr,Gstm2,Hdgf,Hebp1,Hibch,Hip1,Hmox1,Hp,Hrg,Hsp90b1,Il6,Ipo7,Isyna1,Lgmn,…
GO.0005739	mitochondrion	37	2.59e-11	ENSMUSP00000005606,ENSMUSP00000006235,ENSMUSP00000017430,ENSMUSP00000019198,ENSMUSP00000021217,ENSMUSP00000021649,ENSMUSP00000022268,ENSMUSP00000022894,ENSMUSP00000022946,ENSMUSP00000023432,ENSMUSP00000024946,ENSMUSP00000025904,ENSMUSP00000026495,ENSMUSP00000026538,ENSMUSP00000026625,ENSMUSP00000027810,ENSMUSP00000029708,ENSMUSP00000029877,ENSMUSP00000030583,ENSMUSP00000033739,ENSMUSP00000033992,…	Acadm,Aco1,Acot2,Ak2,Apoa1bp,Atp5a1,Bphl,Car5b,Clybl,Ctsb,Cycs,Dcps,Decr1,Echs1,Eci1,Fdps,Fh1,Fis1,Glod4,Grn,Gsr,Hebp1,Hibch,Hrsp12,Msra,Mut,Myo1c,Nit2,Nme2,Oxct1,Pcca,Pdhb,Prdx5,Prkaca,Sardh,Sord,Ywhaz
GO.0005829	cytosol	37	1.15e-10	ENSMUSP00000001566,ENSMUSP00000001845,ENSMUSP00000003066,ENSMUSP00000003912,ENSMUSP00000005548,ENSMUSP00000005606,ENSMUSP00000008893,ENSMUSP00000010899,ENSMUSP00000019198,ENSMUSP00000020238,ENSMUSP00000021217,ENSMUSP00000022894,ENSMUSP00000022946,ENSMUSP00000025546,ENSMUSP00000025904,ENSMUSP00000028135,ENSMUSP00000029078,ENSMUSP00000031355,ENSMUSP00000034172,ENSMUSP00000034848,ENSMUSP00000038755,…	Abhd14b,Aco1,Actg1,Apoe,Atox1,Calr,Capns1,Car2,Cars,Cbr3,Ces1d,Cndp2,Coro1b,Cycs,Fam129b,Fbp1,Fis1,Grhpr,Hebp1,Hmox1,Hrsp12,Hsp90b1,Myo1c,Nme2,Nsfl1c,Pafah1b2,Pgm3,Ppp1ca,Prdx5,Prkaca,Psma4,Rplp2,St13,Tubb5,Uso1,Ywhaq,Ywhaz
GO.0043231	intracellular membrane-bounded organelle	90	1.24e-08	ENSMUSP00000000058,ENSMUSP00000001809,ENSMUSP00000003066,ENSMUSP00000003912,ENSMUSP00000005017,ENSMUSP00000005548,ENSMUSP00000006235,ENSMUSP00000006467,ENSMUSP00000015435,ENSMUSP00000016400,ENSMUSP00000017430,ENSMUSP00000019198,ENSMUSP00000019723,ENSMUSP00000020238,ENSMUSP00000021091,ENSMUSP00000021217,ENSMUSP00000021607,ENSMUSP00000021649,ENSMUSP00000021933,ENSMUSP00000022268,ENSMUSP00000022894,…	Abhd14b,Acadm,Aco1,Acot2,Actg1,Actn4,Ak2,Apeh,Apoa1bp,Apoe,Arpc2,Asah1,Bgn,Bphl,Calr,Car5b,Cav2,Cbr3,Cbx2,Cd36,Ces1d,Cfl2,Clybl,Cmpk1,Cpe,Cst3,Ctsb,Ctsl,Ctsz,Cycs,D17Wsu104e,Dcps,Decr1,Dpp3,Echs1,Eci1,Ehd1,Eif3a,Eif3b,Fam129b,Fdps,Fgg,Fh1,Fhl1,Fis1,Gdi1,Glod4,Grn,Gsr,Hdgf,Hebp1,Hibch,Hip1,Hmox1,Hp,Hrg,Hsp90b1,Ipo7,Lgmn,Msn,Msra,Mut,Mvp,Myo1c,Nit2,Nme2,Nsfl1c,Ola1,Oxct1,Pabpc1,Pafah1b1,Pafah1b2,Pa…
GO.0043229	intracellular organelle	93	6.28e-08	ENSMUSP00000000058,ENSMUSP00000001809,ENSMUSP00000003066,ENSMUSP00000003912,ENSMUSP00000005017,ENSMUSP00000005548,ENSMUSP00000006235,ENSMUSP00000006467,ENSMUSP00000008893,ENSMUSP00000015435,ENSMUSP00000015877,ENSMUSP00000016400,ENSMUSP00000017430,ENSMUSP00000017920,ENSMUSP00000019198,ENSMUSP00000019723,ENSMUSP00000020238,ENSMUSP00000021217,ENSMUSP00000021607,ENSMUSP00000021649,ENSMUSP00000021933,…	Abhd14b,Acadm,Aco1,Acot2,Actg1,Actn4,Ak2,Apeh,Apoa1bp,Apoe,Arpc2,Asah1,Bgn,Bphl,Calr,Capza2,Car5b,Cav2,Cbr3,Cbx2,Cd36,Ces1d,Clybl,Cmpk1,Coro1b,Cpe,Crk,Cst3,Ctsb,Ctsl,Ctsz,Cycs,D17Wsu104e,Dcps,Decr1,Dpp3,Echs1,Eci1,Ehd1,Eif3a,Eif3b,Fam129b,Fdps,Fgg,Fh1,Fhl1,Fis1,Gdi1,Glod4,Grn,Gsr,Hdgf,Hebp1,Hibch,Hip1,Hmox1,Hp,Hrg,Hsp90b1,Ipo7,Lgmn,Msn,Msra,Mut,Mvp,Myo1c,Nit2,Nme2,Nsfl1c,Ola1,Oxct1,Pabpc1,Pafah1b…
GO.0044464	cell part	105	1.09e-06	ENSMUSP00000000049,ENSMUSP00000000058,ENSMUSP00000001809,ENSMUSP00000001845,ENSMUSP00000003066,ENSMUSP00000003912,ENSMUSP00000005017,ENSMUSP00000005548,ENSMUSP00000006467,ENSMUSP00000008893,ENSMUSP00000010899,ENSMUSP00000012348,ENSMUSP00000015877,ENSMUSP00000016400,ENSMUSP00000017188,ENSMUSP00000017430,ENSMUSP00000017920,ENSMUSP00000019198,ENSMUSP00000019283,ENSMUSP00000019723,ENSMUSP00000020238,…	Abhd14b,Acadm,Aco1,Acot2,Actg1,Ak2,Akr1b8,Apeh,Apoa1bp,Apoe,Apoh,Arpc2,Asah1,Atox1,Bgn,Bphl,Calr,Capns1,Capza2,Car1,Car5b,Cars,Cav2,Cbr3,Cbx2,Cd36,Ces1d,Clybl,Cmpk1,Cndp2,Coro1b,Cpe,Crk,Cst3,Ctsl,Ctsz,Cycs,D17Wsu104e,Dcps,Decr1,Dpp3,Echs1,Eci1,Ehd1,Eif2a,Eif3a,Eif3b,Fam129b,Fam49b,Fbp1,Fdps,Fgg,Fhl1,Fis1,Glod4,Grn,Gsr,Gstm2,Hdgf,Hebp1,Hibch,Hip1,Hmox1,Hp,Hrg,Hsp90b1,Ipo7,Isyna1,Lgmn,Msn,Msra,Mut,…
GO.0005623	cell	105	1.28e-06	ENSMUSP00000000049,ENSMUSP00000000058,ENSMUSP00000001809,ENSMUSP00000001845,ENSMUSP00000003066,ENSMUSP00000003912,ENSMUSP00000005017,ENSMUSP00000005548,ENSMUSP00000006467,ENSMUSP00000008893,ENSMUSP00000010899,ENSMUSP00000012348,ENSMUSP00000015877,ENSMUSP00000016400,ENSMUSP00000017188,ENSMUSP00000017430,ENSMUSP00000017920,ENSMUSP00000019198,ENSMUSP00000019283,ENSMUSP00000019723,ENSMUSP00000020238,…	Abhd14b,Acadm,Aco1,Acot2,Actg1,Ak2,Akr1b8,Apeh,Apoa1bp,Apoe,Apoh,Arpc2,Asah1,Atox1,Bgn,Bphl,Calr,Capns1,Capza2,Car1,Car5b,Cars,Cav2,Cbr3,Cbx2,Cd36,Ces1d,Clybl,Cmpk1,Cndp2,Coro1b,Cpe,Crk,Cst3,Ctsl,Ctsz,Cycs,D17Wsu104e,Dcps,Decr1,Dpp3,Echs1,Eci1,Ehd1,Eif2a,Eif3a,Eif3b,Fam129b,Fam49b,Fbp1,Fdps,Fgg,Fhl1,Fis1,Glod4,Grn,Gsr,Gstm2,Hdgf,Hebp1,Hibch,Hip1,Hmox1,Hp,Hrg,Hsp90b1,Ipo7,Isyna1,Lgmn,Msn,Msra,Mut,…
GO.0005925	focal adhesion	14	2.41e-06	ENSMUSP00000000058,ENSMUSP00000001809,ENSMUSP00000003912,ENSMUSP00000006467,ENSMUSP00000008893,ENSMUSP00000020238,ENSMUSP00000022894,ENSMUSP00000030187,ENSMUSP00000033030,ENSMUSP00000066068,ENSMUSP00000071486,ENSMUSP00000081474,ENSMUSP00000110417,ENSMUSP00000113071	Actg1,Actn4,Arpc2,Calr,Cav2,Coro1b,Fhl1,Hsp90b1,Msn,Pabpc1,Parva,Rplp2,Tln1,Ywhaz
GO.0005912	adherens junction	15	2.67e-06	ENSMUSP00000000058,ENSMUSP00000001809,ENSMUSP00000003912,ENSMUSP00000006467,ENSMUSP00000008893,ENSMUSP00000020238,ENSMUSP00000022894,ENSMUSP00000028135,ENSMUSP00000030187,ENSMUSP00000033030,ENSMUSP00000066068,ENSMUSP00000071486,ENSMUSP00000081474,ENSMUSP00000110417,ENSMUSP00000113071	Actg1,Actn4,Arpc2,Calr,Cav2,Coro1b,Fam129b,Fhl1,Hsp90b1,Msn,Pabpc1,Parva,Rplp2,Tln1,Ywhaz
GO.0072562	blood microparticle	8	4.06e-06	ENSMUSP00000003066,ENSMUSP00000022894,ENSMUSP00000025229,ENSMUSP00000029387,ENSMUSP00000037018,ENSMUSP00000071486,ENSMUSP00000074436,ENSMUSP00000113071	Actg1,Apoe,Cfb,Eif2a,Fgg,Hp,Msn,Ywhaz
GO.0031974	membrane-enclosed lumen	43	1.2e-05	ENSMUSP00000003912,ENSMUSP00000005017,ENSMUSP00000005548,ENSMUSP00000005606,ENSMUSP00000006235,ENSMUSP00000020238,ENSMUSP00000021649,ENSMUSP00000021933,ENSMUSP00000022268,ENSMUSP00000024946,ENSMUSP00000025851,ENSMUSP00000025904,ENSMUSP00000025955,ENSMUSP00000026538,ENSMUSP00000026662,ENSMUSP00000028135,ENSMUSP00000028517,ENSMUSP00000028915,ENSMUSP00000029708,ENSMUSP00000029877,ENSMUSP00000030491,…	Abhd14b,Acadm,Acot2,Ak2,Apoa1bp,Calr,Cbr3,Cbx2,Ces1d,Cfl2,Cmpk1,Ctsb,Ctsl,Cycs,Dcps,Decr1,Dpp3,Echs1,Eci1,Eif3a,Eif3b,Fam129b,Fdps,Gstk1,Hdgf,Hmox1,Hsp90b1,Ipo7,Msra,Mut,Myo1c,Nsfl1c,Ola1,Oxct1,Pafah1b2,Pcca,Pdhb,Pdia6,Prdx5,Prkaca,Rbbp9,Sardh,Uso1
GO.0005575	cellular_component	110	1.45e-05	ENSMUSP00000000058,ENSMUSP00000001809,ENSMUSP00000001845,ENSMUSP00000003066,ENSMUSP00000003912,ENSMUSP00000005017,ENSMUSP00000005548,ENSMUSP00000006467,ENSMUSP00000008893,ENSMUSP00000009530,ENSMUSP00000010899,ENSMUSP00000012348,ENSMUSP00000015877,ENSMUSP00000016400,ENSMUSP00000017188,ENSMUSP00000017430,ENSMUSP00000017920,ENSMUSP00000019198,ENSMUSP00000019283,ENSMUSP00000019723,ENSMUSP00000020238,…	Abhd14b,Acadm,Aco1,Acot2,Actg1,Ak2,Akr1b8,Apeh,Apoa1bp,Apoe,Arpc2,Asah1,Atox1,Bgn,Bphl,Calr,Capns1,Capza2,Car1,Car5b,Cars,Cav2,Cbr3,Cbx2,Ccdc80,Cd36,Ces1d,Cfb,Cfd,Clybl,Cmpk1,Cndp2,Coro1b,Cpe,Crk,Ctsl,Ctsz,Cycs,D17Wsu104e,Dcps,Decr1,Dpp3,Echs1,Eci1,Ehd1,Eif2a,Eif3a,Eif3b,Fam129b,Fam49b,Fbp1,Fdps,Fgg,Fhl1,Fis1,Gbe1,Glod4,Grn,Gsr,Gstm2,Hdgf,Hebp1,Hibch,Hip1,Hmox1,Hrg,Hsp90b1,Ipo7,Isyna1,Lgmn,Lyz2,M…
GO.0070013	intracellular organelle lumen	41	4.72e-05	ENSMUSP00000003912,ENSMUSP00000005017,ENSMUSP00000005548,ENSMUSP00000005606,ENSMUSP00000006235,ENSMUSP00000020238,ENSMUSP00000021649,ENSMUSP00000021933,ENSMUSP00000022268,ENSMUSP00000024946,ENSMUSP00000025851,ENSMUSP00000025904,ENSMUSP00000025955,ENSMUSP00000026538,ENSMUSP00000026662,ENSMUSP00000028135,ENSMUSP00000028517,ENSMUSP00000028915,ENSMUSP00000029708,ENSMUSP00000029877,ENSMUSP00000030491,…	Abhd14b,Acadm,Acot2,Apoa1bp,Calr,Cbr3,Cbx2,Ces1d,Cfl2,Cmpk1,Ctsb,Ctsl,Dcps,Decr1,Dpp3,Echs1,Eci1,Eif3a,Eif3b,Fam129b,Fdps,Gstk1,Hdgf,Hmox1,Hsp90b1,Ipo7,Msra,Mut,Myo1c,Nsfl1c,Ola1,Oxct1,Pafah1b2,Pcca,Pdhb,Pdia6,Prdx5,Prkaca,Rbbp9,Sardh,Uso1
GO.0044446	intracellular organelle part	64	5.89e-05	ENSMUSP00000000058,ENSMUSP00000001809,ENSMUSP00000003912,ENSMUSP00000005017,ENSMUSP00000005548,ENSMUSP00000005606,ENSMUSP00000006235,ENSMUSP00000006467,ENSMUSP00000008893,ENSMUSP00000015877,ENSMUSP00000019198,ENSMUSP00000020238,ENSMUSP00000021649,ENSMUSP00000021933,ENSMUSP00000022268,ENSMUSP00000022894,ENSMUSP00000023432,ENSMUSP00000023590,ENSMUSP00000024946,ENSMUSP00000025684,ENSMUSP00000025851,…	Abhd14b,Acadm,Acot2,Actg1,Actn4,Ak2,Apeh,Apoa1bp,Arpc2,Calr,Capza2,Cav2,Cbr3,Cbx2,Ces1d,Cfl2,Cmpk1,Coro1b,Cpe,Cst3,Ctsb,Ctsl,Cycs,Dcps,Decr1,Dpp3,Echs1,Eci1,Ehd1,Eif3a,Eif3b,Fam129b,Fdps,Fis1,Hdgf,Hip1,Hmox1,Hrg,Hsp90b1,Ipo7,Msra,Mut,Myo1c,Nit2,Nsfl1c,Ola1,Oxct1,Pabpc1,Pafah1b2,Pcca,Pdhb,Pdia6,Prdx5,Prkaca,Rab7,Rbbp9,Rplp2,Rtn4,Sardh,Sord,Tln1,Uso1,Ywhaq,Ywhaz
GO.0044422	organelle part	65	7.03e-05	ENSMUSP00000000058,ENSMUSP00000001809,ENSMUSP00000003912,ENSMUSP00000005017,ENSMUSP00000005548,ENSMUSP00000005606,ENSMUSP00000006235,ENSMUSP00000006467,ENSMUSP00000008893,ENSMUSP00000015877,ENSMUSP00000019198,ENSMUSP00000020238,ENSMUSP00000021649,ENSMUSP00000021933,ENSMUSP00000022268,ENSMUSP00000022894,ENSMUSP00000023432,ENSMUSP00000023590,ENSMUSP00000024946,ENSMUSP00000025684,ENSMUSP00000025851,…	Abhd14b,Acadm,Acot2,Actg1,Actn4,Ak2,Apeh,Apoa1bp,Arpc2,Calr,Capza2,Cav2,Cbr3,Cbx2,Ces1d,Cfl2,Cmpk1,Coro1b,Cpe,Cst3,Ctsb,Ctsl,Cycs,Dcps,Decr1,Dpp3,Echs1,Eci1,Ehd1,Eif3a,Eif3b,Fam129b,Fdps,Fis1,Hdgf,Hip1,Hmox1,Hrg,Hsp90b1,Ipo7,Msra,Mut,Myo1c,Nit2,Nsfl1c,Ola1,Oxct1,Pabpc1,Pafah1b2,Parva,Pcca,Pdhb,Pdia6,Prdx5,Prkaca,Rab7,Rbbp9,Rplp2,Rtn4,Sardh,Sord,Tln1,Uso1,Ywhaq,Ywhaz
GO.0043209	myelin sheath	9	0.000126	ENSMUSP00000007012,ENSMUSP00000015435,ENSMUSP00000021217,ENSMUSP00000025684,ENSMUSP00000026495,ENSMUSP00000029078,ENSMUSP00000071486,ENSMUSP00000113071,ENSMUSP00000124523	Actg1,Atp5a1,Car2,Cycs,Ehd1,Gdi1,Msn,Nme2,Sod2
GO.0005759	mitochondrial matrix	10	0.00025	ENSMUSP00000021649,ENSMUSP00000022268,ENSMUSP00000024946,ENSMUSP00000026538,ENSMUSP00000031897,ENSMUSP00000038763,ENSMUSP00000072483,ENSMUSP00000099950,ENSMUSP00000106318,ENSMUSP00000130941	Acadm,Acot2,Echs1,Eci1,Gstk1,Mut,Oxct1,Pcca,Pdhb,Sardh
GO.0048471	perinuclear region of cytoplasm	14	0.0003	ENSMUSP00000000058,ENSMUSP00000003912,ENSMUSP00000005548,ENSMUSP00000005606,ENSMUSP00000006235,ENSMUSP00000008893,ENSMUSP00000020238,ENSMUSP00000022894,ENSMUSP00000025684,ENSMUSP00000025904,ENSMUSP00000028938,ENSMUSP00000031355,ENSMUSP00000066068,ENSMUSP00000127250	Actn4,Calr,Cav2,Coro1b,Cst3,Ctsb,Ehd1,Hmox1,Hsp90b1,Mvp,Prdx5,Prkaca,Uso1,Ywhaz
GO.0015629	actin cytoskeleton	11	0.000431	ENSMUSP00000006467,ENSMUSP00000008893,ENSMUSP00000015877,ENSMUSP00000017920,ENSMUSP00000028135,ENSMUSP00000033030,ENSMUSP00000065754,ENSMUSP00000066068,ENSMUSP00000071486,ENSMUSP00000077262,ENSMUSP00000104069	Actg1,Actn4,Arpc2,Capza2,Cfl2,Coro1b,Crk,Fam129b,Msra,Myo1c,Parva
GO.0005634	nucleus	54	0.00295	ENSMUSP00000000058,ENSMUSP00000001809,ENSMUSP00000003066,ENSMUSP00000003912,ENSMUSP00000005017,ENSMUSP00000005548,ENSMUSP00000005606,ENSMUSP00000006235,ENSMUSP00000020238,ENSMUSP00000021091,ENSMUSP00000021217,ENSMUSP00000021933,ENSMUSP00000022268,ENSMUSP00000022894,ENSMUSP00000022946,ENSMUSP00000025851,ENSMUSP00000025904,ENSMUSP00000025955,ENSMUSP00000026495,ENSMUSP00000026662,ENSMUSP00000028135,…	Abhd14b,Acadm,Actg1,Actn4,Apeh,Apoa1bp,Apoe,Atp5a1,Calr,Cav2,Cbr3,Cbx2,Cfl2,Cmpk1,Cst3,Ctsb,Ctsl,Dcps,Decr1,Dpp3,Eif3a,Eif3b,Fam129b,Fdps,Fhl1,Hdgf,Hip1,Hmox1,Hrsp12,Hsp90b1,Ipo7,Msn,Msra,Mvp,Myo1c,Nme2,Nsfl1c,Ola1,Pabpc1,Pafah1b1,Pafah1b2,Parva,Pdhb,Prdx5,Prkaca,Psma4,Ptbp1,Rbbp9,Rtn4,Ube2l3,Ube2n,Ugp2,Uso1,Ywhaz
GO.0016023	cytoplasmic membrane-bounded vesicle	16	0.00307	ENSMUSP00000000058,ENSMUSP00000006235,ENSMUSP00000020238,ENSMUSP00000021933,ENSMUSP00000022894,ENSMUSP00000023590,ENSMUSP00000025684,ENSMUSP00000031355,ENSMUSP00000033741,ENSMUSP00000037018,ENSMUSP00000044903,ENSMUSP00000048555,ENSMUSP00000052912,ENSMUSP00000059033,ENSMUSP00000100067,ENSMUSP00000104069	Bgn,Cav2,Cpe,Ctsb,Ctsl,Ehd1,Fgg,Hip1,Hrg,Hsp90b1,Myo1c,Pdia6,Thbs1,Uso1,Ywhaq,Ywhaz
GO.0031012	extracellular matrix	10	0.00307	ENSMUSP00000000049,ENSMUSP00000003066,ENSMUSP00000003912,ENSMUSP00000009530,ENSMUSP00000020238,ENSMUSP00000028938,ENSMUSP00000031249,ENSMUSP00000033741,ENSMUSP00000044903,ENSMUSP00000058752	Apoe,Apoh,Bgn,Calr,Ccdc80,Cst3,Hsp90b1,Sparcl1,Thbs1,Timp1
GO.0009897	external side of plasma membrane	8	0.00597	ENSMUSP00000003912,ENSMUSP00000006235,ENSMUSP00000021933,ENSMUSP00000026845,ENSMUSP00000033992,ENSMUSP00000037018,ENSMUSP00000044903,ENSMUSP00000080974	Calr,Cd36,Ctsb,Ctsl,Fgg,Gsr,Il6,Thbs1
GO.0044429	mitochondrial part	14	0.00605	ENSMUSP00000019198,ENSMUSP00000021649,ENSMUSP00000022268,ENSMUSP00000024946,ENSMUSP00000026495,ENSMUSP00000026538,ENSMUSP00000030583,ENSMUSP00000038763,ENSMUSP00000072483,ENSMUSP00000099950,ENSMUSP00000106180,ENSMUSP00000106318,ENSMUSP00000124523,ENSMUSP00000130941	Acadm,Acot2,Ak2,Atp5a1,Cycs,Echs1,Eci1,Fis1,Mut,Oxct1,Pcca,Pdhb,Sardh,Sord
GO.0031410	cytoplasmic vesicle	16	0.00901	ENSMUSP00000000058,ENSMUSP00000006235,ENSMUSP00000020238,ENSMUSP00000022894,ENSMUSP00000023590,ENSMUSP00000025684,ENSMUSP00000025904,ENSMUSP00000031355,ENSMUSP00000033741,ENSMUSP00000037018,ENSMUSP00000044903,ENSMUSP00000048555,ENSMUSP00000052912,ENSMUSP00000059033,ENSMUSP00000100067,ENSMUSP00000104069	Bgn,Cav2,Cpe,Ctsb,Ehd1,Fgg,Hip1,Hrg,Hsp90b1,Myo1c,Pdia6,Prdx5,Thbs1,Uso1,Ywhaq,Ywhaz
GO.0043232	intracellular non-membrane-bounded organelle	35	0.00991	ENSMUSP00000001809,ENSMUSP00000005548,ENSMUSP00000005606,ENSMUSP00000006235,ENSMUSP00000006467,ENSMUSP00000007012,ENSMUSP00000008893,ENSMUSP00000015877,ENSMUSP00000017920,ENSMUSP00000021933,ENSMUSP00000023432,ENSMUSP00000025684,ENSMUSP00000025955,ENSMUSP00000026662,ENSMUSP00000028135,ENSMUSP00000028517,ENSMUSP00000028915,ENSMUSP00000028938,ENSMUSP00000030187,ENSMUSP00000030491,ENSMUSP00000031355,…	Abhd14b,Actg1,Actn4,Arpc2,Capza2,Cbx2,Ces1d,Cmpk1,Coro1b,Crk,Cst3,Ctsb,Ctsl,Ehd1,Eif3a,Fam129b,Hmox1,Msn,Msra,Mvp,Myo1c,Nit2,Nsfl1c,Ola1,Pabpc1,Pafah1b2,Parva,Ppp1ca,Prkaca,Psma4,Rbbp9,Rplp2,Sod2,Tln1,Uso1
GO.0042470	melanosome	5	0.014	ENSMUSP00000006235,ENSMUSP00000020238,ENSMUSP00000022894,ENSMUSP00000052912,ENSMUSP00000092658	Ctsb,Hsp90b1,Pdia6,Rab7,Ywhaz
GO.0005577	fibrinogen complex	2	0.0181	ENSMUSP00000037018,ENSMUSP00000044903	Fgg,Thbs1
GO.0030659	cytoplasmic vesicle membrane	8	0.0207	ENSMUSP00000000058,ENSMUSP00000022894,ENSMUSP00000023590,ENSMUSP00000031355,ENSMUSP00000048555,ENSMUSP00000059033,ENSMUSP00000092658,ENSMUSP00000100067	Cav2,Cpe,Hip1,Hrg,Rab7,Uso1,Ywhaq,Ywhaz
GO.0031252	cell leading edge	8	0.0221	ENSMUSP00000006467,ENSMUSP00000008893,ENSMUSP00000021091,ENSMUSP00000021217,ENSMUSP00000022894,ENSMUSP00000030187,ENSMUSP00000033030,ENSMUSP00000104069	Arpc2,Coro1b,Myo1c,Nme2,Pafah1b1,Parva,Tln1,Ywhaz
GO.0044428	nuclear part	33	0.0222	ENSMUSP00000001809,ENSMUSP00000005017,ENSMUSP00000005548,ENSMUSP00000005606,ENSMUSP00000006235,ENSMUSP00000021091,ENSMUSP00000021933,ENSMUSP00000022268,ENSMUSP00000025851,ENSMUSP00000025955,ENSMUSP00000026495,ENSMUSP00000026662,ENSMUSP00000028135,ENSMUSP00000028517,ENSMUSP00000028915,ENSMUSP00000028938,ENSMUSP00000029708,ENSMUSP00000029877,ENSMUSP00000030491,ENSMUSP00000031355,ENSMUSP00000034539,…	Abhd14b,Apeh,Apoa1bp,Atp5a1,Cbr3,Cbx2,Cfl2,Cmpk1,Cst3,Ctsb,Ctsl,Dcps,Decr1,Dpp3,Eif3a,Eif3b,Fam129b,Fdps,Hdgf,Hmox1,Ipo7,Msra,Myo1c,Nsfl1c,Ola1,Pabpc1,Pafah1b1,Pafah1b2,Pdhb,Prkaca,Rbbp9,Rtn4,Uso1
GO.0005730	nucleolus	13	0.0269	ENSMUSP00000005548,ENSMUSP00000006235,ENSMUSP00000021933,ENSMUSP00000025955,ENSMUSP00000028135,ENSMUSP00000028517,ENSMUSP00000028915,ENSMUSP00000030491,ENSMUSP00000031355,ENSMUSP00000038755,ENSMUSP00000039109,ENSMUSP00000104069,ENSMUSP00000127851	Abhd14b,Cmpk1,Ctsb,Ctsl,Eif3a,Fam129b,Hmox1,Myo1c,Ola1,Pafah1b2,Ppp1ca,Rbbp9,Uso1
GO.0005764	lysosome	9	0.0283	ENSMUSP00000006235,ENSMUSP00000016400,ENSMUSP00000021607,ENSMUSP00000021933,ENSMUSP00000022894,ENSMUSP00000023590,ENSMUSP00000028938,ENSMUSP00000034000,ENSMUSP00000092658	Asah1,Cst3,Ctsb,Ctsl,Ctsz,Hrg,Lgmn,Rab7,Ywhaz
GO.0071541	eukaryotic translation initiation factor 3 complex, eIF3m	2	0.0288	ENSMUSP00000025955,ENSMUSP00000098076	Eif3a,Eif3b
GO.0098552	side of membrane	9	0.0292	ENSMUSP00000000058,ENSMUSP00000003912,ENSMUSP00000006235,ENSMUSP00000021933,ENSMUSP00000026845,ENSMUSP00000033992,ENSMUSP00000037018,ENSMUSP00000044903,ENSMUSP00000080974	Calr,Cav2,Cd36,Ctsb,Ctsl,Fgg,Gsr,Il6,Thbs1
GO.0012505	endomembrane system	31	0.0419	ENSMUSP00000000058,ENSMUSP00000003066,ENSMUSP00000003912,ENSMUSP00000005548,ENSMUSP00000005606,ENSMUSP00000006467,ENSMUSP00000015435,ENSMUSP00000016400,ENSMUSP00000019198,ENSMUSP00000020238,ENSMUSP00000021091,ENSMUSP00000021607,ENSMUSP00000021933,ENSMUSP00000023590,ENSMUSP00000025684,ENSMUSP00000028938,ENSMUSP00000031355,ENSMUSP00000033741,ENSMUSP00000034172,ENSMUSP00000037018,ENSMUSP00000044903,…	Aco1,Apeh,Apoe,Arpc2,Bgn,Calr,Cav2,Cd36,Ces1d,Cpe,Cst3,Ctsl,Ctsz,Ehd1,Fgg,Fis1,Gdi1,Hip1,Hmox1,Hp,Hrg,Hsp90b1,Lgmn,Myo1c,Nsfl1c,Pafah1b1,Pdia6,Prkaca,Rtn4,Thbs1,Uso1
GO.0005902	microvillus	4	0.0451	ENSMUSP00000021933,ENSMUSP00000029078,ENSMUSP00000104069,ENSMUSP00000113071	Car2,Ctsl,Msn,Myo1c
KEGG Pathways
pathway ID	pathway description	count in gene set	false discovery rate	matching proteins in network (IDs)	matching proteins in network (labels)
1100	Metabolic pathways	30	1.32e-08	ENSMUSP00000019283,ENSMUSP00000021091,ENSMUSP00000021649,ENSMUSP00000022268,ENSMUSP00000023231,ENSMUSP00000023393,ENSMUSP00000025546,ENSMUSP00000026495,ENSMUSP00000026538,ENSMUSP00000027810,ENSMUSP00000030491,ENSMUSP00000030583,ENSMUSP00000034000,ENSMUSP00000034172,ENSMUSP00000038763,ENSMUSP00000040244,ENSMUSP00000045606,ENSMUSP00000047218,ENSMUSP00000047712,ENSMUSP00000071231,ENSMUSP00000072483,…	Acadm,Aco1,Acot2,Ak2,Akr1b8,Asah1,Atp5a1,Cbr3,Ces1d,Cmpk1,Cndp2,Echs1,Fbp1,Fdps,Fh1,Gbe1,Grhpr,Hibch,Isyna1,Mut,Pafah1b1,Pafah1b2,Pcca,Pdhb,Pygl,Sardh,Sord,Tsta3,Uap1l1,Ugp2
1200	Carbon metabolism	9	2.89e-06	ENSMUSP00000022268,ENSMUSP00000026538,ENSMUSP00000027810,ENSMUSP00000038763,ENSMUSP00000045606,ENSMUSP00000072483,ENSMUSP00000090564,ENSMUSP00000100038,ENSMUSP00000130941	Acadm,Aco1,Echs1,Fbp1,Fh1,Hibch,Mut,Pcca,Pdhb
280	Valine, leucine and isoleucine degradation	6	5.75e-05	ENSMUSP00000026538,ENSMUSP00000038763,ENSMUSP00000045606,ENSMUSP00000072483,ENSMUSP00000106318,ENSMUSP00000130941	Acadm,Echs1,Hibch,Mut,Oxct1,Pcca
640	Propanoate metabolism	5	8.56e-05	ENSMUSP00000026538,ENSMUSP00000038763,ENSMUSP00000045606,ENSMUSP00000072483,ENSMUSP00000130941	Acadm,Echs1,Hibch,Mut,Pcca
520	Amino sugar and nucleotide sugar metabolism	5	0.000635	ENSMUSP00000023231,ENSMUSP00000037454,ENSMUSP00000070871,ENSMUSP00000099939,ENSMUSP00000099989	Npl,Pgm3,Tsta3,Uap1l1,Ugp2
630	Glyoxylate and dicarboxylate metabolism	4	0.000733	ENSMUSP00000038763,ENSMUSP00000047218,ENSMUSP00000100038,ENSMUSP00000130941	Aco1,Grhpr,Mut,Pcca
410	beta-Alanine metabolism	4	0.00142	ENSMUSP00000025546,ENSMUSP00000026538,ENSMUSP00000045606,ENSMUSP00000072483	Acadm,Cndp2,Echs1,Hibch
4510	Focal adhesion	8	0.00142	ENSMUSP00000000058,ENSMUSP00000017920,ENSMUSP00000030187,ENSMUSP00000033030,ENSMUSP00000039109,ENSMUSP00000044903,ENSMUSP00000066068,ENSMUSP00000071486	Actg1,Actn4,Cav2,Crk,Parva,Ppp1ca,Thbs1,Tln1
51	Fructose and mannose metabolism	4	0.00177	ENSMUSP00000023231,ENSMUSP00000040244,ENSMUSP00000090564,ENSMUSP00000106180	Akr1b8,Fbp1,Sord,Tsta3
4145	Phagosome	7	0.00177	ENSMUSP00000001566,ENSMUSP00000003912,ENSMUSP00000021933,ENSMUSP00000044903,ENSMUSP00000071486,ENSMUSP00000080974,ENSMUSP00000092658	Actg1,Calr,Cd36,Ctsl,Rab7,Thbs1,Tubb5
1120	Microbial metabolism in diverse environments	7	0.00218	ENSMUSP00000022268,ENSMUSP00000026538,ENSMUSP00000027810,ENSMUSP00000038763,ENSMUSP00000090564,ENSMUSP00000100038,ENSMUSP00000130941	Aco1,Echs1,Fbp1,Fh1,Mut,Pcca,Pdhb
620	Pyruvate metabolism	4	0.00299	ENSMUSP00000022268,ENSMUSP00000027810,ENSMUSP00000040244,ENSMUSP00000047218	Akr1b8,Fh1,Grhpr,Pdhb
910	Nitrogen metabolism	3	0.00315	ENSMUSP00000029078,ENSMUSP00000033739,ENSMUSP00000091925	Car1,Car2,Car5b
4810	Regulation of actin cytoskeleton	7	0.00712	ENSMUSP00000006467,ENSMUSP00000017920,ENSMUSP00000039109,ENSMUSP00000066068,ENSMUSP00000071486,ENSMUSP00000077262,ENSMUSP00000113071	Actg1,Actn4,Arpc2,Cfl2,Crk,Msn,Ppp1ca
5205	Proteoglycans in cancer	7	0.00785	ENSMUSP00000000058,ENSMUSP00000005606,ENSMUSP00000021933,ENSMUSP00000039109,ENSMUSP00000044903,ENSMUSP00000071486,ENSMUSP00000113071	Actg1,Cav2,Ctsl,Msn,Ppp1ca,Prkaca,Thbs1
5146	Amoebiasis	5	0.0144	ENSMUSP00000005606,ENSMUSP00000017188,ENSMUSP00000026845,ENSMUSP00000066068,ENSMUSP00000092658	Actn4,Il6,Prkaca,Rab7,Serpinb6a
20	Citrate cycle (TCA cycle)	3	0.0149	ENSMUSP00000022268,ENSMUSP00000027810,ENSMUSP00000100038	Aco1,Fh1,Pdhb
4142	Lysosome	5	0.0149	ENSMUSP00000006235,ENSMUSP00000016400,ENSMUSP00000021607,ENSMUSP00000021933,ENSMUSP00000034000	Asah1,Ctsb,Ctsl,Ctsz,Lgmn
4612	Antigen processing and presentation	4	0.0151	ENSMUSP00000003912,ENSMUSP00000006235,ENSMUSP00000021607,ENSMUSP00000021933	Calr,Ctsb,Ctsl,Lgmn
4611	Platelet activation	5	0.0163	ENSMUSP00000005606,ENSMUSP00000030187,ENSMUSP00000037018,ENSMUSP00000039109,ENSMUSP00000071486	Actg1,Fgg,Ppp1ca,Prkaca,Tln1
5100	Bacterial invasion of epithelial cells	4	0.0163	ENSMUSP00000000058,ENSMUSP00000006467,ENSMUSP00000017920,ENSMUSP00000071486	Actg1,Arpc2,Cav2,Crk
40	Pentose and glucuronate interconversions	3	0.0165	ENSMUSP00000040244,ENSMUSP00000099939,ENSMUSP00000106180	Akr1b8,Sord,Ugp2
5132	Salmonella infection	4	0.0168	ENSMUSP00000006467,ENSMUSP00000026845,ENSMUSP00000071486,ENSMUSP00000092658	Actg1,Arpc2,Il6,Rab7
4910	Insulin signaling pathway	5	0.0181	ENSMUSP00000005606,ENSMUSP00000017920,ENSMUSP00000039109,ENSMUSP00000071231,ENSMUSP00000090564	Crk,Fbp1,Ppp1ca,Prkaca,Pygl
5144	Malaria	3	0.0282	ENSMUSP00000026845,ENSMUSP00000044903,ENSMUSP00000080974	Cd36,Il6,Thbs1
71	Fatty acid degradation	3	0.029	ENSMUSP00000024946,ENSMUSP00000026538,ENSMUSP00000072483	Acadm,Echs1,Eci1
500	Starch and sucrose metabolism	3	0.0377	ENSMUSP00000023393,ENSMUSP00000071231,ENSMUSP00000099939	Gbe1,Pygl,Ugp2
4066	HIF-1 signaling pathway	4	0.0435	ENSMUSP00000005548,ENSMUSP00000009530,ENSMUSP00000022268,ENSMUSP00000026845	Hmox1,Il6,Pdhb,Timp1
480	Glutathione metabolism	3	0.0436	ENSMUSP00000012348,ENSMUSP00000031897,ENSMUSP00000033992	Gsr,Gstk1,Gstm2

## Sheet: C16-1_16-1
Biological Process (GO)	GO enrichment analyses
pathway ID	pathway description	count in gene set	false discovery rate	matching proteins in network (IDs)	matching proteins in network (labels)
GO.0044281	small molecule metabolic process	34	1.28e-09	ENSMUSP00000004327,ENSMUSP00000006435,ENSMUSP00000010899,ENSMUSP00000015800,ENSMUSP00000016033,ENSMUSP00000017841,ENSMUSP00000018186,ENSMUSP00000020161,ENSMUSP00000021668,ENSMUSP00000022517,ENSMUSP00000022573,ENSMUSP00000023203,ENSMUSP00000023432,ENSMUSP00000024946,ENSMUSP00000026122,ENSMUSP00000032175,ENSMUSP00000034172,ENSMUSP00000034567,ENSMUSP00000034989,ENSMUSP00000040244,ENSMUSP00000047665,…	Ada,Adk,Akr1b8,Aldh1l1,Arg1,Atp6v1b2,Cars,Cbr1,Ces1d,Cryl1,Cyb5r3,Dlat,Ech1,Eci1,Eno1,Esd,G6pdx,Gda,Gpi1,Gpt,Hk1,Hspa8,Ldha,Lta4h,Me1,Mgll,Nit2,Npc2,P4hb,Ptgr2,Rnpep,Sord,Tpi1,Ugp2
GO.0044712	single-organism catabolic process	23	3.01e-08	ENSMUSP00000005394,ENSMUSP00000017841,ENSMUSP00000020161,ENSMUSP00000022573,ENSMUSP00000023203,ENSMUSP00000024706,ENSMUSP00000024946,ENSMUSP00000032175,ENSMUSP00000032762,ENSMUSP00000033662,ENSMUSP00000034172,ENSMUSP00000040244,ENSMUSP00000049355,ENSMUSP00000066092,ENSMUSP00000071231,ENSMUSP00000072195,ENSMUSP00000079727,ENSMUSP00000081011,ENSMUSP00000084882,ENSMUSP00000106180,ENSMUSP00000112006,…	Ada,Akr1b8,Aldh1l1,Arg1,Ces1d,Ctss,Ech1,Eci1,Eno1,Esd,Gda,Gpi1,Gpt,Gpx3,Hk1,Mgll,Pdha1,Pla2g7,Plin1,Pygl,Sord,Tpi1,Ufd1l
GO.0019752	carboxylic acid metabolic process	23	3.61e-08	ENSMUSP00000010899,ENSMUSP00000016033,ENSMUSP00000016105,ENSMUSP00000020161,ENSMUSP00000022517,ENSMUSP00000023203,ENSMUSP00000023432,ENSMUSP00000024946,ENSMUSP00000026122,ENSMUSP00000032175,ENSMUSP00000032373,ENSMUSP00000034172,ENSMUSP00000034567,ENSMUSP00000034989,ENSMUSP00000049355,ENSMUSP00000066092,ENSMUSP00000072195,ENSMUSP00000076564,ENSMUSP00000079727,ENSMUSP00000103267,ENSMUSP00000115704,…	Adss,Aldh1l1,Arg1,Cars,Ces1d,Cryl1,Dlat,Ech1,Eci1,Eno1,Gpi1,Gpt,Hk1,Ldha,Ldhb,Lta4h,Me1,Mgll,Nit2,P4hb,Ptgr2,Rnpep,Tpi1
GO.0009056	catabolic process	30	1.92e-07	ENSMUSP00000001963,ENSMUSP00000005394,ENSMUSP00000012348,ENSMUSP00000016033,ENSMUSP00000016400,ENSMUSP00000017841,ENSMUSP00000020161,ENSMUSP00000021607,ENSMUSP00000022573,ENSMUSP00000023203,ENSMUSP00000023760,ENSMUSP00000024706,ENSMUSP00000024946,ENSMUSP00000029850,ENSMUSP00000032175,ENSMUSP00000032762,ENSMUSP00000033662,ENSMUSP00000034172,ENSMUSP00000040244,ENSMUSP00000049355,ENSMUSP00000066092,…	Ace,Ada,Akr1b8,Aldh1l1,Arg1,Ces1d,Cryz,Ctss,Ctsz,Ech1,Eci1,Eno1,Esd,Gda,Gpd1,Gpi1,Gpt,Gpx3,Gstm2,Hk1,Lgmn,Lta4h,Mgll,Pdha1,Pla2g7,Plin1,Pygl,Sord,Tpi1,Ufd1l
GO.1901575	organic substance catabolic process	27	5.61e-07	ENSMUSP00000001963,ENSMUSP00000005394,ENSMUSP00000016033,ENSMUSP00000016400,ENSMUSP00000017841,ENSMUSP00000020161,ENSMUSP00000021607,ENSMUSP00000022573,ENSMUSP00000023203,ENSMUSP00000023760,ENSMUSP00000024706,ENSMUSP00000024946,ENSMUSP00000032175,ENSMUSP00000032762,ENSMUSP00000033662,ENSMUSP00000034172,ENSMUSP00000040244,ENSMUSP00000049355,ENSMUSP00000066092,ENSMUSP00000071231,ENSMUSP00000072195,…	Ace,Ada,Akr1b8,Aldh1l1,Arg1,Ces1d,Ctss,Ctsz,Ech1,Eci1,Eno1,Esd,Gda,Gpd1,Gpi1,Gpt,Hk1,Lgmn,Lta4h,Mgll,Pdha1,Pla2g7,Plin1,Pygl,Sord,Tpi1,Ufd1l
GO.0044710	single-organism metabolic process	48	1.14e-06	ENSMUSP00000004327,ENSMUSP00000005394,ENSMUSP00000006435,ENSMUSP00000010899,ENSMUSP00000012348,ENSMUSP00000015800,ENSMUSP00000016033,ENSMUSP00000017841,ENSMUSP00000018186,ENSMUSP00000020161,ENSMUSP00000021090,ENSMUSP00000021668,ENSMUSP00000022573,ENSMUSP00000023203,ENSMUSP00000023432,ENSMUSP00000024706,ENSMUSP00000024946,ENSMUSP00000025229,ENSMUSP00000025563,ENSMUSP00000029850,ENSMUSP00000030090,…	Ada,Adk,Aifm1,Akr1b8,Alad,Aldh1l1,Arg1,Atp6v1b2,C4b,Cars,Cbr1,Ces1d,Cfb,Cltc,Cryz,Ctss,Cyb5r3,Dlat,Ech1,Eci1,Eno1,Esd,Fth1,G6pdx,Gda,Gpi1,Gpt,Gpx3,Grb2,Gstm2,Hebp1,Hk1,Hspa8,Ldha,Lta4h,Mgll,Nit2,Npc2,Pla2g7,Plin1,Ptgr2,Pygl,Rnpep,Rps3,Sord,Tpi1,Ufd1l,Ugp2
GO.0032787	monocarboxylic acid metabolic process	16	2.97e-06	ENSMUSP00000016033,ENSMUSP00000022517,ENSMUSP00000024946,ENSMUSP00000026122,ENSMUSP00000032373,ENSMUSP00000034172,ENSMUSP00000034567,ENSMUSP00000049355,ENSMUSP00000066092,ENSMUSP00000072195,ENSMUSP00000076564,ENSMUSP00000079727,ENSMUSP00000103267,ENSMUSP00000115704,ENSMUSP00000127374,ENSMUSP00000130858	Ces1d,Cryl1,Dlat,Ech1,Eci1,Eno1,Gpi1,Hk1,Ldha,Ldhb,Lta4h,Mgll,P4hb,Ptgr2,Rnpep,Tpi1
GO.1901564	organonitrogen compound metabolic process	27	3.31e-06	ENSMUSP00000001963,ENSMUSP00000004327,ENSMUSP00000006435,ENSMUSP00000006703,ENSMUSP00000010899,ENSMUSP00000012348,ENSMUSP00000015800,ENSMUSP00000016033,ENSMUSP00000017841,ENSMUSP00000020161,ENSMUSP00000023203,ENSMUSP00000023222,ENSMUSP00000023432,ENSMUSP00000026122,ENSMUSP00000030090,ENSMUSP00000032175,ENSMUSP00000032373,ENSMUSP00000032992,ENSMUSP00000033662,ENSMUSP00000042232,ENSMUSP00000047665,…	Ace,Ada,Adk,Alad,Aldh1l1,Arg1,Atp6v1b2,Cars,Cpe,Eif3c,Eno1,G6pdx,Gda,Gpi1,Gpt,Gstm2,Hebp1,Hk1,Hspa8,Itih4,Ldhb,Lta4h,Nit2,Oplah,P4hb,Pdha1,Tpi1
GO.0055114	oxidation-reduction process	22	5.59e-06	ENSMUSP00000004327,ENSMUSP00000018186,ENSMUSP00000024706,ENSMUSP00000024946,ENSMUSP00000025563,ENSMUSP00000026122,ENSMUSP00000029850,ENSMUSP00000032175,ENSMUSP00000032373,ENSMUSP00000033662,ENSMUSP00000034567,ENSMUSP00000040244,ENSMUSP00000041104,ENSMUSP00000049394,ENSMUSP00000066092,ENSMUSP00000071231,ENSMUSP00000072195,ENSMUSP00000081011,ENSMUSP00000082288,ENSMUSP00000103267,ENSMUSP00000106180,…	Aifm1,Akr1b8,Aldh1l1,Aldh6a1,Cbr1,Cryz,Cyb5r3,Dlat,Ech1,Eci1,Fth1,G6pdx,Gpx3,Hk1,Ldha,Ldhb,P4hb,Pdha1,Pla2g7,Ptgr2,Pygl,Sord
GO.0051186	cofactor metabolic process	13	5.8e-06	ENSMUSP00000004327,ENSMUSP00000030090,ENSMUSP00000032175,ENSMUSP00000032373,ENSMUSP00000034172,ENSMUSP00000034567,ENSMUSP00000040244,ENSMUSP00000042232,ENSMUSP00000049355,ENSMUSP00000049394,ENSMUSP00000072195,ENSMUSP00000079727,ENSMUSP00000130858	Akr1b8,Alad,Aldh1l1,Cbr1,Ces1d,Dlat,Eno1,G6pdx,Gpi1,Hebp1,Hk1,Ldhb,Tpi1
GO.0009167	purine ribonucleoside monophosphate metabolic process	10	1e-05	ENSMUSP00000006435,ENSMUSP00000015800,ENSMUSP00000016105,ENSMUSP00000017841,ENSMUSP00000033662,ENSMUSP00000047665,ENSMUSP00000049355,ENSMUSP00000072195,ENSMUSP00000079727,ENSMUSP00000130858	Ada,Adk,Adss,Atp6v1b2,Eno1,Gpi1,Hk1,Hspa8,Pdha1,Tpi1
GO.0006090	pyruvate metabolic process	7	1.66e-05	ENSMUSP00000032373,ENSMUSP00000034567,ENSMUSP00000049355,ENSMUSP00000072195,ENSMUSP00000079727,ENSMUSP00000103267,ENSMUSP00000130858	Dlat,Eno1,Gpi1,Hk1,Ldha,Ldhb,Tpi1
GO.0055086	nucleobase-containing small molecule metabolic process	15	1.66e-05	ENSMUSP00000004327,ENSMUSP00000006435,ENSMUSP00000015800,ENSMUSP00000016105,ENSMUSP00000017841,ENSMUSP00000032373,ENSMUSP00000033662,ENSMUSP00000047665,ENSMUSP00000049355,ENSMUSP00000072195,ENSMUSP00000079727,ENSMUSP00000082288,ENSMUSP00000084882,ENSMUSP00000099939,ENSMUSP00000130858	Ada,Adk,Adss,Aldh6a1,Atp6v1b2,Eno1,G6pdx,Gda,Gpi1,Hk1,Hspa8,Ldhb,Pdha1,Tpi1,Ugp2
GO.0032272	negative regulation of protein polymerization	7	1.87e-05	ENSMUSP00000000590,ENSMUSP00000006629,ENSMUSP00000018437,ENSMUSP00000024047,ENSMUSP00000028981,ENSMUSP00000037654,ENSMUSP00000051888	Eml2,Mapre1,Pfn1,Rdx,Spnb2,Tpm1,Twf2
GO.0032271	regulation of protein polymerization	9	6.98e-05	ENSMUSP00000000590,ENSMUSP00000006629,ENSMUSP00000018437,ENSMUSP00000021090,ENSMUSP00000024047,ENSMUSP00000028981,ENSMUSP00000037654,ENSMUSP00000037762,ENSMUSP00000051888	Csf3,Eml2,Grb2,Mapre1,Pfn1,Rdx,Spnb2,Tpm1,Twf2
GO.0044724	single-organism carbohydrate catabolic process	7	8.31e-05	ENSMUSP00000033662,ENSMUSP00000049355,ENSMUSP00000071231,ENSMUSP00000072195,ENSMUSP00000079727,ENSMUSP00000106180,ENSMUSP00000130858	Eno1,Gpi1,Hk1,Pdha1,Pygl,Sord,Tpi1
GO.0009144	purine nucleoside triphosphate metabolic process	9	8.85e-05	ENSMUSP00000006435,ENSMUSP00000015800,ENSMUSP00000017841,ENSMUSP00000033662,ENSMUSP00000047665,ENSMUSP00000049355,ENSMUSP00000072195,ENSMUSP00000079727,ENSMUSP00000130858	Ada,Adk,Atp6v1b2,Eno1,Gpi1,Hk1,Hspa8,Pdha1,Tpi1
GO.1901657	glycosyl compound metabolic process	11	9.27e-05	ENSMUSP00000006435,ENSMUSP00000015800,ENSMUSP00000016105,ENSMUSP00000017841,ENSMUSP00000033662,ENSMUSP00000040244,ENSMUSP00000047665,ENSMUSP00000049355,ENSMUSP00000072195,ENSMUSP00000079727,ENSMUSP00000130858	Ada,Adk,Adss,Akr1b8,Atp6v1b2,Eno1,Gpi1,Hk1,Hspa8,Pdha1,Tpi1
GO.0046128	purine ribonucleoside metabolic process	10	0.000117	ENSMUSP00000006435,ENSMUSP00000015800,ENSMUSP00000016105,ENSMUSP00000017841,ENSMUSP00000033662,ENSMUSP00000047665,ENSMUSP00000049355,ENSMUSP00000072195,ENSMUSP00000079727,ENSMUSP00000130858	Ada,Adk,Adss,Atp6v1b2,Eno1,Gpi1,Hk1,Hspa8,Pdha1,Tpi1
GO.0009117	nucleotide metabolic process	13	0.000135	ENSMUSP00000004327,ENSMUSP00000006435,ENSMUSP00000015800,ENSMUSP00000016105,ENSMUSP00000017841,ENSMUSP00000032373,ENSMUSP00000033662,ENSMUSP00000047665,ENSMUSP00000049355,ENSMUSP00000072195,ENSMUSP00000079727,ENSMUSP00000099939,ENSMUSP00000130858	Ada,Adk,Adss,Atp6v1b2,Eno1,G6pdx,Gpi1,Hk1,Hspa8,Ldhb,Pdha1,Tpi1,Ugp2
GO.0019693	ribose phosphate metabolic process	11	0.000139	ENSMUSP00000004327,ENSMUSP00000006435,ENSMUSP00000015800,ENSMUSP00000016105,ENSMUSP00000033662,ENSMUSP00000047665,ENSMUSP00000049355,ENSMUSP00000071231,ENSMUSP00000072195,ENSMUSP00000079727,ENSMUSP00000130858	Adk,Adss,Atp6v1b2,Eno1,G6pdx,Gpi1,Hk1,Hspa8,Pdha1,Pygl,Tpi1
GO.0044248	cellular catabolic process	22	0.00017	ENSMUSP00000001963,ENSMUSP00000005394,ENSMUSP00000012348,ENSMUSP00000016033,ENSMUSP00000016400,ENSMUSP00000017841,ENSMUSP00000020161,ENSMUSP00000021607,ENSMUSP00000022573,ENSMUSP00000023203,ENSMUSP00000024946,ENSMUSP00000029850,ENSMUSP00000032175,ENSMUSP00000034172,ENSMUSP00000040244,ENSMUSP00000066092,ENSMUSP00000071231,ENSMUSP00000081011,ENSMUSP00000084882,ENSMUSP00000106180,ENSMUSP00000112006,…	Ace,Ada,Akr1b8,Aldh1l1,Arg1,Ces1d,Cryz,Ctss,Ctsz,Ech1,Eci1,Esd,Gda,Gpt,Gpx3,Gstm2,Lgmn,Lta4h,Mgll,Pygl,Sord,Ufd1l
GO.0046496	nicotinamide nucleotide metabolic process	7	0.000184	ENSMUSP00000004327,ENSMUSP00000032373,ENSMUSP00000033662,ENSMUSP00000049355,ENSMUSP00000072195,ENSMUSP00000079727,ENSMUSP00000130858	Eno1,G6pdx,Gpi1,Hk1,Ldhb,Pdha1,Tpi1
GO.0019318	hexose metabolic process	8	0.000203	ENSMUSP00000004327,ENSMUSP00000023760,ENSMUSP00000033662,ENSMUSP00000034567,ENSMUSP00000049355,ENSMUSP00000072195,ENSMUSP00000106180,ENSMUSP00000130858	Dlat,G6pdx,Gpd1,Gpi1,Hk1,Pdha1,Sord,Tpi1
GO.0006006	glucose metabolic process	7	0.000294	ENSMUSP00000004327,ENSMUSP00000023760,ENSMUSP00000033662,ENSMUSP00000034567,ENSMUSP00000049355,ENSMUSP00000072195,ENSMUSP00000130858	Dlat,G6pdx,Gpd1,Gpi1,Hk1,Pdha1,Tpi1
GO.0072521	purine-containing compound metabolic process	11	0.000324	ENSMUSP00000006435,ENSMUSP00000015800,ENSMUSP00000016105,ENSMUSP00000017841,ENSMUSP00000033662,ENSMUSP00000047665,ENSMUSP00000049355,ENSMUSP00000072195,ENSMUSP00000079727,ENSMUSP00000084882,ENSMUSP00000130858	Ada,Adk,Adss,Atp6v1b2,Eno1,Gda,Gpi1,Hk1,Hspa8,Pdha1,Tpi1
GO.0006096	glycolytic process	5	0.000483	ENSMUSP00000033662,ENSMUSP00000049355,ENSMUSP00000072195,ENSMUSP00000079727,ENSMUSP00000130858	Eno1,Gpi1,Hk1,Pdha1,Tpi1
GO.0006163	purine nucleotide metabolic process	10	0.000483	ENSMUSP00000006435,ENSMUSP00000015800,ENSMUSP00000016105,ENSMUSP00000017841,ENSMUSP00000033662,ENSMUSP00000047665,ENSMUSP00000049355,ENSMUSP00000072195,ENSMUSP00000079727,ENSMUSP00000130858	Ada,Adk,Adss,Atp6v1b2,Eno1,Gpi1,Hk1,Hspa8,Pdha1,Tpi1
GO.0046364	monosaccharide biosynthetic process	5	0.000483	ENSMUSP00000004327,ENSMUSP00000023760,ENSMUSP00000049355,ENSMUSP00000106180,ENSMUSP00000130858	G6pdx,Gpd1,Gpi1,Sord,Tpi1
GO.0006753	nucleoside phosphate metabolic process	12	0.000581	ENSMUSP00000004327,ENSMUSP00000006435,ENSMUSP00000015800,ENSMUSP00000016105,ENSMUSP00000032373,ENSMUSP00000033662,ENSMUSP00000047665,ENSMUSP00000049355,ENSMUSP00000072195,ENSMUSP00000079727,ENSMUSP00000099939,ENSMUSP00000130858	Adk,Adss,Atp6v1b2,Eno1,G6pdx,Gpi1,Hk1,Hspa8,Ldhb,Pdha1,Tpi1,Ugp2
GO.0022607	cellular component assembly	25	0.000585	ENSMUSP00000000590,ENSMUSP00000003912,ENSMUSP00000004646,ENSMUSP00000006629,ENSMUSP00000015791,ENSMUSP00000016081,ENSMUSP00000020161,ENSMUSP00000021090,ENSMUSP00000021603,ENSMUSP00000027752,ENSMUSP00000029850,ENSMUSP00000030090,ENSMUSP00000031565,ENSMUSP00000032992,ENSMUSP00000034172,ENSMUSP00000034756,ENSMUSP00000034989,ENSMUSP00000037597,ENSMUSP00000041104,ENSMUSP00000051888,ENSMUSP00000071486,…	Actg1,Aifm1,Alad,Anxa2,Arg1,Calr,Ces1d,Cltc,Coro1c,Cryz,Eif3c,Fbln5,Fscn1,Gpx3,Grb2,H2afy,Lama5,Lamc1,Lcp1,Me1,Myh11,Rdx,Snrpd2,Spnb2,Tpm1
GO.0030833	regulation of actin filament polymerization	7	0.00106	ENSMUSP00000000590,ENSMUSP00000006629,ENSMUSP00000018437,ENSMUSP00000021090,ENSMUSP00000024047,ENSMUSP00000037762,ENSMUSP00000051888	Csf3,Grb2,Pfn1,Rdx,Spnb2,Tpm1,Twf2
GO.0006457	protein folding	8	0.00114	ENSMUSP00000003912,ENSMUSP00000015800,ENSMUSP00000020637,ENSMUSP00000026122,ENSMUSP00000028683,ENSMUSP00000030028,ENSMUSP00000031099,ENSMUSP00000076521	Calr,Canx,Erp44,Grpel1,Hspa8,P4hb,Pdia3,Pdia4
GO.0006732	coenzyme metabolic process	9	0.00114	ENSMUSP00000004327,ENSMUSP00000032175,ENSMUSP00000032373,ENSMUSP00000034172,ENSMUSP00000034567,ENSMUSP00000049355,ENSMUSP00000072195,ENSMUSP00000079727,ENSMUSP00000130858	Aldh1l1,Ces1d,Dlat,Eno1,G6pdx,Gpi1,Hk1,Ldhb,Tpi1
GO.0044085	cellular component biogenesis	26	0.00114	ENSMUSP00000000590,ENSMUSP00000003912,ENSMUSP00000004646,ENSMUSP00000006629,ENSMUSP00000015791,ENSMUSP00000016081,ENSMUSP00000020161,ENSMUSP00000021090,ENSMUSP00000021603,ENSMUSP00000027752,ENSMUSP00000029850,ENSMUSP00000030090,ENSMUSP00000031565,ENSMUSP00000032992,ENSMUSP00000034172,ENSMUSP00000034756,ENSMUSP00000034989,ENSMUSP00000037597,ENSMUSP00000041104,ENSMUSP00000051888,ENSMUSP00000071486,…	Actg1,Aifm1,Alad,Anxa2,Arg1,Calr,Ces1d,Cltc,Coro1c,Cryz,Eif3c,Fbln5,Fscn1,Gpx3,Grb2,H2afy,Lama5,Lamc1,Lcp1,Me1,Myh11,Rdx,Rplp0,Snrpd2,Spnb2,Tpm1
GO.0044699	single-organism process	83	0.00114	ENSMUSP00000000590,ENSMUSP00000001963,ENSMUSP00000003912,ENSMUSP00000004327,ENSMUSP00000004377,ENSMUSP00000004646,ENSMUSP00000005185,ENSMUSP00000005394,ENSMUSP00000006629,ENSMUSP00000009530,ENSMUSP00000010899,ENSMUSP00000012348,ENSMUSP00000015791,ENSMUSP00000015800,ENSMUSP00000016400,ENSMUSP00000017920,ENSMUSP00000018186,ENSMUSP00000020161,ENSMUSP00000020710,ENSMUSP00000020759,ENSMUSP00000021603,…	Ace,Adk,Agt,Akr1b8,Alad,Aldh1l1,Ap1g1,Arg1,Arhgap1,C4b,Calr,Cars,Cd300lg,Ces1d,Cfb,Cltc,Coro1c,Cpe,Crk,Cryz,Csf3,Cstb,Ctss,Ctsz,Cyb5r3,Ech1,Eci1,Efemp1,Eno1,Erp44,Esd,Esyt1,Fbln5,Fbn1,Flnb,Fscn1,G6pdx,Gda,Gpi1,Gpt,Gpx3,Grn,Gstm2,Hebp1,Hk1,Hspa8,Igfbp7,Kng1,Lama5,Lamc1,Lcp1,Ldha,Lgmn,Mapre1,Mgll,Myh11,Nit2,Npc2,O3far1,Pdia3,Pdia4,Pla2g7,Plin1,Ppp2r4,Ptgr2,Ptpn6,Pygl,Rdx,Rnpep,Rps3,Rtn3,Sord,Spnb2,…
GO.0030837	negative regulation of actin filament polymerization	5	0.00117	ENSMUSP00000000590,ENSMUSP00000006629,ENSMUSP00000018437,ENSMUSP00000024047,ENSMUSP00000051888	Pfn1,Rdx,Spnb2,Tpm1,Twf2
GO.0044282	small molecule catabolic process	9	0.00117	ENSMUSP00000020161,ENSMUSP00000022573,ENSMUSP00000023203,ENSMUSP00000024946,ENSMUSP00000032175,ENSMUSP00000034172,ENSMUSP00000040244,ENSMUSP00000066092,ENSMUSP00000106180	Akr1b8,Aldh1l1,Arg1,Ces1d,Ech1,Eci1,Esd,Gpt,Sord
GO.0051494	negative regulation of cytoskeleton organization	7	0.00117	ENSMUSP00000000590,ENSMUSP00000006629,ENSMUSP00000018437,ENSMUSP00000024047,ENSMUSP00000028981,ENSMUSP00000037654,ENSMUSP00000051888	Eml2,Mapre1,Pfn1,Rdx,Spnb2,Tpm1,Twf2
GO.0065008	regulation of biological quality	33	0.00127	ENSMUSP00000000590,ENSMUSP00000001963,ENSMUSP00000003912,ENSMUSP00000004327,ENSMUSP00000004377,ENSMUSP00000006435,ENSMUSP00000006629,ENSMUSP00000017841,ENSMUSP00000021090,ENSMUSP00000021668,ENSMUSP00000023589,ENSMUSP00000024047,ENSMUSP00000025563,ENSMUSP00000026122,ENSMUSP00000026459,ENSMUSP00000028633,ENSMUSP00000028683,ENSMUSP00000030028,ENSMUSP00000034756,ENSMUSP00000037762,ENSMUSP00000041104,…	Ace,Ada,Agt,Aifm1,Anxa2,Atp5b,Atp6v1b2,Calr,Cpe,Csf3,Elavl1,Erp44,Fbn1,Fth1,G6pdx,Gpi1,Grb2,Hk1,Kng1,Mgll,Npc2,O3far1,P4hb,Pdia3,Pdia4,Ptpn6,Pygl,Rdx,Spnb2,Tgm2,Tpm1,Twf2,Ywhae
GO.0046034	ATP metabolic process	7	0.00128	ENSMUSP00000006435,ENSMUSP00000015800,ENSMUSP00000033662,ENSMUSP00000049355,ENSMUSP00000072195,ENSMUSP00000079727,ENSMUSP00000130858	Atp6v1b2,Eno1,Gpi1,Hk1,Hspa8,Pdha1,Tpi1
GO.1901135	carbohydrate derivative metabolic process	16	0.00157	ENSMUSP00000004327,ENSMUSP00000006435,ENSMUSP00000006703,ENSMUSP00000015800,ENSMUSP00000016105,ENSMUSP00000017841,ENSMUSP00000030028,ENSMUSP00000033662,ENSMUSP00000040244,ENSMUSP00000047665,ENSMUSP00000049355,ENSMUSP00000071231,ENSMUSP00000072195,ENSMUSP00000079727,ENSMUSP00000099939,ENSMUSP00000130858	Ada,Adk,Adss,Akr1b8,Atp6v1b2,Eno1,Erp44,G6pdx,Gpi1,Hk1,Hspa8,Itih4,Pdha1,Pygl,Tpi1,Ugp2
GO.0009150	purine ribonucleotide metabolic process	9	0.00163	ENSMUSP00000006435,ENSMUSP00000015800,ENSMUSP00000016105,ENSMUSP00000033662,ENSMUSP00000047665,ENSMUSP00000049355,ENSMUSP00000072195,ENSMUSP00000079727,ENSMUSP00000130858	Adk,Adss,Atp6v1b2,Eno1,Gpi1,Hk1,Hspa8,Pdha1,Tpi1
GO.0034613	cellular protein localization	18	0.00166	ENSMUSP00000003912,ENSMUSP00000005394,ENSMUSP00000006629,ENSMUSP00000009234,ENSMUSP00000015791,ENSMUSP00000016081,ENSMUSP00000018437,ENSMUSP00000021603,ENSMUSP00000024047,ENSMUSP00000028981,ENSMUSP00000034607,ENSMUSP00000034756,ENSMUSP00000048555,ENSMUSP00000070993,ENSMUSP00000090844,ENSMUSP00000099475,ENSMUSP00000109237,ENSMUSP00000127842	Anxa2,Ap1b1,Ap1g1,Ap2a1,Arcn1,Calr,Cltc,Copg,Cpe,Fbln5,H2afy,Lama5,Mapre1,Pfn1,Spnb2,Twf2,Ufd1l,Ywhae
GO.0044711	single-organism biosynthetic process	18	0.00168	ENSMUSP00000004327,ENSMUSP00000016033,ENSMUSP00000016105,ENSMUSP00000017841,ENSMUSP00000018186,ENSMUSP00000020161,ENSMUSP00000023760,ENSMUSP00000030090,ENSMUSP00000032373,ENSMUSP00000033662,ENSMUSP00000034567,ENSMUSP00000047665,ENSMUSP00000049355,ENSMUSP00000076564,ENSMUSP00000103267,ENSMUSP00000106180,ENSMUSP00000127374,ENSMUSP00000130858	Ada,Adk,Adss,Alad,Arg1,Cyb5r3,Dlat,G6pdx,Gpd1,Gpi1,Ldha,Ldhb,Lta4h,Mgll,Pdha1,Rnpep,Sord,Tpi1
GO.0051129	negative regulation of cellular component organization	13	0.00186	ENSMUSP00000000590,ENSMUSP00000001963,ENSMUSP00000004646,ENSMUSP00000006629,ENSMUSP00000015800,ENSMUSP00000016081,ENSMUSP00000018437,ENSMUSP00000024047,ENSMUSP00000028981,ENSMUSP00000034756,ENSMUSP00000037654,ENSMUSP00000051888,ENSMUSP00000099475	Ace,Anxa2,Cltc,Coro1c,Eml2,H2afy,Hspa8,Mapre1,Pfn1,Rdx,Spnb2,Tpm1,Twf2
GO.0043254	regulation of protein complex assembly	10	0.00194	ENSMUSP00000000590,ENSMUSP00000006629,ENSMUSP00000018437,ENSMUSP00000021090,ENSMUSP00000024047,ENSMUSP00000028981,ENSMUSP00000037654,ENSMUSP00000037762,ENSMUSP00000051888,ENSMUSP00000116271	Csf3,Eml2,Grb2,Lcp1,Mapre1,Pfn1,Rdx,Spnb2,Tpm1,Twf2
GO.0030198	extracellular matrix organization	8	0.00244	ENSMUSP00000021603,ENSMUSP00000027752,ENSMUSP00000033898,ENSMUSP00000034756,ENSMUSP00000087756,ENSMUSP00000090304,ENSMUSP00000112006,ENSMUSP00000116271	Anxa2,Col4a1,Ctss,Fbln5,Lama2,Lamc1,Lcp1,Myh11
GO.0019319	hexose biosynthetic process	4	0.0035	ENSMUSP00000023760,ENSMUSP00000049355,ENSMUSP00000106180,ENSMUSP00000130858	Gpd1,Gpi1,Sord,Tpi1
GO.0051693	actin filament capping	4	0.00468	ENSMUSP00000000590,ENSMUSP00000006629,ENSMUSP00000024047,ENSMUSP00000051888	Rdx,Spnb2,Tpm1,Twf2
GO.0044237	cellular metabolic process	62	0.00562	ENSMUSP00000001963,ENSMUSP00000003912,ENSMUSP00000004327,ENSMUSP00000004377,ENSMUSP00000005394,ENSMUSP00000006435,ENSMUSP00000006629,ENSMUSP00000010899,ENSMUSP00000012348,ENSMUSP00000015800,ENSMUSP00000016033,ENSMUSP00000016400,ENSMUSP00000017841,ENSMUSP00000020161,ENSMUSP00000020637,ENSMUSP00000020759,ENSMUSP00000021090,ENSMUSP00000021607,ENSMUSP00000022517,ENSMUSP00000022573,ENSMUSP00000023203,…	Ace,Ada,Adk,Akr1b8,Alad,Aldh1l1,Arg1,Atp6v1b2,Calr,Canx,Cars,Cbr1,Ces1d,Cltc,Cpe,Cryl1,Cryz,Ctss,Ctsz,Dlat,Ech1,Eci1,Efemp1,Eif3c,Eno1,Erp44,Esd,G6pdx,Gda,Gpi1,Gpt,Gpx3,Grb2,Grpel1,Gstm2,Hebp1,Hk1,Hspa8,Ldha,Lgmn,Lta4h,Me1,Mgll,Nit2,Oplah,Pdia3,Pdia4,Pla2g7,Ppp2r4,Ptgr2,Ptpn6,Ptrf,Rnpep,Rps3,Snrpd2,Sord,Spnb2,Tgm2,Tpi1,Ufc1,Ufd1l,Ugp2
GO.0090066	regulation of anatomical structure size	10	0.00607	ENSMUSP00000000590,ENSMUSP00000004327,ENSMUSP00000006629,ENSMUSP00000021090,ENSMUSP00000023589,ENSMUSP00000024047,ENSMUSP00000037762,ENSMUSP00000051888,ENSMUSP00000066488,ENSMUSP00000127374	Agt,Csf3,G6pdx,Grb2,Kng1,Mgll,Rdx,Spnb2,Tpm1,Twf2
GO.0061620	glycolytic process through glucose-6-phosphate	2	0.00653	ENSMUSP00000049355,ENSMUSP00000072195	Gpi1,Hk1
GO.0071822	protein complex subunit organization	18	0.00674	ENSMUSP00000003912,ENSMUSP00000015800,ENSMUSP00000016081,ENSMUSP00000018437,ENSMUSP00000020161,ENSMUSP00000021090,ENSMUSP00000027752,ENSMUSP00000029850,ENSMUSP00000030090,ENSMUSP00000031565,ENSMUSP00000034756,ENSMUSP00000034989,ENSMUSP00000041104,ENSMUSP00000046837,ENSMUSP00000081011,ENSMUSP00000087756,ENSMUSP00000099475,ENSMUSP00000116271	Aifm1,Alad,Anxa2,Arg1,Calr,Cltc,Cryz,Fscn1,Gpx3,Grb2,H2afy,Hspa8,Lamc1,Lcp1,Me1,Myh11,Pfn1,Ppp2r4
GO.0045454	cell redox homeostasis	5	0.007	ENSMUSP00000026122,ENSMUSP00000028683,ENSMUSP00000030028,ENSMUSP00000041104,ENSMUSP00000076521	Aifm1,Erp44,P4hb,Pdia3,Pdia4
GO.0071704	organic substance metabolic process	64	0.00776	ENSMUSP00000001963,ENSMUSP00000003912,ENSMUSP00000004327,ENSMUSP00000004377,ENSMUSP00000005394,ENSMUSP00000006435,ENSMUSP00000006629,ENSMUSP00000006703,ENSMUSP00000010899,ENSMUSP00000012348,ENSMUSP00000015800,ENSMUSP00000016033,ENSMUSP00000016400,ENSMUSP00000017841,ENSMUSP00000018186,ENSMUSP00000020161,ENSMUSP00000020637,ENSMUSP00000020759,ENSMUSP00000021090,ENSMUSP00000021607,ENSMUSP00000021668,…	Ace,Ada,Adk,Aifm1,Akr1b8,Alad,Aldh1l1,Arg1,Atp6v1b2,C4b,Calr,Canx,Cars,Cbr1,Ces1d,Cltc,Cryl1,Ctss,Ctsz,Cyb5r3,Dlat,Dnpep,Ech1,Eci1,Efemp1,Eif3c,Eno1,Erp44,Esd,G6pdx,Gda,Gpi1,Gpt,Grb2,Grpel1,Gstm2,Hebp1,Hk1,Hspa8,Itih4,Lgmn,Lta4h,Me1,Mgll,Nit2,Npc2,Oplah,Pdia3,Pdia4,Pla2g7,Plin1,Ppp2r4,Ptgr2,Ptpn6,Ptrf,Rps3,Snrpd2,Sord,Spnb2,Tgm2,Tpi1,Ufc1,Ufd1l,Ugp2
GO.0006629	lipid metabolic process	16	0.00883	ENSMUSP00000004327,ENSMUSP00000016033,ENSMUSP00000018186,ENSMUSP00000021668,ENSMUSP00000022517,ENSMUSP00000023760,ENSMUSP00000024706,ENSMUSP00000024946,ENSMUSP00000026459,ENSMUSP00000032762,ENSMUSP00000034172,ENSMUSP00000040244,ENSMUSP00000066092,ENSMUSP00000076564,ENSMUSP00000115704,ENSMUSP00000127374	Akr1b8,Atp5b,Ces1d,Cryl1,Cyb5r3,Ech1,Eci1,G6pdx,Gpd1,Lta4h,Mgll,Npc2,Pla2g7,Plin1,Ptgr2,Rnpep
GO.0034976	response to endoplasmic reticulum stress	7	0.00909	ENSMUSP00000005394,ENSMUSP00000026122,ENSMUSP00000028683,ENSMUSP00000030028,ENSMUSP00000041104,ENSMUSP00000076521,ENSMUSP00000078914	Aifm1,Erp44,P4hb,Pdia3,Pdia4,Ufc1,Ufd1l
GO.0044763	single-organism cellular process	74	0.0113	ENSMUSP00000000590,ENSMUSP00000003912,ENSMUSP00000004327,ENSMUSP00000004377,ENSMUSP00000004646,ENSMUSP00000005394,ENSMUSP00000006629,ENSMUSP00000009530,ENSMUSP00000010899,ENSMUSP00000012348,ENSMUSP00000015791,ENSMUSP00000015800,ENSMUSP00000017841,ENSMUSP00000017920,ENSMUSP00000020161,ENSMUSP00000020759,ENSMUSP00000021090,ENSMUSP00000021603,ENSMUSP00000022517,ENSMUSP00000022573,ENSMUSP00000023203,…	Actg1,Ada,Adk,Akr1b8,Alad,Alb,Aldh1l1,Ap1g1,Arg1,Arhgap1,Calr,Cars,Ces1d,Cltc,Coro1c,Cpe,Crk,Cryl1,Csf3,Ctss,Dlat,Ech1,Eci1,Efemp1,Eno1,Erp44,Esd,Fbln5,Flnb,Fscn1,Fth1,G6pdx,Gda,Gpi1,Gpt,Gpx3,Grb2,Gstm2,Hebp1,Hk1,Hspa8,Lama5,Lamc1,Lcp1,Ldha,Mapre1,Me1,Mgll,Myh11,Nit2,O3far1,Pdia3,Pdia4,Pla2g7,Ppp2r4,Ptgr2,Ptpn6,Pygl,Rdx,Rnpep,Rps3,Rtn3,Sord,Spnb2,Tagln2,Tgm2,Timp1,Tnc,Tpi1,Tpm1,Twf2,Ufd1l,Ugp2,Yw…
GO.0016192	vesicle-mediated transport	16	0.0122	ENSMUSP00000004646,ENSMUSP00000006629,ENSMUSP00000009234,ENSMUSP00000015800,ENSMUSP00000020637,ENSMUSP00000021090,ENSMUSP00000034756,ENSMUSP00000035579,ENSMUSP00000065810,ENSMUSP00000090844,ENSMUSP00000099411,ENSMUSP00000099475,ENSMUSP00000102782,ENSMUSP00000109237,ENSMUSP00000127842,ENSMUSP00000129739	Anxa2,Ap1b1,Ap1g1,Ap2a1,Canx,Cd300lg,Cltc,Copg,Coro1c,Eps15l1,Grb2,Hspa8,Lgals3bp,Rtn3,Spnb2,Tgm2
GO.0022617	extracellular matrix disassembly	3	0.0122	ENSMUSP00000027752,ENSMUSP00000112006,ENSMUSP00000116271	Ctss,Lamc1,Lcp1
GO.0033197	response to vitamin E	3	0.0122	ENSMUSP00000017841,ENSMUSP00000020161,ENSMUSP00000030090	Ada,Alad,Arg1
GO.0005975	carbohydrate metabolic process	12	0.0144	ENSMUSP00000004327,ENSMUSP00000023760,ENSMUSP00000032373,ENSMUSP00000033662,ENSMUSP00000034567,ENSMUSP00000049355,ENSMUSP00000071231,ENSMUSP00000072195,ENSMUSP00000079727,ENSMUSP00000103267,ENSMUSP00000106180,ENSMUSP00000130858	Dlat,Eno1,G6pdx,Gpd1,Gpi1,Hk1,Ldha,Ldhb,Pdha1,Pygl,Sord,Tpi1
GO.0019637	organophosphate metabolic process	13	0.0144	ENSMUSP00000004327,ENSMUSP00000006435,ENSMUSP00000015800,ENSMUSP00000016105,ENSMUSP00000032373,ENSMUSP00000033662,ENSMUSP00000047665,ENSMUSP00000049355,ENSMUSP00000071231,ENSMUSP00000072195,ENSMUSP00000079727,ENSMUSP00000099939,ENSMUSP00000130858	Adk,Adss,Atp6v1b2,Eno1,G6pdx,Gpi1,Hk1,Hspa8,Ldhb,Pdha1,Pygl,Tpi1,Ugp2
GO.0008064	regulation of actin polymerization or depolymerization	6	0.0145	ENSMUSP00000000590,ENSMUSP00000006629,ENSMUSP00000021090,ENSMUSP00000024047,ENSMUSP00000037762,ENSMUSP00000051888	Csf3,Grb2,Rdx,Spnb2,Tpm1,Twf2
GO.0050896	response to stimulus	51	0.0161	ENSMUSP00000003912,ENSMUSP00000004327,ENSMUSP00000004377,ENSMUSP00000005394,ENSMUSP00000006629,ENSMUSP00000006703,ENSMUSP00000012348,ENSMUSP00000015791,ENSMUSP00000016033,ENSMUSP00000016105,ENSMUSP00000017920,ENSMUSP00000020161,ENSMUSP00000020759,ENSMUSP00000021090,ENSMUSP00000021607,ENSMUSP00000021668,ENSMUSP00000023589,ENSMUSP00000023760,ENSMUSP00000024047,ENSMUSP00000024706,ENSMUSP00000025229,…	Adss,Aifm1,Alb,Ap1g1,Arg1,Arhgap1,C4b,Calr,Ces1d,Cfb,Col4a1,Cpe,Crk,Cryz,Ctss,Efemp1,Erp44,Fth1,G6pdx,Gpd1,Gpx3,Grb2,Gstm2,Itih4,Kng1,Lama2,Lama5,Lcp1,Ldha,Lgmn,Lta4h,Lyz2,Me1,Myh11,Npc2,O3far1,P4hb,Pdia3,Pdia4,Pla2g7,Ptpn6,Rplp0,Rps3,Sord,Spnb2,Tgm2,Tnc,Tpm1,Twf2,Ufc1,Ufd1l
GO.1900126	negative regulation of hyaluronan biosynthetic process	2	0.0161	ENSMUSP00000099475,ENSMUSP00000127842	Ap2a1,Cltc
GO.0006950	response to stress	30	0.0174	ENSMUSP00000003912,ENSMUSP00000004327,ENSMUSP00000004377,ENSMUSP00000005394,ENSMUSP00000006703,ENSMUSP00000009530,ENSMUSP00000012348,ENSMUSP00000020161,ENSMUSP00000021090,ENSMUSP00000023589,ENSMUSP00000024706,ENSMUSP00000025229,ENSMUSP00000026122,ENSMUSP00000028683,ENSMUSP00000030028,ENSMUSP00000030056,ENSMUSP00000030090,ENSMUSP00000031314,ENSMUSP00000032998,ENSMUSP00000041104,ENSMUSP00000051888,…	Actg1,Aifm1,Alad,Alb,Arg1,C4b,Calr,Cfb,Erp44,G6pdx,Gpx3,Grb2,Gstm2,Itih4,Kng1,Lcp1,Lyz2,Myh11,P4hb,Pdia3,Pdia4,Pla2g7,Ptpn6,Rps3,Sord,Timp1,Tnc,Tpm1,Ufc1,Ufd1l
GO.0003044	regulation of systemic arterial blood pressure mediated by a chemical signal	4	0.0196	ENSMUSP00000001963,ENSMUSP00000004327,ENSMUSP00000051888,ENSMUSP00000066488	Ace,Agt,G6pdx,Tpm1
GO.0010639	negative regulation of organelle organization	8	0.0196	ENSMUSP00000000590,ENSMUSP00000006629,ENSMUSP00000016081,ENSMUSP00000018437,ENSMUSP00000024047,ENSMUSP00000028981,ENSMUSP00000037654,ENSMUSP00000051888	Eml2,H2afy,Mapre1,Pfn1,Rdx,Spnb2,Tpm1,Twf2
GO.0061077	chaperone-mediated protein folding	4	0.0196	ENSMUSP00000003912,ENSMUSP00000015800,ENSMUSP00000020637,ENSMUSP00000076521	Calr,Canx,Hspa8,Pdia4
GO.0051156	glucose 6-phosphate metabolic process	3	0.0199	ENSMUSP00000004327,ENSMUSP00000072195,ENSMUSP00000130858	G6pdx,Hk1,Tpi1
GO.1901605	alpha-amino acid metabolic process	7	0.0205	ENSMUSP00000016105,ENSMUSP00000020161,ENSMUSP00000023203,ENSMUSP00000023432,ENSMUSP00000026122,ENSMUSP00000032175,ENSMUSP00000082288	Adss,Aldh1l1,Aldh6a1,Arg1,Gpt,Nit2,P4hb
GO.0065003	macromolecular complex assembly	16	0.0221	ENSMUSP00000003912,ENSMUSP00000016081,ENSMUSP00000020161,ENSMUSP00000021090,ENSMUSP00000027752,ENSMUSP00000029850,ENSMUSP00000030090,ENSMUSP00000032992,ENSMUSP00000034172,ENSMUSP00000034756,ENSMUSP00000034989,ENSMUSP00000037597,ENSMUSP00000041104,ENSMUSP00000081011,ENSMUSP00000087756,ENSMUSP00000099475	Aifm1,Alad,Anxa2,Arg1,Calr,Ces1d,Cltc,Cryz,Eif3c,Gpx3,Grb2,H2afy,Lamc1,Me1,Myh11,Snrpd2
GO.0006631	fatty acid metabolic process	8	0.0223	ENSMUSP00000016033,ENSMUSP00000022517,ENSMUSP00000024946,ENSMUSP00000034172,ENSMUSP00000066092,ENSMUSP00000076564,ENSMUSP00000115704,ENSMUSP00000127374	Ces1d,Cryl1,Ech1,Eci1,Lta4h,Mgll,Ptgr2,Rnpep
GO.0043933	macromolecular complex subunit organization	22	0.0238	ENSMUSP00000003912,ENSMUSP00000015800,ENSMUSP00000016081,ENSMUSP00000018437,ENSMUSP00000020161,ENSMUSP00000021090,ENSMUSP00000024706,ENSMUSP00000027752,ENSMUSP00000029850,ENSMUSP00000030090,ENSMUSP00000031565,ENSMUSP00000032992,ENSMUSP00000034172,ENSMUSP00000034756,ENSMUSP00000034989,ENSMUSP00000037597,ENSMUSP00000041104,ENSMUSP00000046837,ENSMUSP00000081011,ENSMUSP00000087756,ENSMUSP00000099475,…	Aifm1,Alad,Anxa2,Arg1,Calr,Ces1d,Cltc,Cryz,Eif3c,Fscn1,Gpx3,Grb2,H2afy,Hspa8,Lamc1,Lcp1,Me1,Myh11,Pfn1,Pla2g7,Ppp2r4,Snrpd2
GO.0043603	cellular amide metabolic process	11	0.0243	ENSMUSP00000001963,ENSMUSP00000004327,ENSMUSP00000010899,ENSMUSP00000012348,ENSMUSP00000016033,ENSMUSP00000020161,ENSMUSP00000023222,ENSMUSP00000023432,ENSMUSP00000032175,ENSMUSP00000032992,ENSMUSP00000048555	Ace,Aldh1l1,Arg1,Cars,Cpe,Eif3c,G6pdx,Gstm2,Lta4h,Nit2,Oplah
GO.0016042	lipid catabolic process	7	0.0269	ENSMUSP00000024706,ENSMUSP00000024946,ENSMUSP00000032762,ENSMUSP00000034172,ENSMUSP00000040244,ENSMUSP00000066092,ENSMUSP00000127374	Akr1b8,Ces1d,Ech1,Eci1,Mgll,Pla2g7,Plin1
GO.0006091	generation of precursor metabolites and energy	7	0.0275	ENSMUSP00000023760,ENSMUSP00000034567,ENSMUSP00000049355,ENSMUSP00000071231,ENSMUSP00000072195,ENSMUSP00000079727,ENSMUSP00000130858	Dlat,Eno1,Gpd1,Gpi1,Hk1,Pygl,Tpi1
GO.0019244	lactate biosynthetic process from pyruvate	2	0.0278	ENSMUSP00000032373,ENSMUSP00000103267	Ldha,Ldhb
GO.0006886	intracellular protein transport	11	0.0333	ENSMUSP00000003912,ENSMUSP00000005394,ENSMUSP00000006629,ENSMUSP00000009234,ENSMUSP00000034607,ENSMUSP00000034756,ENSMUSP00000070993,ENSMUSP00000090844,ENSMUSP00000099475,ENSMUSP00000109237,ENSMUSP00000127842	Anxa2,Ap1b1,Ap1g1,Ap2a1,Arcn1,Calr,Cltc,Copg,Spnb2,Ufd1l,Ywhae
GO.0006094	gluconeogenesis	3	0.0341	ENSMUSP00000023760,ENSMUSP00000049355,ENSMUSP00000130858	Gpd1,Gpi1,Tpi1
GO.1901565	organonitrogen compound catabolic process	7	0.0341	ENSMUSP00000001963,ENSMUSP00000016033,ENSMUSP00000017841,ENSMUSP00000020161,ENSMUSP00000023203,ENSMUSP00000032175,ENSMUSP00000084882	Ace,Ada,Aldh1l1,Arg1,Gda,Gpt,Lta4h
GO.0051641	cellular localization	22	0.0344	ENSMUSP00000003912,ENSMUSP00000005394,ENSMUSP00000006629,ENSMUSP00000009234,ENSMUSP00000015791,ENSMUSP00000016081,ENSMUSP00000018437,ENSMUSP00000020637,ENSMUSP00000021603,ENSMUSP00000021668,ENSMUSP00000024047,ENSMUSP00000025563,ENSMUSP00000028981,ENSMUSP00000031314,ENSMUSP00000034756,ENSMUSP00000048555,ENSMUSP00000063660,ENSMUSP00000070993,ENSMUSP00000090844,ENSMUSP00000099475,ENSMUSP00000109237,…	Alb,Anxa2,Ap1b1,Ap1g1,Ap2a1,Calr,Canx,Cltc,Copg,Cpe,Fbln5,Fth1,H2afy,Lama5,Mapre1,Npc2,O3far1,Pfn1,Spnb2,Twf2,Ufd1l,Ywhae
GO.0046395	carboxylic acid catabolic process	6	0.038	ENSMUSP00000020161,ENSMUSP00000023203,ENSMUSP00000024946,ENSMUSP00000032175,ENSMUSP00000034172,ENSMUSP00000066092	Aldh1l1,Arg1,Ces1d,Ech1,Eci1,Gpt
GO.0051493	regulation of cytoskeleton organization	9	0.038	ENSMUSP00000000590,ENSMUSP00000006629,ENSMUSP00000017920,ENSMUSP00000021090,ENSMUSP00000024047,ENSMUSP00000028981,ENSMUSP00000037654,ENSMUSP00000037762,ENSMUSP00000051888	Crk,Csf3,Eml2,Grb2,Mapre1,Rdx,Spnb2,Tpm1,Twf2
GO.0006167	AMP biosynthetic process	2	0.042	ENSMUSP00000016105,ENSMUSP00000047665	Adk,Adss
GO.0046060	dATP metabolic process	2	0.042	ENSMUSP00000017841,ENSMUSP00000047665	Ada,Adk
GO.0046113	nucleobase catabolic process	2	0.042	ENSMUSP00000082288,ENSMUSP00000084882	Aldh6a1,Gda
GO.0009987	cellular process	83	0.0495	ENSMUSP00000000590,ENSMUSP00000001963,ENSMUSP00000003912,ENSMUSP00000004327,ENSMUSP00000004377,ENSMUSP00000004646,ENSMUSP00000005394,ENSMUSP00000006629,ENSMUSP00000009530,ENSMUSP00000010899,ENSMUSP00000012348,ENSMUSP00000015791,ENSMUSP00000015800,ENSMUSP00000016081,ENSMUSP00000016400,ENSMUSP00000017841,ENSMUSP00000017920,ENSMUSP00000020161,ENSMUSP00000020637,ENSMUSP00000020759,ENSMUSP00000021603,…	Ace,Actg1,Ada,Adk,Akr1b8,Alb,Aldh1l1,Ap1g1,Arg1,Arhgap1,Calr,Canx,Cars,Ces1d,Cltc,Coro1c,Cpe,Crk,Cryl1,Cryz,Ctss,Ctsz,Dlat,Ech1,Eci1,Efemp1,Eif3c,Eno1,Esd,Fbln5,Flnb,Fscn1,Fth1,G6pdx,Gda,Gpi1,Gpt,Gpx3,Grpel1,Gstm2,H2afy,Hebp1,Hk1,Hspa8,Lama5,Lamc1,Lcp1,Ldha,Lgmn,Lyz2,Mapre1,Me1,Mgll,Myh11,Nit2,O3far1,Oplah,Pdia3,Pdia4,Pla2g7,Ppp2r4,Ptgr2,Ptpn6,Ptrf,Rdx,Rnpep,Rplp0,Rps3,Rtn3,Snrpd2,Sord,Spnb2,Tagl…
Molecular Function (GO)
pathway ID	pathway description	count in gene set	false discovery rate	matching proteins in network (IDs)	matching proteins in network (labels)
GO.0044822	poly(A) RNA binding	30	6.71e-09	ENSMUSP00000000590,ENSMUSP00000003912,ENSMUSP00000005185,ENSMUSP00000006629,ENSMUSP00000015800,ENSMUSP00000016033,ENSMUSP00000018437,ENSMUSP00000020637,ENSMUSP00000021090,ENSMUSP00000024047,ENSMUSP00000026122,ENSMUSP00000028683,ENSMUSP00000028981,ENSMUSP00000029850,ENSMUSP00000031565,ENSMUSP00000032992,ENSMUSP00000032998,ENSMUSP00000034607,ENSMUSP00000034756,ENSMUSP00000037597,ENSMUSP00000046340,…	Adk,Aldh6a1,Anxa2,Arcn1,Calr,Canx,Cltc,Cryz,Cstb,Eif3c,Elavl1,Flnb,Fscn1,Grb2,Grn,Hspa8,Lta4h,Mapre1,P4hb,Pdia3,Pdia4,Pfn1,Ptrf,Rdx,Rplp0,Rps3,Snrpd2,Spnb2,Twf2,Ywhae
GO.0003723	RNA binding	31	4.1e-07	ENSMUSP00000000590,ENSMUSP00000003912,ENSMUSP00000005185,ENSMUSP00000006629,ENSMUSP00000010899,ENSMUSP00000015800,ENSMUSP00000016033,ENSMUSP00000018437,ENSMUSP00000020637,ENSMUSP00000021090,ENSMUSP00000024047,ENSMUSP00000026122,ENSMUSP00000028683,ENSMUSP00000028981,ENSMUSP00000029850,ENSMUSP00000031565,ENSMUSP00000032992,ENSMUSP00000032998,ENSMUSP00000034607,ENSMUSP00000034756,ENSMUSP00000037597,…	Adk,Aldh6a1,Anxa2,Arcn1,Calr,Canx,Cars,Cltc,Cryz,Cstb,Eif3c,Elavl1,Flnb,Fscn1,Grb2,Grn,Hspa8,Lta4h,Mapre1,P4hb,Pdia3,Pdia4,Pfn1,Ptrf,Rdx,Rplp0,Rps3,Snrpd2,Spnb2,Twf2,Ywhae
GO.0005488	binding	90	4.1e-07	ENSMUSP00000000590,ENSMUSP00000001963,ENSMUSP00000003912,ENSMUSP00000004327,ENSMUSP00000004377,ENSMUSP00000004646,ENSMUSP00000005067,ENSMUSP00000005185,ENSMUSP00000005394,ENSMUSP00000006435,ENSMUSP00000009234,ENSMUSP00000009530,ENSMUSP00000010899,ENSMUSP00000012348,ENSMUSP00000015791,ENSMUSP00000015800,ENSMUSP00000016033,ENSMUSP00000016081,ENSMUSP00000016105,ENSMUSP00000017920,ENSMUSP00000018186,…	Ace,Actg1,Actr1a,Adk,Adss,Aifm1,Alad,Aldh6a1,Ap1b1,Ap1g1,Ap2a1,Arcn1,Arg1,Atp5b,Atp6v1b2,Calr,Cars,Cd300lg,Cltc,Col4a1,Coro1c,Crk,Cryl1,Csf3,Cstb,Ctss,Cyb5r3,Dnpep,Ech1,Eif3c,Eml2,Eno1,Eps15l1,Esyt1,Fbn1,Flnb,Fscn1,Fth1,G6pdx,Gda,Gpd1,Gpt,Gpx3,Grb2,Grn,Gstm2,H2afy,Hebp1,Hk1,Hspa8,Kng1,Lama5,Lamc1,Lap3,Ldhb,Lta4h,Lyz2,Mapre1,Mgll,Myh11,Npc2,Nrd1,Nudt19,O3far1,Oplah,P4hb,Pdia3,Pdia4,Pfn1,Pla2g7,Ppp…
GO.0005515	protein binding	59	8.08e-07	ENSMUSP00000001963,ENSMUSP00000003912,ENSMUSP00000004327,ENSMUSP00000004377,ENSMUSP00000004646,ENSMUSP00000005067,ENSMUSP00000005185,ENSMUSP00000005394,ENSMUSP00000006629,ENSMUSP00000009234,ENSMUSP00000009530,ENSMUSP00000010899,ENSMUSP00000012348,ENSMUSP00000015791,ENSMUSP00000015800,ENSMUSP00000016081,ENSMUSP00000017920,ENSMUSP00000018437,ENSMUSP00000020759,ENSMUSP00000021090,ENSMUSP00000021603,…	Ace,Actg1,Alad,Alb,Anxa2,Ap1b1,Ap1g1,Ap2a1,Atp5b,Calr,Cars,Cd300lg,Cltc,Col4a1,Coro1c,Cpe,Crk,Cryl1,Csf3,Cstb,Ctss,Ech1,Efemp1,Elavl1,Eml2,Fbln5,Fbn1,Flnb,Fscn1,G6pdx,Grb2,Grpel1,Gstm2,H2afy,Hspa8,Kng1,Lama5,Lcp1,Lyz2,Mapre1,Mgll,Npc2,Nudt19,Pcca,Pfn1,Ppp2r4,Ptpn6,Rps3,Sdpr,Sgta,Spnb2,Timp1,Tnc,Tpi1,Tpm1,Twf2,Ufd1l,Ugp2,Ywhae
GO.0097159	organic cyclic compound binding	59	2.49e-06	ENSMUSP00000000590,ENSMUSP00000003912,ENSMUSP00000004327,ENSMUSP00000005185,ENSMUSP00000006435,ENSMUSP00000006629,ENSMUSP00000010899,ENSMUSP00000015800,ENSMUSP00000016033,ENSMUSP00000016081,ENSMUSP00000016105,ENSMUSP00000017841,ENSMUSP00000018186,ENSMUSP00000018437,ENSMUSP00000020637,ENSMUSP00000020710,ENSMUSP00000021090,ENSMUSP00000021668,ENSMUSP00000022517,ENSMUSP00000023203,ENSMUSP00000023222,…	Actg1,Actr1a,Ada,Adk,Adss,Aifm1,Alb,Aldh6a1,Anxa2,Arcn1,Atp5b,Atp6v1b2,Calr,Canx,Cars,Cltc,Cryl1,Cryz,Cstb,Cyb5r3,Eif3c,Flnb,Fscn1,G6pdx,Gpd1,Gpt,Grb2,Grn,Grpel1,H2afy,Hebp1,Hk1,Hspa8,Ldhb,Lta4h,Mapre1,Me1,Myh11,Npc2,Oplah,P4hb,Pcca,Pdia3,Pdia4,Pfn1,Ppp2r4,Ptrf,Pygl,Rdx,Rplp0,Rps3,Snrpd2,Sord,Spnb2,Tcn2,Tgm2,Twf2,Ugp2,Ywhae
GO.0019899	enzyme binding	28	3.57e-06	ENSMUSP00000001963,ENSMUSP00000003912,ENSMUSP00000004377,ENSMUSP00000004646,ENSMUSP00000005185,ENSMUSP00000006629,ENSMUSP00000009234,ENSMUSP00000009530,ENSMUSP00000012348,ENSMUSP00000015800,ENSMUSP00000016081,ENSMUSP00000018437,ENSMUSP00000021090,ENSMUSP00000021668,ENSMUSP00000024047,ENSMUSP00000032998,ENSMUSP00000037762,ENSMUSP00000038763,ENSMUSP00000046837,ENSMUSP00000055694,ENSMUSP00000070993,…	Ace,Actg1,Ap1b1,Ap1g1,Ap2a1,Calr,Cltc,Coro1c,Csf3,Cstb,Elavl1,Grb2,Gstm2,H2afy,Hspa8,Lcp1,Npc2,Pcca,Pfn1,Ppp2r4,Ptpn6,Rps3,Sdpr,Spnb2,Timp1,Tpi1,Twf2,Ywhae
GO.1901363	heterocyclic compound binding	58	3.57e-06	ENSMUSP00000000590,ENSMUSP00000003912,ENSMUSP00000004327,ENSMUSP00000005185,ENSMUSP00000006435,ENSMUSP00000006629,ENSMUSP00000010899,ENSMUSP00000015800,ENSMUSP00000016033,ENSMUSP00000016081,ENSMUSP00000016105,ENSMUSP00000017841,ENSMUSP00000018186,ENSMUSP00000018437,ENSMUSP00000020637,ENSMUSP00000020710,ENSMUSP00000021090,ENSMUSP00000022517,ENSMUSP00000023203,ENSMUSP00000023222,ENSMUSP00000023760,…	Actg1,Actr1a,Ada,Adk,Adss,Aifm1,Alb,Aldh6a1,Anxa2,Arcn1,Atp5b,Atp6v1b2,Calr,Canx,Cars,Cltc,Cryl1,Cryz,Cstb,Cyb5r3,Eif3c,Flnb,Fscn1,G6pdx,Gpd1,Gpt,Grb2,Grn,Grpel1,H2afy,Hebp1,Hk1,Hspa8,Ldhb,Lta4h,Mapre1,Me1,Myh11,Oplah,P4hb,Pcca,Pdia3,Pdia4,Pfn1,Ppp2r4,Ptrf,Pygl,Rdx,Rplp0,Rps3,Snrpd2,Sord,Spnb2,Tcn2,Tgm2,Twf2,Ugp2,Ywhae
GO.0003824	catalytic activity	59	4.21e-06	ENSMUSP00000001963,ENSMUSP00000004327,ENSMUSP00000004377,ENSMUSP00000006435,ENSMUSP00000007005,ENSMUSP00000010899,ENSMUSP00000012348,ENSMUSP00000015800,ENSMUSP00000016033,ENSMUSP00000016105,ENSMUSP00000016400,ENSMUSP00000017841,ENSMUSP00000018186,ENSMUSP00000020161,ENSMUSP00000020759,ENSMUSP00000021607,ENSMUSP00000022573,ENSMUSP00000023203,ENSMUSP00000023222,ENSMUSP00000023432,ENSMUSP00000024706,…	Acat2,Ace,Ada,Adss,Aifm1,Akr1b8,Alad,Aldh1l1,Arg1,Atp6v1b2,Cars,Cbr1,Ces1d,Cfb,Cryz,Ctss,Ctsz,Cyb5r3,Dlat,Dnpep,Ech1,Eci1,Efemp1,Eno1,Erp44,Esd,Fth1,G6pdx,Gda,Gpi1,Gpt,Gpx3,Gstm2,Hk1,Hspa8,Ldha,Ldhb,Lgmn,Lta4h,Lyz2,Mgll,Myh11,Nit2,Nudt19,Oplah,Pdha1,Pdia3,Pdia4,Pla2g7,Ptgr2,Ptpn6,Pygl,Rnpep,Rps3,Sord,Tgm2,Tpi1,Ufc1,Ugp2
GO.0016860	intramolecular oxidoreductase activity	7	6.1e-06	ENSMUSP00000024946,ENSMUSP00000026122,ENSMUSP00000028683,ENSMUSP00000030028,ENSMUSP00000049355,ENSMUSP00000076521,ENSMUSP00000130858	Eci1,Erp44,Gpi1,P4hb,Pdia3,Pdia4,Tpi1
GO.0048037	cofactor binding	12	2e-05	ENSMUSP00000004327,ENSMUSP00000018186,ENSMUSP00000022517,ENSMUSP00000023203,ENSMUSP00000023760,ENSMUSP00000029850,ENSMUSP00000031314,ENSMUSP00000032373,ENSMUSP00000034989,ENSMUSP00000041104,ENSMUSP00000071231,ENSMUSP00000106180	Aifm1,Alb,Cryl1,Cryz,Cyb5r3,G6pdx,Gpd1,Gpt,Ldhb,Me1,Pygl,Sord
GO.0003674	molecular_function	94	5.39e-05	ENSMUSP00000000590,ENSMUSP00000001963,ENSMUSP00000003912,ENSMUSP00000004327,ENSMUSP00000004377,ENSMUSP00000004646,ENSMUSP00000005067,ENSMUSP00000005185,ENSMUSP00000005394,ENSMUSP00000006435,ENSMUSP00000006703,ENSMUSP00000007005,ENSMUSP00000009530,ENSMUSP00000010899,ENSMUSP00000012348,ENSMUSP00000015791,ENSMUSP00000015800,ENSMUSP00000016033,ENSMUSP00000016081,ENSMUSP00000016105,ENSMUSP00000016400,…	Acat2,Ace,Actg1,Actr1a,Adss,Aifm1,Akr1b8,Alad,Aldh1l1,Arcn1,Arhgap1,Atp6v1b2,C4b,Calr,Cars,Cbr1,Cd300lg,Ces1d,Cfb,Col4a1,Copg,Coro1c,Crk,Csf3,Cstb,Ctss,Ctsz,Dlat,Dnpep,Ech1,Eci1,Eif3c,Eml2,Eps15l1,Erp44,Esd,Esyt1,Fbn1,Flnb,Fscn1,Fth1,G6pdx,Gpi1,Gpx3,Grb2,Grn,Gstm2,H2afy,Hebp1,Hk1,Hspa8,Itih4,Kng1,Lama5,Lamc1,Ldha,Lgals3bp,Lgmn,Lta4h,Lyz2,Mapre1,Mgll,Myh11,Nit2,Npc2,Nudt19,O3far1,Oplah,Pdha1,Pdia3…
GO.0036094	small molecule binding	36	5.39e-05	ENSMUSP00000004327,ENSMUSP00000006435,ENSMUSP00000010899,ENSMUSP00000015800,ENSMUSP00000016105,ENSMUSP00000017841,ENSMUSP00000018186,ENSMUSP00000018437,ENSMUSP00000020710,ENSMUSP00000021668,ENSMUSP00000022517,ENSMUSP00000023222,ENSMUSP00000023760,ENSMUSP00000024047,ENSMUSP00000026459,ENSMUSP00000029850,ENSMUSP00000031099,ENSMUSP00000031314,ENSMUSP00000032373,ENSMUSP00000034989,ENSMUSP00000038763,…	Actg1,Actr1a,Ada,Adk,Adss,Aifm1,Alb,Atp5b,Atp6v1b2,Cars,Cryl1,Cryz,Cyb5r3,Elavl1,G6pdx,Gpd1,Grpel1,Hk1,Hspa8,Ldhb,Me1,Myh11,Npc2,O3far1,Oplah,Pcca,Pfn1,Ppp2r4,Pygl,Sdpr,Sord,Tcn2,Tgm2,Twf2,Ugp2,Ywhae
GO.0016853	isomerase activity	9	5.41e-05	ENSMUSP00000024946,ENSMUSP00000026122,ENSMUSP00000028683,ENSMUSP00000030028,ENSMUSP00000046837,ENSMUSP00000049355,ENSMUSP00000066092,ENSMUSP00000076521,ENSMUSP00000130858	Ech1,Eci1,Erp44,Gpi1,P4hb,Pdia3,Pdia4,Ppp2r4,Tpi1
GO.0016616	oxidoreductase activity, acting on the CH-OH group of donors, NAD or NADP as acceptor	8	0.000103	ENSMUSP00000004327,ENSMUSP00000023760,ENSMUSP00000032373,ENSMUSP00000040244,ENSMUSP00000049394,ENSMUSP00000103267,ENSMUSP00000106180,ENSMUSP00000115704	Akr1b8,Cbr1,G6pdx,Gpd1,Ldha,Ldhb,Ptgr2,Sord
GO.0051287	NAD binding	6	0.000178	ENSMUSP00000018186,ENSMUSP00000022517,ENSMUSP00000023760,ENSMUSP00000032373,ENSMUSP00000034989,ENSMUSP00000106180	Cryl1,Cyb5r3,Gpd1,Ldhb,Me1,Sord
GO.0050662	coenzyme binding	9	0.000308	ENSMUSP00000004327,ENSMUSP00000018186,ENSMUSP00000022517,ENSMUSP00000023760,ENSMUSP00000029850,ENSMUSP00000032373,ENSMUSP00000034989,ENSMUSP00000041104,ENSMUSP00000106180	Aifm1,Cryl1,Cryz,Cyb5r3,G6pdx,Gpd1,Ldhb,Me1,Sord
GO.0016491	oxidoreductase activity	16	0.000557	ENSMUSP00000004327,ENSMUSP00000018186,ENSMUSP00000025563,ENSMUSP00000026122,ENSMUSP00000029850,ENSMUSP00000032175,ENSMUSP00000032373,ENSMUSP00000033662,ENSMUSP00000040244,ENSMUSP00000041104,ENSMUSP00000049394,ENSMUSP00000081011,ENSMUSP00000082288,ENSMUSP00000103267,ENSMUSP00000106180,ENSMUSP00000115704	Aifm1,Akr1b8,Aldh1l1,Aldh6a1,Cbr1,Cryz,Cyb5r3,Fth1,G6pdx,Gpx3,Ldha,Ldhb,P4hb,Pdha1,Ptgr2,Sord
GO.0043167	ion binding	55	0.000584	ENSMUSP00000001963,ENSMUSP00000006435,ENSMUSP00000006629,ENSMUSP00000009530,ENSMUSP00000010899,ENSMUSP00000012348,ENSMUSP00000015800,ENSMUSP00000016033,ENSMUSP00000016105,ENSMUSP00000017841,ENSMUSP00000018186,ENSMUSP00000018437,ENSMUSP00000020161,ENSMUSP00000020637,ENSMUSP00000020710,ENSMUSP00000020759,ENSMUSP00000021603,ENSMUSP00000022517,ENSMUSP00000023203,ENSMUSP00000023222,ENSMUSP00000024047,…	Ace,Actg1,Actr1a,Ada,Adk,Adss,Aifm1,Alad,Alb,Arg1,Atp5b,Atp6v1b2,Canx,Cars,Cpe,Cryl1,Cyb5r3,Dnpep,Efemp1,Eno1,Eps15l1,Esyt1,Fbln2,Fbln5,Fbn1,Fth1,Gda,Gpt,Gstm2,Hk1,Hspa8,Lap3,Lcp1,Lta4h,Me1,Myh11,Nrd1,Nudt19,O3far1,Oplah,Pcca,Pfn1,Pla2g7,Ppp2r4,Pygl,Rnpep,Sdpr,Sord,Spnb2,Tcn2,Tgm2,Timp1,Twf2,Ugp2,Ywhae
GO.0032403	protein complex binding	15	0.00068	ENSMUSP00000003912,ENSMUSP00000004646,ENSMUSP00000015791,ENSMUSP00000015800,ENSMUSP00000016081,ENSMUSP00000021603,ENSMUSP00000028633,ENSMUSP00000028981,ENSMUSP00000031565,ENSMUSP00000037654,ENSMUSP00000051888,ENSMUSP00000070993,ENSMUSP00000102782,ENSMUSP00000112006,ENSMUSP00000116271	Calr,Cd300lg,Coro1c,Ctss,Eml2,Fbln5,Fbn1,Fscn1,H2afy,Hspa8,Lama5,Lcp1,Mapre1,Tpm1,Ywhae
GO.0003756	protein disulfide isomerase activity	4	0.000998	ENSMUSP00000026122,ENSMUSP00000028683,ENSMUSP00000030028,ENSMUSP00000076521	Erp44,P4hb,Pdia3,Pdia4
GO.0016614	oxidoreductase activity, acting on CH-OH group of donors	7	0.0017	ENSMUSP00000004327,ENSMUSP00000032373,ENSMUSP00000040244,ENSMUSP00000049394,ENSMUSP00000103267,ENSMUSP00000106180,ENSMUSP00000115704	Akr1b8,Cbr1,G6pdx,Ldha,Ldhb,Ptgr2,Sord
GO.0043168	anion binding	32	0.0026	ENSMUSP00000001963,ENSMUSP00000006435,ENSMUSP00000006629,ENSMUSP00000010899,ENSMUSP00000012348,ENSMUSP00000015800,ENSMUSP00000016105,ENSMUSP00000018186,ENSMUSP00000018437,ENSMUSP00000022517,ENSMUSP00000023203,ENSMUSP00000023222,ENSMUSP00000024047,ENSMUSP00000024706,ENSMUSP00000026427,ENSMUSP00000026459,ENSMUSP00000029850,ENSMUSP00000031314,ENSMUSP00000034756,ENSMUSP00000038763,ENSMUSP00000039844,…	Ace,Actg1,Actr1a,Adk,Adss,Aifm1,Alb,Anxa2,Atp5b,Atp6v1b2,Cars,Cryl1,Cryz,Cyb5r3,Esyt1,Gpt,Gstm2,Hk1,Hspa8,Myh11,O3far1,Oplah,Pcca,Pfn1,Pla2g7,Ppp2r4,Pygl,Sdpr,Spnb2,Tgm2,Twf2,Ywhae
GO.0000166	nucleotide binding	29	0.00453	ENSMUSP00000004327,ENSMUSP00000006435,ENSMUSP00000010899,ENSMUSP00000015800,ENSMUSP00000016105,ENSMUSP00000018186,ENSMUSP00000018437,ENSMUSP00000022517,ENSMUSP00000023222,ENSMUSP00000023760,ENSMUSP00000024047,ENSMUSP00000026459,ENSMUSP00000029850,ENSMUSP00000031099,ENSMUSP00000032373,ENSMUSP00000034989,ENSMUSP00000038763,ENSMUSP00000039844,ENSMUSP00000041104,ENSMUSP00000046837,ENSMUSP00000047665,…	Actg1,Actr1a,Adk,Adss,Aifm1,Atp5b,Atp6v1b2,Cars,Cryl1,Cryz,Cyb5r3,Elavl1,G6pdx,Gpd1,Grpel1,Hk1,Hspa8,Ldhb,Me1,Myh11,Oplah,Pcca,Pfn1,Ppp2r4,Pygl,Sord,Tgm2,Twf2,Ugp2
GO.0004177	aminopeptidase activity	4	0.00676	ENSMUSP00000016033,ENSMUSP00000040222,ENSMUSP00000070821,ENSMUSP00000076564	Dnpep,Lap3,Lta4h,Rnpep
GO.0019901	protein kinase binding	11	0.00676	ENSMUSP00000001963,ENSMUSP00000004377,ENSMUSP00000009234,ENSMUSP00000016081,ENSMUSP00000021090,ENSMUSP00000024047,ENSMUSP00000032998,ENSMUSP00000055694,ENSMUSP00000096549,ENSMUSP00000099475,ENSMUSP00000127842	Ace,Ap1b1,Ap2a1,Cltc,Elavl1,Grb2,H2afy,Ptpn6,Rps3,Sdpr,Twf2
GO.0005102	receptor binding	18	0.00689	ENSMUSP00000001963,ENSMUSP00000003912,ENSMUSP00000009530,ENSMUSP00000015791,ENSMUSP00000015800,ENSMUSP00000017920,ENSMUSP00000018437,ENSMUSP00000020759,ENSMUSP00000021090,ENSMUSP00000021603,ENSMUSP00000023589,ENSMUSP00000026459,ENSMUSP00000028633,ENSMUSP00000037762,ENSMUSP00000046837,ENSMUSP00000047778,ENSMUSP00000048555,ENSMUSP00000066092	Ace,Atp5b,Calr,Cpe,Crk,Csf3,Ech1,Efemp1,Fbln5,Fbn1,Grb2,Hspa8,Kng1,Lama5,Nudt19,Pfn1,Ppp2r4,Timp1
GO.0008237	metallopeptidase activity	7	0.00749	ENSMUSP00000001963,ENSMUSP00000016033,ENSMUSP00000040222,ENSMUSP00000048555,ENSMUSP00000068328,ENSMUSP00000070821,ENSMUSP00000076564	Ace,Cpe,Dnpep,Lap3,Lta4h,Nrd1,Rnpep
GO.0004459	L-lactate dehydrogenase activity	2	0.0155	ENSMUSP00000032373,ENSMUSP00000103267	Ldha,Ldhb
GO.0008238	exopeptidase activity	5	0.0171	ENSMUSP00000001963,ENSMUSP00000016033,ENSMUSP00000040222,ENSMUSP00000070821,ENSMUSP00000076564	Ace,Dnpep,Lap3,Lta4h,Rnpep
GO.0003779	actin binding	7	0.0174	ENSMUSP00000001963,ENSMUSP00000004646,ENSMUSP00000018437,ENSMUSP00000024047,ENSMUSP00000031565,ENSMUSP00000051888,ENSMUSP00000116271	Ace,Coro1c,Fscn1,Lcp1,Pfn1,Tpm1,Twf2
GO.0008289	lipid binding	12	0.0176	ENSMUSP00000006629,ENSMUSP00000018437,ENSMUSP00000021668,ENSMUSP00000024047,ENSMUSP00000024706,ENSMUSP00000026427,ENSMUSP00000027752,ENSMUSP00000031314,ENSMUSP00000034756,ENSMUSP00000055694,ENSMUSP00000063660,ENSMUSP00000071231	Alb,Anxa2,Esyt1,Lamc1,Npc2,O3far1,Pfn1,Pla2g7,Pygl,Sdpr,Spnb2,Twf2
GO.0016903	oxidoreductase activity, acting on the aldehyde or oxo group of donors	4	0.0203	ENSMUSP00000032175,ENSMUSP00000033662,ENSMUSP00000040244,ENSMUSP00000082288	Akr1b8,Aldh1l1,Aldh6a1,Pdha1
GO.0003676	nucleic acid binding	34	0.0225	ENSMUSP00000000590,ENSMUSP00000003912,ENSMUSP00000005185,ENSMUSP00000006629,ENSMUSP00000010899,ENSMUSP00000015800,ENSMUSP00000016033,ENSMUSP00000016081,ENSMUSP00000018437,ENSMUSP00000020637,ENSMUSP00000021090,ENSMUSP00000024047,ENSMUSP00000026122,ENSMUSP00000028683,ENSMUSP00000028981,ENSMUSP00000029850,ENSMUSP00000031314,ENSMUSP00000031565,ENSMUSP00000032992,ENSMUSP00000032998,ENSMUSP00000034607,…	Adk,Aifm1,Alb,Aldh6a1,Anxa2,Arcn1,Calr,Canx,Cars,Cltc,Cryz,Cstb,Eif3c,Elavl1,Flnb,Fscn1,Grb2,Grn,H2afy,Hspa8,Lta4h,Mapre1,P4hb,Pdia3,Pdia4,Pfn1,Ptrf,Rdx,Rplp0,Rps3,Snrpd2,Spnb2,Twf2,Ywhae
GO.0016787	hydrolase activity	26	0.0225	ENSMUSP00000001963,ENSMUSP00000004377,ENSMUSP00000006435,ENSMUSP00000015800,ENSMUSP00000016033,ENSMUSP00000016400,ENSMUSP00000017841,ENSMUSP00000020161,ENSMUSP00000021607,ENSMUSP00000022573,ENSMUSP00000023222,ENSMUSP00000023432,ENSMUSP00000024706,ENSMUSP00000025229,ENSMUSP00000032998,ENSMUSP00000034172,ENSMUSP00000046837,ENSMUSP00000047778,ENSMUSP00000070821,ENSMUSP00000076564,ENSMUSP00000082288,…	Ace,Ada,Aldh6a1,Arg1,Atp6v1b2,Ces1d,Cfb,Ctss,Ctsz,Dnpep,Esd,Gda,Hspa8,Lgmn,Lta4h,Lyz2,Mgll,Myh11,Nit2,Nudt19,Oplah,Pla2g7,Ppp2r4,Ptpn6,Rnpep,Rps3
GO.0043169	cation binding	37	0.0225	ENSMUSP00000001963,ENSMUSP00000009530,ENSMUSP00000010899,ENSMUSP00000016033,ENSMUSP00000016105,ENSMUSP00000017841,ENSMUSP00000018186,ENSMUSP00000020161,ENSMUSP00000020637,ENSMUSP00000020710,ENSMUSP00000020759,ENSMUSP00000021603,ENSMUSP00000025563,ENSMUSP00000026427,ENSMUSP00000028633,ENSMUSP00000029850,ENSMUSP00000030090,ENSMUSP00000031314,ENSMUSP00000034756,ENSMUSP00000034989,ENSMUSP00000038763,…	Ace,Ada,Adk,Adss,Alad,Alb,Anxa2,Arg1,Canx,Cars,Cpe,Cryz,Cyb5r3,Dnpep,Efemp1,Eno1,Eps15l1,Esyt1,Fbln2,Fbln5,Fbn1,Fth1,Gda,Lap3,Lcp1,Lta4h,Me1,Nrd1,Nudt19,Pcca,Pygl,Rnpep,Sord,Tcn2,Tgm2,Timp1,Ugp2
GO.0045309	protein phosphorylated amino acid binding	3	0.0225	ENSMUSP00000004377,ENSMUSP00000017920,ENSMUSP00000070993	Crk,Ptpn6,Ywhae
GO.0000774	adenyl-nucleotide exchange factor activity	2	0.0226	ENSMUSP00000018437,ENSMUSP00000031099	Grpel1,Pfn1
GO.0008092	cytoskeletal protein binding	11	0.0311	ENSMUSP00000001963,ENSMUSP00000004646,ENSMUSP00000006629,ENSMUSP00000018437,ENSMUSP00000024047,ENSMUSP00000028981,ENSMUSP00000031565,ENSMUSP00000037654,ENSMUSP00000051888,ENSMUSP00000090844,ENSMUSP00000116271	Ace,Ap1g1,Coro1c,Eml2,Fscn1,Lcp1,Mapre1,Pfn1,Spnb2,Tpm1,Twf2
GO.0005198	structural molecule activity	10	0.0329	ENSMUSP00000006629,ENSMUSP00000027752,ENSMUSP00000028633,ENSMUSP00000032998,ENSMUSP00000033898,ENSMUSP00000051888,ENSMUSP00000071486,ENSMUSP00000087756,ENSMUSP00000099475,ENSMUSP00000109237	Actg1,Cltc,Col4a1,Copg,Fbn1,Lamc1,Myh11,Rps3,Spnb2,Tpm1
GO.0042802	identical protein binding	16	0.0423	ENSMUSP00000004327,ENSMUSP00000005067,ENSMUSP00000010899,ENSMUSP00000012348,ENSMUSP00000021090,ENSMUSP00000021603,ENSMUSP00000022517,ENSMUSP00000030090,ENSMUSP00000046837,ENSMUSP00000051888,ENSMUSP00000052020,ENSMUSP00000071486,ENSMUSP00000089801,ENSMUSP00000099939,ENSMUSP00000116271,ENSMUSP00000127374	Actg1,Alad,Cars,Cryl1,Fbln5,Flnb,G6pdx,Grb2,Gstm2,Lcp1,Lyz2,Mgll,Ppp2r4,Sgta,Tpm1,Ugp2
GO.0016810	hydrolase activity, acting on carbon-nitrogen (but not peptide) bonds	5	0.0458	ENSMUSP00000017841,ENSMUSP00000020161,ENSMUSP00000023222,ENSMUSP00000023432,ENSMUSP00000084882	Ada,Arg1,Gda,Nit2,Oplah
GO.0005536	glucose binding	2	0.05	ENSMUSP00000004327,ENSMUSP00000099939	G6pdx,Ugp2
Cellular Component (GO)
pathway ID	pathway description	count in gene set	false discovery rate	matching proteins in network (IDs)	matching proteins in your network (labels)
GO.0070062	extracellular exosome	94	1.49e-54	ENSMUSP00000000590,ENSMUSP00000001963,ENSMUSP00000003912,ENSMUSP00000004327,ENSMUSP00000004377,ENSMUSP00000005185,ENSMUSP00000006027,ENSMUSP00000006629,ENSMUSP00000006703,ENSMUSP00000007005,ENSMUSP00000009530,ENSMUSP00000015791,ENSMUSP00000015800,ENSMUSP00000016033,ENSMUSP00000016081,ENSMUSP00000016105,ENSMUSP00000016400,ENSMUSP00000017920,ENSMUSP00000018186,ENSMUSP00000018437,ENSMUSP00000020161,…	Acat2,Ace,Actg1,Actr1a,Adss,Akr1b8,Alad,Alb,Aldh1l1,Aldh6a1,Anxa2,Arg1,Arhgap1,Atp5b,Calr,Canx,Cbr1,Cd300lg,Cfb,Cltc,Cpe,Crk,Cryl1,Cryz,Cstb,Ctsz,Cyb5r3,Ech1,Eci1,Efemp1,Erp44,Esd,Fam129b,Fbln2,Fbln5,Fbn1,Flnb,Fscn1,Fth1,G6pdx,Gda,Gpd1,Gpi1,Gpt,Gpx3,Grb2,Grn,H2afy,Hebp1,Hspa8,Igfbp7,Itih4,Kng1,Lama2,Lama5,Lamc1,Lap3,Lcp1,Ldha,Ldhb,Lgals3bp,Lgmn,Lta4h,Lyz2,Myh11,Nit2,Npc2,Npr3,P4hb,Pdia3,Pfn1,Ppp2…
GO.0031988	membrane-bounded vesicle	99	2.78e-52	ENSMUSP00000000590,ENSMUSP00000001963,ENSMUSP00000004327,ENSMUSP00000004377,ENSMUSP00000005185,ENSMUSP00000006027,ENSMUSP00000006629,ENSMUSP00000006703,ENSMUSP00000007005,ENSMUSP00000009234,ENSMUSP00000009530,ENSMUSP00000015791,ENSMUSP00000015800,ENSMUSP00000016033,ENSMUSP00000016081,ENSMUSP00000016105,ENSMUSP00000016400,ENSMUSP00000017841,ENSMUSP00000017920,ENSMUSP00000018186,ENSMUSP00000018437,…	Acat2,Ace,Actg1,Actr1a,Ada,Adss,Akr1b8,Alad,Alb,Aldh1l1,Aldh6a1,Anxa2,Ap1b1,Ap1g1,Ap2a1,Arg1,Arhgap1,Atp5b,Canx,Cbr1,Cd300lg,Cfb,Copg,Cpe,Crk,Cryl1,Cryz,Cstb,Ctsz,Cyb5r3,Ech1,Eci1,Efemp1,Erp44,Esd,Fam129b,Fbln2,Fbln5,Fbn1,Flnb,Fscn1,Fth1,G6pdx,Gda,Gpd1,Gpi1,Gpt,Gpx3,Grb2,Grn,H2afy,Hebp1,Hspa8,Igfbp7,Itih4,Kng1,Lama2,Lama5,Lamc1,Lap3,Lcp1,Ldha,Ldhb,Lgals3bp,Lgmn,Lta4h,Lyz2,Myh11,Nit2,Npc2,Npr3,O3f…
GO.0044421	extracellular region part	98	3.22e-48	ENSMUSP00000000590,ENSMUSP00000001963,ENSMUSP00000003912,ENSMUSP00000004327,ENSMUSP00000004377,ENSMUSP00000005185,ENSMUSP00000006027,ENSMUSP00000006629,ENSMUSP00000006703,ENSMUSP00000007005,ENSMUSP00000009530,ENSMUSP00000015800,ENSMUSP00000016033,ENSMUSP00000016081,ENSMUSP00000016105,ENSMUSP00000016400,ENSMUSP00000017841,ENSMUSP00000017920,ENSMUSP00000018186,ENSMUSP00000018437,ENSMUSP00000020637,…	Acat2,Ace,Actg1,Actr1a,Ada,Adss,Agt,Akr1b8,Alb,Aldh1l1,Aldh6a1,Anxa2,Arhgap1,Atp5b,C4b,Calr,Canx,Cbr1,Cd300lg,Cfb,Cltc,Col4a1,Cpe,Crk,Cryl1,Cryz,Csf3,Cstb,Ctss,Ctsz,Cyb5r3,Dnpep,Ech1,Eci1,Efemp1,Erp44,Esd,Fam129b,Fbln2,Fbln5,Fbn1,Flnb,Fscn1,Fth1,G6pdx,Gda,Gpd1,Gpi1,Gpt,Gpx3,Grb2,Grn,H2afy,Hebp1,Hspa8,Igfbp7,Itih4,Kng1,Lama2,Lamc1,Lap3,Lcp1,Ldha,Ldhb,Lgals3bp,Lgmn,Lta4h,Lyz2,Myh11,Nit2,Npc2,Npr3,P…
GO.0005576	extracellular region	96	2.77e-40	ENSMUSP00000000590,ENSMUSP00000001963,ENSMUSP00000003912,ENSMUSP00000004327,ENSMUSP00000004377,ENSMUSP00000005185,ENSMUSP00000006027,ENSMUSP00000006629,ENSMUSP00000006703,ENSMUSP00000007005,ENSMUSP00000009530,ENSMUSP00000015800,ENSMUSP00000016033,ENSMUSP00000016081,ENSMUSP00000016105,ENSMUSP00000016400,ENSMUSP00000017841,ENSMUSP00000017920,ENSMUSP00000018186,ENSMUSP00000018437,ENSMUSP00000020637,…	Acat2,Ace,Actg1,Actr1a,Ada,Adss,Akr1b8,Alb,Aldh1l1,Aldh6a1,Anxa2,Arhgap1,Atp5b,Calr,Canx,Cbr1,Cd300lg,Cfb,Cltc,Col4a1,Cpe,Crk,Cryl1,Cryz,Csf3,Cstb,Ctss,Ctsz,Cyb5r3,Dnpep,Ech1,Eci1,Efemp1,Erp44,Esd,Fam129b,Fbln2,Fbln5,Fbn1,Flnb,Fscn1,Fth1,G6pdx,Gda,Gpd1,Gpi1,Gpt,Gpx3,Grb2,Grn,H2afy,Hebp1,Hspa8,Igfbp7,Itih4,Kng1,Lama2,Lamc1,Lap3,Lcp1,Ldha,Ldhb,Lgals3bp,Lgmn,Lta4h,Lyz2,Myh11,Nit2,Npc2,Npr3,P4hb,Pdia…
GO.0043227	membrane-bounded organelle	115	1.63e-19	ENSMUSP00000000590,ENSMUSP00000001963,ENSMUSP00000003912,ENSMUSP00000004327,ENSMUSP00000004377,ENSMUSP00000005185,ENSMUSP00000005394,ENSMUSP00000006027,ENSMUSP00000006629,ENSMUSP00000006703,ENSMUSP00000007005,ENSMUSP00000009234,ENSMUSP00000009530,ENSMUSP00000015791,ENSMUSP00000015800,ENSMUSP00000016033,ENSMUSP00000016105,ENSMUSP00000016400,ENSMUSP00000017841,ENSMUSP00000017920,ENSMUSP00000020637,…	Acat2,Ace,Actg1,Actr1a,Ada,Adk,Adss,Aifm1,Akr1b8,Alad,Alb,Aldh1l1,Aldh6a1,Ap1b1,Ap1g1,Ap2a1,Arhgap1,Atp5b,Calr,Canx,Cbr1,Cd300lg,Ces1d,Cfb,Copg,Cpe,Crk,Cryl1,Cryz,Cstb,Ctss,Ctsz,Dlat,Dnpep,Ech1,Eci1,Efemp1,Elavl1,Eps15l1,Erp44,Esd,Esyt1,Fam129b,Fbln2,Fbln5,Fbn1,Flnb,Fscn1,Fth1,G6pdx,Gda,Gpd1,Gpi1,Gpt,Gpx3,Grb2,Grn,Grpel1,Hebp1,Hk1,Hspa8,Igfbp7,Itih4,Kng1,Lama2,Lama5,Lamc1,Lap3,Lcp1,Ldha,Ldhb,Lgal…
GO.0005615	extracellular space	38	1.91e-16	ENSMUSP00000000590,ENSMUSP00000001963,ENSMUSP00000003912,ENSMUSP00000005185,ENSMUSP00000006703,ENSMUSP00000009530,ENSMUSP00000015791,ENSMUSP00000015800,ENSMUSP00000016400,ENSMUSP00000017841,ENSMUSP00000018437,ENSMUSP00000020161,ENSMUSP00000020710,ENSMUSP00000020759,ENSMUSP00000021603,ENSMUSP00000023589,ENSMUSP00000024706,ENSMUSP00000025229,ENSMUSP00000028633,ENSMUSP00000030056,ENSMUSP00000030090,…	Ace,Actg1,Ada,Agt,Alad,Alb,Anxa2,Arg1,C4b,Calr,Cfb,Csf3,Cstb,Ctss,Ctsz,Dnpep,Efemp1,Fbln5,Fbn1,Gpi1,Gpx3,Grn,Hspa8,Igfbp7,Itih4,Kng1,Lama5,Lcp1,Lgals3bp,Lyz2,Pfn1,Pla2g7,Rdx,Rnpep,Tcn2,Timp1,Tnc,Tpi1
GO.0043226	organelle	113	1.42e-15	ENSMUSP00000000590,ENSMUSP00000001963,ENSMUSP00000003912,ENSMUSP00000004327,ENSMUSP00000004377,ENSMUSP00000004646,ENSMUSP00000005185,ENSMUSP00000005394,ENSMUSP00000006027,ENSMUSP00000006629,ENSMUSP00000006703,ENSMUSP00000007005,ENSMUSP00000009234,ENSMUSP00000009530,ENSMUSP00000015791,ENSMUSP00000015800,ENSMUSP00000016033,ENSMUSP00000016105,ENSMUSP00000016400,ENSMUSP00000017841,ENSMUSP00000017920,…	Acat2,Ace,Actg1,Ada,Adk,Adss,Aifm1,Akr1b8,Alad,Alb,Aldh1l1,Aldh6a1,Ap1b1,Ap1g1,Ap2a1,Arhgap1,Atp5b,Calr,Canx,Cbr1,Cd300lg,Ces1d,Cfb,Copg,Coro1c,Cpe,Crk,Cryl1,Cryz,Cstb,Ctss,Ctsz,Dlat,Dnpep,Ech1,Eci1,Efemp1,Elavl1,Eml2,Eps15l1,Erp44,Esd,Esyt1,Fam129b,Fbln2,Fbln5,Fbn1,Flnb,Fscn1,Fth1,G6pdx,Gda,Gpd1,Gpi1,Gpt,Gpx3,Grb2,Grn,Grpel1,Hebp1,Hk1,Hspa8,Igfbp7,Itih4,Kng1,Lama2,Lama5,Lamc1,Lap3,Ldha,Ldhb,Lgal…
GO.0005737	cytoplasm	100	2.44e-13	ENSMUSP00000000590,ENSMUSP00000001963,ENSMUSP00000003912,ENSMUSP00000004327,ENSMUSP00000004377,ENSMUSP00000004646,ENSMUSP00000005067,ENSMUSP00000005185,ENSMUSP00000005394,ENSMUSP00000006629,ENSMUSP00000006703,ENSMUSP00000007005,ENSMUSP00000010899,ENSMUSP00000012348,ENSMUSP00000015800,ENSMUSP00000016033,ENSMUSP00000016105,ENSMUSP00000016400,ENSMUSP00000017920,ENSMUSP00000018186,ENSMUSP00000018437,…	Acat2,Ace,Actg1,Actr1a,Adk,Adss,Aifm1,Akr1b8,Alad,Alb,Aldh1l1,Aldh6a1,Arhgap1,Atp5b,Calr,Canx,Cars,Cbr1,Cd300lg,Ces1d,Copg,Coro1c,Cpe,Crk,Cryl1,Cryz,Cstb,Ctss,Ctsz,Cyb5r3,Dlat,Dnpep,Ech1,Eci1,Eif3c,Elavl1,Eml2,Eno1,Eps15l1,Erp44,Esd,Esyt1,Fam129b,Flnb,Fscn1,Fth1,G6pdx,Gpi1,Gpt,Grb2,Grn,Grpel1,Gstm2,Hebp1,Hk1,Hspa8,Itih4,Kng1,Lap3,Lcp1,Ldha,Ldhb,Lgmn,Lta4h,Mapre1,Me1,Mgll,Myh11,Nit2,Npc2,Nrd1,Nudt…
GO.0005829	cytosol	40	1.83e-12	ENSMUSP00000003912,ENSMUSP00000004327,ENSMUSP00000004377,ENSMUSP00000005394,ENSMUSP00000006435,ENSMUSP00000010899,ENSMUSP00000015800,ENSMUSP00000016105,ENSMUSP00000018186,ENSMUSP00000018437,ENSMUSP00000021090,ENSMUSP00000022517,ENSMUSP00000023589,ENSMUSP00000023760,ENSMUSP00000028135,ENSMUSP00000029850,ENSMUSP00000030090,ENSMUSP00000031565,ENSMUSP00000032762,ENSMUSP00000032998,ENSMUSP00000034172,…	Actg1,Adk,Adss,Aifm1,Alad,Anxa2,Atp6v1b2,Calr,Cars,Ces1d,Copg,Cryl1,Cryz,Cyb5r3,Eno1,Fam129b,Fscn1,G6pdx,Gpd1,Grb2,Hebp1,Hk1,Hspa8,Kng1,Lcp1,Ldha,Me1,Mgll,Pfn1,Plin1,Ptgr2,Ptpn6,Ptrf,Rplp0,Rps3,Sdpr,Snrpd2,Tgm2,Ufd1l,Ywhae
GO.0044444	cytoplasmic part	79	2.03e-12	ENSMUSP00000001963,ENSMUSP00000003912,ENSMUSP00000004327,ENSMUSP00000004377,ENSMUSP00000005394,ENSMUSP00000006629,ENSMUSP00000007005,ENSMUSP00000010899,ENSMUSP00000015800,ENSMUSP00000016105,ENSMUSP00000016400,ENSMUSP00000018186,ENSMUSP00000018437,ENSMUSP00000020161,ENSMUSP00000020637,ENSMUSP00000021090,ENSMUSP00000021607,ENSMUSP00000021668,ENSMUSP00000022517,ENSMUSP00000022573,ENSMUSP00000023432,…	Acat2,Ace,Actg1,Adk,Adss,Aifm1,Alad,Aldh1l1,Aldh6a1,Arg1,Atp5b,Calr,Canx,Cars,Cd300lg,Ces1d,Copg,Cpe,Cryl1,Cryz,Ctss,Ctsz,Cyb5r3,Dlat,Ech1,Eci1,Eif3c,Eno1,Eps15l1,Erp44,Esd,Esyt1,Fam129b,Flnb,Fscn1,Fth1,G6pdx,Grb2,Grn,Grpel1,Hebp1,Hk1,Hspa8,Kng1,Lap3,Lcp1,Ldha,Ldhb,Lgmn,Mapre1,Me1,Mgll,Myh11,Nit2,Npc2,Nrd1,Nudt19,O3far1,P4hb,Pcca,Pdha1,Pdia4,Pfn1,Plin1,Ptgr2,Ptpn6,Ptrf,Rplp0,Rps3,Rtn3,Sdpr,Snrpd2…
GO.0043209	myelin sheath	16	6.39e-12	ENSMUSP00000000590,ENSMUSP00000015800,ENSMUSP00000020637,ENSMUSP00000026459,ENSMUSP00000028683,ENSMUSP00000031314,ENSMUSP00000031565,ENSMUSP00000032373,ENSMUSP00000033662,ENSMUSP00000034567,ENSMUSP00000034756,ENSMUSP00000039844,ENSMUSP00000049355,ENSMUSP00000071486,ENSMUSP00000079727,ENSMUSP00000099475	Actg1,Actr1a,Alb,Anxa2,Atp5b,Canx,Cltc,Dlat,Eno1,Fscn1,Gpi1,Hspa8,Ldhb,Pdha1,Pdia3,Rdx
GO.0005925	focal adhesion	17	6.46e-09	ENSMUSP00000000590,ENSMUSP00000003912,ENSMUSP00000004646,ENSMUSP00000015800,ENSMUSP00000018437,ENSMUSP00000026122,ENSMUSP00000028683,ENSMUSP00000030056,ENSMUSP00000032998,ENSMUSP00000040222,ENSMUSP00000052020,ENSMUSP00000070993,ENSMUSP00000071486,ENSMUSP00000083705,ENSMUSP00000099411,ENSMUSP00000099475,ENSMUSP00000116271	Actg1,Calr,Cltc,Coro1c,Flnb,Hspa8,Lap3,Lcp1,P4hb,Pdia3,Pfn1,Rdx,Rplp0,Rps3,Tgm2,Tnc,Ywhae
GO.0005912	adherens junction	18	9.22e-09	ENSMUSP00000000590,ENSMUSP00000003912,ENSMUSP00000004646,ENSMUSP00000015800,ENSMUSP00000018437,ENSMUSP00000026122,ENSMUSP00000028135,ENSMUSP00000028683,ENSMUSP00000030056,ENSMUSP00000032998,ENSMUSP00000040222,ENSMUSP00000052020,ENSMUSP00000070993,ENSMUSP00000071486,ENSMUSP00000083705,ENSMUSP00000099411,ENSMUSP00000099475,ENSMUSP00000116271	Actg1,Calr,Cltc,Coro1c,Fam129b,Flnb,Hspa8,Lap3,Lcp1,P4hb,Pdia3,Pfn1,Rdx,Rplp0,Rps3,Tgm2,Tnc,Ywhae
GO.0042470	melanosome	10	5.91e-08	ENSMUSP00000006435,ENSMUSP00000015800,ENSMUSP00000020637,ENSMUSP00000026122,ENSMUSP00000028683,ENSMUSP00000034756,ENSMUSP00000070993,ENSMUSP00000076521,ENSMUSP00000087756,ENSMUSP00000099475	Anxa2,Atp6v1b2,Canx,Cltc,Hspa8,Myh11,P4hb,Pdia3,Pdia4,Ywhae
GO.0005739	mitochondrion	32	6.3e-08	ENSMUSP00000007005,ENSMUSP00000018186,ENSMUSP00000020161,ENSMUSP00000023432,ENSMUSP00000023760,ENSMUSP00000024946,ENSMUSP00000025563,ENSMUSP00000026459,ENSMUSP00000031099,ENSMUSP00000032175,ENSMUSP00000032373,ENSMUSP00000032998,ENSMUSP00000033662,ENSMUSP00000034567,ENSMUSP00000034989,ENSMUSP00000038763,ENSMUSP00000040222,ENSMUSP00000041104,ENSMUSP00000042232,ENSMUSP00000046340,ENSMUSP00000047778,…	Acat2,Aifm1,Aldh1l1,Aldh6a1,Arg1,Atp5b,Cltc,Cyb5r3,Dlat,Ech1,Eci1,Fth1,Gpd1,Grn,Grpel1,Hebp1,Hk1,Lap3,Ldha,Ldhb,Me1,Nit2,Nrd1,Nudt19,Pcca,Pdha1,Ptgr2,Ptrf,Rps3,Sord,Tgm2,Ywhae
GO.0072562	blood microparticle	9	2.67e-07	ENSMUSP00000006703,ENSMUSP00000015800,ENSMUSP00000018437,ENSMUSP00000023589,ENSMUSP00000025229,ENSMUSP00000031314,ENSMUSP00000035579,ENSMUSP00000070821,ENSMUSP00000071486	Actg1,Alb,Cfb,Dnpep,Hspa8,Itih4,Kng1,Lgals3bp,Pfn1
GO.0030054	cell junction	22	2.46e-05	ENSMUSP00000000590,ENSMUSP00000003912,ENSMUSP00000004377,ENSMUSP00000004646,ENSMUSP00000015800,ENSMUSP00000017841,ENSMUSP00000018437,ENSMUSP00000021090,ENSMUSP00000026122,ENSMUSP00000028135,ENSMUSP00000028683,ENSMUSP00000030056,ENSMUSP00000031565,ENSMUSP00000032998,ENSMUSP00000040222,ENSMUSP00000052020,ENSMUSP00000070993,ENSMUSP00000071486,ENSMUSP00000083705,ENSMUSP00000099411,ENSMUSP00000099475,…	Actg1,Ada,Calr,Cltc,Coro1c,Fam129b,Flnb,Fscn1,Grb2,Hspa8,Lap3,Lcp1,P4hb,Pdia3,Pfn1,Ptpn6,Rdx,Rplp0,Rps3,Tgm2,Tnc,Ywhae
GO.0031012	extracellular matrix	13	2.46e-05	ENSMUSP00000003912,ENSMUSP00000009530,ENSMUSP00000020759,ENSMUSP00000021603,ENSMUSP00000027752,ENSMUSP00000028633,ENSMUSP00000030056,ENSMUSP00000033898,ENSMUSP00000034756,ENSMUSP00000035579,ENSMUSP00000048334,ENSMUSP00000090304,ENSMUSP00000099411	Anxa2,Calr,Col4a1,Efemp1,Fbln2,Fbln5,Fbn1,Lama2,Lamc1,Lgals3bp,Tgm2,Timp1,Tnc
GO.0005578	proteinaceous extracellular matrix	12	3.35e-05	ENSMUSP00000009530,ENSMUSP00000020759,ENSMUSP00000021603,ENSMUSP00000027752,ENSMUSP00000028633,ENSMUSP00000030056,ENSMUSP00000033898,ENSMUSP00000034756,ENSMUSP00000035579,ENSMUSP00000048334,ENSMUSP00000090304,ENSMUSP00000099411	Anxa2,Col4a1,Efemp1,Fbln2,Fbln5,Fbn1,Lama2,Lamc1,Lgals3bp,Tgm2,Timp1,Tnc
GO.0044424	intracellular part	94	4.68e-05	ENSMUSP00000000590,ENSMUSP00000001963,ENSMUSP00000003912,ENSMUSP00000004327,ENSMUSP00000004377,ENSMUSP00000004646,ENSMUSP00000005067,ENSMUSP00000005185,ENSMUSP00000005394,ENSMUSP00000006629,ENSMUSP00000006703,ENSMUSP00000007005,ENSMUSP00000010899,ENSMUSP00000012348,ENSMUSP00000015791,ENSMUSP00000016033,ENSMUSP00000016105,ENSMUSP00000016400,ENSMUSP00000017920,ENSMUSP00000020637,ENSMUSP00000021090,…	Acat2,Ace,Actg1,Adk,Adss,Aifm1,Akr1b8,Alad,Alb,Aldh1l1,Aldh6a1,Arhgap1,Atp5b,Calr,Canx,Cars,Cbr1,Cd300lg,Ces1d,Copg,Coro1c,Cpe,Crk,Cryl1,Cryz,Cstb,Ctss,Ctsz,Dlat,Dnpep,Ech1,Eci1,Eif3c,Elavl1,Eml2,Eno1,Eps15l1,Erp44,Esd,Esyt1,Fam129b,Flnb,Fscn1,Fth1,G6pdx,Gpi1,Gpt,Grb2,Grn,Grpel1,Gstm2,Hebp1,Hk1,Itih4,Kng1,Lama5,Lap3,Ldha,Ldhb,Lgmn,Lta4h,Me1,Mgll,Myh11,Nit2,Npc2,Nrd1,Nudt19,O3far1,P4hb,Pcca,Pdha1,…
GO.0005604	basement membrane	7	6.82e-05	ENSMUSP00000009530,ENSMUSP00000027752,ENSMUSP00000028633,ENSMUSP00000030056,ENSMUSP00000033898,ENSMUSP00000034756,ENSMUSP00000090304	Anxa2,Col4a1,Fbn1,Lama2,Lamc1,Timp1,Tnc
GO.0005622	intracellular	95	6.82e-05	ENSMUSP00000000590,ENSMUSP00000001963,ENSMUSP00000003912,ENSMUSP00000004327,ENSMUSP00000004377,ENSMUSP00000004646,ENSMUSP00000005067,ENSMUSP00000005185,ENSMUSP00000005394,ENSMUSP00000006629,ENSMUSP00000006703,ENSMUSP00000007005,ENSMUSP00000010899,ENSMUSP00000012348,ENSMUSP00000015791,ENSMUSP00000016033,ENSMUSP00000016105,ENSMUSP00000016400,ENSMUSP00000017920,ENSMUSP00000020637,ENSMUSP00000021090,…	Acat2,Ace,Actg1,Adk,Adss,Aifm1,Akr1b8,Alad,Alb,Aldh1l1,Aldh6a1,Arhgap1,Atp5b,Calr,Canx,Cars,Cbr1,Cd300lg,Ces1d,Copg,Coro1c,Cpe,Crk,Cryl1,Cryz,Cstb,Ctss,Ctsz,Dlat,Dnpep,Ech1,Eci1,Eif3c,Elavl1,Eml2,Eno1,Eps15l1,Erp44,Esd,Esyt1,Fam129b,Flnb,Fscn1,Fth1,G6pdx,Gpi1,Gpt,Grb2,Grn,Grpel1,Gstm2,Hebp1,Hk1,Itih4,Kng1,Lama5,Lap3,Ldha,Ldhb,Lgmn,Lta4h,Me1,Mgll,Myh11,Nit2,Npc2,Npr3,Nrd1,Nudt19,O3far1,P4hb,Pcca,P…
GO.0043231	intracellular membrane-bounded organelle	81	0.000107	ENSMUSP00000001963,ENSMUSP00000003912,ENSMUSP00000004327,ENSMUSP00000004377,ENSMUSP00000005185,ENSMUSP00000005394,ENSMUSP00000006629,ENSMUSP00000007005,ENSMUSP00000009234,ENSMUSP00000015791,ENSMUSP00000015800,ENSMUSP00000016033,ENSMUSP00000016400,ENSMUSP00000017841,ENSMUSP00000018186,ENSMUSP00000020637,ENSMUSP00000021090,ENSMUSP00000021607,ENSMUSP00000021668,ENSMUSP00000022517,ENSMUSP00000022573,…	Acat2,Ace,Actg1,Ada,Adk,Aifm1,Alad,Alb,Aldh1l1,Aldh6a1,Ap1b1,Ap1g1,Ap2a1,Atp5b,Calr,Canx,Cd300lg,Ces1d,Copg,Cpe,Cryl1,Cryz,Cstb,Ctss,Ctsz,Cyb5r3,Dlat,Dnpep,Ech1,Eci1,Elavl1,Eps15l1,Erp44,Esd,Esyt1,Fam129b,Fth1,G6pdx,Gpd1,Gpi1,Grb2,Grn,Grpel1,Hebp1,Hk1,Hspa8,Lama5,Lap3,Ldha,Ldhb,Lgmn,Lta4h,Mapre1,Me1,Mgll,Myh11,Nit2,Npc2,Nrd1,Nudt19,O3far1,P4hb,Pcca,Pdha1,Pdia4,Plin1,Ppp2r4,Ptgr2,Ptpn6,Ptrf,Rplp0,…
GO.0042995	cell projection	26	0.000119	ENSMUSP00000000590,ENSMUSP00000004646,ENSMUSP00000006629,ENSMUSP00000015800,ENSMUSP00000017841,ENSMUSP00000020161,ENSMUSP00000020637,ENSMUSP00000024047,ENSMUSP00000028981,ENSMUSP00000031565,ENSMUSP00000032998,ENSMUSP00000034756,ENSMUSP00000049355,ENSMUSP00000051888,ENSMUSP00000052020,ENSMUSP00000070993,ENSMUSP00000072195,ENSMUSP00000083705,ENSMUSP00000087756,ENSMUSP00000090304,ENSMUSP00000103267,…	Ada,Anxa2,Ap2a1,Arg1,Arhgap1,Canx,Coro1c,Flnb,Fscn1,Gpi1,Hk1,Hspa8,Lama2,Lcp1,Ldha,Mapre1,Mgll,Myh11,Rdx,Rplp0,Rps3,Sord,Spnb2,Tpm1,Twf2,Ywhae
GO.0043229	intracellular organelle	85	0.00017	ENSMUSP00000000590,ENSMUSP00000001963,ENSMUSP00000003912,ENSMUSP00000004327,ENSMUSP00000004377,ENSMUSP00000004646,ENSMUSP00000005185,ENSMUSP00000005394,ENSMUSP00000006629,ENSMUSP00000007005,ENSMUSP00000009234,ENSMUSP00000015791,ENSMUSP00000015800,ENSMUSP00000016033,ENSMUSP00000016400,ENSMUSP00000017841,ENSMUSP00000017920,ENSMUSP00000020637,ENSMUSP00000021090,ENSMUSP00000021607,ENSMUSP00000021668,…	Acat2,Ace,Actg1,Ada,Adk,Aifm1,Alad,Alb,Aldh1l1,Aldh6a1,Ap1b1,Ap1g1,Ap2a1,Atp5b,Calr,Canx,Cd300lg,Ces1d,Copg,Coro1c,Cpe,Crk,Cryl1,Cryz,Cstb,Ctss,Ctsz,Dlat,Dnpep,Ech1,Eci1,Elavl1,Eml2,Eps15l1,Erp44,Esd,Esyt1,Fam129b,Flnb,Fscn1,Fth1,G6pdx,Gpd1,Gpi1,Grb2,Grn,Grpel1,Hebp1,Hk1,Hspa8,Lama5,Lap3,Ldha,Ldhb,Lgmn,Lta4h,Me1,Mgll,Myh11,Nit2,Npc2,Nrd1,Nudt19,O3far1,P4hb,Pcca,Pdha1,Pdia4,Plin1,Ppp2r4,Ptgr2,Ptpn…
GO.0030118	clathrin coat	5	0.000172	ENSMUSP00000009234,ENSMUSP00000034607,ENSMUSP00000090844,ENSMUSP00000127842,ENSMUSP00000129739	Ap1b1,Ap1g1,Ap2a1,Arcn1,Eps15l1
GO.0016023	cytoplasmic membrane-bounded vesicle	18	0.000297	ENSMUSP00000006435,ENSMUSP00000009234,ENSMUSP00000015800,ENSMUSP00000017841,ENSMUSP00000020637,ENSMUSP00000022573,ENSMUSP00000025563,ENSMUSP00000026122,ENSMUSP00000028683,ENSMUSP00000034756,ENSMUSP00000048555,ENSMUSP00000063660,ENSMUSP00000070993,ENSMUSP00000076521,ENSMUSP00000087756,ENSMUSP00000090844,ENSMUSP00000109237,ENSMUSP00000127842	Ada,Anxa2,Ap1b1,Ap1g1,Ap2a1,Atp6v1b2,Canx,Copg,Cpe,Esd,Fth1,Hspa8,Myh11,O3far1,P4hb,Pdia3,Pdia4,Ywhae
GO.0001725	stress fiber	5	0.000692	ENSMUSP00000031565,ENSMUSP00000051888,ENSMUSP00000052020,ENSMUSP00000087756,ENSMUSP00000116271	Flnb,Fscn1,Lcp1,Myh11,Tpm1
GO.0071944	cell periphery	42	0.00103	ENSMUSP00000000590,ENSMUSP00000001963,ENSMUSP00000003912,ENSMUSP00000004327,ENSMUSP00000004377,ENSMUSP00000004646,ENSMUSP00000006435,ENSMUSP00000006629,ENSMUSP00000006703,ENSMUSP00000015800,ENSMUSP00000016105,ENSMUSP00000017841,ENSMUSP00000017920,ENSMUSP00000018437,ENSMUSP00000021090,ENSMUSP00000022517,ENSMUSP00000022573,ENSMUSP00000026122,ENSMUSP00000026427,ENSMUSP00000026459,ENSMUSP00000028135,…	Ace,Actg1,Ada,Adss,Anxa2,Ap2a1,Arhgap1,Atp5b,Atp6v1b2,Calr,Cd300lg,Cltc,Coro1c,Crk,Cryl1,Eno1,Eps15l1,Esd,Esyt1,Fam129b,Flnb,G6pdx,Gpi1,Grb2,Hspa8,Itih4,Lama2,Lcp1,Mapre1,O3far1,P4hb,Pfn1,Ptpn6,Ptrf,Pygl,Rdx,Rnpep,Rps3,Sdpr,Spnb2,Tgm2,Tpm1
GO.0005575	cellular_component	106	0.00119	ENSMUSP00000001963,ENSMUSP00000003912,ENSMUSP00000004327,ENSMUSP00000004377,ENSMUSP00000005067,ENSMUSP00000005185,ENSMUSP00000005394,ENSMUSP00000006027,ENSMUSP00000006629,ENSMUSP00000006703,ENSMUSP00000007005,ENSMUSP00000009530,ENSMUSP00000010899,ENSMUSP00000012348,ENSMUSP00000016033,ENSMUSP00000016105,ENSMUSP00000016400,ENSMUSP00000017920,ENSMUSP00000020637,ENSMUSP00000020759,ENSMUSP00000021090,…	Acat2,Ace,Actg1,Adk,Adss,Aifm1,Akr1b8,Alb,Aldh1l1,Aldh6a1,Anxa2,Arhgap1,Atp5b,Calr,Canx,Cars,Cbr1,Cd300lg,Ces1d,Cfb,Col4a1,Copg,Cpe,Crk,Cryl1,Cryz,Csf3,Cstb,Ctss,Ctsz,Dlat,Dnpep,Ech1,Eci1,Efemp1,Eif3c,Elavl1,Eml2,Eps15l1,Erp44,Esd,Esyt1,Fam129b,Fbln2,Fbln5,Fbn1,Flnb,Fscn1,Fth1,G6pdx,Gda,Gpi1,Gpt,Gpx3,Grb2,Grn,Grpel1,Gstm2,Hebp1,Hk1,Igfbp7,Itih4,Kng1,Lamc1,Lap3,Ldha,Ldhb,Lgmn,Lta4h,Lyz2,Me1,Mgll,M…
GO.0030131	clathrin adaptor complex	4	0.00119	ENSMUSP00000009234,ENSMUSP00000034607,ENSMUSP00000090844,ENSMUSP00000127842	Ap1b1,Ap1g1,Ap2a1,Arcn1
GO.0005886	plasma membrane	41	0.00125	ENSMUSP00000000590,ENSMUSP00000001963,ENSMUSP00000003912,ENSMUSP00000004327,ENSMUSP00000004377,ENSMUSP00000004646,ENSMUSP00000006435,ENSMUSP00000006629,ENSMUSP00000006703,ENSMUSP00000015800,ENSMUSP00000016105,ENSMUSP00000017841,ENSMUSP00000017920,ENSMUSP00000021090,ENSMUSP00000022517,ENSMUSP00000022573,ENSMUSP00000026122,ENSMUSP00000026427,ENSMUSP00000026459,ENSMUSP00000028135,ENSMUSP00000028981,…	Ace,Actg1,Ada,Adss,Anxa2,Ap2a1,Arhgap1,Atp5b,Atp6v1b2,Calr,Cd300lg,Cltc,Coro1c,Crk,Cryl1,Eno1,Eps15l1,Esd,Esyt1,Fam129b,Flnb,G6pdx,Gpi1,Grb2,Hspa8,Itih4,Lama2,Lcp1,Mapre1,O3far1,P4hb,Ptpn6,Ptrf,Pygl,Rdx,Rnpep,Rps3,Sdpr,Spnb2,Tgm2,Tpm1
GO.0005788	endoplasmic reticulum lumen	6	0.00146	ENSMUSP00000003912,ENSMUSP00000026122,ENSMUSP00000028683,ENSMUSP00000030028,ENSMUSP00000034172,ENSMUSP00000076521	Calr,Ces1d,Erp44,P4hb,Pdia3,Pdia4
GO.0030662	coated vesicle membrane	5	0.00173	ENSMUSP00000009234,ENSMUSP00000034607,ENSMUSP00000090844,ENSMUSP00000099475,ENSMUSP00000109237	Ap1b1,Ap1g1,Arcn1,Cltc,Copg
GO.0098805	whole membrane	24	0.00208	ENSMUSP00000004646,ENSMUSP00000006629,ENSMUSP00000009234,ENSMUSP00000018186,ENSMUSP00000020161,ENSMUSP00000028981,ENSMUSP00000032373,ENSMUSP00000032998,ENSMUSP00000034607,ENSMUSP00000034756,ENSMUSP00000041104,ENSMUSP00000048555,ENSMUSP00000049355,ENSMUSP00000051888,ENSMUSP00000055694,ENSMUSP00000058321,ENSMUSP00000072195,ENSMUSP00000090844,ENSMUSP00000099475,ENSMUSP00000102782,ENSMUSP00000109237,…	Aifm1,Anxa2,Ap1b1,Ap1g1,Ap2a1,Arcn1,Arg1,Cd300lg,Cltc,Copg,Coro1c,Cpe,Cyb5r3,Eps15l1,Gpi1,Hk1,Lcp1,Ldhb,Mapre1,Ptrf,Rps3,Sdpr,Spnb2,Tpm1
GO.0030117	membrane coat	5	0.00213	ENSMUSP00000009234,ENSMUSP00000034607,ENSMUSP00000090844,ENSMUSP00000109237,ENSMUSP00000129739	Ap1b1,Ap1g1,Arcn1,Copg,Eps15l1
GO.0048475	coated membrane	5	0.00213	ENSMUSP00000009234,ENSMUSP00000034607,ENSMUSP00000090844,ENSMUSP00000109237,ENSMUSP00000129739	Ap1b1,Ap1g1,Arcn1,Copg,Eps15l1
GO.0044464	cell part	96	0.00312	ENSMUSP00000000590,ENSMUSP00000001963,ENSMUSP00000003912,ENSMUSP00000004327,ENSMUSP00000004377,ENSMUSP00000004646,ENSMUSP00000005067,ENSMUSP00000005185,ENSMUSP00000005394,ENSMUSP00000006629,ENSMUSP00000006703,ENSMUSP00000007005,ENSMUSP00000010899,ENSMUSP00000012348,ENSMUSP00000015791,ENSMUSP00000016033,ENSMUSP00000016105,ENSMUSP00000016400,ENSMUSP00000017920,ENSMUSP00000020637,ENSMUSP00000021090,…	Acat2,Ace,Actg1,Adk,Adss,Aifm1,Akr1b8,Alad,Alb,Aldh1l1,Aldh6a1,Anxa2,Arhgap1,Atp5b,Calr,Canx,Cars,Cbr1,Cd300lg,Ces1d,Copg,Coro1c,Cpe,Crk,Cryl1,Cryz,Cstb,Ctss,Ctsz,Dlat,Dnpep,Ech1,Eci1,Eif3c,Elavl1,Eml2,Eps15l1,Erp44,Esd,Esyt1,Fam129b,Flnb,Fscn1,Fth1,G6pdx,Gpi1,Gpt,Grb2,Grn,Grpel1,Gstm2,Hebp1,Hk1,Itih4,Kng1,Lama5,Lap3,Ldha,Ldhb,Lgmn,Lta4h,Me1,Mgll,Myh11,Nit2,Npc2,Npr3,Nrd1,Nudt19,O3far1,P4hb,Pcca,…
GO.0044463	cell projection part	15	0.0032	ENSMUSP00000006629,ENSMUSP00000015800,ENSMUSP00000017841,ENSMUSP00000020637,ENSMUSP00000024047,ENSMUSP00000028981,ENSMUSP00000032998,ENSMUSP00000049355,ENSMUSP00000051888,ENSMUSP00000072195,ENSMUSP00000090304,ENSMUSP00000103267,ENSMUSP00000116271,ENSMUSP00000127374,ENSMUSP00000127842	Ada,Ap2a1,Canx,Gpi1,Hk1,Hspa8,Lama2,Lcp1,Ldha,Mapre1,Mgll,Rps3,Spnb2,Tpm1,Twf2
GO.0005623	cell	96	0.00342	ENSMUSP00000000590,ENSMUSP00000001963,ENSMUSP00000003912,ENSMUSP00000004327,ENSMUSP00000004377,ENSMUSP00000004646,ENSMUSP00000005067,ENSMUSP00000005185,ENSMUSP00000005394,ENSMUSP00000006629,ENSMUSP00000006703,ENSMUSP00000007005,ENSMUSP00000010899,ENSMUSP00000012348,ENSMUSP00000015791,ENSMUSP00000016033,ENSMUSP00000016105,ENSMUSP00000016400,ENSMUSP00000017920,ENSMUSP00000020637,ENSMUSP00000021090,…	Acat2,Ace,Actg1,Adk,Adss,Aifm1,Akr1b8,Alad,Alb,Aldh1l1,Aldh6a1,Anxa2,Arhgap1,Atp5b,Calr,Canx,Cars,Cbr1,Cd300lg,Ces1d,Copg,Coro1c,Cpe,Crk,Cryl1,Cryz,Cstb,Ctss,Ctsz,Dlat,Dnpep,Ech1,Eci1,Eif3c,Elavl1,Eml2,Eps15l1,Erp44,Esd,Esyt1,Fam129b,Flnb,Fscn1,Fth1,G6pdx,Gpi1,Gpt,Grb2,Grn,Grpel1,Gstm2,Hebp1,Hk1,Itih4,Kng1,Lama5,Lap3,Ldha,Ldhb,Lgmn,Lta4h,Me1,Mgll,Myh11,Nit2,Npc2,Npr3,Nrd1,Nudt19,O3far1,P4hb,Pcca,…
GO.0043259	laminin-10 complex	2	0.00342	ENSMUSP00000015791,ENSMUSP00000027752	Lama5,Lamc1
GO.0044422	organelle part	60	0.00346	ENSMUSP00000000590,ENSMUSP00000003912,ENSMUSP00000004327,ENSMUSP00000004377,ENSMUSP00000005185,ENSMUSP00000005394,ENSMUSP00000006629,ENSMUSP00000007005,ENSMUSP00000009234,ENSMUSP00000015800,ENSMUSP00000016033,ENSMUSP00000017841,ENSMUSP00000018186,ENSMUSP00000020161,ENSMUSP00000020637,ENSMUSP00000021090,ENSMUSP00000022517,ENSMUSP00000022573,ENSMUSP00000023432,ENSMUSP00000024047,ENSMUSP00000024946,…	Acat2,Actg1,Ada,Adk,Aifm1,Aldh6a1,Anxa2,Ap1b1,Ap1g1,Arg1,Atp5b,Calr,Canx,Cd300lg,Ces1d,Copg,Cpe,Cryl1,Cstb,Ctss,Cyb5r3,Dlat,Dnpep,Eci1,Eml2,Erp44,Esd,Esyt1,Fam129b,Flnb,Fscn1,Fth1,G6pdx,Gpi1,Grb2,Grpel1,Hk1,Hspa8,Lap3,Ldha,Lta4h,Mgll,Myh11,Nit2,P4hb,Pcca,Pdha1,Pdia3,Pdia4,Ppp2r4,Ptpn6,Rdx,Rplp0,Rps3,Rtn3,Snrpd2,Sord,Spnb2,Twf2,Ufd1l
GO.0016020	membrane	65	0.00381	ENSMUSP00000001963,ENSMUSP00000003912,ENSMUSP00000004327,ENSMUSP00000004377,ENSMUSP00000004646,ENSMUSP00000005394,ENSMUSP00000006027,ENSMUSP00000006629,ENSMUSP00000006703,ENSMUSP00000009234,ENSMUSP00000015800,ENSMUSP00000016105,ENSMUSP00000017841,ENSMUSP00000017920,ENSMUSP00000018186,ENSMUSP00000018437,ENSMUSP00000020161,ENSMUSP00000020637,ENSMUSP00000021090,ENSMUSP00000022517,ENSMUSP00000022573,…	Ace,Actg1,Ada,Adss,Aifm1,Anxa2,Ap1b1,Arg1,Arhgap1,Atp5b,Calr,Canx,Cd300lg,Copg,Coro1c,Cpe,Crk,Cryl1,Ctss,Cyb5r3,Ech1,Eci1,Elavl1,Eno1,Eps15l1,Erp44,Esd,Esyt1,Fam129b,Flnb,G6pdx,Gpi1,Grb2,Hk1,Hspa8,Itih4,Lama2,Lcp1,Ldha,Ldhb,Lgals3bp,Mapre1,Mgll,Npr3,O3far1,P4hb,Pfn1,Ppp2r4,Psmd1,Ptpn6,Ptrf,Pygl,Reep5,Rnpep,Rplp0,Rps3,Rtn3,Sdpr,Sord,Spnb2,Tgm2,Tnc,Tpm1,Ufd1l,Ywhae
GO.0030175	filopodium	5	0.00381	ENSMUSP00000000590,ENSMUSP00000024047,ENSMUSP00000031565,ENSMUSP00000116271,ENSMUSP00000127842	Ap2a1,Fscn1,Lcp1,Rdx,Twf2
GO.0031252	cell leading edge	9	0.00418	ENSMUSP00000000590,ENSMUSP00000004646,ENSMUSP00000006629,ENSMUSP00000024047,ENSMUSP00000032998,ENSMUSP00000034756,ENSMUSP00000051888,ENSMUSP00000106963,ENSMUSP00000116271	Anxa2,Arhgap1,Coro1c,Lcp1,Rdx,Rps3,Spnb2,Tpm1,Twf2
GO.0043234	protein complex	38	0.00418	ENSMUSP00000003912,ENSMUSP00000004377,ENSMUSP00000004646,ENSMUSP00000005394,ENSMUSP00000006435,ENSMUSP00000009234,ENSMUSP00000016081,ENSMUSP00000020637,ENSMUSP00000021090,ENSMUSP00000023760,ENSMUSP00000026122,ENSMUSP00000026459,ENSMUSP00000027432,ENSMUSP00000027752,ENSMUSP00000028981,ENSMUSP00000031314,ENSMUSP00000032992,ENSMUSP00000032998,ENSMUSP00000033662,ENSMUSP00000033898,ENSMUSP00000034567,…	Actg1,Actr1a,Alb,Anxa2,Ap1b1,Ap1g1,Arcn1,Atp5b,Atp6v1b2,Calr,Canx,Col4a1,Copg,Coro1c,Dlat,Eif3c,Eml2,Eno1,Eps15l1,Gpd1,Grb2,H2afy,Lamc1,Lcp1,Mapre1,Myh11,P4hb,Pdha1,Pdia4,Ppp2r4,Psmd1,Ptpn6,Ptrf,Rps3,Snrpd2,Tpm1,Ufd1l,Ywhae
GO.0012505	endomembrane system	34	0.00553	ENSMUSP00000001963,ENSMUSP00000003912,ENSMUSP00000005394,ENSMUSP00000006435,ENSMUSP00000009234,ENSMUSP00000016400,ENSMUSP00000018186,ENSMUSP00000020637,ENSMUSP00000021090,ENSMUSP00000021607,ENSMUSP00000021668,ENSMUSP00000022517,ENSMUSP00000022573,ENSMUSP00000026122,ENSMUSP00000026427,ENSMUSP00000028981,ENSMUSP00000029850,ENSMUSP00000030028,ENSMUSP00000032762,ENSMUSP00000032998,ENSMUSP00000034172,…	Ace,Ap1b1,Ap1g1,Ap2a1,Atp6v1b2,Calr,Canx,Cd300lg,Ces1d,Cltc,Copg,Cpe,Cryl1,Cryz,Ctss,Ctsz,Cyb5r3,Eps15l1,Erp44,Esd,Esyt1,Grb2,Lap3,Lgmn,Mapre1,Npc2,P4hb,Pdia4,Plin1,Ptrf,Rps3,Rtn3,Tgm2,Ufd1l
GO.0098589	membrane region	16	0.00718	ENSMUSP00000004646,ENSMUSP00000006629,ENSMUSP00000028981,ENSMUSP00000032373,ENSMUSP00000032998,ENSMUSP00000034756,ENSMUSP00000049355,ENSMUSP00000051888,ENSMUSP00000055694,ENSMUSP00000058321,ENSMUSP00000072195,ENSMUSP00000099475,ENSMUSP00000102782,ENSMUSP00000116271,ENSMUSP00000127842,ENSMUSP00000129739	Anxa2,Ap2a1,Cd300lg,Cltc,Coro1c,Eps15l1,Gpi1,Hk1,Lcp1,Ldhb,Mapre1,Ptrf,Rps3,Sdpr,Spnb2,Tpm1
GO.0005811	lipid particle	4	0.0074	ENSMUSP00000018186,ENSMUSP00000032762,ENSMUSP00000034172,ENSMUSP00000034756	Anxa2,Ces1d,Cyb5r3,Plin1
GO.0001726	ruffle	6	0.0076	ENSMUSP00000000590,ENSMUSP00000032998,ENSMUSP00000034756,ENSMUSP00000051888,ENSMUSP00000106963,ENSMUSP00000116271	Anxa2,Arhgap1,Lcp1,Rdx,Rps3,Tpm1
GO.0032432	actin filament bundle	4	0.0096	ENSMUSP00000031565,ENSMUSP00000051888,ENSMUSP00000052020,ENSMUSP00000087756	Flnb,Fscn1,Myh11,Tpm1
GO.0044433	cytoplasmic vesicle part	9	0.0128	ENSMUSP00000009234,ENSMUSP00000017841,ENSMUSP00000025563,ENSMUSP00000034607,ENSMUSP00000048555,ENSMUSP00000070993,ENSMUSP00000090844,ENSMUSP00000099475,ENSMUSP00000109237	Ada,Ap1b1,Ap1g1,Arcn1,Cltc,Copg,Cpe,Fth1,Ywhae
GO.0005790	smooth endoplasmic reticulum	3	0.0134	ENSMUSP00000003912,ENSMUSP00000020637,ENSMUSP00000028683	Calr,Canx,Pdia3
GO.0044446	intracellular organelle part	56	0.0172	ENSMUSP00000003912,ENSMUSP00000004327,ENSMUSP00000004377,ENSMUSP00000005185,ENSMUSP00000005394,ENSMUSP00000007005,ENSMUSP00000009234,ENSMUSP00000015800,ENSMUSP00000016033,ENSMUSP00000017841,ENSMUSP00000018186,ENSMUSP00000020161,ENSMUSP00000020637,ENSMUSP00000021090,ENSMUSP00000022517,ENSMUSP00000022573,ENSMUSP00000023432,ENSMUSP00000024946,ENSMUSP00000025563,ENSMUSP00000026122,ENSMUSP00000026427,…	Acat2,Actg1,Ada,Adk,Aifm1,Aldh6a1,Anxa2,Ap1b1,Ap1g1,Arg1,Atp5b,Calr,Canx,Cd300lg,Ces1d,Copg,Cpe,Cryl1,Cstb,Ctss,Cyb5r3,Dlat,Dnpep,Eci1,Eml2,Erp44,Esd,Esyt1,Fam129b,Flnb,Fscn1,Fth1,G6pdx,Gpi1,Grb2,Grpel1,Hk1,Hspa8,Lap3,Lta4h,Mgll,Myh11,Nit2,P4hb,Pcca,Pdha1,Pdia3,Pdia4,Ppp2r4,Ptpn6,Rplp0,Rps3,Rtn3,Snrpd2,Sord,Ufd1l
GO.0030016	myofibril	6	0.0187	ENSMUSP00000006629,ENSMUSP00000024047,ENSMUSP00000051888,ENSMUSP00000052020,ENSMUSP00000071486,ENSMUSP00000087756	Actg1,Flnb,Myh11,Spnb2,Tpm1,Twf2
GO.0045254	pyruvate dehydrogenase complex	2	0.0187	ENSMUSP00000033662,ENSMUSP00000034567	Dlat,Pdha1
GO.0031974	membrane-enclosed lumen	34	0.0199	ENSMUSP00000003912,ENSMUSP00000004377,ENSMUSP00000005185,ENSMUSP00000006629,ENSMUSP00000007005,ENSMUSP00000015800,ENSMUSP00000016033,ENSMUSP00000017841,ENSMUSP00000021090,ENSMUSP00000022517,ENSMUSP00000022573,ENSMUSP00000024946,ENSMUSP00000025563,ENSMUSP00000026122,ENSMUSP00000026459,ENSMUSP00000028135,ENSMUSP00000028683,ENSMUSP00000030028,ENSMUSP00000031099,ENSMUSP00000032998,ENSMUSP00000033662,…	Acat2,Ada,Adk,Aifm1,Aldh6a1,Atp5b,Calr,Ces1d,Cryl1,Cstb,Ctss,Dlat,Dnpep,Eci1,Erp44,Esd,Fam129b,Fth1,Gpi1,Grb2,Grpel1,Hspa8,Lap3,Lta4h,Mgll,P4hb,Pcca,Pdha1,Pdia3,Pdia4,Ppp2r4,Ptpn6,Rps3,Spnb2
GO.0012506	vesicle membrane	8	0.0228	ENSMUSP00000009234,ENSMUSP00000021090,ENSMUSP00000034607,ENSMUSP00000048555,ENSMUSP00000070993,ENSMUSP00000090844,ENSMUSP00000099475,ENSMUSP00000109237	Ap1b1,Ap1g1,Arcn1,Cltc,Copg,Cpe,Grb2,Ywhae
GO.0030665	clathrin-coated vesicle membrane	3	0.0228	ENSMUSP00000009234,ENSMUSP00000090844,ENSMUSP00000099475	Ap1b1,Ap1g1,Cltc
GO.0030660	Golgi-associated vesicle membrane	3	0.0243	ENSMUSP00000034607,ENSMUSP00000099475,ENSMUSP00000109237	Arcn1,Cltc,Copg
GO.0044459	plasma membrane part	22	0.0262	ENSMUSP00000001963,ENSMUSP00000003912,ENSMUSP00000004327,ENSMUSP00000004377,ENSMUSP00000004646,ENSMUSP00000006629,ENSMUSP00000017841,ENSMUSP00000021090,ENSMUSP00000028981,ENSMUSP00000032998,ENSMUSP00000034756,ENSMUSP00000049355,ENSMUSP00000051888,ENSMUSP00000055694,ENSMUSP00000058321,ENSMUSP00000063660,ENSMUSP00000099411,ENSMUSP00000099475,ENSMUSP00000102782,ENSMUSP00000116271,ENSMUSP00000127842,…	Ace,Ada,Anxa2,Ap2a1,Calr,Cd300lg,Cltc,Coro1c,Eps15l1,G6pdx,Gpi1,Grb2,Lcp1,Mapre1,O3far1,Ptpn6,Ptrf,Rps3,Sdpr,Spnb2,Tgm2,Tpm1
GO.0043233	organelle lumen	33	0.0273	ENSMUSP00000003912,ENSMUSP00000004377,ENSMUSP00000005185,ENSMUSP00000006629,ENSMUSP00000007005,ENSMUSP00000015800,ENSMUSP00000016033,ENSMUSP00000017841,ENSMUSP00000021090,ENSMUSP00000022517,ENSMUSP00000022573,ENSMUSP00000024946,ENSMUSP00000025563,ENSMUSP00000026122,ENSMUSP00000026459,ENSMUSP00000028135,ENSMUSP00000028683,ENSMUSP00000030028,ENSMUSP00000031099,ENSMUSP00000032998,ENSMUSP00000033662,…	Acat2,Ada,Adk,Aldh6a1,Atp5b,Calr,Ces1d,Cryl1,Cstb,Ctss,Dlat,Dnpep,Eci1,Erp44,Esd,Fam129b,Fth1,Gpi1,Grb2,Grpel1,Hspa8,Lap3,Lta4h,Mgll,P4hb,Pcca,Pdha1,Pdia3,Pdia4,Ppp2r4,Ptpn6,Rps3,Spnb2
GO.0030120	vesicle coat	3	0.0277	ENSMUSP00000034607,ENSMUSP00000099475,ENSMUSP00000109237	Arcn1,Cltc,Copg
GO.0015629	actin cytoskeleton	8	0.031	ENSMUSP00000004646,ENSMUSP00000017920,ENSMUSP00000028135,ENSMUSP00000031565,ENSMUSP00000039844,ENSMUSP00000052020,ENSMUSP00000071486,ENSMUSP00000087756	Actg1,Actr1a,Coro1c,Crk,Fam129b,Flnb,Fscn1,Myh11
GO.1990204	oxidoreductase complex	4	0.0349	ENSMUSP00000023760,ENSMUSP00000026122,ENSMUSP00000033662,ENSMUSP00000034567	Dlat,Gpd1,P4hb,Pdha1
GO.0098796	membrane protein complex	13	0.0363	ENSMUSP00000003912,ENSMUSP00000004377,ENSMUSP00000004646,ENSMUSP00000005394,ENSMUSP00000006435,ENSMUSP00000009234,ENSMUSP00000021090,ENSMUSP00000026459,ENSMUSP00000034607,ENSMUSP00000046837,ENSMUSP00000090844,ENSMUSP00000109237,ENSMUSP00000129739	Ap1b1,Ap1g1,Arcn1,Atp5b,Atp6v1b2,Calr,Copg,Coro1c,Eps15l1,Grb2,Ppp2r4,Ptpn6,Ufd1l
GO.0044232	organelle membrane contact site	2	0.0398	ENSMUSP00000020637,ENSMUSP00000026427	Canx,Esyt1
GO.0044429	mitochondrial part	12	0.0398	ENSMUSP00000018186,ENSMUSP00000020161,ENSMUSP00000024946,ENSMUSP00000026459,ENSMUSP00000031099,ENSMUSP00000032998,ENSMUSP00000033662,ENSMUSP00000034567,ENSMUSP00000038763,ENSMUSP00000041104,ENSMUSP00000072195,ENSMUSP00000106180	Aifm1,Arg1,Atp5b,Cyb5r3,Dlat,Eci1,Grpel1,Hk1,Pcca,Pdha1,Rps3,Sord
GO.0030126	COPI vesicle coat	2	0.0453	ENSMUSP00000034607,ENSMUSP00000109237	Arcn1,Copg
GO.0030132	clathrin coat of coated pit	2	0.0453	ENSMUSP00000099475,ENSMUSP00000129739	Cltc,Eps15l1
GO.0032839	dendrite cytoplasm	2	0.0453	ENSMUSP00000017841,ENSMUSP00000020637	Ada,Canx
GO.0034663	endoplasmic reticulum chaperone complex	2	0.0453	ENSMUSP00000026122,ENSMUSP00000076521	P4hb,Pdia4
KEGG Pathways
pathway ID	pathway description	count in gene set	false discovery rate	matching proteins in network (IDs)	matching proteins in network (labels)
1100	Metabolic pathways	32	4.44e-10	ENSMUSP00000004327,ENSMUSP00000006435,ENSMUSP00000007005,ENSMUSP00000016033,ENSMUSP00000016105,ENSMUSP00000017841,ENSMUSP00000020161,ENSMUSP00000022517,ENSMUSP00000023203,ENSMUSP00000024706,ENSMUSP00000026459,ENSMUSP00000030090,ENSMUSP00000032373,ENSMUSP00000033662,ENSMUSP00000034172,ENSMUSP00000034567,ENSMUSP00000034989,ENSMUSP00000038763,ENSMUSP00000040222,ENSMUSP00000040244,ENSMUSP00000047665,…	Acat2,Ada,Adk,Adss,Akr1b8,Alad,Aldh6a1,Arg1,Atp5b,Atp6v1b2,Cbr1,Ces1d,Cryl1,Dlat,Eno1,G6pdx,Gda,Gpt,Hk1,Lap3,Ldha,Ldhb,Lta4h,Me1,Mgll,Pcca,Pdha1,Pla2g7,Pygl,Sord,Tpi1,Ugp2
1200	Carbon metabolism	12	4.44e-10	ENSMUSP00000004327,ENSMUSP00000007005,ENSMUSP00000022573,ENSMUSP00000023203,ENSMUSP00000033662,ENSMUSP00000034567,ENSMUSP00000034989,ENSMUSP00000038763,ENSMUSP00000072195,ENSMUSP00000079727,ENSMUSP00000082288,ENSMUSP00000130858	Acat2,Aldh6a1,Dlat,Eno1,Esd,G6pdx,Gpt,Hk1,Me1,Pcca,Pdha1,Tpi1
1120	Microbial metabolism in diverse environments	13	4.52e-09	ENSMUSP00000004327,ENSMUSP00000007005,ENSMUSP00000022573,ENSMUSP00000023203,ENSMUSP00000032373,ENSMUSP00000033662,ENSMUSP00000034567,ENSMUSP00000034989,ENSMUSP00000038763,ENSMUSP00000072195,ENSMUSP00000079727,ENSMUSP00000103267,ENSMUSP00000130858	Acat2,Dlat,Eno1,Esd,G6pdx,Gpt,Hk1,Ldha,Ldhb,Me1,Pcca,Pdha1,Tpi1
620	Pyruvate metabolism	7	4.95e-07	ENSMUSP00000007005,ENSMUSP00000032373,ENSMUSP00000033662,ENSMUSP00000034567,ENSMUSP00000034989,ENSMUSP00000040244,ENSMUSP00000103267	Acat2,Akr1b8,Dlat,Ldha,Ldhb,Me1,Pdha1
10	Glycolysis / Gluconeogenesis	7	6.51e-06	ENSMUSP00000032373,ENSMUSP00000033662,ENSMUSP00000034567,ENSMUSP00000072195,ENSMUSP00000079727,ENSMUSP00000103267,ENSMUSP00000130858	Dlat,Eno1,Hk1,Ldha,Ldhb,Pdha1,Tpi1
640	Propanoate metabolism	5	6.12e-05	ENSMUSP00000007005,ENSMUSP00000032373,ENSMUSP00000038763,ENSMUSP00000082288,ENSMUSP00000103267	Acat2,Aldh6a1,Ldha,Ldhb,Pcca
4510	Focal adhesion	9	0.000206	ENSMUSP00000015791,ENSMUSP00000017920,ENSMUSP00000021090,ENSMUSP00000027752,ENSMUSP00000030056,ENSMUSP00000033898,ENSMUSP00000052020,ENSMUSP00000071486,ENSMUSP00000090304	Actg1,Col4a1,Crk,Flnb,Grb2,Lama2,Lama5,Lamc1,Tnc
4612	Antigen processing and presentation	6	0.000206	ENSMUSP00000003912,ENSMUSP00000015800,ENSMUSP00000020637,ENSMUSP00000021607,ENSMUSP00000028683,ENSMUSP00000112006	Calr,Canx,Ctss,Hspa8,Lgmn,Pdia3
4142	Lysosome	7	0.000361	ENSMUSP00000009234,ENSMUSP00000016400,ENSMUSP00000021607,ENSMUSP00000021668,ENSMUSP00000090844,ENSMUSP00000099475,ENSMUSP00000112006	Ap1b1,Ap1g1,Cltc,Ctss,Ctsz,Lgmn,Npc2
480	Glutathione metabolism	5	0.00061	ENSMUSP00000004327,ENSMUSP00000012348,ENSMUSP00000023222,ENSMUSP00000040222,ENSMUSP00000081011	G6pdx,Gpx3,Gstm2,Lap3,Oplah
40	Pentose and glucuronate interconversions	4	0.00153	ENSMUSP00000022517,ENSMUSP00000040244,ENSMUSP00000099939,ENSMUSP00000106180	Akr1b8,Cryl1,Sord,Ugp2
51	Fructose and mannose metabolism	4	0.00153	ENSMUSP00000040244,ENSMUSP00000072195,ENSMUSP00000106180,ENSMUSP00000130858	Akr1b8,Hk1,Sord,Tpi1
4141	Protein processing in endoplasmic reticulum	7	0.00174	ENSMUSP00000003912,ENSMUSP00000005394,ENSMUSP00000015800,ENSMUSP00000020637,ENSMUSP00000026122,ENSMUSP00000028683,ENSMUSP00000076521	Calr,Canx,Hspa8,P4hb,Pdia3,Pdia4,Ufd1l
4512	ECM-receptor interaction	5	0.00455	ENSMUSP00000015791,ENSMUSP00000027752,ENSMUSP00000030056,ENSMUSP00000033898,ENSMUSP00000090304	Col4a1,Lama2,Lama5,Lamc1,Tnc
4066	HIF-1 signaling pathway	5	0.0105	ENSMUSP00000009530,ENSMUSP00000033662,ENSMUSP00000072195,ENSMUSP00000079727,ENSMUSP00000103267	Eno1,Hk1,Ldha,Pdha1,Timp1
5146	Amoebiasis	5	0.0153	ENSMUSP00000015791,ENSMUSP00000020161,ENSMUSP00000027752,ENSMUSP00000033898,ENSMUSP00000090304	Arg1,Col4a1,Lama2,Lama5,Lamc1
52	Galactose metabolism	3	0.0186	ENSMUSP00000040244,ENSMUSP00000072195,ENSMUSP00000099939	Akr1b8,Hk1,Ugp2
1230	Biosynthesis of amino acids	4	0.0186	ENSMUSP00000020161,ENSMUSP00000023203,ENSMUSP00000079727,ENSMUSP00000130858	Arg1,Eno1,Gpt,Tpi1
250	Alanine, aspartate and glutamate metabolism	3	0.0206	ENSMUSP00000016105,ENSMUSP00000023203,ENSMUSP00000023432	Adss,Gpt,Nit2
4151	PI3K-Akt signaling pathway	8	0.0206	ENSMUSP00000015791,ENSMUSP00000021090,ENSMUSP00000027752,ENSMUSP00000030056,ENSMUSP00000033898,ENSMUSP00000037762,ENSMUSP00000070993,ENSMUSP00000090304	Col4a1,Csf3,Grb2,Lama2,Lama5,Lamc1,Tnc,Ywhae
5206	MicroRNAs in cancer	5	0.0233	ENSMUSP00000000590,ENSMUSP00000017920,ENSMUSP00000021090,ENSMUSP00000030056,ENSMUSP00000051888	Crk,Grb2,Rdx,Tnc,Tpm1
5410	Hypertrophic cardiomyopathy (HCM)	4	0.0233	ENSMUSP00000001963,ENSMUSP00000051888,ENSMUSP00000071486,ENSMUSP00000090304	Ace,Actg1,Lama2,Tpm1
5222	Small cell lung cancer	4	0.0243	ENSMUSP00000015791,ENSMUSP00000027752,ENSMUSP00000033898,ENSMUSP00000090304	Col4a1,Lama2,Lama5,Lamc1
520	Amino sugar and nucleotide sugar metabolism	3	0.0384	ENSMUSP00000018186,ENSMUSP00000072195,ENSMUSP00000099939	Cyb5r3,Hk1,Ugp2
4145	Phagosome	5	0.0384	ENSMUSP00000003912,ENSMUSP00000006435,ENSMUSP00000020637,ENSMUSP00000071486,ENSMUSP00000112006	Actg1,Atp6v1b2,Calr,Canx,Ctss
280	Valine, leucine and isoleucine degradation	3	0.0392	ENSMUSP00000007005,ENSMUSP00000038763,ENSMUSP00000082288	Acat2,Aldh6a1,Pcca
500	Starch and sucrose metabolism	3	0.0392	ENSMUSP00000071231,ENSMUSP00000072195,ENSMUSP00000099939	Hk1,Pygl,Ugp2

## Sheet: C16-0_16-1
Biological Process (GO)	GO enrichment analyses
pathway ID	pathway description	count in gene set	false discovery rate	matching proteins in network (IDs)	matching proteins in network (labels)
GO.0044281	small molecule metabolic process	39	7.03e-14	ENSMUSP00000003066,ENSMUSP00000010899,ENSMUSP00000019283,ENSMUSP00000021217,ENSMUSP00000021649,ENSMUSP00000022268,ENSMUSP00000023231,ENSMUSP00000023432,ENSMUSP00000024946,ENSMUSP00000025904,ENSMUSP00000026495,ENSMUSP00000026538,ENSMUSP00000027810,ENSMUSP00000028517,ENSMUSP00000029078,ENSMUSP00000029708,ENSMUSP00000029877,ENSMUSP00000030583,ENSMUSP00000033739,ENSMUSP00000033741,ENSMUSP00000034172,…	Acadm,Aco1,Acot2,Ak2,Akr1b8,Apoa1bp,Apoe,Atp5a1,Bgn,Car1,Car2,Car5b,Cars,Cbr3,Ces1d,Cycs,Decr1,Echs1,Eci1,Fdps,Fh1,Grhpr,Hibch,Isyna1,Mut,Nit2,Nme2,Npl,Ola1,Oxct1,Pdhb,Pgm3,Pltp,Prdx5,Sardh,Sord,Thnsl2,Tsta3,Ugp2
GO.0044710	single-organism metabolic process	58	2.64e-12	ENSMUSP00000000049,ENSMUSP00000003066,ENSMUSP00000005548,ENSMUSP00000006235,ENSMUSP00000007012,ENSMUSP00000010899,ENSMUSP00000012348,ENSMUSP00000019198,ENSMUSP00000019283,ENSMUSP00000020238,ENSMUSP00000021091,ENSMUSP00000021217,ENSMUSP00000021649,ENSMUSP00000022268,ENSMUSP00000023231,ENSMUSP00000023393,ENSMUSP00000023432,ENSMUSP00000024946,ENSMUSP00000025229,ENSMUSP00000025904,ENSMUSP00000026538,…	Acadm,Aco1,Acot2,Ak2,Akr1b8,Apoa1bp,Apoe,Apoh,Asah1,Bgn,Car1,Car2,Car5b,Cars,Ces1d,Cfb,Cfd,Ctsb,Cycs,Decr1,Echs1,Eci1,Fbp1,Fdps,Fh1,Fis1,Gbe1,Gsr,Gstm2,Hebp1,Hibch,Hmox1,Hsp90b1,Isyna1,Msra,Mut,Mvp,Nit2,Nme2,Npl,Nsfl1c,Ola1,Oxct1,Pafah1b1,Pafah1b2,Pdhb,Pepd,Pgm3,Ppp1ca,Prdx5,Pygl,Sardh,Sod2,Sord,Thnsl2,Tsta3,Ube2n,Ugp2
GO.0044712	single-organism catabolic process	23	1.48e-08	ENSMUSP00000003066,ENSMUSP00000005548,ENSMUSP00000006235,ENSMUSP00000019198,ENSMUSP00000020238,ENSMUSP00000021091,ENSMUSP00000024946,ENSMUSP00000025904,ENSMUSP00000026538,ENSMUSP00000029877,ENSMUSP00000034172,ENSMUSP00000037454,ENSMUSP00000040244,ENSMUSP00000045606,ENSMUSP00000047712,ENSMUSP00000071231,ENSMUSP00000072483,ENSMUSP00000073861,ENSMUSP00000075683,ENSMUSP00000086542,ENSMUSP00000106180,…	Acadm,Akr1b8,Apoe,Cbr3,Ces1d,Ctsb,Decr1,Echs1,Eci1,Fis1,Hibch,Hmox1,Hsp90b1,Npl,Nsfl1c,Oxct1,Pafah1b1,Pafah1b2,Pepd,Prdx5,Pygl,Sord,Thnsl2
GO.0009056	catabolic process	31	3.85e-08	ENSMUSP00000001809,ENSMUSP00000003066,ENSMUSP00000005548,ENSMUSP00000012348,ENSMUSP00000016400,ENSMUSP00000019198,ENSMUSP00000020238,ENSMUSP00000021091,ENSMUSP00000021607,ENSMUSP00000021933,ENSMUSP00000024946,ENSMUSP00000025904,ENSMUSP00000026538,ENSMUSP00000029877,ENSMUSP00000034172,ENSMUSP00000034539,ENSMUSP00000034848,ENSMUSP00000037454,ENSMUSP00000040244,ENSMUSP00000045606,ENSMUSP00000047712,…	Acadm,Akr1b8,Apoe,Cbr3,Ces1d,Ctsl,Ctsz,Dcps,Decr1,Echs1,Eci1,Fis1,Gstm2,Hibch,Hmox1,Hsp90b1,Lgmn,Npl,Nsfl1c,Oxct1,Pabpc1,Pafah1b1,Pafah1b2,Pepd,Prdx5,Psma4,Pygl,Rab7,Sord,Thnsl2,Ube2n
GO.0044248	cellular catabolic process	28	6.15e-08	ENSMUSP00000001809,ENSMUSP00000003066,ENSMUSP00000005548,ENSMUSP00000012348,ENSMUSP00000016400,ENSMUSP00000019198,ENSMUSP00000020238,ENSMUSP00000021607,ENSMUSP00000021933,ENSMUSP00000024946,ENSMUSP00000025904,ENSMUSP00000026538,ENSMUSP00000029877,ENSMUSP00000034172,ENSMUSP00000034539,ENSMUSP00000034848,ENSMUSP00000037454,ENSMUSP00000040244,ENSMUSP00000045606,ENSMUSP00000047712,ENSMUSP00000071231,…	Acadm,Akr1b8,Apoe,Cbr3,Ces1d,Ctsl,Ctsz,Dcps,Decr1,Echs1,Eci1,Fis1,Gstm2,Hibch,Hmox1,Hsp90b1,Lgmn,Npl,Nsfl1c,Oxct1,Pabpc1,Prdx5,Psma4,Pygl,Rab7,Sord,Thnsl2,Ube2n
GO.0010038	response to metal ion	15	7.03e-08	ENSMUSP00000003912,ENSMUSP00000005548,ENSMUSP00000007012,ENSMUSP00000015435,ENSMUSP00000023590,ENSMUSP00000026845,ENSMUSP00000029078,ENSMUSP00000037018,ENSMUSP00000044903,ENSMUSP00000071486,ENSMUSP00000072483,ENSMUSP00000074436,ENSMUSP00000090564,ENSMUSP00000100038,ENSMUSP00000106180	Acadm,Aco1,Actg1,Calr,Car2,Fbp1,Fgg,Gdi1,Hmox1,Hp,Hrg,Il6,Sod2,Sord,Thbs1
GO.0044763	single-organism cellular process	89	7.03e-08	ENSMUSP00000000049,ENSMUSP00000000058,ENSMUSP00000001809,ENSMUSP00000003066,ENSMUSP00000003912,ENSMUSP00000005606,ENSMUSP00000006235,ENSMUSP00000006467,ENSMUSP00000007012,ENSMUSP00000008893,ENSMUSP00000009530,ENSMUSP00000010899,ENSMUSP00000012348,ENSMUSP00000015435,ENSMUSP00000015877,ENSMUSP00000017920,ENSMUSP00000019198,ENSMUSP00000019283,ENSMUSP00000019723,ENSMUSP00000020238,ENSMUSP00000021091,…	Acadm,Aco1,Acot2,Actg1,Actn4,Ak2,Akr1b8,Apoa1bp,Apoe,Apoh,Arpc2,Bgn,Calr,Capza2,Car1,Car5b,Cars,Cav2,Cbr3,Ccdc80,Cd36,Ces1d,Cfl2,Coro1b,Cpe,Crk,Ctsb,Ctsl,Cycs,D17Wsu104e,Decr1,Echs1,Eci1,Ehd1,Eif2a,Fdps,Fh1,Fhl1,Fis1,Gbe1,Gdi1,Grhpr,Gsr,Gstk1,Gstm2,Hebp1,Hibch,Hip1,Hp,Hrg,Hrsp12,Hsp90b1,Il6,Isyna1,Mut,Mvp,Myo1c,Nit2,Nme2,Npl,Nsfl1c,Ola1,Oxct1,Pabpc1,Pafah1b1,Pafah1b2,Pdhb,Pgm3,Pltp,Ppp1ca,Prdx5,P…
GO.1901575	organic substance catabolic process	28	7.03e-08	ENSMUSP00000001809,ENSMUSP00000003066,ENSMUSP00000005548,ENSMUSP00000006235,ENSMUSP00000016400,ENSMUSP00000020238,ENSMUSP00000021091,ENSMUSP00000021607,ENSMUSP00000021933,ENSMUSP00000024946,ENSMUSP00000026538,ENSMUSP00000029877,ENSMUSP00000034172,ENSMUSP00000034539,ENSMUSP00000034848,ENSMUSP00000037454,ENSMUSP00000040244,ENSMUSP00000045606,ENSMUSP00000047712,ENSMUSP00000071231,ENSMUSP00000072483,…	Acadm,Akr1b8,Apoe,Cbr3,Ces1d,Ctsb,Ctsl,Ctsz,Dcps,Decr1,Echs1,Eci1,Hibch,Hmox1,Hsp90b1,Lgmn,Npl,Nsfl1c,Oxct1,Pabpc1,Pafah1b1,Pafah1b2,Psma4,Pygl,Rab7,Sord,Thnsl2,Ube2n
GO.0044237	cellular metabolic process	75	1.32e-07	ENSMUSP00000000049,ENSMUSP00000001566,ENSMUSP00000001809,ENSMUSP00000003066,ENSMUSP00000003912,ENSMUSP00000005017,ENSMUSP00000005548,ENSMUSP00000005606,ENSMUSP00000010899,ENSMUSP00000012348,ENSMUSP00000016400,ENSMUSP00000019198,ENSMUSP00000019283,ENSMUSP00000021217,ENSMUSP00000021607,ENSMUSP00000021649,ENSMUSP00000021933,ENSMUSP00000022268,ENSMUSP00000022946,ENSMUSP00000023231,ENSMUSP00000023393,…	Acadm,Aco1,Acot2,Ak2,Akr1b8,Apeh,Apoa1bp,Apoe,Apoh,Atp5a1,Bgn,Calr,Car1,Car2,Car5b,Cars,Cbr3,Cbx2,Ces1d,Cpe,Ctsl,Ctsz,Cycs,Decr1,Echs1,Eci1,Eif2a,Eif3a,Eif3b,Fbp1,Fdps,Fh1,Fis1,Gbe1,Grhpr,Gsr,Gstk1,Gstm2,Hdgf,Hebp1,Hibch,Hip1,Hmox1,Hrsp12,Isyna1,Lgmn,Msra,Mut,Nit2,Nme2,Npl,Nsfl1c,Ola1,Oxct1,Pabpc1,Pdhb,Pdia6,Pgm3,Pltp,Prdx5,Prkaca,Psma4,Ptbp1,Rab7,Rplp2,Sardh,Sord,St13,Thbs1,Thnsl2,Tsta3,Tubb5,Ub…
GO.0071704	organic substance metabolic process	77	2.31e-07	ENSMUSP00000000049,ENSMUSP00000001566,ENSMUSP00000001809,ENSMUSP00000001845,ENSMUSP00000003066,ENSMUSP00000003912,ENSMUSP00000005017,ENSMUSP00000005548,ENSMUSP00000005606,ENSMUSP00000006235,ENSMUSP00000007012,ENSMUSP00000010899,ENSMUSP00000012348,ENSMUSP00000016400,ENSMUSP00000019283,ENSMUSP00000021091,ENSMUSP00000021217,ENSMUSP00000021607,ENSMUSP00000021649,ENSMUSP00000021933,ENSMUSP00000022268,…	Acadm,Aco1,Acot2,Ak2,Akr1b8,Apeh,Apoa1bp,Apoe,Apoh,Asah1,Bgn,Calr,Capns1,Cars,Cbr3,Cbx2,Ces1d,Cfd,Ctsb,Ctsl,Ctsz,Cycs,Decr1,Dpp3,Echs1,Eci1,Eif2a,Eif3a,Eif3b,Fbp1,Fdps,Fh1,Gbe1,Grhpr,Gsr,Gstk1,Gstm2,Hdgf,Hebp1,Hibch,Hip1,Hmox1,Hrsp12,Isyna1,Lgmn,Msra,Mut,Mvp,Nit2,Nme2,Npl,Nsfl1c,Ola1,Oxct1,Pabpc1,Pafah1b1,Pafah1b2,Pdhb,Pdia6,Pgm3,Prdx5,Prkaca,Psma4,Ptbp1,Rab7,Rplp2,Sardh,Sod2,Sord,St13,Thbs1,Thns…
GO.0044282	small molecule catabolic process	13	4.04e-07	ENSMUSP00000003066,ENSMUSP00000024946,ENSMUSP00000026538,ENSMUSP00000029877,ENSMUSP00000034172,ENSMUSP00000037454,ENSMUSP00000040244,ENSMUSP00000045606,ENSMUSP00000047712,ENSMUSP00000072483,ENSMUSP00000073861,ENSMUSP00000106180,ENSMUSP00000106318	Acadm,Akr1b8,Apoe,Cbr3,Ces1d,Decr1,Echs1,Eci1,Hibch,Npl,Oxct1,Sord,Thnsl2
GO.0009987	cellular process	98	6.22e-07	ENSMUSP00000000049,ENSMUSP00000000058,ENSMUSP00000001809,ENSMUSP00000003066,ENSMUSP00000003912,ENSMUSP00000005017,ENSMUSP00000005606,ENSMUSP00000006235,ENSMUSP00000006467,ENSMUSP00000008893,ENSMUSP00000009530,ENSMUSP00000010899,ENSMUSP00000012348,ENSMUSP00000015435,ENSMUSP00000015877,ENSMUSP00000016400,ENSMUSP00000017188,ENSMUSP00000017920,ENSMUSP00000019198,ENSMUSP00000019283,ENSMUSP00000019723,…	Acadm,Aco1,Acot2,Actg1,Actn4,Ak2,Akr1b8,Apeh,Apoa1bp,Apoe,Apoh,Arpc2,Bgn,Calr,Capza2,Car1,Car5b,Cars,Cav2,Cbr3,Cbx2,Ccdc80,Cd36,Ces1d,Cfl2,Coro1b,Cpe,Crk,Ctsb,Ctsl,Ctsz,Cycs,D17Wsu104e,Decr1,Echs1,Eci1,Ehd1,Eif2a,Eif3a,Eif3b,Fbp1,Fdps,Fh1,Fhl1,Fis1,Gbe1,Gdi1,Gstm2,Hdgf,Hebp1,Hibch,Hip1,Hp,Hrg,Hrsp12,Il6,Isyna1,Lgmn,Lyz2,Msra,Mut,Mvp,Myo1c,Nit2,Nme2,Npl,Nsfl1c,Ola1,Oxct1,Pabpc1,Pafah1b1,Pafah1b2,P…
GO.1901564	organonitrogen compound metabolic process	27	1.83e-06	ENSMUSP00000005548,ENSMUSP00000007012,ENSMUSP00000010899,ENSMUSP00000012348,ENSMUSP00000021217,ENSMUSP00000023432,ENSMUSP00000025904,ENSMUSP00000025955,ENSMUSP00000026495,ENSMUSP00000028517,ENSMUSP00000029387,ENSMUSP00000029708,ENSMUSP00000030491,ENSMUSP00000030583,ENSMUSP00000031897,ENSMUSP00000033741,ENSMUSP00000033992,ENSMUSP00000042232,ENSMUSP00000045606,ENSMUSP00000048555,ENSMUSP00000073861,…	Ak2,Apeh,Apoa1bp,Atp5a1,Bgn,Cars,Cmpk1,Cpe,Cycs,Eif2a,Eif3a,Eif3b,Gsr,Gstk1,Gstm2,Hebp1,Hibch,Hmox1,Mut,Nit2,Nme2,Ola1,Prdx5,Rplp2,Sardh,Sod2,Thnsl2
GO.0055114	oxidation-reduction process	21	1.76e-05	ENSMUSP00000005548,ENSMUSP00000007012,ENSMUSP00000022268,ENSMUSP00000023231,ENSMUSP00000023393,ENSMUSP00000024946,ENSMUSP00000025904,ENSMUSP00000026538,ENSMUSP00000027810,ENSMUSP00000029877,ENSMUSP00000033992,ENSMUSP00000039109,ENSMUSP00000040244,ENSMUSP00000047218,ENSMUSP00000065754,ENSMUSP00000071231,ENSMUSP00000072483,ENSMUSP00000099950,ENSMUSP00000100038,ENSMUSP00000106180,ENSMUSP00000124523	Acadm,Aco1,Akr1b8,Cycs,Decr1,Echs1,Eci1,Fh1,Gbe1,Grhpr,Gsr,Hmox1,Msra,Pdhb,Ppp1ca,Prdx5,Pygl,Sardh,Sod2,Sord,Tsta3
GO.0044699	single-organism process	88	2.02e-05	ENSMUSP00000000058,ENSMUSP00000001809,ENSMUSP00000003066,ENSMUSP00000003912,ENSMUSP00000005606,ENSMUSP00000006467,ENSMUSP00000007012,ENSMUSP00000008893,ENSMUSP00000009530,ENSMUSP00000010899,ENSMUSP00000012348,ENSMUSP00000015435,ENSMUSP00000015877,ENSMUSP00000016400,ENSMUSP00000017188,ENSMUSP00000017920,ENSMUSP00000019198,ENSMUSP00000019283,ENSMUSP00000019723,ENSMUSP00000020238,ENSMUSP00000021091,…	Acadm,Aco1,Acot2,Actn4,Agt,Ak2,Akr1b8,Apoa1bp,Apoe,Arpc2,Asah1,Calr,Capza2,Car1,Car5b,Cars,Cav2,Cbx2,Ccdc80,Cd36,Ces1d,Cfb,Cfd,Cfl2,Coro1b,Cpe,Crk,Ctsl,Ctsz,Cycs,D17Wsu104e,Decr1,Echs1,Eci1,Ehd1,Eif2a,Fbp1,Fdps,Fhl1,Fis1,Gbe1,Gdi1,Grn,Gstm2,Hebp1,Hibch,Hip1,Hrg,Hrsp12,Hsp90b1,Il6,Ipo7,Isyna1,Lgmn,Msra,Mut,Mvp,Myo1c,Nit2,Nme2,Npl,Nsfl1c,Ola1,Pabpc1,Pafah1b1,Pafah1b2,Pdhb,Pepd,Pgm3,Prdx5,Prkaca,Ptx…
GO.0022607	cellular component assembly	28	2.54e-05	ENSMUSP00000000058,ENSMUSP00000003066,ENSMUSP00000003912,ENSMUSP00000005548,ENSMUSP00000007012,ENSMUSP00000008893,ENSMUSP00000019198,ENSMUSP00000020238,ENSMUSP00000022894,ENSMUSP00000025684,ENSMUSP00000025955,ENSMUSP00000029387,ENSMUSP00000029708,ENSMUSP00000029877,ENSMUSP00000030187,ENSMUSP00000034172,ENSMUSP00000037018,ENSMUSP00000047218,ENSMUSP00000059033,ENSMUSP00000066068,ENSMUSP00000071486,…	Acadm,Actg1,Actn4,Apoa1bp,Apoe,Calr,Cav2,Ces1d,Cfl2,Coro1b,Decr1,Ehd1,Eif2a,Eif3a,Eif3b,Fbp1,Fgg,Fis1,Grhpr,Hip1,Hmox1,Hsp90b1,Nsfl1c,Rab7,Sod2,St13,Tln1,Ywhaz
GO.0044238	primary metabolic process	70	4.5e-05	ENSMUSP00000000049,ENSMUSP00000001566,ENSMUSP00000001809,ENSMUSP00000001845,ENSMUSP00000003066,ENSMUSP00000003912,ENSMUSP00000005017,ENSMUSP00000005606,ENSMUSP00000006235,ENSMUSP00000010899,ENSMUSP00000016400,ENSMUSP00000019283,ENSMUSP00000021091,ENSMUSP00000021217,ENSMUSP00000021607,ENSMUSP00000021649,ENSMUSP00000021933,ENSMUSP00000022268,ENSMUSP00000022946,ENSMUSP00000023231,ENSMUSP00000023393,…	Acadm,Aco1,Acot2,Ak2,Akr1b8,Apeh,Apoa1bp,Apoe,Apoh,Asah1,Bgn,Calr,Capns1,Cars,Cbx2,Ces1d,Cfd,Ctsb,Ctsl,Ctsz,Cycs,Decr1,Dpp3,Echs1,Eci1,Eif2a,Eif3a,Eif3b,Fbp1,Fdps,Fh1,Gbe1,Hdgf,Hibch,Hip1,Hrsp12,Isyna1,Lgmn,Msra,Mut,Mvp,Nit2,Nme2,Npl,Nsfl1c,Ola1,Pabpc1,Pafah1b1,Pafah1b2,Pdhb,Pdia6,Pgm3,Pltp,Prdx5,Prkaca,Psma4,Ptbp1,Pygl,Rab7,Rplp2,Sardh,Sord,St13,Thbs1,Thnsl2,Tsta3,Tubb5,Ube2l3,Ube2n,Ugp2
GO.0006950	response to stress	37	5.19e-05	ENSMUSP00000000049,ENSMUSP00000003066,ENSMUSP00000003912,ENSMUSP00000006235,ENSMUSP00000008893,ENSMUSP00000009530,ENSMUSP00000012348,ENSMUSP00000017188,ENSMUSP00000019198,ENSMUSP00000020238,ENSMUSP00000021217,ENSMUSP00000021933,ENSMUSP00000022894,ENSMUSP00000023590,ENSMUSP00000025229,ENSMUSP00000025904,ENSMUSP00000029078,ENSMUSP00000029387,ENSMUSP00000029421,ENSMUSP00000030187,ENSMUSP00000037018,…	Acadm,Actg1,Actn4,Apoe,Apoh,Atox1,Calr,Car2,Cd36,Cfb,Cfd,Coro1b,Ctsb,Ctsl,Cycs,Eif2a,Fgg,Fis1,Gstm2,Hrg,Hsp90b1,Ipo7,Lyz2,Msra,Nme2,Nsfl1c,Oxct1,Pdia6,Prdx5,Ptx3,Serpinb6a,Sord,Thbs1,Timp1,Tln1,Ube2n,Ywhaz
GO.1990267	response to transition metal nanoparticle	8	7.05e-05	ENSMUSP00000005548,ENSMUSP00000007012,ENSMUSP00000023590,ENSMUSP00000029078,ENSMUSP00000072483,ENSMUSP00000074436,ENSMUSP00000100038,ENSMUSP00000106180	Acadm,Aco1,Car2,Hmox1,Hp,Hrg,Sod2,Sord
GO.0043933	macromolecular complex subunit organization	28	0.000101	ENSMUSP00000000058,ENSMUSP00000003066,ENSMUSP00000003912,ENSMUSP00000005548,ENSMUSP00000006467,ENSMUSP00000007012,ENSMUSP00000008893,ENSMUSP00000019198,ENSMUSP00000020238,ENSMUSP00000021091,ENSMUSP00000025684,ENSMUSP00000025955,ENSMUSP00000026662,ENSMUSP00000029387,ENSMUSP00000029708,ENSMUSP00000029877,ENSMUSP00000034172,ENSMUSP00000037018,ENSMUSP00000047218,ENSMUSP00000059033,ENSMUSP00000061519,…	Acadm,Actn4,Apoa1bp,Apoe,Arpc2,Calr,Cav2,Cbx2,Ces1d,Cfl2,Coro1b,Decr1,Ehd1,Eif2a,Eif3a,Eif3b,Fbp1,Fgg,Fis1,Grhpr,Hip1,Hmox1,Hsp90b1,Pafah1b1,Pltp,Sod2,St13,Ube2n
GO.0043436	oxoacid metabolic process	18	0.000135	ENSMUSP00000010899,ENSMUSP00000021649,ENSMUSP00000022268,ENSMUSP00000023432,ENSMUSP00000024946,ENSMUSP00000026538,ENSMUSP00000027810,ENSMUSP00000029877,ENSMUSP00000033741,ENSMUSP00000034172,ENSMUSP00000037454,ENSMUSP00000045606,ENSMUSP00000047218,ENSMUSP00000072483,ENSMUSP00000073861,ENSMUSP00000099950,ENSMUSP00000100038,ENSMUSP00000130941	Acadm,Aco1,Acot2,Bgn,Cars,Ces1d,Decr1,Echs1,Eci1,Fh1,Grhpr,Hibch,Mut,Nit2,Npl,Pdhb,Sardh,Thnsl2
GO.0008152	metabolic process	75	0.000137	ENSMUSP00000000049,ENSMUSP00000001809,ENSMUSP00000001845,ENSMUSP00000003066,ENSMUSP00000003912,ENSMUSP00000005017,ENSMUSP00000005606,ENSMUSP00000007012,ENSMUSP00000010899,ENSMUSP00000012348,ENSMUSP00000016400,ENSMUSP00000019198,ENSMUSP00000019283,ENSMUSP00000021091,ENSMUSP00000021217,ENSMUSP00000021607,ENSMUSP00000021649,ENSMUSP00000021933,ENSMUSP00000022268,ENSMUSP00000022946,ENSMUSP00000023231,…	Abhd14b,Acadm,Aco1,Acot2,Ak2,Akr1b8,Apeh,Apoa1bp,Apoe,Apoh,Bgn,Bphl,Calr,Capns1,Cars,Cbx2,Ces1d,Cfd,Clybl,Ctsl,Ctsz,Cycs,Decr1,Dpp3,Echs1,Eci1,Eif2a,Eif3a,Eif3b,Fbp1,Fdps,Fis1,Gbe1,Gsr,Gstm2,Hdgf,Hebp1,Hibch,Hip1,Hrsp12,Isyna1,Lgmn,Lyz2,Mut,Mvp,Myo1c,Nit2,Nme2,Npl,Nsfl1c,Ola1,Oxct1,Pabpc1,Pafah1b1,Pafah1b2,Pdhb,Pdia6,Pgm3,Prdx5,Prkaca,Psma4,Ptbp1,Rab7,Rbbp9,Rplp2,Sardh,Sod2,Sord,St13,Thbs1,Thnsl2…
GO.0044085	cellular component biogenesis	28	0.000162	ENSMUSP00000000058,ENSMUSP00000003066,ENSMUSP00000003912,ENSMUSP00000005548,ENSMUSP00000007012,ENSMUSP00000008893,ENSMUSP00000019198,ENSMUSP00000020238,ENSMUSP00000022894,ENSMUSP00000025684,ENSMUSP00000025955,ENSMUSP00000029387,ENSMUSP00000029708,ENSMUSP00000029877,ENSMUSP00000030187,ENSMUSP00000034172,ENSMUSP00000037018,ENSMUSP00000047218,ENSMUSP00000059033,ENSMUSP00000066068,ENSMUSP00000071486,…	Acadm,Actg1,Actn4,Apoa1bp,Apoe,Calr,Cav2,Ces1d,Cfl2,Coro1b,Decr1,Ehd1,Eif2a,Eif3a,Eif3b,Fbp1,Fgg,Fis1,Grhpr,Hip1,Hmox1,Hsp90b1,Nsfl1c,Rab7,Sod2,St13,Tln1,Ywhaz
GO.0019752	carboxylic acid metabolic process	17	0.000182	ENSMUSP00000010899,ENSMUSP00000021649,ENSMUSP00000022268,ENSMUSP00000023432,ENSMUSP00000024946,ENSMUSP00000026538,ENSMUSP00000027810,ENSMUSP00000029877,ENSMUSP00000034172,ENSMUSP00000037454,ENSMUSP00000045606,ENSMUSP00000047218,ENSMUSP00000072483,ENSMUSP00000073861,ENSMUSP00000099950,ENSMUSP00000100038,ENSMUSP00000130941	Acadm,Aco1,Acot2,Cars,Ces1d,Decr1,Echs1,Eci1,Fh1,Grhpr,Hibch,Mut,Nit2,Npl,Pdhb,Sardh,Thnsl2
GO.0015980	energy derivation by oxidation of organic compounds	9	0.000209	ENSMUSP00000007012,ENSMUSP00000022268,ENSMUSP00000023393,ENSMUSP00000027810,ENSMUSP00000039109,ENSMUSP00000071231,ENSMUSP00000072483,ENSMUSP00000100038,ENSMUSP00000124523	Acadm,Aco1,Cycs,Fh1,Gbe1,Pdhb,Ppp1ca,Pygl,Sod2
GO.0050678	regulation of epithelial cell proliferation	11	0.000293	ENSMUSP00000000049,ENSMUSP00000000058,ENSMUSP00000003066,ENSMUSP00000019723,ENSMUSP00000021217,ENSMUSP00000021933,ENSMUSP00000022946,ENSMUSP00000026495,ENSMUSP00000026845,ENSMUSP00000044903,ENSMUSP00000046340	Apoe,Apoh,Atp5a1,Cav2,Ctsl,D17Wsu104e,Grn,Hrsp12,Il6,Nme2,Thbs1
GO.0051050	positive regulation of transport	18	0.000343	ENSMUSP00000003066,ENSMUSP00000003912,ENSMUSP00000005606,ENSMUSP00000019198,ENSMUSP00000025684,ENSMUSP00000029078,ENSMUSP00000029421,ENSMUSP00000037018,ENSMUSP00000059033,ENSMUSP00000061519,ENSMUSP00000066068,ENSMUSP00000066488,ENSMUSP00000080974,ENSMUSP00000092658,ENSMUSP00000104069,ENSMUSP00000106318,ENSMUSP00000110417,ENSMUSP00000113071	Actn4,Agt,Apoe,Calr,Car2,Cd36,Ehd1,Fgg,Fhl1,Fis1,Hip1,Msn,Myo1c,Oxct1,Pltp,Prkaca,Ptx3,Rab7
GO.0001937	negative regulation of endothelial cell proliferation	5	0.000399	ENSMUSP00000000049,ENSMUSP00000000058,ENSMUSP00000003066,ENSMUSP00000026495,ENSMUSP00000044903	Apoe,Apoh,Atp5a1,Cav2,Thbs1
GO.0051128	regulation of cellular component organization	30	0.000428	ENSMUSP00000000058,ENSMUSP00000003066,ENSMUSP00000003912,ENSMUSP00000005606,ENSMUSP00000006467,ENSMUSP00000008893,ENSMUSP00000015435,ENSMUSP00000015877,ENSMUSP00000017920,ENSMUSP00000019198,ENSMUSP00000021091,ENSMUSP00000021217,ENSMUSP00000021933,ENSMUSP00000023590,ENSMUSP00000025684,ENSMUSP00000026845,ENSMUSP00000028938,ENSMUSP00000029421,ENSMUSP00000033030,ENSMUSP00000059033,ENSMUSP00000066068,…	Actn4,Apoe,Arpc2,Calr,Capza2,Cav2,Cd36,Cfl2,Coro1b,Crk,Cst3,Ctsl,Ehd1,Fbp1,Fhl1,Fis1,Gdi1,Hip1,Hrg,Il6,Msn,Myo1c,Nme2,Pafah1b1,Parva,Prkaca,Ptx3,Rab7,Rtn4,Ube2n
GO.0009611	response to wounding	12	0.000552	ENSMUSP00000000049,ENSMUSP00000005548,ENSMUSP00000006235,ENSMUSP00000007012,ENSMUSP00000008893,ENSMUSP00000009530,ENSMUSP00000023590,ENSMUSP00000028938,ENSMUSP00000030187,ENSMUSP00000037018,ENSMUSP00000052912,ENSMUSP00000071486	Actg1,Apoh,Coro1b,Cst3,Ctsb,Fgg,Hmox1,Hrg,Pdia6,Sod2,Timp1,Tln1
GO.0022603	regulation of anatomical structure morphogenesis	18	0.000658	ENSMUSP00000000049,ENSMUSP00000003066,ENSMUSP00000003912,ENSMUSP00000005548,ENSMUSP00000006467,ENSMUSP00000008893,ENSMUSP00000015435,ENSMUSP00000019198,ENSMUSP00000019723,ENSMUSP00000021091,ENSMUSP00000023590,ENSMUSP00000025684,ENSMUSP00000026845,ENSMUSP00000028938,ENSMUSP00000033030,ENSMUSP00000044903,ENSMUSP00000080974,ENSMUSP00000099907	Apoe,Apoh,Arpc2,Calr,Cd36,Coro1b,Cst3,D17Wsu104e,Ehd1,Fis1,Gdi1,Hmox1,Hrg,Il6,Pafah1b1,Parva,Rtn4,Thbs1
GO.0010035	response to inorganic substance	12	0.000887	ENSMUSP00000003912,ENSMUSP00000015435,ENSMUSP00000023590,ENSMUSP00000028938,ENSMUSP00000029078,ENSMUSP00000037018,ENSMUSP00000044903,ENSMUSP00000071486,ENSMUSP00000072483,ENSMUSP00000090564,ENSMUSP00000100038,ENSMUSP00000106180	Acadm,Aco1,Actg1,Calr,Car2,Cst3,Fbp1,Fgg,Gdi1,Hrg,Sord,Thbs1
GO.0071822	protein complex subunit organization	20	0.000971	ENSMUSP00000000058,ENSMUSP00000003912,ENSMUSP00000005548,ENSMUSP00000006467,ENSMUSP00000007012,ENSMUSP00000008893,ENSMUSP00000019198,ENSMUSP00000020238,ENSMUSP00000021091,ENSMUSP00000025684,ENSMUSP00000029708,ENSMUSP00000029877,ENSMUSP00000037018,ENSMUSP00000047218,ENSMUSP00000059033,ENSMUSP00000066068,ENSMUSP00000072483,ENSMUSP00000077262,ENSMUSP00000090564,ENSMUSP00000130195	Acadm,Actn4,Apoa1bp,Arpc2,Calr,Cav2,Cfl2,Coro1b,Decr1,Ehd1,Fbp1,Fgg,Fis1,Grhpr,Hip1,Hmox1,Hsp90b1,Pafah1b1,Sod2,St13
GO.0006979	response to oxidative stress	11	0.000984	ENSMUSP00000003066,ENSMUSP00000007012,ENSMUSP00000025904,ENSMUSP00000026845,ENSMUSP00000028938,ENSMUSP00000044903,ENSMUSP00000065754,ENSMUSP00000074436,ENSMUSP00000080974,ENSMUSP00000104485,ENSMUSP00000124523	Apoe,Atox1,Cd36,Cst3,Cycs,Hp,Il6,Msra,Prdx5,Sod2,Thbs1
GO.0065003	macromolecular complex assembly	19	0.00112	ENSMUSP00000000058,ENSMUSP00000003066,ENSMUSP00000003912,ENSMUSP00000005548,ENSMUSP00000007012,ENSMUSP00000019198,ENSMUSP00000025684,ENSMUSP00000025955,ENSMUSP00000029387,ENSMUSP00000029708,ENSMUSP00000029877,ENSMUSP00000034172,ENSMUSP00000037018,ENSMUSP00000047218,ENSMUSP00000059033,ENSMUSP00000072483,ENSMUSP00000090564,ENSMUSP00000098076,ENSMUSP00000130195	Acadm,Apoa1bp,Apoe,Calr,Cav2,Ces1d,Decr1,Ehd1,Eif2a,Eif3a,Eif3b,Fbp1,Fgg,Fis1,Grhpr,Hip1,Hmox1,Sod2,St13
GO.0051186	cofactor metabolic process	10	0.00113	ENSMUSP00000005548,ENSMUSP00000021649,ENSMUSP00000022268,ENSMUSP00000025904,ENSMUSP00000029708,ENSMUSP00000034172,ENSMUSP00000040244,ENSMUSP00000042232,ENSMUSP00000047712,ENSMUSP00000099950	Acot2,Akr1b8,Apoa1bp,Cbr3,Ces1d,Hebp1,Hmox1,Pdhb,Prdx5,Sardh
GO.0016042	lipid catabolic process	9	0.00115	ENSMUSP00000003066,ENSMUSP00000021091,ENSMUSP00000024946,ENSMUSP00000026538,ENSMUSP00000029877,ENSMUSP00000034172,ENSMUSP00000040244,ENSMUSP00000072483,ENSMUSP00000127851	Acadm,Akr1b8,Apoe,Ces1d,Decr1,Echs1,Eci1,Pafah1b1,Pafah1b2
GO.0097006	regulation of plasma lipoprotein particle levels	5	0.00117	ENSMUSP00000003066,ENSMUSP00000025684,ENSMUSP00000034172,ENSMUSP00000061519,ENSMUSP00000080974	Apoe,Cd36,Ces1d,Ehd1,Pltp
GO.0046395	carboxylic acid catabolic process	8	0.00121	ENSMUSP00000024946,ENSMUSP00000026538,ENSMUSP00000029877,ENSMUSP00000034172,ENSMUSP00000037454,ENSMUSP00000045606,ENSMUSP00000072483,ENSMUSP00000073861	Acadm,Ces1d,Decr1,Echs1,Eci1,Hibch,Npl,Thnsl2
GO.0019637	organophosphate metabolic process	15	0.00138	ENSMUSP00000019283,ENSMUSP00000021217,ENSMUSP00000023231,ENSMUSP00000025904,ENSMUSP00000026495,ENSMUSP00000028517,ENSMUSP00000029708,ENSMUSP00000030491,ENSMUSP00000030583,ENSMUSP00000070871,ENSMUSP00000071231,ENSMUSP00000080531,ENSMUSP00000090564,ENSMUSP00000099939,ENSMUSP00000124523	Ak2,Apoa1bp,Atp5a1,Cmpk1,Cycs,Fbp1,Fdps,Isyna1,Nme2,Ola1,Pgm3,Prdx5,Pygl,Tsta3,Ugp2
GO.0010941	regulation of cell death	22	0.00176	ENSMUSP00000000049,ENSMUSP00000003066,ENSMUSP00000006235,ENSMUSP00000007012,ENSMUSP00000009530,ENSMUSP00000019198,ENSMUSP00000019723,ENSMUSP00000020238,ENSMUSP00000021217,ENSMUSP00000021607,ENSMUSP00000022894,ENSMUSP00000023590,ENSMUSP00000025904,ENSMUSP00000028135,ENSMUSP00000028938,ENSMUSP00000034539,ENSMUSP00000037018,ENSMUSP00000044903,ENSMUSP00000059033,ENSMUSP00000066068,ENSMUSP00000074436,…	Actn4,Apoe,Apoh,Cst3,Ctsb,Cycs,D17Wsu104e,Dcps,Fam129b,Fgg,Fis1,Hip1,Hp,Hrg,Hsp90b1,Lgmn,Nme2,Prdx5,Sod2,Thbs1,Timp1,Ywhaz
GO.0042060	wound healing	10	0.00185	ENSMUSP00000000049,ENSMUSP00000005548,ENSMUSP00000008893,ENSMUSP00000009530,ENSMUSP00000023590,ENSMUSP00000026845,ENSMUSP00000030187,ENSMUSP00000037018,ENSMUSP00000052912,ENSMUSP00000071486	Actg1,Apoh,Coro1b,Fgg,Hmox1,Hrg,Il6,Pdia6,Timp1,Tln1
GO.0050680	negative regulation of epithelial cell proliferation	7	0.00186	ENSMUSP00000000049,ENSMUSP00000000058,ENSMUSP00000003066,ENSMUSP00000021933,ENSMUSP00000022946,ENSMUSP00000026495,ENSMUSP00000044903	Apoe,Apoh,Atp5a1,Cav2,Ctsl,Hrsp12,Thbs1
GO.0034248	regulation of cellular amide metabolic process	10	0.002	ENSMUSP00000003066,ENSMUSP00000003912,ENSMUSP00000022946,ENSMUSP00000025955,ENSMUSP00000026845,ENSMUSP00000029387,ENSMUSP00000039109,ENSMUSP00000044903,ENSMUSP00000098076,ENSMUSP00000100038	Aco1,Apoe,Calr,Eif2a,Eif3a,Eif3b,Hrsp12,Il6,Ppp1ca,Thbs1
GO.0044242	cellular lipid catabolic process	7	0.002	ENSMUSP00000003066,ENSMUSP00000024946,ENSMUSP00000026538,ENSMUSP00000029877,ENSMUSP00000034172,ENSMUSP00000040244,ENSMUSP00000072483	Acadm,Akr1b8,Apoe,Ces1d,Decr1,Echs1,Eci1
GO.0043603	cellular amide metabolic process	13	0.0021	ENSMUSP00000007012,ENSMUSP00000010899,ENSMUSP00000012348,ENSMUSP00000023432,ENSMUSP00000025955,ENSMUSP00000029387,ENSMUSP00000031897,ENSMUSP00000033992,ENSMUSP00000048555,ENSMUSP00000080058,ENSMUSP00000081474,ENSMUSP00000098076,ENSMUSP00000099950	Apeh,Cars,Cpe,Eif2a,Eif3a,Eif3b,Gsr,Gstk1,Gstm2,Nit2,Rplp2,Sardh,Sod2
GO.0051918	negative regulation of fibrinolysis	3	0.00211	ENSMUSP00000000049,ENSMUSP00000023590,ENSMUSP00000044903	Apoh,Hrg,Thbs1
GO.0006790	sulfur compound metabolic process	9	0.00238	ENSMUSP00000007012,ENSMUSP00000012348,ENSMUSP00000021649,ENSMUSP00000022268,ENSMUSP00000031897,ENSMUSP00000033741,ENSMUSP00000033992,ENSMUSP00000034172,ENSMUSP00000130941	Acot2,Bgn,Ces1d,Gsr,Gstk1,Gstm2,Mut,Pdhb,Sod2
GO.0009117	nucleotide metabolic process	11	0.00241	ENSMUSP00000021217,ENSMUSP00000023231,ENSMUSP00000025904,ENSMUSP00000026495,ENSMUSP00000028517,ENSMUSP00000029708,ENSMUSP00000030491,ENSMUSP00000030583,ENSMUSP00000070871,ENSMUSP00000099939,ENSMUSP00000124523	Ak2,Apoa1bp,Atp5a1,Cmpk1,Cycs,Nme2,Ola1,Pgm3,Prdx5,Tsta3,Ugp2
GO.0051259	protein oligomerization	11	0.00241	ENSMUSP00000000058,ENSMUSP00000005548,ENSMUSP00000007012,ENSMUSP00000019198,ENSMUSP00000025684,ENSMUSP00000029708,ENSMUSP00000029877,ENSMUSP00000047218,ENSMUSP00000072483,ENSMUSP00000090564,ENSMUSP00000130195	Acadm,Apoa1bp,Cav2,Decr1,Ehd1,Fbp1,Fis1,Grhpr,Hmox1,Sod2,St13
GO.0051260	protein homooligomerization	9	0.00241	ENSMUSP00000005548,ENSMUSP00000007012,ENSMUSP00000019198,ENSMUSP00000025684,ENSMUSP00000029708,ENSMUSP00000029877,ENSMUSP00000072483,ENSMUSP00000090564,ENSMUSP00000130195	Acadm,Apoa1bp,Decr1,Ehd1,Fbp1,Fis1,Hmox1,Sod2,St13
GO.0030194	positive regulation of blood coagulation	4	0.00261	ENSMUSP00000000049,ENSMUSP00000023590,ENSMUSP00000044903,ENSMUSP00000080974	Apoh,Cd36,Hrg,Thbs1
GO.0001936	regulation of endothelial cell proliferation	6	0.00267	ENSMUSP00000000049,ENSMUSP00000000058,ENSMUSP00000003066,ENSMUSP00000019723,ENSMUSP00000026495,ENSMUSP00000044903	Apoe,Apoh,Atp5a1,Cav2,D17Wsu104e,Thbs1
GO.0006629	lipid metabolic process	17	0.00281	ENSMUSP00000000049,ENSMUSP00000003066,ENSMUSP00000019283,ENSMUSP00000021091,ENSMUSP00000021649,ENSMUSP00000024946,ENSMUSP00000026495,ENSMUSP00000026538,ENSMUSP00000029877,ENSMUSP00000034000,ENSMUSP00000034172,ENSMUSP00000040244,ENSMUSP00000061519,ENSMUSP00000072483,ENSMUSP00000073861,ENSMUSP00000080531,ENSMUSP00000127851	Acadm,Acot2,Akr1b8,Apoe,Apoh,Asah1,Atp5a1,Ces1d,Decr1,Echs1,Eci1,Fdps,Isyna1,Pafah1b1,Pafah1b2,Pltp,Thnsl2
GO.0044707	single-multicellular organism process	50	0.00283	ENSMUSP00000000058,ENSMUSP00000003066,ENSMUSP00000005548,ENSMUSP00000005606,ENSMUSP00000007012,ENSMUSP00000008893,ENSMUSP00000009530,ENSMUSP00000015435,ENSMUSP00000016400,ENSMUSP00000017188,ENSMUSP00000019723,ENSMUSP00000021091,ENSMUSP00000021607,ENSMUSP00000021933,ENSMUSP00000022894,ENSMUSP00000022946,ENSMUSP00000023590,ENSMUSP00000025684,ENSMUSP00000025904,ENSMUSP00000026662,ENSMUSP00000026845,…	Acadm,Aco1,Agt,Apoe,Bgn,Car2,Cav2,Cbr3,Cbx2,Cd36,Ces1d,Coro1b,Cpe,Cst3,Ctsl,Ctsz,D17Wsu104e,Ehd1,Fgg,Fh1,Fhl1,Gdi1,Grhpr,Grn,Hmox1,Hp,Hrg,Hrsp12,Il6,Lgmn,Mut,Oxct1,Pafah1b1,Pafah1b2,Parva,Pdia6,Pepd,Pgm3,Pltp,Prdx5,Prkaca,Rab7,Rtn4,Serpinb6a,Sod2,Thbs1,Timp1,Tln1,Ywhaq,Ywhaz
GO.2000377	regulation of reactive oxygen species metabolic process	7	0.00352	ENSMUSP00000007012,ENSMUSP00000026845,ENSMUSP00000029421,ENSMUSP00000044903,ENSMUSP00000074436,ENSMUSP00000080974,ENSMUSP00000124523	Cd36,Cycs,Hp,Il6,Ptx3,Sod2,Thbs1
GO.0051289	protein homotetramerization	5	0.00365	ENSMUSP00000007012,ENSMUSP00000029708,ENSMUSP00000029877,ENSMUSP00000072483,ENSMUSP00000090564	Acadm,Apoa1bp,Decr1,Fbp1,Sod2
GO.0006518	peptide metabolic process	11	0.00376	ENSMUSP00000007012,ENSMUSP00000010899,ENSMUSP00000012348,ENSMUSP00000025955,ENSMUSP00000029387,ENSMUSP00000031897,ENSMUSP00000033992,ENSMUSP00000048555,ENSMUSP00000080058,ENSMUSP00000081474,ENSMUSP00000098076	Apeh,Cars,Cpe,Eif2a,Eif3a,Eif3b,Gsr,Gstk1,Gstm2,Rplp2,Sod2
GO.0009062	fatty acid catabolic process	5	0.00419	ENSMUSP00000024946,ENSMUSP00000026538,ENSMUSP00000029877,ENSMUSP00000034172,ENSMUSP00000072483	Acadm,Ces1d,Decr1,Echs1,Eci1
GO.0016043	cellular component organization	42	0.00481	ENSMUSP00000000058,ENSMUSP00000003066,ENSMUSP00000003912,ENSMUSP00000005548,ENSMUSP00000006467,ENSMUSP00000007012,ENSMUSP00000008893,ENSMUSP00000015877,ENSMUSP00000019198,ENSMUSP00000020238,ENSMUSP00000021091,ENSMUSP00000022894,ENSMUSP00000025684,ENSMUSP00000025955,ENSMUSP00000026662,ENSMUSP00000026845,ENSMUSP00000028938,ENSMUSP00000029387,ENSMUSP00000029708,ENSMUSP00000029877,ENSMUSP00000031355,…	Acadm,Actg1,Actn4,Apoa1bp,Apoe,Arpc2,Calr,Capza2,Cav2,Cbx2,Ccdc80,Ces1d,Cfl2,Coro1b,Cpe,Cst3,Decr1,Ehd1,Eif2a,Eif3a,Eif3b,Fbp1,Fgg,Fis1,Grhpr,Hip1,Hmox1,Hsp90b1,Il6,Myo1c,Nsfl1c,Pafah1b1,Pltp,Ppp1ca,Rab7,Rtn4,Sod2,St13,Thbs1,Ube2n,Uso1,Ywhaz
GO.0051246	regulation of protein metabolic process	29	0.00481	ENSMUSP00000000058,ENSMUSP00000003066,ENSMUSP00000003912,ENSMUSP00000005606,ENSMUSP00000009530,ENSMUSP00000017188,ENSMUSP00000019198,ENSMUSP00000019723,ENSMUSP00000020238,ENSMUSP00000022946,ENSMUSP00000023590,ENSMUSP00000025904,ENSMUSP00000025955,ENSMUSP00000028938,ENSMUSP00000029387,ENSMUSP00000029421,ENSMUSP00000037018,ENSMUSP00000039109,ENSMUSP00000044903,ENSMUSP00000059033,ENSMUSP00000080974,…	Aco1,Apoe,Calr,Cav2,Cd36,Cst3,Cycs,D17Wsu104e,Eif2a,Eif3a,Eif3b,Fgg,Fis1,Hip1,Hrg,Hrsp12,Hsp90b1,Msn,Mvp,Ppp1ca,Prdx5,Prkaca,Ptx3,Rab7,Serpinb6a,St13,Thbs1,Timp1,Ube2n
GO.0010811	positive regulation of cell-substrate adhesion	6	0.00499	ENSMUSP00000003912,ENSMUSP00000006467,ENSMUSP00000023590,ENSMUSP00000044903,ENSMUSP00000058752,ENSMUSP00000080974	Arpc2,Calr,Ccdc80,Cd36,Hrg,Thbs1
GO.0031667	response to nutrient levels	11	0.00513	ENSMUSP00000003066,ENSMUSP00000005548,ENSMUSP00000007012,ENSMUSP00000019198,ENSMUSP00000021933,ENSMUSP00000026845,ENSMUSP00000028938,ENSMUSP00000074436,ENSMUSP00000086542,ENSMUSP00000106180,ENSMUSP00000106318	Apoe,Cst3,Ctsl,Fis1,Hmox1,Hp,Il6,Nsfl1c,Oxct1,Sod2,Sord
GO.0009743	response to carbohydrate	7	0.00536	ENSMUSP00000005606,ENSMUSP00000006235,ENSMUSP00000007012,ENSMUSP00000021933,ENSMUSP00000028938,ENSMUSP00000044903,ENSMUSP00000074436	Cst3,Ctsb,Ctsl,Hp,Prkaca,Sod2,Thbs1
GO.0006417	regulation of translation	9	0.00544	ENSMUSP00000003912,ENSMUSP00000022946,ENSMUSP00000025955,ENSMUSP00000026845,ENSMUSP00000029387,ENSMUSP00000039109,ENSMUSP00000044903,ENSMUSP00000098076,ENSMUSP00000100038	Aco1,Calr,Eif2a,Eif3a,Eif3b,Hrsp12,Il6,Ppp1ca,Thbs1
GO.0000302	response to reactive oxygen species	7	0.00588	ENSMUSP00000005548,ENSMUSP00000007012,ENSMUSP00000025904,ENSMUSP00000026845,ENSMUSP00000028938,ENSMUSP00000044903,ENSMUSP00000074436	Cst3,Hmox1,Hp,Il6,Prdx5,Sod2,Thbs1
GO.0050896	response to stimulus	52	0.00643	ENSMUSP00000000049,ENSMUSP00000000058,ENSMUSP00000003066,ENSMUSP00000003912,ENSMUSP00000005606,ENSMUSP00000006235,ENSMUSP00000008893,ENSMUSP00000012348,ENSMUSP00000017188,ENSMUSP00000017920,ENSMUSP00000019198,ENSMUSP00000019723,ENSMUSP00000020238,ENSMUSP00000021217,ENSMUSP00000021607,ENSMUSP00000021933,ENSMUSP00000022894,ENSMUSP00000022946,ENSMUSP00000023590,ENSMUSP00000025229,ENSMUSP00000025684,…	Aco1,Apoe,Apoh,Atox1,Calr,Cav2,Cd36,Ces1d,Cfb,Cfd,Coro1b,Cpe,Crk,Ctsb,Ctsl,Cycs,D17Wsu104e,Dcps,Ehd1,Eif2a,Fbp1,Fis1,Gstm2,Hip1,Hrg,Hrsp12,Hsp90b1,Ipo7,Lgmn,Lyz2,Msra,Mvp,Myo1c,Nme2,Nsfl1c,Oxct1,Parva,Pdia6,Ppp1ca,Prdx5,Prkaca,Ptx3,Rab7,Serpinb6a,Sord,Sparcl1,Thbs1,Tln1,Ube2l3,Ube2n,Ywhaq,Ywhaz
GO.0052548	regulation of endopeptidase activity	10	0.00644	ENSMUSP00000009530,ENSMUSP00000017188,ENSMUSP00000019198,ENSMUSP00000023590,ENSMUSP00000025904,ENSMUSP00000026845,ENSMUSP00000028938,ENSMUSP00000044903,ENSMUSP00000059033,ENSMUSP00000124523	Cst3,Cycs,Fis1,Hip1,Hrg,Il6,Prdx5,Serpinb6a,Thbs1,Timp1
GO.0006730	one-carbon metabolic process	4	0.00653	ENSMUSP00000029078,ENSMUSP00000033739,ENSMUSP00000091925,ENSMUSP00000099950	Car1,Car2,Car5b,Sardh
GO.0019255	glucose 1-phosphate metabolic process	2	0.00653	ENSMUSP00000070871,ENSMUSP00000099939	Pgm3,Ugp2
GO.0032268	regulation of cellular protein metabolic process	27	0.00751	ENSMUSP00000000058,ENSMUSP00000003066,ENSMUSP00000003912,ENSMUSP00000005606,ENSMUSP00000009530,ENSMUSP00000017188,ENSMUSP00000019198,ENSMUSP00000019723,ENSMUSP00000020238,ENSMUSP00000022946,ENSMUSP00000023590,ENSMUSP00000025904,ENSMUSP00000025955,ENSMUSP00000028938,ENSMUSP00000029387,ENSMUSP00000037018,ENSMUSP00000039109,ENSMUSP00000044903,ENSMUSP00000059033,ENSMUSP00000080974,ENSMUSP00000096932,…	Aco1,Apoe,Calr,Cav2,Cd36,Cst3,Cycs,D17Wsu104e,Eif2a,Eif3a,Eif3b,Fgg,Fis1,Hip1,Hrg,Hrsp12,Hsp90b1,Msn,Mvp,Ppp1ca,Prdx5,Prkaca,Serpinb6a,St13,Thbs1,Timp1,Ube2n
GO.0060627	regulation of vesicle-mediated transport	10	0.00778	ENSMUSP00000003912,ENSMUSP00000005548,ENSMUSP00000025684,ENSMUSP00000029421,ENSMUSP00000037018,ENSMUSP00000059033,ENSMUSP00000066068,ENSMUSP00000080974,ENSMUSP00000092658,ENSMUSP00000113071	Actn4,Calr,Cd36,Ehd1,Fgg,Hip1,Hmox1,Msn,Ptx3,Rab7
GO.0010596	negative regulation of endothelial cell migration	4	0.00791	ENSMUSP00000000049,ENSMUSP00000003066,ENSMUSP00000023590,ENSMUSP00000044903	Apoe,Apoh,Hrg,Thbs1
GO.0032026	response to magnesium ion	3	0.00791	ENSMUSP00000044903,ENSMUSP00000074436,ENSMUSP00000090564	Fbp1,Hp,Thbs1
GO.0034599	cellular response to oxidative stress	7	0.00793	ENSMUSP00000005548,ENSMUSP00000007012,ENSMUSP00000025904,ENSMUSP00000026845,ENSMUSP00000028938,ENSMUSP00000044903,ENSMUSP00000080974	Cd36,Cst3,Hmox1,Il6,Prdx5,Sod2,Thbs1
GO.0030168	platelet activation	5	0.00844	ENSMUSP00000023590,ENSMUSP00000030187,ENSMUSP00000037018,ENSMUSP00000052912,ENSMUSP00000071486	Actg1,Fgg,Hrg,Pdia6,Tln1
GO.0030193	regulation of blood coagulation	5	0.00872	ENSMUSP00000000049,ENSMUSP00000003066,ENSMUSP00000023590,ENSMUSP00000044903,ENSMUSP00000080974	Apoe,Apoh,Cd36,Hrg,Thbs1
GO.0042221	response to chemical	31	0.00873	ENSMUSP00000000058,ENSMUSP00000003912,ENSMUSP00000005606,ENSMUSP00000006235,ENSMUSP00000008893,ENSMUSP00000012348,ENSMUSP00000015435,ENSMUSP00000019723,ENSMUSP00000020238,ENSMUSP00000021933,ENSMUSP00000022894,ENSMUSP00000022946,ENSMUSP00000023590,ENSMUSP00000025684,ENSMUSP00000025904,ENSMUSP00000028938,ENSMUSP00000029078,ENSMUSP00000033030,ENSMUSP00000034172,ENSMUSP00000034539,ENSMUSP00000037018,…	Acadm,Aco1,Actg1,Calr,Car2,Cav2,Cd36,Ces1d,Coro1b,Cst3,Ctsb,Ctsl,D17Wsu104e,Dcps,Ehd1,Fbp1,Fgg,Gdi1,Gstm2,Hrg,Hrsp12,Hsp90b1,Myo1c,Oxct1,Parva,Prdx5,Prkaca,Sord,Thbs1,Ube2l3,Ywhaz
GO.0050789	regulation of biological process	69	0.00893	ENSMUSP00000000049,ENSMUSP00000001809,ENSMUSP00000003066,ENSMUSP00000003912,ENSMUSP00000005017,ENSMUSP00000006235,ENSMUSP00000006467,ENSMUSP00000007012,ENSMUSP00000008893,ENSMUSP00000015435,ENSMUSP00000015877,ENSMUSP00000017188,ENSMUSP00000017920,ENSMUSP00000019198,ENSMUSP00000019723,ENSMUSP00000020238,ENSMUSP00000021091,ENSMUSP00000021217,ENSMUSP00000021607,ENSMUSP00000021933,ENSMUSP00000022894,…	Abhd14b,Acadm,Aco1,Agt,Apoe,Apoh,Arpc2,Atp5a1,Calr,Capza2,Cbx2,Ccdc80,Cd36,Ces1d,Cfb,Cfd,Cfl2,Coro1b,Cpe,Crk,Ctsb,Ctsl,Cycs,D17Wsu104e,Dcps,Ehd1,Eif2a,Eif3a,Eif3b,Fam129b,Fbp1,Fhl1,Fis1,Gdi1,Grn,Gsr,Hdgf,Hip1,Hp,Hrg,Hrsp12,Hsp90b1,Lgmn,Msn,Mvp,Myo1c,Nme2,Nsfl1c,Oxct1,Pabpc1,Pafah1b1,Pafah1b2,Parva,Pdia6,Pltp,Prdx5,Ptbp1,Ptx3,Rab7,Rbbp9,Rtn4,Serpinb6a,Sod2,Sparcl1,St13,Thbs1,Ube2l3,Ube2n,Ywhaz
GO.0070527	platelet aggregation	4	0.01	ENSMUSP00000030187,ENSMUSP00000037018,ENSMUSP00000052912,ENSMUSP00000071486	Actg1,Fgg,Pdia6,Tln1
GO.0060548	negative regulation of cell death	15	0.0105	ENSMUSP00000000049,ENSMUSP00000003066,ENSMUSP00000006235,ENSMUSP00000007012,ENSMUSP00000009530,ENSMUSP00000019723,ENSMUSP00000020238,ENSMUSP00000021217,ENSMUSP00000021607,ENSMUSP00000025904,ENSMUSP00000028135,ENSMUSP00000028938,ENSMUSP00000034539,ENSMUSP00000037018,ENSMUSP00000044903	Apoe,Apoh,Cst3,Ctsb,D17Wsu104e,Dcps,Fam129b,Fgg,Hsp90b1,Lgmn,Nme2,Prdx5,Sod2,Thbs1,Timp1
GO.0009057	macromolecule catabolic process	13	0.0111	ENSMUSP00000001809,ENSMUSP00000003066,ENSMUSP00000006235,ENSMUSP00000016400,ENSMUSP00000020238,ENSMUSP00000021607,ENSMUSP00000021933,ENSMUSP00000034539,ENSMUSP00000034848,ENSMUSP00000071231,ENSMUSP00000086542,ENSMUSP00000092658,ENSMUSP00000096932	Apoe,Ctsb,Ctsl,Ctsz,Dcps,Hsp90b1,Lgmn,Nsfl1c,Pabpc1,Psma4,Pygl,Rab7,Ube2n
GO.0043067	regulation of programmed cell death	19	0.0119	ENSMUSP00000000049,ENSMUSP00000003066,ENSMUSP00000007012,ENSMUSP00000009530,ENSMUSP00000019198,ENSMUSP00000019723,ENSMUSP00000020238,ENSMUSP00000021217,ENSMUSP00000021607,ENSMUSP00000023590,ENSMUSP00000025904,ENSMUSP00000028135,ENSMUSP00000028938,ENSMUSP00000034539,ENSMUSP00000037018,ENSMUSP00000044903,ENSMUSP00000059033,ENSMUSP00000066068,ENSMUSP00000124523	Actn4,Apoe,Apoh,Cst3,Cycs,D17Wsu104e,Dcps,Fam129b,Fgg,Fis1,Hip1,Hrg,Hsp90b1,Lgmn,Nme2,Prdx5,Sod2,Thbs1,Timp1
GO.2000379	positive regulation of reactive oxygen species metabolic process	5	0.012	ENSMUSP00000007012,ENSMUSP00000026845,ENSMUSP00000029421,ENSMUSP00000044903,ENSMUSP00000080974	Cd36,Il6,Ptx3,Sod2,Thbs1
GO.0006508	proteolysis	16	0.0122	ENSMUSP00000000049,ENSMUSP00000001845,ENSMUSP00000006235,ENSMUSP00000016400,ENSMUSP00000020238,ENSMUSP00000021607,ENSMUSP00000021933,ENSMUSP00000025229,ENSMUSP00000025851,ENSMUSP00000034848,ENSMUSP00000056836,ENSMUSP00000059033,ENSMUSP00000080058,ENSMUSP00000086542,ENSMUSP00000096932,ENSMUSP00000124523	Apeh,Apoh,Capns1,Cfb,Cfd,Ctsb,Ctsl,Ctsz,Cycs,Dpp3,Hip1,Hsp90b1,Lgmn,Nsfl1c,Psma4,Ube2n
GO.0006635	fatty acid beta-oxidation	4	0.0127	ENSMUSP00000024946,ENSMUSP00000026538,ENSMUSP00000029877,ENSMUSP00000072483	Acadm,Decr1,Echs1,Eci1
GO.0006749	glutathione metabolic process	4	0.0127	ENSMUSP00000007012,ENSMUSP00000012348,ENSMUSP00000031897,ENSMUSP00000033992	Gsr,Gstk1,Gstm2,Sod2
GO.0032879	regulation of localization	26	0.0128	ENSMUSP00000000049,ENSMUSP00000003066,ENSMUSP00000003912,ENSMUSP00000005548,ENSMUSP00000005606,ENSMUSP00000008893,ENSMUSP00000009530,ENSMUSP00000015435,ENSMUSP00000019198,ENSMUSP00000023590,ENSMUSP00000025684,ENSMUSP00000029078,ENSMUSP00000029421,ENSMUSP00000037018,ENSMUSP00000044903,ENSMUSP00000059033,ENSMUSP00000061519,ENSMUSP00000066068,ENSMUSP00000066488,ENSMUSP00000080974,ENSMUSP00000092658,…	Actn4,Agt,Apoe,Apoh,Calr,Car2,Cd36,Coro1b,Ehd1,Fgg,Fhl1,Fis1,Gdi1,Hip1,Hmox1,Hrg,Msn,Myo1c,Oxct1,Pltp,Prkaca,Ptx3,Rab7,Rtn4,Thbs1,Timp1
GO.0008285	negative regulation of cell proliferation	12	0.0129	ENSMUSP00000000049,ENSMUSP00000000058,ENSMUSP00000003066,ENSMUSP00000005548,ENSMUSP00000007012,ENSMUSP00000021933,ENSMUSP00000022946,ENSMUSP00000023590,ENSMUSP00000026495,ENSMUSP00000026845,ENSMUSP00000044903,ENSMUSP00000066737	Apoe,Apoh,Atp5a1,Cav2,Ctsl,Hmox1,Hrg,Hrsp12,Il6,Npr3,Sod2,Thbs1
GO.0007596	blood coagulation	6	0.0133	ENSMUSP00000000049,ENSMUSP00000023590,ENSMUSP00000030187,ENSMUSP00000037018,ENSMUSP00000052912,ENSMUSP00000071486	Actg1,Apoh,Fgg,Hrg,Pdia6,Tln1
GO.0048523	negative regulation of cellular process	38	0.0133	ENSMUSP00000000049,ENSMUSP00000000058,ENSMUSP00000001809,ENSMUSP00000003066,ENSMUSP00000005017,ENSMUSP00000006235,ENSMUSP00000007012,ENSMUSP00000008893,ENSMUSP00000015435,ENSMUSP00000015877,ENSMUSP00000017188,ENSMUSP00000019723,ENSMUSP00000020238,ENSMUSP00000021217,ENSMUSP00000021607,ENSMUSP00000021933,ENSMUSP00000022946,ENSMUSP00000023590,ENSMUSP00000025904,ENSMUSP00000026495,ENSMUSP00000026662,…	Actn4,Apoe,Apoh,Atp5a1,Capza2,Cav2,Cbx2,Cd36,Coro1b,Ctsb,Ctsl,Cycs,D17Wsu104e,Dcps,Fam129b,Fbp1,Fgg,Fhl1,Gdi1,Hdgf,Hp,Hrg,Hrsp12,Hsp90b1,Lgmn,Mvp,Nme2,Npr3,Pabpc1,Prdx5,Ptbp1,Ptx3,Rab7,Rtn4,Serpinb6a,Sod2,St13,Thbs1
GO.0034395	regulation of transcription from RNA polymerase II promoter in response to iron	2	0.0142	ENSMUSP00000005548,ENSMUSP00000023590	Hmox1,Hrg
GO.0072376	protein activation cascade	4	0.0142	ENSMUSP00000000049,ENSMUSP00000025229,ENSMUSP00000056836,ENSMUSP00000127250	Apoh,Cfb,Cfd,Mvp
GO.0042493	response to drug	10	0.0146	ENSMUSP00000003912,ENSMUSP00000007012,ENSMUSP00000022894,ENSMUSP00000026845,ENSMUSP00000028938,ENSMUSP00000072483,ENSMUSP00000074436,ENSMUSP00000090564,ENSMUSP00000106180,ENSMUSP00000106318	Acadm,Calr,Cst3,Fbp1,Hp,Il6,Oxct1,Sod2,Sord,Ywhaz
GO.0050790	regulation of catalytic activity	24	0.016	ENSMUSP00000000049,ENSMUSP00000000058,ENSMUSP00000003066,ENSMUSP00000006235,ENSMUSP00000007012,ENSMUSP00000009530,ENSMUSP00000015435,ENSMUSP00000017188,ENSMUSP00000017920,ENSMUSP00000019198,ENSMUSP00000020238,ENSMUSP00000023590,ENSMUSP00000025904,ENSMUSP00000026845,ENSMUSP00000028938,ENSMUSP00000029421,ENSMUSP00000044903,ENSMUSP00000059033,ENSMUSP00000066737,ENSMUSP00000074436,ENSMUSP00000086542,…	Apoe,Apoh,Cav2,Crk,Cst3,Ctsb,Cycs,Fis1,Gdi1,Hip1,Hp,Hrg,Hsp90b1,Il6,Mvp,Npr3,Nsfl1c,Prdx5,Ptx3,Serpinb6a,Sod2,Thbs1,Timp1,Ube2n
GO.0005977	glycogen metabolic process	4	0.0161	ENSMUSP00000023393,ENSMUSP00000039109,ENSMUSP00000071231,ENSMUSP00000072483	Acadm,Gbe1,Ppp1ca,Pygl
GO.0055086	nucleobase-containing small molecule metabolic process	10	0.0161	ENSMUSP00000021217,ENSMUSP00000023231,ENSMUSP00000025904,ENSMUSP00000026495,ENSMUSP00000028517,ENSMUSP00000029708,ENSMUSP00000030583,ENSMUSP00000070871,ENSMUSP00000099939,ENSMUSP00000124523	Ak2,Apoa1bp,Atp5a1,Cycs,Nme2,Ola1,Pgm3,Prdx5,Tsta3,Ugp2
GO.0065007	biological regulation	70	0.0161	ENSMUSP00000000049,ENSMUSP00000001809,ENSMUSP00000003066,ENSMUSP00000003912,ENSMUSP00000005017,ENSMUSP00000006235,ENSMUSP00000006467,ENSMUSP00000007012,ENSMUSP00000008893,ENSMUSP00000015435,ENSMUSP00000015877,ENSMUSP00000017188,ENSMUSP00000017920,ENSMUSP00000019198,ENSMUSP00000019723,ENSMUSP00000020238,ENSMUSP00000021091,ENSMUSP00000021217,ENSMUSP00000021607,ENSMUSP00000021933,ENSMUSP00000022894,…	Abhd14b,Acadm,Aco1,Apoe,Apoh,Arpc2,Atox1,Atp5a1,Calr,Capza2,Cbx2,Ccdc80,Cd36,Ces1d,Cfb,Cfd,Cfl2,Coro1b,Cpe,Crk,Ctsb,Ctsl,Cycs,D17Wsu104e,Dcps,Ehd1,Eif2a,Eif3a,Eif3b,Fam129b,Fbp1,Fh1,Fhl1,Fis1,Gdi1,Grn,Gsr,Hdgf,Hip1,Hp,Hrg,Hrsp12,Hsp90b1,Il6,Lgmn,Msn,Mvp,Myo1c,Nme2,Nsfl1c,Oxct1,Pabpc1,Pafah1b1,Pafah1b2,Parva,Pltp,Prdx5,Ptbp1,Ptx3,Pygl,Rbbp9,Rtn4,Serpinb6a,Sod2,Sparcl1,St13,Thbs1,Ube2l3,Ube2n,Ywhaz
GO.0034381	plasma lipoprotein particle clearance	3	0.0166	ENSMUSP00000003066,ENSMUSP00000025684,ENSMUSP00000080974	Apoe,Cd36,Ehd1
GO.0048518	positive regulation of biological process	45	0.0171	ENSMUSP00000000049,ENSMUSP00000000058,ENSMUSP00000001809,ENSMUSP00000003066,ENSMUSP00000003912,ENSMUSP00000006467,ENSMUSP00000007012,ENSMUSP00000008893,ENSMUSP00000009530,ENSMUSP00000015435,ENSMUSP00000017920,ENSMUSP00000019198,ENSMUSP00000019723,ENSMUSP00000021091,ENSMUSP00000021217,ENSMUSP00000023590,ENSMUSP00000025229,ENSMUSP00000025684,ENSMUSP00000025904,ENSMUSP00000028938,ENSMUSP00000029387,…	Abhd14b,Actn4,Agt,Apoe,Apoh,Arpc2,Calr,Cav2,Ccdc80,Cd36,Cfb,Cfd,Cfl2,Coro1b,Crk,Cst3,Cycs,D17Wsu104e,Ehd1,Eif2a,Fgg,Fhl1,Fis1,Gdi1,Grn,Hip1,Hp,Hrg,Msn,Myo1c,Nme2,Npr3,Oxct1,Pabpc1,Pafah1b1,Pafah1b2,Pltp,Prdx5,Ptbp1,Ptx3,Rab7,Sod2,Thbs1,Timp1,Ube2n
GO.0034284	response to monosaccharide	6	0.0173	ENSMUSP00000005606,ENSMUSP00000006235,ENSMUSP00000007012,ENSMUSP00000021933,ENSMUSP00000044903,ENSMUSP00000074436	Ctsb,Ctsl,Hp,Prkaca,Sod2,Thbs1
GO.0016051	carbohydrate biosynthetic process	5	0.0176	ENSMUSP00000019283,ENSMUSP00000023393,ENSMUSP00000072483,ENSMUSP00000090564,ENSMUSP00000106180	Acadm,Fbp1,Gbe1,Isyna1,Sord
GO.0051271	negative regulation of cellular component movement	7	0.0176	ENSMUSP00000000049,ENSMUSP00000003066,ENSMUSP00000008893,ENSMUSP00000009530,ENSMUSP00000023590,ENSMUSP00000044903,ENSMUSP00000066068	Actn4,Apoe,Apoh,Coro1b,Hrg,Thbs1,Timp1
GO.0034614	cellular response to reactive oxygen species	5	0.0182	ENSMUSP00000007012,ENSMUSP00000025904,ENSMUSP00000026845,ENSMUSP00000028938,ENSMUSP00000044903	Cst3,Il6,Prdx5,Sod2,Thbs1
GO.0042542	response to hydrogen peroxide	5	0.0182	ENSMUSP00000005548,ENSMUSP00000007012,ENSMUSP00000026845,ENSMUSP00000028938,ENSMUSP00000074436	Cst3,Hmox1,Hp,Il6,Sod2
GO.0051049	regulation of transport	21	0.0182	ENSMUSP00000003066,ENSMUSP00000003912,ENSMUSP00000005548,ENSMUSP00000005606,ENSMUSP00000015435,ENSMUSP00000019198,ENSMUSP00000025684,ENSMUSP00000029078,ENSMUSP00000029421,ENSMUSP00000037018,ENSMUSP00000044903,ENSMUSP00000059033,ENSMUSP00000061519,ENSMUSP00000066068,ENSMUSP00000066488,ENSMUSP00000080974,ENSMUSP00000092658,ENSMUSP00000104069,ENSMUSP00000106318,ENSMUSP00000110417,ENSMUSP00000113071	Actn4,Agt,Apoe,Calr,Car2,Cd36,Ehd1,Fgg,Fhl1,Fis1,Gdi1,Hip1,Hmox1,Msn,Myo1c,Oxct1,Pltp,Prkaca,Ptx3,Rab7,Thbs1
GO.0006461	protein complex assembly	14	0.0184	ENSMUSP00000000058,ENSMUSP00000003912,ENSMUSP00000005548,ENSMUSP00000007012,ENSMUSP00000019198,ENSMUSP00000025684,ENSMUSP00000029708,ENSMUSP00000029877,ENSMUSP00000037018,ENSMUSP00000047218,ENSMUSP00000059033,ENSMUSP00000072483,ENSMUSP00000090564,ENSMUSP00000130195	Acadm,Apoa1bp,Calr,Cav2,Decr1,Ehd1,Fbp1,Fgg,Fis1,Grhpr,Hip1,Hmox1,Sod2,St13
GO.0044262	cellular carbohydrate metabolic process	6	0.0184	ENSMUSP00000019283,ENSMUSP00000023393,ENSMUSP00000039109,ENSMUSP00000071231,ENSMUSP00000072483,ENSMUSP00000106180	Acadm,Gbe1,Isyna1,Ppp1ca,Pygl,Sord
GO.0070271	protein complex biogenesis	14	0.0184	ENSMUSP00000000058,ENSMUSP00000003912,ENSMUSP00000005548,ENSMUSP00000007012,ENSMUSP00000019198,ENSMUSP00000025684,ENSMUSP00000029708,ENSMUSP00000029877,ENSMUSP00000037018,ENSMUSP00000047218,ENSMUSP00000059033,ENSMUSP00000072483,ENSMUSP00000090564,ENSMUSP00000130195	Acadm,Apoa1bp,Calr,Cav2,Decr1,Ehd1,Fbp1,Fgg,Fis1,Grhpr,Hip1,Hmox1,Sod2,St13
GO.0030036	actin cytoskeleton organization	9	0.0214	ENSMUSP00000003912,ENSMUSP00000006467,ENSMUSP00000008893,ENSMUSP00000020238,ENSMUSP00000030187,ENSMUSP00000033030,ENSMUSP00000066068,ENSMUSP00000071486,ENSMUSP00000077262	Actg1,Actn4,Arpc2,Calr,Cfl2,Coro1b,Hsp90b1,Parva,Tln1
GO.2001027	negative regulation of endothelial cell chemotaxis	2	0.0229	ENSMUSP00000023590,ENSMUSP00000044903	Hrg,Thbs1
GO.0006575	cellular modified amino acid metabolic process	6	0.0234	ENSMUSP00000007012,ENSMUSP00000012348,ENSMUSP00000031897,ENSMUSP00000033992,ENSMUSP00000099950,ENSMUSP00000130941	Gsr,Gstk1,Gstm2,Mut,Sardh,Sod2
GO.0006732	coenzyme metabolic process	7	0.0236	ENSMUSP00000021649,ENSMUSP00000022268,ENSMUSP00000025904,ENSMUSP00000029708,ENSMUSP00000034172,ENSMUSP00000047712,ENSMUSP00000099950	Acot2,Apoa1bp,Cbr3,Ces1d,Pdhb,Prdx5,Sardh
GO.0009725	response to hormone	13	0.0236	ENSMUSP00000000058,ENSMUSP00000003912,ENSMUSP00000005548,ENSMUSP00000005606,ENSMUSP00000006235,ENSMUSP00000021933,ENSMUSP00000028938,ENSMUSP00000029078,ENSMUSP00000072483,ENSMUSP00000074436,ENSMUSP00000087658,ENSMUSP00000106180,ENSMUSP00000106318	Acadm,Calr,Car2,Cav2,Cst3,Ctsb,Ctsl,Hmox1,Hp,Oxct1,Prkaca,Sord,Ube2l3
GO.0043537	negative regulation of blood vessel endothelial cell migration	3	0.0238	ENSMUSP00000003066,ENSMUSP00000023590,ENSMUSP00000044903	Apoe,Hrg,Thbs1
GO.0051093	negative regulation of developmental process	14	0.027	ENSMUSP00000000049,ENSMUSP00000003066,ENSMUSP00000003912,ENSMUSP00000005606,ENSMUSP00000007012,ENSMUSP00000009530,ENSMUSP00000015435,ENSMUSP00000021607,ENSMUSP00000023590,ENSMUSP00000026845,ENSMUSP00000028938,ENSMUSP00000044903,ENSMUSP00000099907,ENSMUSP00000126192	Apoe,Apoh,Calr,Cst3,Gdi1,Hrg,Il6,Lgmn,Prkaca,Ptbp1,Rtn4,Sod2,Thbs1,Timp1
GO.0008150	biological_process	88	0.0271	ENSMUSP00000001809,ENSMUSP00000001845,ENSMUSP00000003066,ENSMUSP00000003912,ENSMUSP00000005017,ENSMUSP00000006235,ENSMUSP00000006467,ENSMUSP00000007012,ENSMUSP00000008893,ENSMUSP00000010899,ENSMUSP00000012348,ENSMUSP00000015877,ENSMUSP00000016400,ENSMUSP00000017188,ENSMUSP00000017920,ENSMUSP00000019198,ENSMUSP00000019283,ENSMUSP00000019723,ENSMUSP00000021091,ENSMUSP00000021217,ENSMUSP00000021607,…	Abhd14b,Acadm,Aco1,Acot2,Ak2,Akr1b8,Apeh,Apoa1bp,Apoe,Arpc2,Bphl,Calr,Capns1,Capza2,Cars,Cbx2,Ccdc80,Cd36,Ces1d,Cfd,Cfl2,Clybl,Coro1b,Crk,Ctsb,Ctsl,Ctsz,Cycs,D17Wsu104e,Decr1,Dpp3,Echs1,Eci1,Ehd1,Eif2a,Eif3a,Eif3b,Fam129b,Fbp1,Fdps,Fhl1,Fis1,Gbe1,Grn,Gstm2,Hdgf,Hebp1,Hibch,Hrg,Hrsp12,Il6,Ipo7,Isyna1,Lgmn,Lyz2,Mut,Mvp,Nit2,Nme2,Npl,Nsfl1c,Ola1,Pabpc1,Pafah1b1,Pafah1b2,Pdhb,Pdia6,Pgm3,Prdx5,Psma4,P…
GO.0045807	positive regulation of endocytosis	5	0.029	ENSMUSP00000003912,ENSMUSP00000029421,ENSMUSP00000059033,ENSMUSP00000066068,ENSMUSP00000080974	Actn4,Calr,Cd36,Hip1,Ptx3
GO.0010951	negative regulation of endopeptidase activity	7	0.0291	ENSMUSP00000009530,ENSMUSP00000017188,ENSMUSP00000023590,ENSMUSP00000025904,ENSMUSP00000026845,ENSMUSP00000028938,ENSMUSP00000044903	Cst3,Hrg,Il6,Prdx5,Serpinb6a,Thbs1,Timp1
GO.0050794	regulation of cellular process	64	0.0291	ENSMUSP00000000049,ENSMUSP00000001809,ENSMUSP00000003066,ENSMUSP00000003912,ENSMUSP00000005017,ENSMUSP00000006235,ENSMUSP00000006467,ENSMUSP00000007012,ENSMUSP00000008893,ENSMUSP00000015435,ENSMUSP00000015877,ENSMUSP00000017188,ENSMUSP00000017920,ENSMUSP00000019198,ENSMUSP00000019723,ENSMUSP00000020238,ENSMUSP00000021091,ENSMUSP00000021217,ENSMUSP00000021607,ENSMUSP00000021933,ENSMUSP00000022894,…	Abhd14b,Acadm,Aco1,Agt,Apoe,Apoh,Arpc2,Atp5a1,Calr,Capza2,Cbx2,Ccdc80,Cd36,Cfl2,Coro1b,Cpe,Crk,Ctsb,Ctsl,Cycs,D17Wsu104e,Dcps,Ehd1,Eif2a,Eif3a,Eif3b,Fam129b,Fbp1,Fhl1,Fis1,Gdi1,Grn,Gsr,Hdgf,Hip1,Hp,Hrg,Hrsp12,Hsp90b1,Lgmn,Msn,Mvp,Myo1c,Nme2,Oxct1,Pabpc1,Pafah1b1,Pafah1b2,Parva,Pdia6,Prdx5,Ptbp1,Ptx3,Rab7,Rbbp9,Rtn4,Serpinb6a,Sod2,Sparcl1,St13,Thbs1,Ube2l3,Ube2n,Ywhaz
GO.0040013	negative regulation of locomotion	7	0.0296	ENSMUSP00000000049,ENSMUSP00000003066,ENSMUSP00000008893,ENSMUSP00000009530,ENSMUSP00000023590,ENSMUSP00000029421,ENSMUSP00000044903	Apoe,Apoh,Coro1b,Hrg,Ptx3,Thbs1,Timp1
GO.0030162	regulation of proteolysis	12	0.0321	ENSMUSP00000003066,ENSMUSP00000005606,ENSMUSP00000009530,ENSMUSP00000017188,ENSMUSP00000019198,ENSMUSP00000023590,ENSMUSP00000025904,ENSMUSP00000026845,ENSMUSP00000028938,ENSMUSP00000044903,ENSMUSP00000059033,ENSMUSP00000124523	Apoe,Cst3,Cycs,Fis1,Hip1,Hrg,Il6,Prdx5,Prkaca,Serpinb6a,Thbs1,Timp1
GO.0030163	protein catabolic process	10	0.0321	ENSMUSP00000003066,ENSMUSP00000006235,ENSMUSP00000016400,ENSMUSP00000020238,ENSMUSP00000021607,ENSMUSP00000021933,ENSMUSP00000034848,ENSMUSP00000086542,ENSMUSP00000092658,ENSMUSP00000096932	Apoe,Ctsb,Ctsl,Ctsz,Hsp90b1,Lgmn,Nsfl1c,Psma4,Rab7,Ube2n
GO.0019725	cellular homeostasis	11	0.0323	ENSMUSP00000003066,ENSMUSP00000005548,ENSMUSP00000005606,ENSMUSP00000019198,ENSMUSP00000029078,ENSMUSP00000033992,ENSMUSP00000052912,ENSMUSP00000077262,ENSMUSP00000092658,ENSMUSP00000100038,ENSMUSP00000104485	Aco1,Apoe,Atox1,Car2,Cfl2,Fis1,Gsr,Hmox1,Pdia6,Prkaca,Rab7
GO.1901135	carbohydrate derivative metabolic process	13	0.0324	ENSMUSP00000021217,ENSMUSP00000023231,ENSMUSP00000026495,ENSMUSP00000028517,ENSMUSP00000030583,ENSMUSP00000033741,ENSMUSP00000037454,ENSMUSP00000040244,ENSMUSP00000070871,ENSMUSP00000071231,ENSMUSP00000090564,ENSMUSP00000099939,ENSMUSP00000124523	Ak2,Akr1b8,Atp5a1,Bgn,Cycs,Fbp1,Nme2,Npl,Ola1,Pgm3,Pygl,Tsta3,Ugp2
GO.0010039	response to iron ion	3	0.0327	ENSMUSP00000005548,ENSMUSP00000023590,ENSMUSP00000100038	Aco1,Hmox1,Hrg
GO.0006793	phosphorus metabolic process	21	0.0339	ENSMUSP00000005606,ENSMUSP00000019283,ENSMUSP00000021217,ENSMUSP00000021649,ENSMUSP00000022268,ENSMUSP00000023231,ENSMUSP00000025904,ENSMUSP00000026495,ENSMUSP00000028517,ENSMUSP00000029387,ENSMUSP00000029708,ENSMUSP00000030491,ENSMUSP00000030583,ENSMUSP00000034172,ENSMUSP00000070871,ENSMUSP00000071231,ENSMUSP00000073861,ENSMUSP00000080531,ENSMUSP00000090564,ENSMUSP00000099939,ENSMUSP00000124523	Acot2,Ak2,Apoa1bp,Atp5a1,Ces1d,Cmpk1,Cycs,Eif2a,Fbp1,Fdps,Isyna1,Nme2,Ola1,Pdhb,Pgm3,Prdx5,Prkaca,Pygl,Thnsl2,Tsta3,Ugp2
GO.0045333	cellular respiration	5	0.0339	ENSMUSP00000007012,ENSMUSP00000022268,ENSMUSP00000027810,ENSMUSP00000100038,ENSMUSP00000124523	Aco1,Cycs,Fh1,Pdhb,Sod2
GO.1903426	regulation of reactive oxygen species biosynthetic process	4	0.0339	ENSMUSP00000007012,ENSMUSP00000026845,ENSMUSP00000029421,ENSMUSP00000124523	Cycs,Il6,Ptx3,Sod2
GO.0051336	regulation of hydrolase activity	16	0.0343	ENSMUSP00000000049,ENSMUSP00000000058,ENSMUSP00000009530,ENSMUSP00000015435,ENSMUSP00000017188,ENSMUSP00000017920,ENSMUSP00000019198,ENSMUSP00000020238,ENSMUSP00000023590,ENSMUSP00000025904,ENSMUSP00000026845,ENSMUSP00000028938,ENSMUSP00000029421,ENSMUSP00000044903,ENSMUSP00000059033,ENSMUSP00000124523	Apoh,Cav2,Crk,Cst3,Cycs,Fis1,Gdi1,Hip1,Hrg,Hsp90b1,Il6,Prdx5,Ptx3,Serpinb6a,Thbs1,Timp1
GO.0006952	defense response	14	0.0349	ENSMUSP00000005548,ENSMUSP00000022894,ENSMUSP00000023590,ENSMUSP00000025229,ENSMUSP00000026845,ENSMUSP00000028938,ENSMUSP00000029421,ENSMUSP00000037018,ENSMUSP00000044903,ENSMUSP00000056836,ENSMUSP00000074436,ENSMUSP00000080974,ENSMUSP00000081782,ENSMUSP00000089801	Cd36,Cfb,Cfd,Cst3,Fgg,Hmox1,Hp,Hrg,Il6,Ipo7,Lyz2,Ptx3,Thbs1,Ywhaz
GO.0045785	positive regulation of cell adhesion	8	0.0351	ENSMUSP00000003912,ENSMUSP00000006467,ENSMUSP00000023590,ENSMUSP00000026845,ENSMUSP00000037018,ENSMUSP00000044903,ENSMUSP00000058752,ENSMUSP00000080974	Arpc2,Calr,Ccdc80,Cd36,Fgg,Hrg,Il6,Thbs1
GO.0044255	cellular lipid metabolic process	12	0.0352	ENSMUSP00000000049,ENSMUSP00000003066,ENSMUSP00000019283,ENSMUSP00000021649,ENSMUSP00000024946,ENSMUSP00000026538,ENSMUSP00000029877,ENSMUSP00000034172,ENSMUSP00000040244,ENSMUSP00000072483,ENSMUSP00000073861,ENSMUSP00000080531	Acadm,Acot2,Akr1b8,Apoe,Apoh,Ces1d,Decr1,Echs1,Eci1,Fdps,Isyna1,Thnsl2
GO.0043069	negative regulation of programmed cell death	13	0.037	ENSMUSP00000000049,ENSMUSP00000003066,ENSMUSP00000007012,ENSMUSP00000009530,ENSMUSP00000019723,ENSMUSP00000020238,ENSMUSP00000021217,ENSMUSP00000021607,ENSMUSP00000025904,ENSMUSP00000028135,ENSMUSP00000034539,ENSMUSP00000037018,ENSMUSP00000044903	Apoe,Apoh,D17Wsu104e,Dcps,Fam129b,Fgg,Hsp90b1,Lgmn,Nme2,Prdx5,Sod2,Thbs1,Timp1
GO.0044265	cellular macromolecule catabolic process	11	0.037	ENSMUSP00000001809,ENSMUSP00000006235,ENSMUSP00000016400,ENSMUSP00000020238,ENSMUSP00000021607,ENSMUSP00000021933,ENSMUSP00000034539,ENSMUSP00000034848,ENSMUSP00000086542,ENSMUSP00000092658,ENSMUSP00000096932	Ctsb,Ctsl,Ctsz,Dcps,Hsp90b1,Lgmn,Nsfl1c,Pabpc1,Psma4,Rab7,Ube2n
GO.0051592	response to calcium ion	5	0.0378	ENSMUSP00000015435,ENSMUSP00000026845,ENSMUSP00000037018,ENSMUSP00000044903,ENSMUSP00000071486	Actg1,Fgg,Gdi1,Il6,Thbs1
GO.0031329	regulation of cellular catabolic process	11	0.0382	ENSMUSP00000001809,ENSMUSP00000003066,ENSMUSP00000005606,ENSMUSP00000009530,ENSMUSP00000021217,ENSMUSP00000028938,ENSMUSP00000074436,ENSMUSP00000090564,ENSMUSP00000092658,ENSMUSP00000113071,ENSMUSP00000127851	Apoe,Cst3,Fbp1,Hp,Msn,Nme2,Pabpc1,Pafah1b2,Prkaca,Rab7,Timp1
GO.0006099	tricarboxylic acid cycle	3	0.0385	ENSMUSP00000022268,ENSMUSP00000027810,ENSMUSP00000100038	Aco1,Fh1,Pdhb
GO.0051130	positive regulation of cellular component organization	16	0.0388	ENSMUSP00000003066,ENSMUSP00000003912,ENSMUSP00000006467,ENSMUSP00000008893,ENSMUSP00000019198,ENSMUSP00000021091,ENSMUSP00000021217,ENSMUSP00000023590,ENSMUSP00000025684,ENSMUSP00000029421,ENSMUSP00000059033,ENSMUSP00000066068,ENSMUSP00000077262,ENSMUSP00000080974,ENSMUSP00000096932,ENSMUSP00000104069	Actn4,Apoe,Arpc2,Calr,Cd36,Cfl2,Coro1b,Ehd1,Fis1,Hip1,Hrg,Myo1c,Nme2,Pafah1b1,Ptx3,Ube2n
GO.0009225	nucleotide-sugar metabolic process	3	0.0412	ENSMUSP00000023231,ENSMUSP00000070871,ENSMUSP00000099939	Pgm3,Tsta3,Ugp2
GO.0033554	cellular response to stress	18	0.0412	ENSMUSP00000003912,ENSMUSP00000007012,ENSMUSP00000012348,ENSMUSP00000017188,ENSMUSP00000019198,ENSMUSP00000020238,ENSMUSP00000021217,ENSMUSP00000021933,ENSMUSP00000025904,ENSMUSP00000026845,ENSMUSP00000028938,ENSMUSP00000029078,ENSMUSP00000029387,ENSMUSP00000044903,ENSMUSP00000052912,ENSMUSP00000080974,ENSMUSP00000086542,ENSMUSP00000096932	Calr,Car2,Cd36,Cst3,Ctsl,Eif2a,Fis1,Gstm2,Hsp90b1,Il6,Nme2,Nsfl1c,Pdia6,Prdx5,Serpinb6a,Sod2,Thbs1,Ube2n
GO.0042127	regulation of cell proliferation	18	0.0412	ENSMUSP00000000049,ENSMUSP00000000058,ENSMUSP00000003066,ENSMUSP00000003912,ENSMUSP00000005548,ENSMUSP00000005606,ENSMUSP00000007012,ENSMUSP00000009530,ENSMUSP00000019723,ENSMUSP00000021217,ENSMUSP00000021933,ENSMUSP00000022946,ENSMUSP00000023590,ENSMUSP00000026495,ENSMUSP00000028915,ENSMUSP00000028938,ENSMUSP00000044903,ENSMUSP00000046340	Apoe,Apoh,Atp5a1,Calr,Cav2,Cst3,Ctsl,D17Wsu104e,Grn,Hmox1,Hrg,Hrsp12,Nme2,Prkaca,Rbbp9,Sod2,Thbs1,Timp1
GO.0071827	plasma lipoprotein particle organization	3	0.0412	ENSMUSP00000003066,ENSMUSP00000034172,ENSMUSP00000061519	Apoe,Ces1d,Pltp
GO.0090313	regulation of protein targeting to membrane	3	0.0412	ENSMUSP00000015435,ENSMUSP00000019198,ENSMUSP00000104069	Fis1,Gdi1,Myo1c
GO.0010713	negative regulation of collagen metabolic process	2	0.0424	ENSMUSP00000026845,ENSMUSP00000028938	Cst3,Il6
GO.0071281	cellular response to iron ion	2	0.0424	ENSMUSP00000005548,ENSMUSP00000023590	Hmox1,Hrg
GO.0043086	negative regulation of catalytic activity	12	0.0428	ENSMUSP00000003066,ENSMUSP00000009530,ENSMUSP00000017188,ENSMUSP00000023590,ENSMUSP00000025904,ENSMUSP00000026845,ENSMUSP00000028938,ENSMUSP00000029421,ENSMUSP00000044903,ENSMUSP00000066737,ENSMUSP00000074436,ENSMUSP00000127250	Apoe,Cst3,Hp,Hrg,Il6,Mvp,Npr3,Prdx5,Ptx3,Serpinb6a,Thbs1,Timp1
GO.0010033	response to organic substance	23	0.043	ENSMUSP00000000058,ENSMUSP00000003912,ENSMUSP00000005606,ENSMUSP00000006235,ENSMUSP00000007012,ENSMUSP00000008893,ENSMUSP00000019723,ENSMUSP00000020238,ENSMUSP00000021933,ENSMUSP00000022946,ENSMUSP00000023590,ENSMUSP00000025684,ENSMUSP00000028938,ENSMUSP00000029078,ENSMUSP00000034539,ENSMUSP00000044903,ENSMUSP00000072483,ENSMUSP00000074436,ENSMUSP00000080974,ENSMUSP00000087658,ENSMUSP00000104069,…	Acadm,Calr,Car2,Cav2,Cd36,Coro1b,Cst3,Ctsb,Ctsl,D17Wsu104e,Dcps,Ehd1,Hp,Hrg,Hrsp12,Hsp90b1,Myo1c,Oxct1,Prkaca,Sod2,Sord,Thbs1,Ube2l3
GO.0050793	regulation of developmental process	24	0.043	ENSMUSP00000000049,ENSMUSP00000003066,ENSMUSP00000003912,ENSMUSP00000005548,ENSMUSP00000005606,ENSMUSP00000006467,ENSMUSP00000007012,ENSMUSP00000008893,ENSMUSP00000009530,ENSMUSP00000015435,ENSMUSP00000019198,ENSMUSP00000019723,ENSMUSP00000021091,ENSMUSP00000021217,ENSMUSP00000021607,ENSMUSP00000023590,ENSMUSP00000025684,ENSMUSP00000028938,ENSMUSP00000029078,ENSMUSP00000033030,ENSMUSP00000044903,…	Apoe,Apoh,Arpc2,Calr,Car2,Cd36,Coro1b,Cst3,D17Wsu104e,Ehd1,Fis1,Gdi1,Hmox1,Hrg,Lgmn,Nme2,Pafah1b1,Parva,Prkaca,Ptbp1,Rtn4,Sod2,Thbs1,Timp1
GO.0032956	regulation of actin cytoskeleton organization	7	0.0439	ENSMUSP00000006467,ENSMUSP00000008893,ENSMUSP00000015877,ENSMUSP00000017920,ENSMUSP00000021933,ENSMUSP00000023590,ENSMUSP00000077262	Arpc2,Capza2,Cfl2,Coro1b,Crk,Ctsl,Hrg
GO.0061025	membrane fusion	5	0.0441	ENSMUSP00000000058,ENSMUSP00000019198,ENSMUSP00000031355,ENSMUSP00000086542,ENSMUSP00000092658	Cav2,Fis1,Nsfl1c,Rab7,Uso1
GO.0030336	negative regulation of cell migration	6	0.0463	ENSMUSP00000000049,ENSMUSP00000003066,ENSMUSP00000008893,ENSMUSP00000009530,ENSMUSP00000023590,ENSMUSP00000044903	Apoe,Apoh,Coro1b,Hrg,Thbs1,Timp1
GO.0042981	regulation of apoptotic process	17	0.0475	ENSMUSP00000000049,ENSMUSP00000003066,ENSMUSP00000007012,ENSMUSP00000009530,ENSMUSP00000019198,ENSMUSP00000019723,ENSMUSP00000020238,ENSMUSP00000021217,ENSMUSP00000021607,ENSMUSP00000023590,ENSMUSP00000025904,ENSMUSP00000028135,ENSMUSP00000037018,ENSMUSP00000044903,ENSMUSP00000059033,ENSMUSP00000066068,ENSMUSP00000124523	Actn4,Apoe,Apoh,Cycs,D17Wsu104e,Fam129b,Fgg,Fis1,Hip1,Hrg,Hsp90b1,Lgmn,Nme2,Prdx5,Sod2,Thbs1,Timp1
GO.0030865	cortical cytoskeleton organization	3	0.0478	ENSMUSP00000003912,ENSMUSP00000021091,ENSMUSP00000030187	Calr,Pafah1b1,Tln1
GO.0050922	negative regulation of chemotaxis	3	0.0478	ENSMUSP00000008893,ENSMUSP00000023590,ENSMUSP00000044903	Coro1b,Hrg,Thbs1
GO.0009165	nucleotide biosynthetic process	6	0.0492	ENSMUSP00000021217,ENSMUSP00000023231,ENSMUSP00000026495,ENSMUSP00000030491,ENSMUSP00000030583,ENSMUSP00000070871	Ak2,Atp5a1,Cmpk1,Nme2,Pgm3,Tsta3
Molecular Function (GO)
pathway ID	pathway description	count in gene set	false discovery rate	matching proteins in network (IDs)	matching proteins in network (labels)
GO.0003824	catalytic activity	69	9.73e-11	ENSMUSP00000001566,ENSMUSP00000001845,ENSMUSP00000005606,ENSMUSP00000006235,ENSMUSP00000007012,ENSMUSP00000010899,ENSMUSP00000012348,ENSMUSP00000016400,ENSMUSP00000019283,ENSMUSP00000021091,ENSMUSP00000021217,ENSMUSP00000021607,ENSMUSP00000021649,ENSMUSP00000021933,ENSMUSP00000022268,ENSMUSP00000022946,ENSMUSP00000023231,ENSMUSP00000023393,ENSMUSP00000023432,ENSMUSP00000024946,ENSMUSP00000025229,…	Abhd14b,Acadm,Aco1,Acot2,Ak2,Akr1b8,Apeh,Apoa1bp,Asah1,Bphl,Capns1,Car1,Car2,Car5b,Cars,Ces1d,Cfb,Cfd,Clybl,Cmpk1,Ctsb,Ctsl,Ctsz,Dcps,Decr1,Dpp3,Echs1,Eci1,Fbp1,Fdps,Fh1,Gbe1,Grhpr,Gsr,Gstm2,Hibch,Hrsp12,Isyna1,Lgmn,Lyz2,Msra,Mut,Myo1c,Nit2,Nme2,Npl,Ola1,Oxct1,Pafah1b1,Pafah1b2,Pdhb,Pdia6,Pgm3,Prdx5,Prkaca,Psma4,Pygl,Rab7,Rbbp9,Sardh,Sod2,Sord,Thnsl2,Tsta3,Tubb5,Uap1l1,Ube2l3,Ube2n,Ugp2
GO.0005515	protein binding	59	8.25e-07	ENSMUSP00000000049,ENSMUSP00000000058,ENSMUSP00000001566,ENSMUSP00000001809,ENSMUSP00000003066,ENSMUSP00000003912,ENSMUSP00000005017,ENSMUSP00000005548,ENSMUSP00000005606,ENSMUSP00000006235,ENSMUSP00000007012,ENSMUSP00000008893,ENSMUSP00000009530,ENSMUSP00000010899,ENSMUSP00000012348,ENSMUSP00000017188,ENSMUSP00000017920,ENSMUSP00000019198,ENSMUSP00000020238,ENSMUSP00000021091,ENSMUSP00000021649,…	Acadm,Acot2,Actg1,Actn4,Apoa1bp,Apoe,Apoh,Atox1,Atp5a1,Calr,Cars,Cav2,Cbx2,Ccdc80,Coro1b,Cpe,Crk,Cst3,Ctsb,Ctsl,Ehd1,Fbp1,Fgg,Fhl1,Fis1,Grhpr,Gstk1,Gstm2,Hdgf,Hip1,Hmox1,Hp,Hrg,Hsp90b1,Il6,Ipo7,Lyz2,Msn,Mvp,Myo1c,Nsfl1c,Pabpc1,Pafah1b1,Parva,Pcca,Ppp1ca,Prdx5,Prkaca,Ptx3,Serpinb6a,Sod2,Thbs1,Timp1,Tln1,Tubb5,Ube2n,Ugp2,Ywhaq,Ywhaz
GO.0043167	ion binding	60	1.74e-05	ENSMUSP00000000049,ENSMUSP00000001566,ENSMUSP00000001845,ENSMUSP00000003066,ENSMUSP00000005017,ENSMUSP00000005548,ENSMUSP00000005606,ENSMUSP00000007012,ENSMUSP00000009530,ENSMUSP00000010899,ENSMUSP00000012348,ENSMUSP00000020238,ENSMUSP00000021217,ENSMUSP00000022946,ENSMUSP00000023393,ENSMUSP00000023590,ENSMUSP00000025546,ENSMUSP00000025684,ENSMUSP00000025851,ENSMUSP00000026495,ENSMUSP00000026625,…	Acadm,Aco1,Actg1,Actn4,Ak2,Apoa1bp,Apoe,Apoh,Atox1,Atp5a1,Capns1,Car1,Car2,Car5b,Cars,Cbr3,Ccdc80,Clybl,Cmpk1,Cndp2,Cpe,Cycs,Decr1,Dpp3,Ehd1,Fbp1,Fdps,Fgg,Fhl1,Gbe1,Gsr,Gstm2,Hdgf,Hip1,Hmox1,Hrg,Hrsp12,Hsp90b1,Mut,Myo1c,Nme2,Nsfl1c,Pcca,Pepd,Pgm3,Ppp1ca,Prkaca,Pygl,Rab7,Sardh,Sod2,Sord,Sparcl1,St13,Thnsl2,Timp1,Tubb5,Ube2l3,Ube2n,Ugp2
GO.0003674	molecular_function	95	2.14e-05	ENSMUSP00000000049,ENSMUSP00000000058,ENSMUSP00000003066,ENSMUSP00000003912,ENSMUSP00000005017,ENSMUSP00000005606,ENSMUSP00000006467,ENSMUSP00000007012,ENSMUSP00000008893,ENSMUSP00000009530,ENSMUSP00000010899,ENSMUSP00000012348,ENSMUSP00000015435,ENSMUSP00000016400,ENSMUSP00000017188,ENSMUSP00000017920,ENSMUSP00000019198,ENSMUSP00000019283,ENSMUSP00000020238,ENSMUSP00000021091,ENSMUSP00000021217,…	Abhd14b,Acadm,Aco1,Acot2,Actg1,Ak2,Akr1b8,Apeh,Apoa1bp,Apoe,Apoh,Arpc2,Asah1,Bgn,Bphl,Calr,Car2,Cars,Cav2,Cbx2,Ccdc80,Cd36,Ces1d,Cfb,Cfd,Clybl,Cmpk1,Coro1b,Crk,Cst3,Ctsl,Ctsz,Dcps,Decr1,Dpp3,Echs1,Eci1,Eif2a,Eif3a,Fbp1,Fdps,Fgg,Fh1,Fis1,Gbe1,Gdi1,Grn,Gstm2,Hdgf,Hebp1,Hibch,Hip1,Hp,Hsp90b1,Il6,Ipo7,Isyna1,Lgmn,Lyz2,Msn,Msra,Mut,Mvp,Nit2,Nme2,Npl,Oxct1,Pafah1b1,Pafah1b2,Parva,Pdhb,Pdia6,Pltp,Prdx5,…
GO.0036094	small molecule binding	36	8.15e-05	ENSMUSP00000001566,ENSMUSP00000001809,ENSMUSP00000003066,ENSMUSP00000005017,ENSMUSP00000005606,ENSMUSP00000010899,ENSMUSP00000020238,ENSMUSP00000021217,ENSMUSP00000022946,ENSMUSP00000025684,ENSMUSP00000026495,ENSMUSP00000029708,ENSMUSP00000029877,ENSMUSP00000030491,ENSMUSP00000030583,ENSMUSP00000033992,ENSMUSP00000038763,ENSMUSP00000044903,ENSMUSP00000047712,ENSMUSP00000066068,ENSMUSP00000071231,…	Acadm,Actg1,Actn4,Ak2,Apoa1bp,Apoe,Atp5a1,Cars,Cbr3,Cmpk1,Decr1,Ehd1,Eif3b,Fbp1,Gsr,Hdgf,Hrsp12,Hsp90b1,Mut,Myo1c,Nme2,Pabpc1,Pcca,Prkaca,Ptbp1,Pygl,Rab7,Sardh,Sord,St13,Thbs1,Thnsl2,Tubb5,Ube2l3,Ube2n,Ugp2
GO.0005488	binding	83	8.3e-05	ENSMUSP00000000049,ENSMUSP00000000058,ENSMUSP00000001566,ENSMUSP00000001845,ENSMUSP00000003066,ENSMUSP00000003912,ENSMUSP00000005017,ENSMUSP00000005548,ENSMUSP00000005606,ENSMUSP00000008893,ENSMUSP00000009530,ENSMUSP00000010899,ENSMUSP00000012348,ENSMUSP00000017188,ENSMUSP00000017920,ENSMUSP00000019198,ENSMUSP00000020238,ENSMUSP00000021091,ENSMUSP00000021217,ENSMUSP00000021649,ENSMUSP00000021933,…	Aco1,Acot2,Actg1,Ak2,Apeh,Apoa1bp,Apoe,Apoh,Atox1,Atp5a1,Bgn,Calr,Capns1,Car1,Car2,Car5b,Cars,Cav2,Cbr3,Cbx2,Ccdc80,Cd36,Clybl,Cmpk1,Cndp2,Coro1b,Crk,Cst3,Ctsl,Dcps,Decr1,Dpp3,Eif2a,Eif3a,Fbp1,Fdps,Fgg,Fis1,Gbe1,Grn,Gsr,Gstk1,Gstm2,Hdgf,Hebp1,Hip1,Hmox1,Hp,Hrg,Hsp90b1,Il6,Ipo7,Lyz2,Msn,Mut,Mvp,Myo1c,Nme2,Pafah1b1,Parva,Pepd,Pgm3,Pltp,Prdx5,Prkaca,Ptx3,Rab7,Rtn4,Sardh,Serpinb6a,Sord,Sparcl1,St13,T…
GO.0005102	receptor binding	22	0.000103	ENSMUSP00000000058,ENSMUSP00000001566,ENSMUSP00000003066,ENSMUSP00000003912,ENSMUSP00000005017,ENSMUSP00000009530,ENSMUSP00000017920,ENSMUSP00000019198,ENSMUSP00000020238,ENSMUSP00000021649,ENSMUSP00000023590,ENSMUSP00000025904,ENSMUSP00000026495,ENSMUSP00000026845,ENSMUSP00000030187,ENSMUSP00000031897,ENSMUSP00000037018,ENSMUSP00000044903,ENSMUSP00000048555,ENSMUSP00000066068,ENSMUSP00000104069,…	Acot2,Actn4,Apoe,Atp5a1,Calr,Cav2,Cpe,Crk,Fgg,Fis1,Gstk1,Hdgf,Hrg,Hsp90b1,Il6,Msn,Myo1c,Prdx5,Thbs1,Timp1,Tln1,Tubb5
GO.0016836	hydro-lyase activity	6	0.000162	ENSMUSP00000026538,ENSMUSP00000027810,ENSMUSP00000029078,ENSMUSP00000033739,ENSMUSP00000091925,ENSMUSP00000100038	Aco1,Car1,Car2,Car5b,Echs1,Fh1
GO.0016787	hydrolase activity	31	0.000426	ENSMUSP00000001566,ENSMUSP00000001845,ENSMUSP00000005548,ENSMUSP00000006235,ENSMUSP00000016400,ENSMUSP00000021607,ENSMUSP00000021649,ENSMUSP00000021933,ENSMUSP00000022946,ENSMUSP00000023393,ENSMUSP00000023432,ENSMUSP00000025229,ENSMUSP00000025851,ENSMUSP00000028517,ENSMUSP00000028915,ENSMUSP00000029078,ENSMUSP00000034000,ENSMUSP00000034172,ENSMUSP00000034539,ENSMUSP00000034848,ENSMUSP00000038755,…	Abhd14b,Acot2,Apeh,Asah1,Bphl,Capns1,Car1,Car2,Ces1d,Cfb,Cfd,Ctsb,Ctsl,Ctsz,Dcps,Dpp3,Fbp1,Gbe1,Hibch,Hmox1,Hrsp12,Lgmn,Lyz2,Myo1c,Nit2,Ola1,Pafah1b2,Psma4,Rab7,Rbbp9,Tubb5
GO.0016209	antioxidant activity	6	0.000488	ENSMUSP00000003066,ENSMUSP00000007012,ENSMUSP00000025904,ENSMUSP00000031897,ENSMUSP00000033992,ENSMUSP00000074436	Apoe,Gsr,Gstk1,Hp,Prdx5,Sod2
GO.0043168	anion binding	34	0.000505	ENSMUSP00000000049,ENSMUSP00000001566,ENSMUSP00000003066,ENSMUSP00000005017,ENSMUSP00000005606,ENSMUSP00000010899,ENSMUSP00000012348,ENSMUSP00000020238,ENSMUSP00000021217,ENSMUSP00000022946,ENSMUSP00000023590,ENSMUSP00000025684,ENSMUSP00000026495,ENSMUSP00000029877,ENSMUSP00000030491,ENSMUSP00000030583,ENSMUSP00000033992,ENSMUSP00000038763,ENSMUSP00000044903,ENSMUSP00000047712,ENSMUSP00000058752,…	Acadm,Actg1,Ak2,Apoe,Apoh,Atp5a1,Cars,Cbr3,Ccdc80,Cmpk1,Decr1,Ehd1,Fbp1,Gsr,Gstm2,Hdgf,Hip1,Hrg,Hrsp12,Hsp90b1,Myo1c,Nme2,Nsfl1c,Pcca,Prkaca,Pygl,Rab7,Sardh,St13,Thbs1,Thnsl2,Tubb5,Ube2l3,Ube2n
GO.0016853	isomerase activity	8	0.000635	ENSMUSP00000019283,ENSMUSP00000023231,ENSMUSP00000024946,ENSMUSP00000029708,ENSMUSP00000052912,ENSMUSP00000070871,ENSMUSP00000072483,ENSMUSP00000130941	Acadm,Apoa1bp,Eci1,Isyna1,Mut,Pdia6,Pgm3,Tsta3
GO.0097159	organic cyclic compound binding	51	0.0012	ENSMUSP00000001566,ENSMUSP00000003066,ENSMUSP00000003912,ENSMUSP00000005017,ENSMUSP00000005548,ENSMUSP00000005606,ENSMUSP00000007012,ENSMUSP00000010899,ENSMUSP00000020238,ENSMUSP00000021217,ENSMUSP00000022894,ENSMUSP00000022946,ENSMUSP00000023590,ENSMUSP00000025684,ENSMUSP00000025904,ENSMUSP00000025955,ENSMUSP00000026495,ENSMUSP00000026662,ENSMUSP00000029387,ENSMUSP00000029708,ENSMUSP00000029877,…	Acadm,Aco1,Actg1,Actn4,Ak2,Apeh,Apoa1bp,Apoe,Atp5a1,Calr,Cars,Cbr3,Cbx2,Cmpk1,Cycs,Dcps,Decr1,Ehd1,Eif2a,Eif3a,Fbp1,Fdps,Grn,Gsr,Hdgf,Hebp1,Hmox1,Hrg,Hrsp12,Hsp90b1,Msn,Mut,Myo1c,Nme2,Pcca,Prdx5,Prkaca,Pygl,Rab7,Rtn4,Sardh,Sod2,Sord,St13,Thnsl2,Tubb5,Ube2l3,Ube2n,Ugp2,Uso1,Ywhaz
GO.0016829	lyase activity	8	0.00142	ENSMUSP00000026538,ENSMUSP00000027810,ENSMUSP00000029078,ENSMUSP00000033739,ENSMUSP00000037454,ENSMUSP00000073861,ENSMUSP00000091925,ENSMUSP00000100038	Aco1,Car1,Car2,Car5b,Echs1,Fh1,Npl,Thnsl2
GO.0000166	nucleotide binding	30	0.00163	ENSMUSP00000001566,ENSMUSP00000001809,ENSMUSP00000005017,ENSMUSP00000005606,ENSMUSP00000010899,ENSMUSP00000020238,ENSMUSP00000021217,ENSMUSP00000025684,ENSMUSP00000026495,ENSMUSP00000029708,ENSMUSP00000029877,ENSMUSP00000030491,ENSMUSP00000030583,ENSMUSP00000033992,ENSMUSP00000038763,ENSMUSP00000047712,ENSMUSP00000071231,ENSMUSP00000071486,ENSMUSP00000072483,ENSMUSP00000087658,ENSMUSP00000090564,…	Acadm,Actg1,Ak2,Apoa1bp,Atp5a1,Cars,Cbr3,Cmpk1,Decr1,Ehd1,Eif3b,Fbp1,Gsr,Hdgf,Hsp90b1,Myo1c,Nme2,Pabpc1,Pcca,Prkaca,Ptbp1,Pygl,Rab7,Sardh,Sord,St13,Tubb5,Ube2l3,Ube2n,Ugp2
GO.1901363	heterocyclic compound binding	50	0.00163	ENSMUSP00000001566,ENSMUSP00000003912,ENSMUSP00000005017,ENSMUSP00000005548,ENSMUSP00000005606,ENSMUSP00000007012,ENSMUSP00000010899,ENSMUSP00000020238,ENSMUSP00000021217,ENSMUSP00000022894,ENSMUSP00000022946,ENSMUSP00000023590,ENSMUSP00000025684,ENSMUSP00000025904,ENSMUSP00000025955,ENSMUSP00000026495,ENSMUSP00000026662,ENSMUSP00000029387,ENSMUSP00000029708,ENSMUSP00000029877,ENSMUSP00000030491,…	Acadm,Aco1,Actg1,Actn4,Ak2,Apeh,Apoa1bp,Atp5a1,Calr,Cars,Cbr3,Cbx2,Cmpk1,Cycs,Dcps,Decr1,Ehd1,Eif2a,Eif3a,Fbp1,Fdps,Grn,Gsr,Hdgf,Hebp1,Hmox1,Hrg,Hrsp12,Hsp90b1,Msn,Mut,Myo1c,Nme2,Pcca,Prdx5,Prkaca,Pygl,Rab7,Rtn4,Sardh,Sod2,Sord,St13,Thnsl2,Tubb5,Ube2l3,Ube2n,Ugp2,Uso1,Ywhaz
GO.1901681	sulfur compound binding	8	0.00163	ENSMUSP00000000049,ENSMUSP00000003066,ENSMUSP00000005017,ENSMUSP00000012348,ENSMUSP00000023590,ENSMUSP00000044903,ENSMUSP00000058752,ENSMUSP00000072483	Acadm,Apoe,Apoh,Ccdc80,Gstm2,Hdgf,Hrg,Thbs1
GO.0097367	carbohydrate derivative binding	29	0.00165	ENSMUSP00000000049,ENSMUSP00000001566,ENSMUSP00000003066,ENSMUSP00000003912,ENSMUSP00000005017,ENSMUSP00000005606,ENSMUSP00000006235,ENSMUSP00000010899,ENSMUSP00000020238,ENSMUSP00000021217,ENSMUSP00000023590,ENSMUSP00000025684,ENSMUSP00000026495,ENSMUSP00000030491,ENSMUSP00000030583,ENSMUSP00000033741,ENSMUSP00000038763,ENSMUSP00000044903,ENSMUSP00000058752,ENSMUSP00000066068,ENSMUSP00000071231,…	Actg1,Actn4,Ak2,Apoe,Apoh,Atp5a1,Bgn,Calr,Cars,Ccdc80,Cmpk1,Ctsb,Ehd1,Fbp1,Hdgf,Hrg,Hsp90b1,Myo1c,Nme2,Pcca,Prkaca,Pygl,Rab7,St13,Thbs1,Tubb5,Ube2l3,Ube2n,Ugp2
GO.0042802	identical protein binding	19	0.00202	ENSMUSP00000000049,ENSMUSP00000000058,ENSMUSP00000003066,ENSMUSP00000005548,ENSMUSP00000007012,ENSMUSP00000008893,ENSMUSP00000010899,ENSMUSP00000012348,ENSMUSP00000021091,ENSMUSP00000022894,ENSMUSP00000028938,ENSMUSP00000029708,ENSMUSP00000047218,ENSMUSP00000066068,ENSMUSP00000071486,ENSMUSP00000072483,ENSMUSP00000089801,ENSMUSP00000090564,ENSMUSP00000099939	Acadm,Actg1,Actn4,Apoa1bp,Apoe,Apoh,Cars,Cav2,Coro1b,Cst3,Fbp1,Grhpr,Gstm2,Hmox1,Lyz2,Pafah1b1,Sod2,Ugp2,Ywhaz
GO.0033218	amide binding	8	0.00236	ENSMUSP00000003066,ENSMUSP00000003912,ENSMUSP00000006235,ENSMUSP00000012348,ENSMUSP00000021933,ENSMUSP00000028938,ENSMUSP00000066737,ENSMUSP00000099950	Apoe,Calr,Cst3,Ctsb,Ctsl,Gstm2,Npr3,Sardh
GO.0048037	cofactor binding	9	0.00395	ENSMUSP00000023231,ENSMUSP00000029877,ENSMUSP00000033992,ENSMUSP00000047712,ENSMUSP00000071231,ENSMUSP00000072483,ENSMUSP00000073861,ENSMUSP00000099950,ENSMUSP00000106180	Acadm,Cbr3,Decr1,Gsr,Pygl,Sardh,Sord,Thnsl2,Tsta3
GO.0043169	cation binding	39	0.0049	ENSMUSP00000001845,ENSMUSP00000003066,ENSMUSP00000005548,ENSMUSP00000007012,ENSMUSP00000009530,ENSMUSP00000010899,ENSMUSP00000021217,ENSMUSP00000022946,ENSMUSP00000023393,ENSMUSP00000023590,ENSMUSP00000025546,ENSMUSP00000025684,ENSMUSP00000025851,ENSMUSP00000026625,ENSMUSP00000028517,ENSMUSP00000029078,ENSMUSP00000029708,ENSMUSP00000031249,ENSMUSP00000033739,ENSMUSP00000037018,ENSMUSP00000038763,…	Aco1,Actn4,Apoa1bp,Apoe,Atox1,Capns1,Car1,Car2,Car5b,Cars,Clybl,Cndp2,Cpe,Cycs,Dpp3,Ehd1,Fbp1,Fdps,Fgg,Fhl1,Gbe1,Hmox1,Hrg,Hrsp12,Mut,Nme2,Ola1,Pcca,Pepd,Pgm3,Ppp1ca,Pygl,Sod2,Sord,Sparcl1,Thbs1,Thnsl2,Timp1,Ugp2
GO.0070402	NADPH binding	3	0.00582	ENSMUSP00000029877,ENSMUSP00000047218,ENSMUSP00000047712	Cbr3,Decr1,Grhpr
GO.0005539	glycosaminoglycan binding	7	0.00763	ENSMUSP00000000049,ENSMUSP00000003066,ENSMUSP00000005017,ENSMUSP00000023590,ENSMUSP00000033741,ENSMUSP00000044903,ENSMUSP00000058752	Apoe,Apoh,Bgn,Ccdc80,Hdgf,Hrg,Thbs1
GO.0042277	peptide binding	7	0.00766	ENSMUSP00000003066,ENSMUSP00000003912,ENSMUSP00000006235,ENSMUSP00000012348,ENSMUSP00000021933,ENSMUSP00000028938,ENSMUSP00000066737	Apoe,Calr,Cst3,Ctsb,Ctsl,Gstm2,Npr3
GO.0050661	NADP binding	4	0.00885	ENSMUSP00000029877,ENSMUSP00000033992,ENSMUSP00000047218,ENSMUSP00000047712	Cbr3,Decr1,Grhpr,Gsr
GO.0004089	carbonate dehydratase activity	3	0.0106	ENSMUSP00000029078,ENSMUSP00000033739,ENSMUSP00000091925	Car1,Car2,Car5b
GO.0008201	heparin binding	6	0.0106	ENSMUSP00000000049,ENSMUSP00000003066,ENSMUSP00000005017,ENSMUSP00000023590,ENSMUSP00000044903,ENSMUSP00000058752	Apoe,Apoh,Ccdc80,Hdgf,Hrg,Thbs1
GO.0003723	RNA binding	21	0.0111	ENSMUSP00000003912,ENSMUSP00000005017,ENSMUSP00000010899,ENSMUSP00000020238,ENSMUSP00000022894,ENSMUSP00000022946,ENSMUSP00000025955,ENSMUSP00000026495,ENSMUSP00000029387,ENSMUSP00000031355,ENSMUSP00000034539,ENSMUSP00000046340,ENSMUSP00000066068,ENSMUSP00000080058,ENSMUSP00000080531,ENSMUSP00000096932,ENSMUSP00000098076,ENSMUSP00000099907,ENSMUSP00000100038,ENSMUSP00000113071,ENSMUSP00000126192	Aco1,Actn4,Apeh,Atp5a1,Calr,Cars,Dcps,Eif2a,Eif3a,Eif3b,Fdps,Grn,Hdgf,Hrsp12,Hsp90b1,Msn,Ptbp1,Rtn4,Ube2n,Uso1,Ywhaz
GO.0050662	coenzyme binding	7	0.0111	ENSMUSP00000023231,ENSMUSP00000029877,ENSMUSP00000033992,ENSMUSP00000047712,ENSMUSP00000072483,ENSMUSP00000099950,ENSMUSP00000106180	Acadm,Cbr3,Decr1,Gsr,Sardh,Sord,Tsta3
GO.0047179	platelet-activating factor acetyltransferase activity	2	0.0134	ENSMUSP00000021091,ENSMUSP00000127851	Pafah1b1,Pafah1b2
GO.0050839	cell adhesion molecule binding	6	0.0134	ENSMUSP00000003912,ENSMUSP00000030187,ENSMUSP00000037018,ENSMUSP00000044903,ENSMUSP00000048555,ENSMUSP00000113071	Calr,Cpe,Fgg,Msn,Thbs1,Tln1
GO.0016491	oxidoreductase activity	13	0.0178	ENSMUSP00000005548,ENSMUSP00000007012,ENSMUSP00000022268,ENSMUSP00000023231,ENSMUSP00000025904,ENSMUSP00000029877,ENSMUSP00000033992,ENSMUSP00000040244,ENSMUSP00000047218,ENSMUSP00000065754,ENSMUSP00000072483,ENSMUSP00000099950,ENSMUSP00000106180	Acadm,Akr1b8,Decr1,Grhpr,Gsr,Hmox1,Msra,Pdhb,Prdx5,Sardh,Sod2,Sord,Tsta3
GO.0072341	modified amino acid binding	4	0.0222	ENSMUSP00000012348,ENSMUSP00000044903,ENSMUSP00000099950,ENSMUSP00000130941	Gstm2,Mut,Sardh,Thbs1
GO.0046872	metal ion binding	36	0.025	ENSMUSP00000001845,ENSMUSP00000003066,ENSMUSP00000005548,ENSMUSP00000007012,ENSMUSP00000009530,ENSMUSP00000010899,ENSMUSP00000021217,ENSMUSP00000022946,ENSMUSP00000023590,ENSMUSP00000025546,ENSMUSP00000025684,ENSMUSP00000025851,ENSMUSP00000026625,ENSMUSP00000028517,ENSMUSP00000029078,ENSMUSP00000029708,ENSMUSP00000031249,ENSMUSP00000033739,ENSMUSP00000037018,ENSMUSP00000038763,ENSMUSP00000039109,…	Aco1,Actn4,Apoa1bp,Apoe,Atox1,Capns1,Car1,Car2,Car5b,Cars,Clybl,Cndp2,Cpe,Cycs,Dpp3,Ehd1,Fbp1,Fdps,Fgg,Fhl1,Hmox1,Hrg,Hrsp12,Mut,Nme2,Ola1,Pcca,Pepd,Pgm3,Ppp1ca,Sod2,Sord,Sparcl1,Thbs1,Timp1,Ugp2
GO.0070011	peptidase activity, acting on L-amino acid peptides	11	0.027	ENSMUSP00000001845,ENSMUSP00000006235,ENSMUSP00000016400,ENSMUSP00000021607,ENSMUSP00000021933,ENSMUSP00000025229,ENSMUSP00000025851,ENSMUSP00000034848,ENSMUSP00000056836,ENSMUSP00000075683,ENSMUSP00000080058	Apeh,Capns1,Cfb,Cfd,Ctsb,Ctsl,Ctsz,Dpp3,Lgmn,Pepd,Psma4
GO.0071813	lipoprotein particle binding	3	0.0323	ENSMUSP00000003066,ENSMUSP00000044903,ENSMUSP00000080974	Apoe,Cd36,Thbs1
GO.0031406	carboxylic acid binding	6	0.0364	ENSMUSP00000022946,ENSMUSP00000044903,ENSMUSP00000047218,ENSMUSP00000071231,ENSMUSP00000073861,ENSMUSP00000099950	Grhpr,Hrsp12,Pygl,Sardh,Thbs1,Thnsl2
GO.0004197	cysteine-type endopeptidase activity	5	0.0393	ENSMUSP00000001845,ENSMUSP00000006235,ENSMUSP00000016400,ENSMUSP00000021607,ENSMUSP00000021933	Capns1,Ctsb,Ctsl,Ctsz,Lgmn
GO.0008289	lipid binding	11	0.0476	ENSMUSP00000000049,ENSMUSP00000003066,ENSMUSP00000022946,ENSMUSP00000044903,ENSMUSP00000059033,ENSMUSP00000061519,ENSMUSP00000071231,ENSMUSP00000080974,ENSMUSP00000086542,ENSMUSP00000104069,ENSMUSP00000124523	Apoe,Apoh,Cd36,Cycs,Hip1,Hrsp12,Myo1c,Nsfl1c,Pltp,Pygl,Thbs1
GO.0004064	arylesterase activity	2	0.0496	ENSMUSP00000029078,ENSMUSP00000091925	Car1,Car2
GO.0052689	carboxylic ester hydrolase activity	5	0.0498	ENSMUSP00000021649,ENSMUSP00000029078,ENSMUSP00000034172,ENSMUSP00000091925,ENSMUSP00000127851	Acot2,Car1,Car2,Ces1d,Pafah1b2
Cellular Component (GO)
pathway ID	pathway description	count in gene set	false discovery rate	matching proteins in network (IDs)	matching proteins in your network (labels)
GO.0070062	extracellular exosome	93	3.59e-54	ENSMUSP00000000049,ENSMUSP00000001809,ENSMUSP00000001845,ENSMUSP00000003066,ENSMUSP00000003912,ENSMUSP00000005606,ENSMUSP00000006235,ENSMUSP00000006467,ENSMUSP00000007012,ENSMUSP00000008893,ENSMUSP00000009530,ENSMUSP00000015877,ENSMUSP00000016400,ENSMUSP00000017188,ENSMUSP00000017430,ENSMUSP00000017920,ENSMUSP00000019723,ENSMUSP00000020238,ENSMUSP00000021217,ENSMUSP00000021607,ENSMUSP00000021649,…	Abhd14b,Acadm,Aco1,Acot2,Actg1,Actn4,Ak2,Akr1b8,Apeh,Apoa1bp,Apoe,Apoh,Arpc2,Asah1,Atp5a1,Bgn,Bphl,Calr,Capns1,Capza2,Car1,Car2,Cfb,Cfd,Cfl2,Cmpk1,Cndp2,Coro1b,Cpe,Crk,Cst3,Ctsb,Ctsl,Ctsz,D17Wsu104e,Decr1,Dpp3,Echs1,Eci1,Ehd1,Eif3b,Fam129b,Fam49b,Fbp1,Fgg,Fh1,Gbe1,Glod4,Grhpr,Grn,Gsr,Gstk1,Hebp1,Hibch,Hp,Hrsp12,Hsp90b1,Lgmn,Lyz2,Msn,Msra,Mvp,Myo1c,Nit2,Nme2,Npr3,Ola1,Pabpc1,Pafah1b2,Pdhb,Pdia6,Pe…
GO.0044421	extracellular region part	100	2.36e-51	ENSMUSP00000000049,ENSMUSP00000001809,ENSMUSP00000001845,ENSMUSP00000003066,ENSMUSP00000003912,ENSMUSP00000005017,ENSMUSP00000005606,ENSMUSP00000006235,ENSMUSP00000006467,ENSMUSP00000007012,ENSMUSP00000008893,ENSMUSP00000009530,ENSMUSP00000015877,ENSMUSP00000016400,ENSMUSP00000017188,ENSMUSP00000017430,ENSMUSP00000017920,ENSMUSP00000019723,ENSMUSP00000020238,ENSMUSP00000021217,ENSMUSP00000021607,…	Abhd14b,Acadm,Aco1,Acot2,Actg1,Actn4,Agt,Ak2,Akr1b8,Apeh,Apoa1bp,Apoe,Apoh,Arpc2,Asah1,Atp5a1,Bgn,Bphl,Calr,Capns1,Capza2,Car1,Cbr3,Ccdc80,Cd36,Cfb,Cfd,Cfl2,Cmpk1,Cndp2,Coro1b,Cpe,Crk,Ctsb,Ctsl,Ctsz,D17Wsu104e,Decr1,Dpp3,Echs1,Eci1,Ehd1,Eif2a,Eif3b,Fam129b,Fam49b,Fbp1,Fgg,Fh1,Gbe1,Glod4,Grhpr,Grn,Gsr,Gstk1,Hdgf,Hebp1,Hibch,Hp,Hrsp12,Hsp90b1,Il6,Lgmn,Lyz2,Msn,Msra,Mvp,Myo1c,Nit2,Nme2,Npr3,Ola1,Pab…
GO.0031988	membrane-bounded vesicle	94	2.27e-47	ENSMUSP00000000049,ENSMUSP00000000058,ENSMUSP00000001809,ENSMUSP00000001845,ENSMUSP00000003066,ENSMUSP00000005606,ENSMUSP00000006235,ENSMUSP00000006467,ENSMUSP00000007012,ENSMUSP00000008893,ENSMUSP00000009530,ENSMUSP00000015877,ENSMUSP00000016400,ENSMUSP00000017188,ENSMUSP00000017430,ENSMUSP00000017920,ENSMUSP00000019723,ENSMUSP00000020238,ENSMUSP00000021217,ENSMUSP00000021607,ENSMUSP00000021649,…	Abhd14b,Acadm,Aco1,Acot2,Actg1,Actn4,Ak2,Akr1b8,Apeh,Apoa1bp,Apoe,Apoh,Arpc2,Asah1,Atp5a1,Bgn,Bphl,Capns1,Capza2,Car1,Car2,Cav2,Cfb,Cfd,Cfl2,Cmpk1,Cndp2,Coro1b,Cpe,Crk,Cst3,Ctsb,Ctsz,D17Wsu104e,Decr1,Dpp3,Echs1,Eci1,Ehd1,Eif3b,Fam129b,Fam49b,Fbp1,Fgg,Fh1,Gbe1,Glod4,Grhpr,Grn,Gsr,Gstk1,Hebp1,Hibch,Hip1,Hp,Hrg,Hrsp12,Hsp90b1,Lgmn,Lyz2,Msn,Msra,Mvp,Myo1c,Nit2,Nme2,Npr3,Ola1,Pabpc1,Pafah1b2,Pdhb,Pdia…
GO.0005576	extracellular region	100	1.68e-45	ENSMUSP00000000049,ENSMUSP00000001809,ENSMUSP00000001845,ENSMUSP00000003066,ENSMUSP00000003912,ENSMUSP00000005017,ENSMUSP00000005606,ENSMUSP00000006235,ENSMUSP00000006467,ENSMUSP00000007012,ENSMUSP00000008893,ENSMUSP00000009530,ENSMUSP00000015877,ENSMUSP00000016400,ENSMUSP00000017188,ENSMUSP00000017430,ENSMUSP00000017920,ENSMUSP00000019723,ENSMUSP00000020238,ENSMUSP00000021217,ENSMUSP00000021607,…	Abhd14b,Acadm,Aco1,Acot2,Actg1,Actn4,Ak2,Akr1b8,Apeh,Apoa1bp,Apoe,Apoh,Arpc2,Asah1,Atp5a1,Bgn,Bphl,Calr,Capns1,Capza2,Car1,Cbr3,Ccdc80,Cd36,Cfb,Cfd,Cfl2,Cmpk1,Cndp2,Coro1b,Cpe,Crk,Ctsb,Ctsl,Ctsz,D17Wsu104e,Decr1,Dpp3,Echs1,Eci1,Ehd1,Eif2a,Eif3b,Fam129b,Fam49b,Fbp1,Fgg,Fh1,Gbe1,Glod4,Grhpr,Grn,Gsr,Gstk1,Hdgf,Hebp1,Hibch,Hp,Hrg,Hrsp12,Hsp90b1,Il6,Lgmn,Lyz2,Msn,Msra,Mvp,Myo1c,Nit2,Nme2,Npr3,Ola1,Pab…
GO.0005737	cytoplasm	107	1.14e-18	ENSMUSP00000000058,ENSMUSP00000001809,ENSMUSP00000001845,ENSMUSP00000003066,ENSMUSP00000003912,ENSMUSP00000005017,ENSMUSP00000006235,ENSMUSP00000006467,ENSMUSP00000008893,ENSMUSP00000010899,ENSMUSP00000012348,ENSMUSP00000015435,ENSMUSP00000015877,ENSMUSP00000016400,ENSMUSP00000017188,ENSMUSP00000017430,ENSMUSP00000017920,ENSMUSP00000019198,ENSMUSP00000019283,ENSMUSP00000019723,ENSMUSP00000020238,…	Abhd14b,Acadm,Aco1,Acot2,Actg1,Actn4,Ak2,Akr1b8,Apeh,Apoa1bp,Apoe,Arpc2,Asah1,Atox1,Atp5a1,Bgn,Bphl,Calr,Capns1,Capza2,Car1,Car2,Car5b,Cars,Cav2,Cbr3,Cd36,Ces1d,Cfl2,Clybl,Cmpk1,Cndp2,Coro1b,Cpe,Crk,Cst3,Ctsb,Ctsl,Ctsz,Cycs,D17Wsu104e,Dcps,Decr1,Dpp3,Echs1,Eci1,Ehd1,Eif2a,Eif3a,Eif3b,Fam129b,Fbp1,Fdps,Fgg,Fhl1,Fis1,Gdi1,Glod4,Grn,Gsr,Gstm2,Hdgf,Hebp1,Hibch,Hip1,Hp,Hrg,Hsp90b1,Il6,Ipo7,Isyna1,Lgmn…
GO.0043227	membrane-bounded organelle	112	3.22e-18	ENSMUSP00000000049,ENSMUSP00000000058,ENSMUSP00000001809,ENSMUSP00000001845,ENSMUSP00000003066,ENSMUSP00000003912,ENSMUSP00000005017,ENSMUSP00000005548,ENSMUSP00000006235,ENSMUSP00000006467,ENSMUSP00000008893,ENSMUSP00000009530,ENSMUSP00000015435,ENSMUSP00000015877,ENSMUSP00000016400,ENSMUSP00000017188,ENSMUSP00000017430,ENSMUSP00000017920,ENSMUSP00000019198,ENSMUSP00000019723,ENSMUSP00000020238,…	Abhd14b,Acadm,Aco1,Acot2,Actg1,Actn4,Ak2,Akr1b8,Apeh,Apoa1bp,Apoe,Apoh,Arpc2,Asah1,Bgn,Bphl,Calr,Capns1,Capza2,Car1,Car2,Car5b,Cav2,Cbr3,Cbx2,Cd36,Ces1d,Cfb,Cfd,Cfl2,Clybl,Cmpk1,Cndp2,Coro1b,Cpe,Crk,Ctsb,Ctsl,Ctsz,Cycs,D17Wsu104e,Dcps,Decr1,Dpp3,Echs1,Eci1,Ehd1,Eif3a,Eif3b,Fam129b,Fam49b,Fbp1,Fdps,Fgg,Fh1,Fhl1,Fis1,Gbe1,Gdi1,Glod4,Grhpr,Grn,Gsr,Hdgf,Hebp1,Hibch,Hip1,Hmox1,Hrg,Hsp90b1,Ipo7,Lgmn,Ly…
GO.0044444	cytoplasmic part	87	6.74e-18	ENSMUSP00000000058,ENSMUSP00000001809,ENSMUSP00000001845,ENSMUSP00000003066,ENSMUSP00000003912,ENSMUSP00000006235,ENSMUSP00000006467,ENSMUSP00000008893,ENSMUSP00000010899,ENSMUSP00000015435,ENSMUSP00000015877,ENSMUSP00000016400,ENSMUSP00000017430,ENSMUSP00000019198,ENSMUSP00000019723,ENSMUSP00000020238,ENSMUSP00000021217,ENSMUSP00000021607,ENSMUSP00000021649,ENSMUSP00000021933,ENSMUSP00000022268,…	Abhd14b,Acadm,Aco1,Acot2,Actg1,Actn4,Ak2,Apoa1bp,Apoe,Arpc2,Asah1,Atox1,Atp5a1,Bgn,Bphl,Calr,Capns1,Capza2,Car2,Car5b,Cars,Cav2,Cbr3,Cd36,Ces1d,Cfl2,Clybl,Cndp2,Coro1b,Cpe,Cst3,Ctsb,Ctsl,Ctsz,Cycs,D17Wsu104e,Dcps,Decr1,Echs1,Eci1,Ehd1,Eif2a,Eif3a,Eif3b,Fam129b,Fbp1,Fdps,Fgg,Fis1,Gdi1,Glod4,Grhpr,Grn,Gsr,Hebp1,Hibch,Hip1,Hp,Hrg,Hsp90b1,Lgmn,Msra,Mut,Mvp,Myo1c,Nit2,Nme2,Nsfl1c,Oxct1,Pabpc1,Pafah1b2…
GO.0043226	organelle	111	4.18e-15	ENSMUSP00000000049,ENSMUSP00000000058,ENSMUSP00000001809,ENSMUSP00000001845,ENSMUSP00000003066,ENSMUSP00000003912,ENSMUSP00000005017,ENSMUSP00000005548,ENSMUSP00000006235,ENSMUSP00000006467,ENSMUSP00000008893,ENSMUSP00000009530,ENSMUSP00000015435,ENSMUSP00000015877,ENSMUSP00000016400,ENSMUSP00000017188,ENSMUSP00000017430,ENSMUSP00000017920,ENSMUSP00000019198,ENSMUSP00000019723,ENSMUSP00000020238,…	Abhd14b,Acadm,Aco1,Acot2,Actg1,Actn4,Ak2,Akr1b8,Apeh,Apoa1bp,Apoe,Apoh,Arpc2,Asah1,Bgn,Bphl,Calr,Capns1,Capza2,Car1,Car2,Car5b,Cav2,Cbr3,Cbx2,Cd36,Ces1d,Cfb,Cfd,Clybl,Cmpk1,Cndp2,Coro1b,Cpe,Crk,Ctsb,Ctsl,Ctsz,Cycs,D17Wsu104e,Dcps,Decr1,Dpp3,Echs1,Eci1,Ehd1,Eif3a,Eif3b,Fam129b,Fam49b,Fbp1,Fdps,Fgg,Fh1,Fhl1,Fis1,Gbe1,Gdi1,Glod4,Grhpr,Grn,Gsr,Hdgf,Hebp1,Hibch,Hip1,Hmox1,Hrg,Hsp90b1,Ipo7,Lgmn,Lyz2,Ms…
GO.0005615	extracellular space	34	2.37e-13	ENSMUSP00000000049,ENSMUSP00000003066,ENSMUSP00000003912,ENSMUSP00000005017,ENSMUSP00000006235,ENSMUSP00000009530,ENSMUSP00000016400,ENSMUSP00000017188,ENSMUSP00000019723,ENSMUSP00000021933,ENSMUSP00000022894,ENSMUSP00000025229,ENSMUSP00000025904,ENSMUSP00000026845,ENSMUSP00000028938,ENSMUSP00000029078,ENSMUSP00000029387,ENSMUSP00000029421,ENSMUSP00000029708,ENSMUSP00000031249,ENSMUSP00000037018,…	Actg1,Actn4,Agt,Apoa1bp,Apoe,Apoh,Calr,Car2,Cbr3,Cd36,Cfb,Cfd,Cfl2,Cst3,Ctsb,Ctsl,Ctsz,D17Wsu104e,Eif2a,Fgg,Grn,Hdgf,Hp,Il6,Lyz2,Msn,Pltp,Prdx5,Ptx3,Serpinb6a,Sparcl1,Thbs1,Timp1,Ywhaz
GO.0044424	intracellular part	107	1.51e-11	ENSMUSP00000000058,ENSMUSP00000001809,ENSMUSP00000001845,ENSMUSP00000003066,ENSMUSP00000003912,ENSMUSP00000005017,ENSMUSP00000005548,ENSMUSP00000006235,ENSMUSP00000006467,ENSMUSP00000008893,ENSMUSP00000010899,ENSMUSP00000012348,ENSMUSP00000015435,ENSMUSP00000015877,ENSMUSP00000016400,ENSMUSP00000017188,ENSMUSP00000017430,ENSMUSP00000017920,ENSMUSP00000019198,ENSMUSP00000019283,ENSMUSP00000019723,…	Abhd14b,Acadm,Aco1,Acot2,Actg1,Actn4,Ak2,Akr1b8,Apeh,Apoa1bp,Apoe,Arpc2,Asah1,Atox1,Bgn,Bphl,Calr,Capns1,Capza2,Car1,Car2,Car5b,Cars,Cav2,Cbr3,Cbx2,Cd36,Ces1d,Clybl,Cmpk1,Cndp2,Coro1b,Cpe,Crk,Cst3,Ctsb,Ctsl,Ctsz,Cycs,D17Wsu104e,Dcps,Decr1,Dpp3,Echs1,Eci1,Ehd1,Eif2a,Eif3a,Eif3b,Fam129b,Fbp1,Fdps,Fgg,Fhl1,Fis1,Gdi1,Glod4,Grn,Gsr,Gstm2,Hdgf,Hebp1,Hibch,Hip1,Hmox1,Hp,Hrg,Hsp90b1,Il6,Ipo7,Isyna1,Lgmn,…
GO.0005622	intracellular	108	2.39e-11	ENSMUSP00000000058,ENSMUSP00000001809,ENSMUSP00000001845,ENSMUSP00000003066,ENSMUSP00000003912,ENSMUSP00000005017,ENSMUSP00000005548,ENSMUSP00000006235,ENSMUSP00000006467,ENSMUSP00000008893,ENSMUSP00000010899,ENSMUSP00000012348,ENSMUSP00000015435,ENSMUSP00000015877,ENSMUSP00000016400,ENSMUSP00000017188,ENSMUSP00000017430,ENSMUSP00000017920,ENSMUSP00000019198,ENSMUSP00000019283,ENSMUSP00000019723,…	Abhd14b,Acadm,Aco1,Acot2,Actg1,Actn4,Ak2,Akr1b8,Apeh,Apoa1bp,Apoe,Arpc2,Asah1,Atox1,Bgn,Bphl,Calr,Capns1,Capza2,Car1,Car2,Car5b,Cars,Cav2,Cbr3,Cbx2,Cd36,Ces1d,Clybl,Cmpk1,Cndp2,Coro1b,Cpe,Crk,Cst3,Ctsb,Ctsl,Ctsz,Cycs,D17Wsu104e,Dcps,Decr1,Dpp3,Echs1,Eci1,Ehd1,Eif2a,Eif3a,Eif3b,Fam129b,Fbp1,Fdps,Fgg,Fhl1,Fis1,Gdi1,Glod4,Grn,Gsr,Gstm2,Hdgf,Hebp1,Hibch,Hip1,Hmox1,Hp,Hrg,Hsp90b1,Il6,Ipo7,Isyna1,Lgmn,…
GO.0005739	mitochondrion	37	2.59e-11	ENSMUSP00000005606,ENSMUSP00000006235,ENSMUSP00000017430,ENSMUSP00000019198,ENSMUSP00000021217,ENSMUSP00000021649,ENSMUSP00000022268,ENSMUSP00000022894,ENSMUSP00000022946,ENSMUSP00000023432,ENSMUSP00000024946,ENSMUSP00000025904,ENSMUSP00000026495,ENSMUSP00000026538,ENSMUSP00000026625,ENSMUSP00000027810,ENSMUSP00000029708,ENSMUSP00000029877,ENSMUSP00000030583,ENSMUSP00000033739,ENSMUSP00000033992,…	Acadm,Aco1,Acot2,Ak2,Apoa1bp,Atp5a1,Bphl,Car5b,Clybl,Ctsb,Cycs,Dcps,Decr1,Echs1,Eci1,Fdps,Fh1,Fis1,Glod4,Grn,Gsr,Hebp1,Hibch,Hrsp12,Msra,Mut,Myo1c,Nit2,Nme2,Oxct1,Pcca,Pdhb,Prdx5,Prkaca,Sardh,Sord,Ywhaz
GO.0005829	cytosol	37	1.15e-10	ENSMUSP00000001566,ENSMUSP00000001845,ENSMUSP00000003066,ENSMUSP00000003912,ENSMUSP00000005548,ENSMUSP00000005606,ENSMUSP00000008893,ENSMUSP00000010899,ENSMUSP00000019198,ENSMUSP00000020238,ENSMUSP00000021217,ENSMUSP00000022894,ENSMUSP00000022946,ENSMUSP00000025546,ENSMUSP00000025904,ENSMUSP00000028135,ENSMUSP00000029078,ENSMUSP00000031355,ENSMUSP00000034172,ENSMUSP00000034848,ENSMUSP00000038755,…	Abhd14b,Aco1,Actg1,Apoe,Atox1,Calr,Capns1,Car2,Cars,Cbr3,Ces1d,Cndp2,Coro1b,Cycs,Fam129b,Fbp1,Fis1,Grhpr,Hebp1,Hmox1,Hrsp12,Hsp90b1,Myo1c,Nme2,Nsfl1c,Pafah1b2,Pgm3,Ppp1ca,Prdx5,Prkaca,Psma4,Rplp2,St13,Tubb5,Uso1,Ywhaq,Ywhaz
GO.0043231	intracellular membrane-bounded organelle	90	1.24e-08	ENSMUSP00000000058,ENSMUSP00000001809,ENSMUSP00000003066,ENSMUSP00000003912,ENSMUSP00000005017,ENSMUSP00000005548,ENSMUSP00000006235,ENSMUSP00000006467,ENSMUSP00000015435,ENSMUSP00000016400,ENSMUSP00000017430,ENSMUSP00000019198,ENSMUSP00000019723,ENSMUSP00000020238,ENSMUSP00000021091,ENSMUSP00000021217,ENSMUSP00000021607,ENSMUSP00000021649,ENSMUSP00000021933,ENSMUSP00000022268,ENSMUSP00000022894,…	Abhd14b,Acadm,Aco1,Acot2,Actg1,Actn4,Ak2,Apeh,Apoa1bp,Apoe,Arpc2,Asah1,Bgn,Bphl,Calr,Car5b,Cav2,Cbr3,Cbx2,Cd36,Ces1d,Cfl2,Clybl,Cmpk1,Cpe,Cst3,Ctsb,Ctsl,Ctsz,Cycs,D17Wsu104e,Dcps,Decr1,Dpp3,Echs1,Eci1,Ehd1,Eif3a,Eif3b,Fam129b,Fdps,Fgg,Fh1,Fhl1,Fis1,Gdi1,Glod4,Grn,Gsr,Hdgf,Hebp1,Hibch,Hip1,Hmox1,Hp,Hrg,Hsp90b1,Ipo7,Lgmn,Msn,Msra,Mut,Mvp,Myo1c,Nit2,Nme2,Nsfl1c,Ola1,Oxct1,Pabpc1,Pafah1b1,Pafah1b2,Pa…
GO.0043229	intracellular organelle	93	6.28e-08	ENSMUSP00000000058,ENSMUSP00000001809,ENSMUSP00000003066,ENSMUSP00000003912,ENSMUSP00000005017,ENSMUSP00000005548,ENSMUSP00000006235,ENSMUSP00000006467,ENSMUSP00000008893,ENSMUSP00000015435,ENSMUSP00000015877,ENSMUSP00000016400,ENSMUSP00000017430,ENSMUSP00000017920,ENSMUSP00000019198,ENSMUSP00000019723,ENSMUSP00000020238,ENSMUSP00000021217,ENSMUSP00000021607,ENSMUSP00000021649,ENSMUSP00000021933,…	Abhd14b,Acadm,Aco1,Acot2,Actg1,Actn4,Ak2,Apeh,Apoa1bp,Apoe,Arpc2,Asah1,Bgn,Bphl,Calr,Capza2,Car5b,Cav2,Cbr3,Cbx2,Cd36,Ces1d,Clybl,Cmpk1,Coro1b,Cpe,Crk,Cst3,Ctsb,Ctsl,Ctsz,Cycs,D17Wsu104e,Dcps,Decr1,Dpp3,Echs1,Eci1,Ehd1,Eif3a,Eif3b,Fam129b,Fdps,Fgg,Fh1,Fhl1,Fis1,Gdi1,Glod4,Grn,Gsr,Hdgf,Hebp1,Hibch,Hip1,Hmox1,Hp,Hrg,Hsp90b1,Ipo7,Lgmn,Msn,Msra,Mut,Mvp,Myo1c,Nit2,Nme2,Nsfl1c,Ola1,Oxct1,Pabpc1,Pafah1b…
GO.0044464	cell part	105	1.09e-06	ENSMUSP00000000049,ENSMUSP00000000058,ENSMUSP00000001809,ENSMUSP00000001845,ENSMUSP00000003066,ENSMUSP00000003912,ENSMUSP00000005017,ENSMUSP00000005548,ENSMUSP00000006467,ENSMUSP00000008893,ENSMUSP00000010899,ENSMUSP00000012348,ENSMUSP00000015877,ENSMUSP00000016400,ENSMUSP00000017188,ENSMUSP00000017430,ENSMUSP00000017920,ENSMUSP00000019198,ENSMUSP00000019283,ENSMUSP00000019723,ENSMUSP00000020238,…	Abhd14b,Acadm,Aco1,Acot2,Actg1,Ak2,Akr1b8,Apeh,Apoa1bp,Apoe,Apoh,Arpc2,Asah1,Atox1,Bgn,Bphl,Calr,Capns1,Capza2,Car1,Car5b,Cars,Cav2,Cbr3,Cbx2,Cd36,Ces1d,Clybl,Cmpk1,Cndp2,Coro1b,Cpe,Crk,Cst3,Ctsl,Ctsz,Cycs,D17Wsu104e,Dcps,Decr1,Dpp3,Echs1,Eci1,Ehd1,Eif2a,Eif3a,Eif3b,Fam129b,Fam49b,Fbp1,Fdps,Fgg,Fhl1,Fis1,Glod4,Grn,Gsr,Gstm2,Hdgf,Hebp1,Hibch,Hip1,Hmox1,Hp,Hrg,Hsp90b1,Ipo7,Isyna1,Lgmn,Msn,Msra,Mut,…
GO.0005623	cell	105	1.28e-06	ENSMUSP00000000049,ENSMUSP00000000058,ENSMUSP00000001809,ENSMUSP00000001845,ENSMUSP00000003066,ENSMUSP00000003912,ENSMUSP00000005017,ENSMUSP00000005548,ENSMUSP00000006467,ENSMUSP00000008893,ENSMUSP00000010899,ENSMUSP00000012348,ENSMUSP00000015877,ENSMUSP00000016400,ENSMUSP00000017188,ENSMUSP00000017430,ENSMUSP00000017920,ENSMUSP00000019198,ENSMUSP00000019283,ENSMUSP00000019723,ENSMUSP00000020238,…	Abhd14b,Acadm,Aco1,Acot2,Actg1,Ak2,Akr1b8,Apeh,Apoa1bp,Apoe,Apoh,Arpc2,Asah1,Atox1,Bgn,Bphl,Calr,Capns1,Capza2,Car1,Car5b,Cars,Cav2,Cbr3,Cbx2,Cd36,Ces1d,Clybl,Cmpk1,Cndp2,Coro1b,Cpe,Crk,Cst3,Ctsl,Ctsz,Cycs,D17Wsu104e,Dcps,Decr1,Dpp3,Echs1,Eci1,Ehd1,Eif2a,Eif3a,Eif3b,Fam129b,Fam49b,Fbp1,Fdps,Fgg,Fhl1,Fis1,Glod4,Grn,Gsr,Gstm2,Hdgf,Hebp1,Hibch,Hip1,Hmox1,Hp,Hrg,Hsp90b1,Ipo7,Isyna1,Lgmn,Msn,Msra,Mut,…
GO.0005925	focal adhesion	14	2.41e-06	ENSMUSP00000000058,ENSMUSP00000001809,ENSMUSP00000003912,ENSMUSP00000006467,ENSMUSP00000008893,ENSMUSP00000020238,ENSMUSP00000022894,ENSMUSP00000030187,ENSMUSP00000033030,ENSMUSP00000066068,ENSMUSP00000071486,ENSMUSP00000081474,ENSMUSP00000110417,ENSMUSP00000113071	Actg1,Actn4,Arpc2,Calr,Cav2,Coro1b,Fhl1,Hsp90b1,Msn,Pabpc1,Parva,Rplp2,Tln1,Ywhaz
GO.0005912	adherens junction	15	2.67e-06	ENSMUSP00000000058,ENSMUSP00000001809,ENSMUSP00000003912,ENSMUSP00000006467,ENSMUSP00000008893,ENSMUSP00000020238,ENSMUSP00000022894,ENSMUSP00000028135,ENSMUSP00000030187,ENSMUSP00000033030,ENSMUSP00000066068,ENSMUSP00000071486,ENSMUSP00000081474,ENSMUSP00000110417,ENSMUSP00000113071	Actg1,Actn4,Arpc2,Calr,Cav2,Coro1b,Fam129b,Fhl1,Hsp90b1,Msn,Pabpc1,Parva,Rplp2,Tln1,Ywhaz
GO.0072562	blood microparticle	8	4.06e-06	ENSMUSP00000003066,ENSMUSP00000022894,ENSMUSP00000025229,ENSMUSP00000029387,ENSMUSP00000037018,ENSMUSP00000071486,ENSMUSP00000074436,ENSMUSP00000113071	Actg1,Apoe,Cfb,Eif2a,Fgg,Hp,Msn,Ywhaz
GO.0031974	membrane-enclosed lumen	43	1.2e-05	ENSMUSP00000003912,ENSMUSP00000005017,ENSMUSP00000005548,ENSMUSP00000005606,ENSMUSP00000006235,ENSMUSP00000020238,ENSMUSP00000021649,ENSMUSP00000021933,ENSMUSP00000022268,ENSMUSP00000024946,ENSMUSP00000025851,ENSMUSP00000025904,ENSMUSP00000025955,ENSMUSP00000026538,ENSMUSP00000026662,ENSMUSP00000028135,ENSMUSP00000028517,ENSMUSP00000028915,ENSMUSP00000029708,ENSMUSP00000029877,ENSMUSP00000030491,…	Abhd14b,Acadm,Acot2,Ak2,Apoa1bp,Calr,Cbr3,Cbx2,Ces1d,Cfl2,Cmpk1,Ctsb,Ctsl,Cycs,Dcps,Decr1,Dpp3,Echs1,Eci1,Eif3a,Eif3b,Fam129b,Fdps,Gstk1,Hdgf,Hmox1,Hsp90b1,Ipo7,Msra,Mut,Myo1c,Nsfl1c,Ola1,Oxct1,Pafah1b2,Pcca,Pdhb,Pdia6,Prdx5,Prkaca,Rbbp9,Sardh,Uso1
GO.0005575	cellular_component	110	1.45e-05	ENSMUSP00000000058,ENSMUSP00000001809,ENSMUSP00000001845,ENSMUSP00000003066,ENSMUSP00000003912,ENSMUSP00000005017,ENSMUSP00000005548,ENSMUSP00000006467,ENSMUSP00000008893,ENSMUSP00000009530,ENSMUSP00000010899,ENSMUSP00000012348,ENSMUSP00000015877,ENSMUSP00000016400,ENSMUSP00000017188,ENSMUSP00000017430,ENSMUSP00000017920,ENSMUSP00000019198,ENSMUSP00000019283,ENSMUSP00000019723,ENSMUSP00000020238,…	Abhd14b,Acadm,Aco1,Acot2,Actg1,Ak2,Akr1b8,Apeh,Apoa1bp,Apoe,Arpc2,Asah1,Atox1,Bgn,Bphl,Calr,Capns1,Capza2,Car1,Car5b,Cars,Cav2,Cbr3,Cbx2,Ccdc80,Cd36,Ces1d,Cfb,Cfd,Clybl,Cmpk1,Cndp2,Coro1b,Cpe,Crk,Ctsl,Ctsz,Cycs,D17Wsu104e,Dcps,Decr1,Dpp3,Echs1,Eci1,Ehd1,Eif2a,Eif3a,Eif3b,Fam129b,Fam49b,Fbp1,Fdps,Fgg,Fhl1,Fis1,Gbe1,Glod4,Grn,Gsr,Gstm2,Hdgf,Hebp1,Hibch,Hip1,Hmox1,Hrg,Hsp90b1,Ipo7,Isyna1,Lgmn,Lyz2,M…
GO.0070013	intracellular organelle lumen	41	4.72e-05	ENSMUSP00000003912,ENSMUSP00000005017,ENSMUSP00000005548,ENSMUSP00000005606,ENSMUSP00000006235,ENSMUSP00000020238,ENSMUSP00000021649,ENSMUSP00000021933,ENSMUSP00000022268,ENSMUSP00000024946,ENSMUSP00000025851,ENSMUSP00000025904,ENSMUSP00000025955,ENSMUSP00000026538,ENSMUSP00000026662,ENSMUSP00000028135,ENSMUSP00000028517,ENSMUSP00000028915,ENSMUSP00000029708,ENSMUSP00000029877,ENSMUSP00000030491,…	Abhd14b,Acadm,Acot2,Apoa1bp,Calr,Cbr3,Cbx2,Ces1d,Cfl2,Cmpk1,Ctsb,Ctsl,Dcps,Decr1,Dpp3,Echs1,Eci1,Eif3a,Eif3b,Fam129b,Fdps,Gstk1,Hdgf,Hmox1,Hsp90b1,Ipo7,Msra,Mut,Myo1c,Nsfl1c,Ola1,Oxct1,Pafah1b2,Pcca,Pdhb,Pdia6,Prdx5,Prkaca,Rbbp9,Sardh,Uso1
GO.0044446	intracellular organelle part	64	5.89e-05	ENSMUSP00000000058,ENSMUSP00000001809,ENSMUSP00000003912,ENSMUSP00000005017,ENSMUSP00000005548,ENSMUSP00000005606,ENSMUSP00000006235,ENSMUSP00000006467,ENSMUSP00000008893,ENSMUSP00000015877,ENSMUSP00000019198,ENSMUSP00000020238,ENSMUSP00000021649,ENSMUSP00000021933,ENSMUSP00000022268,ENSMUSP00000022894,ENSMUSP00000023432,ENSMUSP00000023590,ENSMUSP00000024946,ENSMUSP00000025684,ENSMUSP00000025851,…	Abhd14b,Acadm,Acot2,Actg1,Actn4,Ak2,Apeh,Apoa1bp,Arpc2,Calr,Capza2,Cav2,Cbr3,Cbx2,Ces1d,Cfl2,Cmpk1,Coro1b,Cpe,Cst3,Ctsb,Ctsl,Cycs,Dcps,Decr1,Dpp3,Echs1,Eci1,Ehd1,Eif3a,Eif3b,Fam129b,Fdps,Fis1,Hdgf,Hip1,Hmox1,Hrg,Hsp90b1,Ipo7,Msra,Mut,Myo1c,Nit2,Nsfl1c,Ola1,Oxct1,Pabpc1,Pafah1b2,Pcca,Pdhb,Pdia6,Prdx5,Prkaca,Rab7,Rbbp9,Rplp2,Rtn4,Sardh,Sord,Tln1,Uso1,Ywhaq,Ywhaz
[truncated: 54 more rows]

## Sheet: C18-0_20-4
Biological Process (GO)	GO enrichment analyses
pathway ID	pathway description	count in gene set	false discovery rate	matching proteins in network (IDs)	matching proteins in network (labels)
[truncated: 246 more rows]
